# Supplementary material for: Two-dimensional halide perovskite as β-ray scintillator for nuclear radiation monitoring
Source: Nat Commun. 2020 Jul 7;11:3395. doi: 10.1038/s41467-020-17114-7 (PMC7341884; doi:10.1038/s41467-020-17114-7)
Supplement: Supplementary file 3 — Source Data [file 41467_2020_17114_MOESM3_ESM.zip]

Archive with 34 entries (31 files):
- Source data file/
- Source data file/Data of Figures in the manuscript/
- Source data file/Data of Figures in the manuscript/Figure 3e.xlsx
- Source data file/Data of Figures in the manuscript/Figure 3f.xlsx
- Source data file/Data of Figures in the manuscript/Figure 3g.xlsx
- Source data file/Data of Figures in the manuscript/Figure 3h.xlsx
- Source data file/Data of Figures in the manuscript/Figure 3i.xlsx
- Source data file/Data of Figures in the manuscript/Figure 3j.xlsx
- Source data file/Data of Figures in the manuscript/Figure 3k.xlsx
- Source data file/Data of Figures in the manuscript/Figure 3l.xlsx
- Source data file/Data of Figures in the manuscript/Figure 3q.xlsx
- Source data file/Data of Figures in the manuscript/Figure 3r.xlsx
- Source data file/Data of Figures in the manuscript/Figure 3s.xlsx
- Source data file/Data of Figures in the manuscript/Figure 3t.xlsx
- Source data file/Data of Figures in the manuscript/Figure 4c.xlsx
- Source data file/Data of Figures in the manuscript/Figure 4d.xlsx
- Source data file/Data of Figures in the manuscript/Figure 5a.xlsx
- Source data file/Data of Figures in the manuscript/Figure 5b.xlsx
- Source data file/Data of Figures in the manuscript/Figure 5e.xlsx
- Source data file/Data of Figures in the manuscript/Figure 5f.xlsx
- Source data file/Data of Figures in the manuscript/Figure 5g.xlsx
- Source data file/Data of Figures in the Supplementary Information/
- Source data file/Data of Figures in the Supplementary Information/Supplementary Figure 1.xlsx
- Source data file/Data of Figures in the Supplementary Information/Supplementary Figure 11.xlsx
- Source data file/Data of Figures in the Supplementary Information/Supplementary Figure 14.xlsx
- Source data file/Data of Figures in the Supplementary Information/Supplementary Figure 2.xlsx
- Source data file/Data of Figures in the Supplementary Information/Supplementary Figure 3.xlsx
- Source data file/Data of Figures in the Supplementary Information/Supplementary Figure 5a.xlsx
- Source data file/Data of Figures in the Supplementary Information/Supplementary Figure 5b.xlsx
- Source data file/Data of Figures in the Supplementary Information/Supplementary Figure 5c.xlsx
- Source data file/Data of Figures in the Supplementary Information/Supplementary Figure 5d.xlsx
- Source data file/Data of Figures in the Supplementary Information/Supplementary Figure 7.xlsx
- Source data file/Data of Figures in the Supplementary Information/Supplementary Figure 9.xlsx
- Source data file/Data of Figures in the Supplementary Information/Supplementary Table 1.xlsx
