# Supplementary material for: Two-dimensional halide perovskite as β-ray scintillator for nuclear radiation monitoring
Source: Nat Commun. 2020 Jul 7;11:3395. doi: 10.1038/s41467-020-17114-7 (PMC7341884; doi:10.1038/s41467-020-17114-7)
Supplement: Supplementary file 3 — Source Data [file 41467_2020_17114_MOESM3_ESM.zip › Source data file/Data of Figures in the manuscript/Figure 3e.xlsx]

## Sheet: Sheet1
Figure 3e
XRD data of BA2PbBr4
2theta (degree)	intensity (a.u.)
4.01531	0.02422
4.03061	0.02608
4.04592	0.02611
4.06122	0.02653
4.07653	0.02616
4.09184	0.0253
4.10714	0.02463
4.12245	0.02543
4.13775	0.0238
4.15306	0.02498
4.16837	0.02382
4.18367	0.02558
4.19898	0.02342
4.21428	0.02302
4.22959	0.02538
4.2449	0.02184
4.2602	0.02207
4.27551	0.02076
4.29081	0.02254
4.30612	0.02121
4.32142	0.02197
4.33673	0.02247
4.35204	0.02063
4.36734	0.02111
4.38265	0.02144
4.39795	0.01943
4.41326	0.019
4.42857	0.02101
4.44387	0.0188
4.45918	0.01923
4.47448	0.02038
4.48979	0.01966
4.5051	0.01953
4.5204	0.01865
4.53571	0.01973
4.55101	0.01996
4.56632	0.01848
4.58163	0.01878
4.59693	0.02011
4.61224	0.01945
4.62754	0.01795
4.64285	0.01722
4.65816	0.01976
4.67346	0.01956
4.68877	0.01868
4.70407	0.01747
4.71938	0.01805
4.73469	0.01755
4.74999	0.01715
4.7653	0.01687
4.7806	0.01805
4.79591	0.01752
4.81122	0.01765
4.82652	0.01767
4.84183	0.01898
4.85713	0.01617
4.87244	0.01725
4.88774	0.01692
4.90305	0.01747
4.91836	0.01659
4.93366	0.0174
4.94897	0.01637
4.96427	0.01717
4.97958	0.01669
4.99489	0.0173
5.01019	0.01715
5.0255	0.01604
5.0408	0.01644
5.05611	0.01707
5.07142	0.0177
5.08672	0.01757
5.10203	0.01659
5.11733	0.01742
5.13264	0.01757
5.14795	0.01792
5.16325	0.01855
5.17856	0.0174
5.19386	0.0173
5.20917	0.01649
5.22448	0.0176
5.23978	0.01529
5.25509	0.01587
5.27039	0.01697
5.2857	0.01561
5.30101	0.01752
5.31631	0.01792
5.33162	0.01632
5.34692	0.01464
5.36223	0.01642
5.37753	0.01629
5.39284	0.01659
5.40815	0.01612
5.42345	0.01428
5.43876	0.01624
5.45406	0.01511
5.46937	0.01511
5.48468	0.01664
5.49998	0.01441
5.51529	0.01592
5.53059	0.01564
5.5459	0.01592
5.56121	0.01664
5.57651	0.01624
5.59182	0.01649
5.60712	0.01519
5.62243	0.01469
5.63774	0.0173
5.65304	0.01453
5.66835	0.01479
5.68365	0.01559
5.69896	0.01737
5.71427	0.01632
5.72957	0.01996
5.74488	0.01639
5.76018	0.01602
5.77549	0.01654
5.7908	0.01501
5.8061	0.01484
5.82141	0.01491
5.83671	0.01469
5.85202	0.01599
5.86733	0.01408
5.88263	0.01464
5.89794	0.01476
5.91324	0.01539
5.92855	0.01652
5.94385	0.01554
5.95916	0.01576
5.97447	0.01627
5.98977	0.01762
6.00508	0.01581
6.02038	0.01712
6.03569	0.02028
6.051	0.02191
6.0663	0.02126
6.08161	0.02202
6.09691	0.02485
6.11222	0.02626
6.12753	0.0311
6.14283	0.0367
6.15814	0.04295
6.17344	0.04877
6.18875	0.05864
6.20406	0.08412
6.21936	0.10285
6.23467	0.11241
6.24997	0.13842
6.26528	0.1775
6.28059	0.23916
6.29589	0.30949
6.3112	0.46122
6.3265	0.65822
6.34181	0.91799
6.35712	1
6.37242	0.82207
6.38773	0.41244
6.40303	0.13661
6.41834	0.05021
6.43365	0.03236
6.44895	0.02714
6.46426	0.02473
6.47956	0.02237
6.49487	0.02136
6.51017	0.01958
6.52548	0.02202
6.54079	0.01918
6.55609	0.01961
6.5714	0.01845
6.5867	0.0182
6.60201	0.01817
6.61732	0.01968
6.63262	0.01827
6.64793	0.01996
6.66323	0.01765
6.67854	0.01571
6.69385	0.01677
6.70915	0.01614
6.72446	0.01622
6.73976	0.01762
6.75507	0.01609
6.77038	0.01569
6.78568	0.01619
6.80099	0.01579
6.81629	0.01496
6.8316	0.01516
6.84691	0.01544
6.86221	0.01604
6.87752	0.01539
6.89282	0.01504
6.90813	0.01649
6.92344	0.01486
6.93874	0.01614
6.95405	0.01526
6.96935	0.01597
6.98466	0.01496
6.99997	0.01534
7.01527	0.013
7.03058	0.01476
7.04588	0.01453
7.06119	0.01383
7.07649	0.01441
7.0918	0.01443
7.10711	0.01273
7.12241	0.01305
7.13772	0.01366
7.15302	0.01403
7.16833	0.01408
7.18364	0.01157
7.19894	0.01335
7.21425	0.0124
7.22955	0.0122
7.24486	0.0121
7.26017	0.01378
7.27547	0.01285
7.29078	0.01333
7.30608	0.013
7.32139	0.0126
7.3367	0.01303
7.352	0.0124
7.36731	0.013
7.38261	0.0127
7.39792	0.01348
7.41323	0.012
7.42853	0.013
7.44384	0.01238
7.45914	0.0118
7.47445	0.0117
7.48976	0.0126
7.50506	0.01308
7.52037	0.0117
7.53567	0.01125
7.55098	0.0123
7.56628	0.01177
7.58159	0.01157
7.5969	0.01165
7.6122	0.0111
7.62751	0.01069
7.64281	0.01137
7.65812	0.01077
7.67343	0.01069
7.68873	0.01037
7.70404	0.00977
7.71934	0.00921
7.73465	0.00984
7.74996	0.01034
7.76526	0.01074
7.78057	0.0122
7.79587	0.0121
7.81118	0.01127
7.82649	0.01122
7.84179	0.01165
7.8571	0.00989
7.8724	0.0111
7.88771	0.00979
7.90302	0.01007
7.91832	0.01087
7.93363	0.00959
7.94893	0.00946
7.96424	0.00831
7.97955	0.01037
7.99485	0.00919
8.01016	0.01057
8.02546	0.01027
8.04077	0.01009
8.05608	0.00906
8.07138	0.00951
8.08669	0.00906
8.10199	0.00956
8.1173	0.00966
8.1326	0.00974
8.14791	0.01067
8.16322	0.00994
8.17852	0.00856
8.19383	0.00884
8.20913	0.00992
8.22444	0.00874
8.23975	0.00906
8.25505	0.00904
8.27036	0.00758
8.28566	0.00848
8.30097	0.00801
8.31628	0.00899
8.33158	0.01032
8.34689	0.00931
8.36219	0.00866
8.3775	0.00961
8.39281	0.00725
8.40811	0.00791
8.42342	0.00954
8.43872	0.00841
8.45403	0.00851
8.46934	0.00768
8.48464	0.00899
8.49995	0.00781
8.51525	0.00778
8.53056	0.00756
8.54587	0.00776
8.56117	0.00761
8.57648	0.00846
8.59178	0.00783
8.60709	0.00866
8.6224	0.00966
8.6377	0.00846
8.65301	0.00828
8.66831	0.0072
8.68362	0.00783
8.69892	0.00798
8.71423	0.00725
8.72954	0.00758
8.74484	0.00698
8.76015	0.00748
8.77545	0.00763
8.79076	0.00773
8.80607	0.0065
8.82137	0.00728
8.83668	0.00846
8.85198	0.00853
8.86729	0.00756
8.8826	0.00703
8.8979	0.00625
8.91321	0.00695
8.92851	0.00746
8.94382	0.00791
8.95913	0.00715
8.97443	0.0064
8.98974	0.0058
9.00504	0.00761
9.02035	0.00643
9.03566	0.0073
9.05096	0.00695
9.06627	0.0066
9.08157	0.00751
9.09688	0.0066
9.11219	0.00738
9.12749	0.00648
9.1428	0.00685
9.1581	0.00761
9.17341	0.0061
9.18871	0.0066
9.20402	0.00625
9.21933	0.00658
9.23463	0.0056
9.24994	0.00668
9.26524	0.00713
9.28055	0.00653
9.29586	0.00675
9.31116	0.00808
9.32647	0.00675
9.34177	0.00688
9.35708	0.00718
9.37239	0.0057
9.38769	0.00565
9.403	0.00628
9.4183	0.00597
9.43361	0.00668
9.44892	0.006
9.46422	0.00532
9.47953	0.00648
9.49483	0.00597
9.51014	0.0064
9.52545	0.0062
9.54075	0.00645
9.55606	0.00567
9.57136	0.0065
9.58667	0.0055
9.60198	0.00695
9.61728	0.00648
9.63259	0.00668
9.64789	0.00625
9.6632	0.00587
9.67851	0.00515
9.69381	0.00592
9.70912	0.00582
9.72442	0.00545
9.73973	0.00575
9.75503	0.00595
9.77034	0.00535
9.78565	0.00585
9.80095	0.00537
9.81626	0.00555
9.83156	0.00643
9.84687	0.0058
9.86218	0.00585
9.87748	0.00555
9.89279	0.00497
9.90809	0.00565
9.9234	0.00613
9.93871	0.00535
9.95401	0.0057
9.96932	0.00492
9.98462	0.0056
9.99993	0.00495
10.0152	0.0066
10.0305	0.0061
10.0458	0.00635
10.0612	0.00517
10.0765	0.00517
10.0918	0.0051
10.1071	0.0066
10.1224	0.00602
10.1377	0.00723
10.153	0.00555
10.1683	0.0059
10.1836	0.00479
10.1989	0.0057
10.2142	0.00467
10.2295	0.00577
10.2448	0.00633
10.2601	0.00495
10.2754	0.0056
10.2907	0.00535
10.306	0.00537
10.3214	0.00517
10.3367	0.00565
10.352	0.00532
10.3673	0.00545
10.3826	0.00542
10.3979	0.00472
10.4132	0.00602
10.4285	0.00605
10.4438	0.00555
10.4591	0.005
10.4744	0.00535
10.4897	0.00522
10.505	0.00585
10.5203	0.00613
10.5356	0.00537
10.5509	0.00482
10.5662	0.00505
10.5816	0.00638
10.5969	0.00582
10.6122	0.00535
10.6275	0.00585
10.6428	0.00562
10.6581	0.0053
10.6734	0.00527
10.6887	0.00505
10.704	0.00515
10.7193	0.00515
10.7346	0.00567
10.7499	0.0058
10.7652	0.00454
10.7805	0.00545
10.7958	0.0052
10.8111	0.00399
10.8265	0.0054
10.8418	0.00597
10.8571	0.00557
10.8724	0.00492
10.8877	0.00444
10.903	0.006
10.9183	0.00653
10.9336	0.00515
10.9489	0.00434
10.9642	0.00602
10.9795	0.00512
10.9948	0.00515
11.0101	0.00562
11.0254	0.00623
11.0407	0.00537
11.056	0.00502
11.0713	0.00484
11.0867	0.00515
11.102	0.00419
11.1173	0.00447
11.1326	0.00577
11.1479	0.00457
11.1632	0.00472
11.1785	0.00417
11.1938	0.00474
11.2091	0.00547
11.2244	0.00595
11.2397	0.00419
11.255	0.00595
11.2703	0.00552
11.2856	0.00479
11.3009	0.00424
11.3162	0.00615
11.3315	0.00562
11.3469	0.00464
11.3622	0.00469
11.3775	0.00567
11.3928	0.00537
11.4081	0.00512
11.4234	0.00502
11.4387	0.006
11.454	0.0056
11.4693	0.00577
11.4846	0.00484
11.4999	0.00479
11.5152	0.0054
11.5305	0.00502
11.5458	0.0051
11.5611	0.00394
11.5764	0.00464
11.5917	0.00575
11.6071	0.00505
11.6224	0.00542
11.6377	0.00447
11.653	0.00442
11.6683	0.0052
11.6836	0.0057
11.6989	0.00565
11.7142	0.00525
11.7295	0.00429
11.7448	0.00502
11.7601	0.00457
11.7754	0.0054
11.7907	0.00587
11.806	0.00444
11.8213	0.00359
11.8366	0.0053
11.8519	0.00482
11.8673	0.0051
11.8826	0.00522
11.8979	0.00602
11.9132	0.00407
11.9285	0.00555
11.9438	0.00434
11.9591	0.00379
11.9744	0.00545
11.9897	0.00444
12.005	0.00439
12.0203	0.00419
12.0356	0.00552
12.0509	0.00552
12.0662	0.00477
12.0815	0.0055
12.0968	0.00467
12.1122	0.00449
12.1275	0.0054
12.1428	0.0051
12.1581	0.00439
12.1734	0.00492
12.1887	0.00474
12.204	0.00492
12.2193	0.00537
12.2346	0.00434
12.2499	0.00424
12.2652	0.00447
12.2805	0.00434
12.2958	0.0054
12.3111	0.00595
12.3264	0.00751
12.3417	0.0057
12.357	0.0066
12.3724	0.00728
12.3877	0.00602
12.403	0.00688
12.4183	0.0059
12.4336	0.00658
12.4489	0.00585
12.4642	0.00592
12.4795	0.00635
12.4948	0.00615
12.5101	0.00738
12.5254	0.00741
12.5407	0.00643
12.556	0.00997
12.5713	0.00979
12.5866	0.00793
12.6019	0.00979
12.6172	0.00992
12.6326	0.01019
12.6479	0.01383
12.6632	0.01634
12.6785	0.0185
12.6938	0.02593
12.7091	0.03778
12.7244	0.06326
12.7397	0.08347
12.755	0.12208
12.7703	0.17991
12.7856	0.18149
12.8009	0.14269
12.8162	0.08816
12.8315	0.04948
12.8468	0.01853
12.8621	0.00906
12.8774	0.00753
12.8928	0.00725
12.9081	0.00545
12.9234	0.00565
12.9387	0.0052
12.954	0.00437
12.9693	0.0049
12.9846	0.00537
12.9999	0.0061
13.0152	0.0054
13.0305	0.00487
13.0458	0.00424
13.0611	0.0062
13.0764	0.00607
13.0917	0.00545
13.107	0.00412
13.1223	0.00512
13.1376	0.00407
13.153	0.00555
13.1683	0.00507
13.1836	0.00557
13.1989	0.006
13.2142	0.00595
13.2295	0.0057
13.2448	0.00517
13.2601	0.00472
13.2754	0.00495
13.2907	0.00512
13.306	0.00407
13.3213	0.00502
13.3366	0.00482
13.3519	0.00512
13.3672	0.00555
13.3825	0.00512
13.3978	0.00452
13.4132	0.00404
13.4285	0.00474
13.4438	0.0051
13.4591	0.00422
13.4744	0.00555
13.4897	0.00572
13.505	0.00495
13.5203	0.00419
13.5356	0.0049
13.5509	0.00495
13.5662	0.00502
13.5815	0.00452
13.5968	0.00424
13.6121	0.00437
13.6274	0.00296
13.6427	0.00575
13.6581	0.00502
13.6734	0.00404
13.6887	0.00447
13.704	0.00497
13.7193	0.00447
13.7346	0.0053
13.7499	0.00495
13.7652	0.00442
13.7805	0.00402
13.7958	0.00535
13.8111	0.00402
13.8264	0.00459
13.8417	0.00444
13.857	0.00369
13.8723	0.00444
13.8876	0.00522
13.9029	0.00422
13.9183	0.00384
13.9336	0.00299
13.9489	0.00384
13.9642	0.00542
13.9795	0.00495
13.9948	0.00387
14.0101	0.00377
14.0254	0.00437
14.0407	0.005
14.056	0.00412
14.0713	0.00472
14.0866	0.00394
14.1019	0.00467
14.1172	0.00414
14.1325	0.00522
14.1478	0.00432
14.1631	0.00414
14.1785	0.00397
14.1938	0.00515
14.2091	0.0065
14.2244	0.00507
14.2397	0.00482
14.255	0.00479
14.2703	0.00457
14.2856	0.00404
14.3009	0.00434
14.3162	0.00497
14.3315	0.00419
14.3468	0.00437
14.3621	0.00384
14.3774	0.00354
14.3927	0.00552
14.408	0.00497
14.4233	0.00361
14.4387	0.00419
14.454	0.00412
14.4693	0.00404
14.4846	0.00304
14.4999	0.00399
14.5152	0.00502
14.5305	0.00361
14.5458	0.00349
14.5611	0.00457
14.5764	0.00474
14.5917	0.00339
14.607	0.00339
14.6223	0.00304
14.6376	0.00321
14.6529	0.00274
14.6682	0.00407
14.6835	0.00364
14.6989	0.00394
14.7142	0.00402
14.7295	0.00417
14.7448	0.00472
14.7601	0.00469
14.7754	0.00354
14.7907	0.00482
14.806	0.00387
14.8213	0.00331
14.8366	0.00472
14.8519	0.00404
14.8672	0.00306
14.8825	0.00314
14.8978	0.00392
14.9131	0.00369
14.9284	0.00422
14.9437	0.00417
14.9591	0.00361
14.9744	0.00402
14.9897	0.00339
15.005	0.00346
15.0203	0.00417
15.0356	0.00266
15.0509	0.00487
15.0662	0.00429
15.0815	0.00635
15.0968	0.0069
15.1121	0.00695
15.1274	0.00851
15.1427	0.00864
15.158	0.0073
15.1733	0.00781
15.1886	0.00705
15.204	0.00788
15.2193	0.00793
15.2346	0.00816
15.2499	0.007
15.2652	0.00683
15.2805	0.00961
15.2958	0.01599
15.3111	0.0187
15.3264	0.0237
15.3417	0.03027
15.357	0.03324
15.3723	0.0477
15.3876	0.05495
15.4029	0.04521
15.4182	0.03336
15.4335	0.02651
15.4488	0.01516
15.4642	0.00843
15.4795	0.00542
15.4948	0.00459
15.5101	0.00412
15.5254	0.00387
15.5407	0.00311
15.556	0.00334
15.5713	0.00394
15.5866	0.00404
15.6019	0.00387
15.6172	0.00361
15.6325	0.00439
15.6478	0.00326
15.6631	0.00392
15.6784	0.00233
15.6937	0.00397
15.709	0.00414
15.7244	0.00238
15.7397	0.00236
15.755	0.00286
15.7703	0.00266
15.7856	0.00304
15.8009	0.00372
15.8162	0.00329
15.8315	0.00447
15.8468	0.00429
15.8621	0.00354
15.8774	0.00251
15.8927	0.00241
15.908	0.00359
15.9233	0.00354
15.9386	0.00331
15.9539	0.00311
15.9692	0.00399
15.9846	0.00223
15.9999	0.00304
16.0152	0.00269
16.0305	0.00241
16.0458	0.00409
16.0611	0.00291
16.0764	0.00176
16.0917	0.00271
16.107	0.00246
16.1223	0.00286
16.1376	0.00339
16.1529	0.00407
16.1682	0.00314
16.1835	0.00221
16.1988	0.00311
16.2141	0.00361
16.2294	0.00243
16.2448	0.00324
16.2601	0.00211
16.2754	0.00291
16.2907	0.00269
16.306	0.00296
16.3213	0.00314
16.3366	0.00341
16.3519	0.00351
16.3672	0.00254
16.3825	0.00412
16.3978	0.00251
16.4131	0.00359
16.4284	0.00274
16.4437	0.00183
16.459	0.00256
16.4743	0.00274
16.4897	0.00291
16.505	0.00309
16.5203	0.00236
16.5356	0.00402
16.5509	0.00231
16.5662	0.00444
16.5815	0.00334
16.5968	0.00419
16.6121	0.00346
16.6274	0.00414
16.6427	0.00387
16.658	0.00304
16.6733	0.00249
16.6886	0.00241
16.7039	0.00181
16.7192	0.00221
16.7345	0.00166
16.7499	0.00223
16.7652	0.00331
16.7805	0.00259
16.7958	0.00299
16.8111	0.00264
16.8264	0.00231
16.8417	0.00299
16.857	0.00201
16.8723	0.00261
16.8876	0.00241
16.9029	0.00193
16.9182	0.00206
16.9335	0.00173
16.9488	0.00196
16.9641	0.00311
16.9794	0.00191
16.9947	0.00188
17.0101	0.00259
17.0254	0.00344
17.0407	0.00238
17.056	0.00216
17.0713	0.00256
17.0866	0.00228
17.1019	0.00141
17.1172	0.00178
17.1325	0.00216
17.1478	0.00319
17.1631	0.00171
17.1784	0.00105
17.1937	0.00158
17.209	0.00236
17.2243	0.00171
17.2396	0.00233
17.2549	0.00191
17.2703	0.00201
17.2856	0.000326338
17.3009	0.00238
17.3162	0.00201
17.3315	0.00131
17.3468	0.00236
17.3621	0.00241
17.3774	0.00246
17.3927	0.00246
17.408	0.00304
17.4233	0.00231
17.4386	0.00279
17.4539	0.00161
17.4692	0.00153
17.4845	0.00216
17.4998	0.00216
17.5151	0.00183
17.5305	0.00223
17.5458	0.00274
17.5611	0.00223
17.5764	0.00254
17.5917	0.00507
17.607	0.00422
17.6223	0.00392
17.6376	0.00377
17.6529	0.00324
17.6682	0.00402
17.6835	0.00502
17.6988	0.00522
17.7141	0.00266
17.7294	0.00429
17.7447	0.00462
17.76	0.00442
17.7753	0.00389
17.7907	0.0058
17.806	0.00816
17.8213	0.00761
17.8366	0.01195
17.8519	0.01388
17.8672	0.01619
17.8825	0.0171
17.8978	0.01453
17.9131	0.01097
17.9284	0.00884
17.9437	0.00477
17.959	0.00427
17.9743	0.00226
17.9896	0.00181
18.0049	0.00181
18.0202	0.00176
18.0356	0.00163
18.0509	0.00231
18.0662	0.000376544
18.0815	0.00141
18.0968	0.000903705
18.1121	0.00171
18.1274	0.00196
18.1427	0.00166
18.158	0.00208
18.1733	0.00186
18.1886	0.00143
18.2039	0.00188
18.2192	0.00143
18.2345	0.00123
18.2498	0.00191
18.2651	0.00141
18.2804	0.000276132
18.2958	0.000803294
18.3111	0.00178
18.3264	0.00181
18.3417	0.00158
18.357	0.00213
18.3723	0.00186
18.3876	0.00196
18.4029	0.000828396
18.4182	0.000727985
18.4335	0.000979014
18.4488	0.00176
18.4641	0.00193
18.4794	0.0011
18.4947	0.00208
18.51	0.00113
18.5253	0.00231
18.5406	0.00246
18.556	0.00196
18.5713	0.00254
18.5866	0.00208
18.6019	0.00186
18.6172	0.00291
18.6325	0.00243
18.6478	0.00113
18.6631	0.00141
18.6784	0.00316
18.6937	0.00221
18.709	0.00198
18.7243	0.00171
18.7396	0.00181
18.7549	0.00201
18.7702	0.00233
18.7855	0.00193
18.8008	0.00218
18.8162	0.00249
18.8315	0.00173
18.8468	0.00173
18.8621	0.00271
18.8774	0.00236
18.8927	0.00161
18.908	0.00241
18.9233	0.00241
18.9386	0.00324
18.9539	0.00444
18.9692	0.00364
18.9845	0.00414
18.9998	0.00653
19.0151	0.01117
19.0304	0.01511
19.0457	0.01406
19.061	0.013
19.0764	0.011
19.0917	0.01089
19.107	0.00964
19.1223	0.00936
19.1376	0.0119
19.1529	0.01489
19.1682	0.02222
19.1835	0.03788
19.1988	0.0555
19.2141	0.09225
19.2294	0.14856
19.2447	0.16302
19.26	0.12961
19.2753	0.09742
19.2906	0.07922
19.3059	0.05618
19.3212	0.024
19.3366	0.0073
19.3519	0.00444
19.3672	0.00384
19.3825	0.00299
19.3978	0.00296
19.4131	0.00233
19.4284	0.00269
19.4437	0.00226
19.459	0.00246
19.4743	0.00254
19.4896	0.00126
19.5049	0.00309
19.5202	0.00243
19.5355	0.00314
19.5508	0.00221
19.5661	0.00321
19.5815	0.00304
19.5968	0.00301
19.6121	0.00249
19.6274	0.00334
19.6427	0.00198
19.658	0.00203
19.6733	0.00191
19.6886	0.00171
19.7039	0.00173
19.7192	0.00188
19.7345	0.00206
19.7498	0.000928808
19.7651	0.00201
19.7804	0.00356
19.7957	0.00274
19.811	0.00319
19.8263	0.00193
19.8417	0.00223
19.857	0.00369
19.8723	0.00354
19.8876	0.00286
19.9029	0.00153
19.9182	0.00108
19.9335	0.0012
19.9488	0.00156
19.9641	0.000627573
19.9794	0.000652676
19.9947	0.00183
20.01	0.00171
20.0253	0.00188
20.0406	0.00324
20.0559	0.00186
20.0712	0.00213
20.0865	0.00246
20.1019	0.00241
20.1172	0.000727985
20.1325	0.000652676
20.1478	0.00211
20.1631	0.00171
20.1784	0.000979014
20.1937	0.00198
20.209	0.00211
20.2243	0.00181
20.2396	0.00171
20.2549	0.00136
20.2702	0.00136
20.2855	0.00176
20.3008	0.00178
20.3161	0.00136
20.3314	0.00143
20.3467	0.00186
20.3621	0
20.3774	0.00123
20.3927	0.00243
20.408	0.00191
20.4233	0.00153
20.4386	0.00191
20.4539	0.00223
20.4692	0.00191
20.4845	0.00201
20.4998	0.00168
20.5151	0.00131
20.5304	0.000677779
20.5457	0.000778191
20.561	0.00126
20.5763	0.00261
20.5916	0.00206
20.6069	0.00166
20.6223	0.00156
20.6376	0.00188
20.6529	0.00231
20.6682	0.00211
20.6835	0.0011
20.6988	0.00171
20.7141	0.00181
20.7294	0.00126
20.7447	0.00131
20.76	0.00203
20.7753	0.00158
20.7906	0.00143
20.8059	0.000351441
20.8212	0.00173
20.8365	0.00201
20.8518	0.00153
20.8672	0.00146
20.8825	0.00201
20.8978	0.00216
20.9131	0.00201
20.9284	0.00158
20.9437	0.00168
20.959	0.00326
20.9743	0.00221
20.9896	0.00213
21.0049	0.00256
21.0202	0.00377
21.0355	0.00356
21.0508	0.00213
21.0661	0.00321
21.0814	0.00306
21.0967	0.00208
21.112	0.00356
21.1274	0.00319
21.1427	0.00736
21.158	0.00778
21.1733	0.00685
21.1886	0.00992
21.2039	0.01225
21.2192	0.00859
21.2345	0.0067
21.2498	0.00853
21.2651	0.00768
21.2804	0.00467
21.2957	0.00542
21.311	0.00585
21.3263	0.00638
21.3416	0.00507
21.3569	0.00454
21.3722	0.005
21.3876	0.00525
21.4029	0.00432
21.4182	0.00249
21.4335	0.00369
21.4488	0.00417
21.4641	0.00321
21.4794	0.00537
21.4947	0.0057
21.51	0.00605
21.5253	0.00959
21.5406	0.011
21.5559	0.00748
21.5712	0.00597
21.5865	0.00605
21.6018	0.0053
21.6171	0.00389
21.6324	0.00226
21.6478	0.00223
21.6631	0.00103
21.6784	0.00158
21.6937	0.00118
21.709	0.00118
21.7243	0.00228
21.7396	0.00198
21.7549	0.00266
21.7702	0.00409
21.7855	0.00264
21.8008	0.00261
21.8161	0.00276
21.8314	0.00211
21.8467	0.00382
21.862	0.00243
21.8773	0.00264
21.8926	0.00306
21.908	0.00251
21.9233	0.00254
21.9386	0.00364
21.9539	0.00414
21.9692	0.00454
21.9845	0.00414
21.9998	0.00434
22.0151	0.005
22.0304	0.00437
22.0457	0.00477
22.061	0.00497
22.0763	0.00289
22.0916	0.00407
22.1069	0.00344
22.1222	0.00246
22.1375	0.00324
22.1528	0.00369
22.1682	0.00351
22.1835	0.00306
22.1988	0.00349
22.2141	0.00341
22.2294	0.00136
22.2447	0.00218
22.26	0.00201
22.2753	0.00256
22.2906	0.00141
22.3059	0.00151
22.3212	0.00138
22.3365	0.00221
22.3518	0.00173
22.3671	0.00221
22.3824	0.00203
22.3977	0.00236
22.4131	0.00238
22.4284	0.00251
22.4437	0.00198
22.459	0.00306
22.4743	0.00407
22.4896	0.00517
22.5049	0.00414
22.5202	0.00364
22.5355	0.00329
22.5508	0.00344
22.5661	0.00198
22.5814	0.00276
22.5967	0.00126
22.612	0.000979014
22.6273	0.00146
22.6426	0.00186
22.6579	0.00176
22.6733	0.00206
22.6886	0.00168
22.7039	0.00183
22.7192	0.00166
22.7345	0.00213
22.7498	0.00213
22.7651	0.00168
22.7804	0.00211
22.7957	0.00148
22.811	0.00178
22.8263	0.00166
22.8416	0.00221
22.8569	0.00389
22.8722	0.00218
22.8875	0.00228
22.9028	0.00387
22.9181	0.00181
22.9335	0.00141
22.9488	0.00163
22.9641	0.00203
22.9794	0.00148
22.9947	0.00233
23.01	0.00176
23.0253	0.00131
23.0406	0.00228
23.0559	0.00206
23.0712	0.00191
23.0865	0.00203
23.1018	0.00141
23.1171	0.0012
23.1324	0.00151
23.1477	0.00141
23.163	0.00153
23.1783	0.00254
23.1937	0.00176
23.209	0.00181
23.2243	0.00246
23.2396	0.00226
23.2549	0.00168
23.2702	0.00223
23.2855	0.00294
23.3008	0.00156
23.3161	0.00238
23.3314	0.00261
23.3467	0.00259
23.362	0.00176
23.3773	0.00158
23.3926	0.00156
23.4079	0.00198
23.4232	0.00113
23.4385	0.00188
23.4539	0.00301
23.4692	0.00136
23.4845	0.00158
23.4998	0.00259
23.5151	0.00136
23.5304	0.00133
23.5457	0.00256
23.561	0.00281
23.5763	0.00181
23.5916	0.00264
23.6069	0.00176
23.6222	0.00211
23.6375	0.00148
23.6528	0.00136
23.6681	0.00254
23.6834	0.00148
23.6987	0.00123
23.7141	0.00228
23.7294	0.00296
23.7447	0.00108
23.76	0.00346
23.7753	0.00138
23.7906	0.00281
23.8059	0.00221
23.8212	0.00259
23.8365	0.00223
23.8518	0.00231
23.8671	0.00238
23.8824	0.00329
23.8977	0.00208
23.913	0.00324
23.9283	0.00238
23.9436	0.00256
23.959	0.00336
23.9743	0.00339
23.9896	0.00349
24.0049	0.00359
24.0202	0.00319
24.0355	0.00404
24.0508	0.00356
24.0661	0.00417
24.0814	0.00306
24.0967	0.00449
24.112	0.00336
24.1273	0.00291
24.1426	0.00243
24.1579	0.00196
24.1732	0.00269
24.1885	0.00261
24.2038	0.00281
24.2192	0.00399
24.2345	0.00467
24.2498	0.00482
24.2651	0.00587
24.2804	0.00512
24.2957	0.00515
24.311	0.00382
24.3263	0.00382
24.3416	0.00409
24.3569	0.00259
24.3722	0.00271
24.3875	0.00274
24.4028	0.00218
24.4181	0.00331
24.4334	0.00241
24.4487	0.00236
24.464	0.00344
24.4794	0.00424
24.4947	0.00507
24.51	0.00427
24.5253	0.00522
24.5406	0.00404
24.5559	0.00296
24.5712	0.00397
24.5865	0.00286
24.6018	0.00304
24.6171	0.00399
24.6324	0.00384
24.6477	0.00424
24.663	0.0055
24.6783	0.00628
24.6936	0.00781
24.7089	0.00793
24.7242	0.0062
24.7396	0.00618
24.7549	0.006
24.7702	0.00703
24.7855	0.00525
24.8008	0.00429
24.8161	0.0051
24.8314	0.00615
24.8467	0.00683
24.862	0.00758
24.8773	0.00713
24.8926	0.00693
24.9079	0.00577
24.9232	0.00698
24.9385	0.00555
24.9538	0.00484
24.9691	0.00502
24.9844	0.00364
24.9998	0.00462
25.0151	0.00527
25.0304	0.00359
25.0457	0.00407
25.061	0.00394
25.0763	0.00459
25.0916	0.00595
25.1069	0.00675
25.1222	0.00607
25.1375	0.00537
25.1528	0.00628
25.1681	0.0057
25.1834	0.0056
25.1987	0.00613
25.214	0.00479
25.2293	0.0061
25.2447	0.00464
25.26	0.00502
25.2753	0.0051
25.2906	0.00434
25.3059	0.00505
25.3212	0.0051
25.3365	0.00452
25.3518	0.0056
25.3671	0.00585
25.3824	0.00502
25.3977	0.00585
25.413	0.0051
25.4283	0.0055
25.4436	0.00738
25.4589	0.00693
25.4742	0.00896
25.4895	0.01102
25.5049	0.01489
25.5202	0.02139
25.5355	0.03873
25.5508	0.05277
25.5661	0.04877
25.5814	0.03954
25.5967	0.03735
25.612	0.04212
25.6273	0.03898
25.6426	0.03464
25.6579	0.03027
25.6732	0.03386
25.6885	0.04488
25.7038	0.06916
25.7191	0.11301
25.7344	0.16942
25.7497	0.27927
25.7651	0.35413
25.7804	0.29877
25.7957	0.20148
25.811	0.15589
25.8263	0.17841
25.8416	0.14768
25.8569	0.09306
25.8722	0.03665
25.8875	0.01722
25.9028	0.0132
25.9181	0.01127
25.9334	0.01059
25.9487	0.00971
25.964	0.01105
25.9793	0.01094
25.9946	0.00766
26.0099	0.00884
26.0253	0.00761
26.0406	0.00798
26.0559	0.00623
26.0712	0.00557
26.0865	0.00467
26.1018	0.00502
26.1171	0.0056
26.1324	0.00542
26.1477	0.00643
26.163	0.00575
26.1783	0.0055
26.1936	0.00565
26.2089	0.0049
26.2242	0.00532
26.2395	0.00505
26.2548	0.00467
26.2701	0.00515
26.2855	0.00595
26.3008	0.00487
26.3161	0.00487
26.3314	0.00517
26.3467	0.00552
26.362	0.00479
26.3773	0.00474
26.3926	0.00522
26.4079	0.0051
26.4232	0.006
26.4385	0.00369
26.4538	0.00557
26.4691	0.00472
26.4844	0.00427
26.4997	0.00495
26.515	0.00492
26.5303	0.00525
26.5457	0.00449
26.561	0.00557
26.5763	0.00432
26.5916	0.0055
26.6069	0.00525
26.6222	0.0056
26.6375	0.00525
26.6528	0.00444
26.6681	0.00502
26.6834	0.00402
26.6987	0.00469
26.714	0.00497
26.7293	0.00452
26.7446	0.00407
26.7599	0.00527
26.7752	0.00492
26.7906	0.00432
26.8059	0.00439
26.8212	0.00427
26.8365	0.0053
26.8518	0.00525
26.8671	0.00655
26.8824	0.00758
26.8977	0.00781
26.913	0.00808
26.9283	0.00831
26.9436	0.00899
26.9589	0.00951
26.9742	0.00894
26.9895	0.00921
27.0048	0.00876
27.0201	0.01047
27.0354	0.01069
27.0508	0.01064
27.0661	0.00977
27.0814	0.00956
27.0967	0.0129
27.112	0.01401
27.1273	0.01692
27.1426	0.02257
27.1579	0.02586
27.1732	0.03145
27.1885	0.03449
27.2038	0.03547
27.2191	0.02799
27.2344	0.02214
27.2497	0.02144
27.265	0.01913
27.2803	0.01536
27.2956	0.00914
27.311	0.00645
27.3263	0.00582
27.3416	0.00605
27.3569	0.00613
27.3722	0.00547
27.3875	0.00545
27.4028	0.00495
27.4181	0.0059
27.4334	0.00487
27.4487	0.00439
27.464	0.00492
27.4793	0.00507
27.4946	0.0049
27.5099	0.005
27.5252	0.00492
27.5405	0.00449
27.5558	0.00587
27.5712	0.00512
27.5865	0.00495
27.6018	0.00464
27.6171	0.00454
27.6324	0.00517
27.6477	0.00645
27.663	0.00505
27.6783	0.0058
27.6936	0.00467
27.7089	0.00495
27.7242	0.00532
27.7395	0.00535
27.7548	0.00562
27.7701	0.00472
27.7854	0.00492
27.8007	0.00351
27.816	0.00444
27.8314	0.00525
27.8467	0.00404
27.862	0.00552
27.8773	0.006
27.8926	0.007
27.9079	0.00828
27.9232	0.00693
27.9385	0.00492
27.9538	0.00633
27.9691	0.00595
27.9844	0.00607
27.9997	0.00535
28.015	0.0056
28.0303	0.00515
28.0456	0.00567
28.0609	0.00535
28.0762	0.00444
28.0916	0.00459
28.1069	0.00555
28.1222	0.00424
28.1375	0.00462
28.1528	0.0051
28.1681	0.00457
28.1834	0.00477
28.1987	0.00442
28.214	0.00387
28.2293	0.00482
28.2446	0.00535
28.2599	0.00434
28.2752	0.0055
28.2905	0.00572
28.3058	0.00505
28.3211	0.00449
28.3365	0.00414
28.3518	0.00414
28.3671	0.00495
28.3824	0.0061
28.3977	0.00444
28.413	0.00547
28.4283	0.00565
28.4436	0.00507
28.4589	0.00432
28.4742	0.00507
28.4895	0.00459
28.5048	0.00384
28.5201	0.00429
28.5354	0.00394
28.5507	0.00517
28.566	0.00565
28.5813	0.00479
28.5967	0.0061
28.612	0.00424
28.6273	0.00492
28.6426	0.0055
28.6579	0.00427
28.6732	0.00575
28.6885	0.00602
28.7038	0.0067
28.7191	0.00715
28.7344	0.00718
28.7497	0.00565
28.765	0.00517
28.7803	0.00653
28.7956	0.00587
28.8109	0.00545
28.8262	0.00605
28.8415	0.00507
28.8569	0.00693
28.8722	0.00685
28.8875	0.00655
28.9028	0.00457
28.9181	0.0055
28.9334	0.00633
28.9487	0.00602
28.964	0.00605
28.9793	0.00602
28.9946	0.00613
29.0099	0.00791
29.0252	0.00725
29.0405	0.00693
29.0558	0.00718
29.0711	0.00688
29.0864	0.00743
29.1017	0.00645
29.1171	0.0056
29.1324	0.0059
29.1477	0.0063
29.163	0.00597
29.1783	0.00527
29.1936	0.0069
29.2089	0.0063
29.2242	0.00507
29.2395	0.00535
29.2548	0.00648
29.2701	0.00625
29.2854	0.00492
29.3007	0.00517
29.316	0.00545
29.3313	0.00643
29.3466	0.00575
29.3619	0.00562
29.3773	0.00522
29.3926	0.00562
29.4079	0.0051
29.4232	0.00585
29.4385	0.00585
29.4538	0.0052
29.4691	0.0056
29.4844	0.00487
29.4997	0.0054
29.515	0.00673
29.5303	0.00595
29.5456	0.00547
29.5609	0.00555
29.5762	0.00628
29.5915	0.00733
29.6068	0.00505
29.6222	0.00537
29.6375	0.00517
29.6528	0.0053
29.6681	0.00575
29.6834	0.00452
29.6987	0.00517
29.714	0.00552
29.7293	0.0055
29.7446	0.0062
29.7599	0.00575
29.7752	0.00572
29.7905	0.005
29.8058	0.0057
29.8211	0.00437
29.8364	0.00673
29.8517	0.0064
29.867	0.00582
29.8824	0.0061
29.8977	0.0054
29.913	0.0063
29.9283	0.0068
29.9436	0.00555
29.9589	0.00449
29.9742	0.00653
29.9895	0.00645
30.0048	0.006
30.0201	0.0062
30.0354	0.00552
30.0507	0.00577
30.066	0.006
30.0813	0.00653
30.0966	0.0059
30.1119	0.006
30.1272	0.0053
30.1426	0.0066
30.1579	0.00675
30.1732	0.00768
30.1885	0.00725
30.2038	0.00675
30.2191	0.00788
30.2344	0.00971
30.2497	0.01207
30.265	0.00951
30.2803	0.00783
30.2956	0.00831
30.3109	0.00926
30.3262	0.01225
30.3415	0.0121
30.3568	0.0124
30.3721	0.01338
30.3874	0.01273
30.4028	0.01388
30.4181	0.02217
30.4334	0.0245
30.4487	0.02094
30.464	0.01571
30.4793	0.01165
30.4946	0.01346
30.5099	0.01614
30.5252	0.01195
30.5405	0.00971
30.5558	0.00715
30.5711	0.00623
30.5864	0.00675
30.6017	0.00703
30.617	0.00595
30.6323	0.0067
30.6476	0.00738
30.663	0.0064
30.6783	0.00668
30.6936	0.00866
30.7089	0.00685
30.7242	0.00695
30.7395	0.00693
30.7548	0.00725
30.7701	0.00766
30.7854	0.00818
30.8007	0.00871
30.816	0.01029
30.8313	0.01127
30.8466	0.00961
30.8619	0.01122
30.8772	0.00951
30.8925	0.01067
30.9078	0.011
30.9232	0.00776
30.9385	0.00926
30.9538	0.01027
30.9691	0.00987
30.9844	0.01057
30.9997	0.01089
31.015	0.01388
31.0303	0.01155
31.0456	0.01217
31.0609	0.0134
31.0762	0.01328
31.0915	0.01647
31.1068	0.0177
31.1221	0.02084
31.1374	0.02847
31.1527	0.02822
31.1681	0.0191
31.1834	0.01531
31.1987	0.01366
31.214	0.01589
31.2293	0.01571
31.2446	0.0129
31.2599	0.00866
31.2752	0.00941
31.2905	0.00668
31.3058	0.00736
31.3211	0.00741
31.3364	0.00806
31.3517	0.00821
31.367	0.00688
31.3823	0.00648
31.3976	0.00728
31.4129	0.00725
31.4283	0.00738
31.4436	0.00748
31.4589	0.00698
31.4742	0.00748
31.4895	0.00663
31.5048	0.00746
31.5201	0.00683
31.5354	0.0065
31.5507	0.00615
31.566	0.00675
31.5813	0.00773
31.5966	0.00816
31.6119	0.00678
31.6272	0.00778
31.6425	0.00826
31.6578	0.00811
31.6731	0.00705
31.6885	0.00688
31.7038	0.00781
31.7191	0.00713
31.7344	0.00818
31.7497	0.00743
31.765	0.00758
31.7803	0.00803
31.7956	0.00685
31.8109	0.0067
31.8262	0.0069
31.8415	0.00791
31.8568	0.00693
31.8721	0.00668
31.8874	0.00723
31.9027	0.00818
31.918	0.00811
31.9333	0.00859
31.9487	0.00741
31.964	0.00843
31.9793	0.00899
31.9946	0.00871
32.0099	0.00941
32.0252	0.01037
32.0405	0.01137
32.0558	0.01822
32.0711	0.02822
32.0864	0.02869
32.1017	0.03196
32.117	0.02914
32.1323	0.0295
32.1476	0.043
32.1629	0.06143
32.1782	0.05683
32.1935	0.04827
32.2089	0.04034
32.2242	0.03311
32.2395	0.04195
32.2548	0.04765
32.2701	0.03866
32.2854	0.03467
32.3007	0.03637
32.316	0.05776
32.3313	0.09436
32.3466	0.13149
32.3619	0.19284
32.3772	0.24307
32.3925	0.19274
32.4078	0.12059
32.4231	0.08399
32.4384	0.0966
32.4537	0.12418
32.4691	0.11156
32.4844	0.0722
32.4997	0.0364
32.515	0.01966
32.5303	0.01509
32.5456	0.01346
32.5609	0.01335
32.5762	0.01318
32.5915	0.01197
32.6068	0.01408
32.6221	0.01484
32.6374	0.01785
32.6527	0.01855
32.668	0.01925
32.6833	0.01958
32.6986	0.0182
32.714	0.02161
32.7293	0.02109
32.7446	0.02116
32.7599	0.01903
32.7752	0.01845
32.7905	0.02061
32.8058	0.02186
32.8211	0.02249
32.8364	0.0298
32.8517	0.03823
32.867	0.04965
32.8823	0.06509
32.8976	0.07087
32.9129	0.05776
32.9282	0.0429
32.9435	0.03216
32.9588	0.03422
32.9742	0.03939
32.9895	0.03786
33.0048	0.02676
33.0201	0.01848
33.0354	0.01258
33.0507	0.01175
33.066	0.01029
33.0813	0.00971
33.0966	0.00941
33.1119	0.01062
33.1272	0.01137
33.1425	0.01275
33.1578	0.01438
33.1731	0.01328
33.1884	0.01469
33.2037	0.01127
33.219	0.00931
33.2344	0.00939
33.2497	0.01024
33.265	0.00961
33.2803	0.00843
33.2956	0.00916
33.3109	0.00936
33.3262	0.00894
33.3415	0.00848
33.3568	0.00748
33.3721	0.00685
33.3874	0.00625
33.4027	0.00811
33.418	0.00843
33.4333	0.00663
33.4486	0.00758
33.4639	0.00597
33.4792	0.00771
33.4946	0.00758
33.5099	0.00856
33.5252	0.00748
33.5405	0.00715
33.5558	0.00906
33.5711	0.00911
33.5864	0.00982
33.6017	0.0113
33.617	0.01361
33.6323	0.01167
33.6476	0.01127
33.6629	0.01009
33.6782	0.01022
33.6935	0.01044
33.7088	0.00989
33.7241	0.00946
33.7394	0.00874
33.7548	0.00856
33.7701	0.00796
33.7854	0.00803
33.8007	0.00914
33.816	0.00941
33.8313	0.01072
33.8466	0.01202
33.8619	0.00992
33.8772	0.01012
33.8925	0.00944
33.9078	0.01017
33.9231	0.01059
33.9384	0.00926
33.9537	0.01094
33.969	0.00951
33.9843	0.00801
33.9997	0.00987
34.015	0.00886
34.0303	0.00926
34.0456	0.01097
34.0609	0.01097
34.0762	0.01338
34.0915	0.01509
34.1068	0.0172
34.1221	0.01413
34.1374	0.01117
34.1527	0.01097
34.168	0.00971
34.1833	0.01132
34.1986	0.013
34.2139	0.01029
34.2292	0.00788
34.2445	0.00914
34.2599	0.00828
34.2752	0.00695
34.2905	0.00753
34.3058	0.00665
34.3211	0.00826
34.3364	0.00929
34.3517	0.00964
34.367	0.00879
34.3823	0.00773
34.3976	0.00911
34.4129	0.00914
34.4282	0.01037
34.4435	0.01004
34.4588	0.01077
34.4741	0.01077
34.4894	0.01551
34.5047	0.01923
34.5201	0.02058
34.5354	0.01865
34.5507	0.01391
34.566	0.01197
[truncated: 1,008 more rows]
