# Supplementary material for: Two-dimensional halide perovskite as β-ray scintillator for nuclear radiation monitoring
Source: Nat Commun. 2020 Jul 7;11:3395. doi: 10.1038/s41467-020-17114-7 (PMC7341884; doi:10.1038/s41467-020-17114-7)
Supplement: Supplementary file 3 — Source Data [file 41467_2020_17114_MOESM3_ESM.zip › Source data file/Data of Figures in the manuscript/Figure 3f.xlsx]

## Sheet: Sheet1
Figure 3f
XRD data of OA2PbBr4
2theta (degree)	intensity (a.u.)
3.61224	0.10643
3.62754	0.10561
3.64285	0.0957
3.65816	0.09126
3.67346	0.08997
3.68877	0.08143
3.70407	0.08013
3.71938	0.07589
3.73469	0.06804
3.74999	0.06305
3.7653	0.06783
3.7806	0.07159
3.79591	0.07487
3.81122	0.07815
3.82652	0.08286
3.84183	0.09475
3.85713	0.09188
3.87244	0.10206
3.88774	0.11449
3.90305	0.13129
3.91836	0.15438
3.93366	0.169
3.94897	0.20691
3.96427	0.2369
3.97958	0.27796
3.99489	0.32181
4.01019	0.35972
4.0255	0.42284
4.0408	0.52531
4.05611	0.61609
4.07142	0.78837
4.08672	0.95205
4.10203	1
4.11733	0.82594
4.13264	0.54546
4.14795	0.37994
4.16325	0.27119
4.17856	0.16893
4.19386	0.10609
4.20917	0.08067
4.22448	0.07289
4.23978	0.06278
4.25509	0.06127
4.27039	0.05752
4.2857	0.05089
4.30101	0.05349
4.31631	0.0472
4.33162	0.04782
4.34692	0.05144
4.36223	0.04884
4.37753	0.0442
4.39284	0.04966
4.40815	0.05178
4.42345	0.04727
4.43876	0.04672
4.45406	0.04727
4.46937	0.0485
4.48468	0.0485
4.49998	0.04625
4.51529	0.04809
4.53059	0.04392
4.5459	0.04584
4.56121	0.04994
4.57651	0.04119
4.59182	0.04003
4.60712	0.04345
4.62243	0.04194
4.63774	0.04645
4.65304	0.04358
4.66835	0.03921
4.68365	0.0414
4.69896	0.04495
4.71427	0.03661
4.72957	0.03839
4.74488	0.03942
4.76018	0.0442
4.77549	0.04222
4.7908	0.04174
4.8061	0.04085
4.82141	0.03771
4.83671	0.03914
4.85202	0.04023
4.86733	0.04071
4.88263	0.04051
4.89794	0.04037
4.91324	0.03873
4.92855	0.04058
4.94385	0.0373
4.95916	0.04133
4.97447	0.04119
4.98977	0.03839
5.00508	0.03853
5.02038	0.03737
5.03569	0.03839
5.051	0.03709
5.0663	0.03887
5.08161	0.0362
5.09691	0.04078
5.11222	0.03607
5.12753	0.04146
5.14283	0.04064
5.15814	0.0388
5.17344	0.03648
5.18875	0.03661
5.20406	0.03538
5.21936	0.03996
5.23467	0.03921
5.24997	0.03737
5.26528	0.03887
5.28059	0.03942
5.29589	0.03511
5.3112	0.03381
5.3265	0.03784
5.34181	0.0362
5.35712	0.03627
5.37242	0.03655
5.38773	0.0386
5.40303	0.03894
5.41834	0.03668
5.43365	0.0386
5.44895	0.03361
5.46426	0.03511
5.47956	0.03525
5.49487	0.03791
5.51017	0.0317
5.52548	0.03498
5.54079	0.03661
5.55609	0.03347
5.5714	0.03812
5.5867	0.03668
5.60201	0.03422
5.61732	0.03798
5.63262	0.03463
5.64793	0.03477
5.66323	0.03402
5.67854	0.03402
5.69385	0.03566
5.70915	0.03969
5.72446	0.03525
5.73976	0.03948
5.75507	0.03457
5.77038	0.03579
5.78568	0.03457
5.80099	0.03634
5.81629	0.03354
5.8316	0.03108
5.84691	0.03053
5.86221	0.03019
5.87752	0.03361
5.89282	0.02985
5.90813	0.02999
5.92344	0.03436
5.93874	0.03627
5.95405	0.03436
5.96935	0.03245
5.98466	0.02937
5.99997	0.03395
6.01527	0.02937
6.03058	0.02999
6.04588	0.03573
6.06119	0.03696
6.07649	0.03798
6.0918	0.0373
6.10711	0.02999
6.12241	0.0347
6.13772	0.03163
6.15302	0.03047
6.16833	0.02951
6.18364	0.03197
6.19894	0.03245
6.21425	0.03197
6.22955	0.02869
6.24486	0.03279
6.26017	0.03245
6.27547	0.0317
6.29078	0.0317
6.30608	0.03053
6.32139	0.0304
6.3367	0.0319
6.352	0.03422
6.36731	0.03149
6.38261	0.03402
6.39792	0.03258
6.41323	0.03156
6.42853	0.02773
6.44384	0.03142
6.45914	0.03272
6.47445	0.03122
6.48976	0.03053
6.50506	0.03135
6.52037	0.0289
6.53567	0.03388
6.55098	0.03463
6.56628	0.03204
6.58159	0.02842
6.5969	0.03245
6.6122	0.03416
6.62751	0.03067
6.64281	0.02794
6.65812	0.02767
6.67343	0.02691
6.68873	0.02876
6.70404	0.02883
6.71934	0.02972
6.73465	0.02637
6.74996	0.02767
6.76526	0.03088
6.78057	0.02835
6.79587	0.02849
6.81118	0.02732
6.82649	0.02958
6.84179	0.0263
6.8571	0.03033
6.8724	0.03088
6.88771	0.0304
6.90302	0.02992
6.91832	0.03231
6.93363	0.02903
6.94893	0.02862
6.96424	0.02855
6.97955	0.03135
6.99485	0.02657
7.01016	0.03019
7.02546	0.02671
7.04077	0.02753
7.05608	0.02582
7.07138	0.02657
7.08669	0.02896
7.10199	0.02719
7.1173	0.02452
7.1326	0.02548
7.14791	0.02473
7.16322	0.02828
7.17852	0.02869
7.19383	0.02623
7.20913	0.02411
7.22444	0.02657
7.23975	0.02247
7.25505	0.02589
7.27036	0.02473
7.28566	0.02527
7.30097	0.02377
7.31628	0.02425
7.33158	0.02609
7.34689	0.0263
7.36219	0.02746
7.3775	0.02452
7.39281	0.02309
7.40811	0.02466
7.42342	0.02746
7.43872	0.02521
7.45403	0.02589
7.46934	0.0237
7.48464	0.02357
7.49995	0.02282
7.51525	0.02439
7.53056	0.02357
7.54587	0.02288
7.56117	0.02336
7.57648	0.0209
7.59178	0.02295
7.60709	0.02418
7.6224	0.02439
7.6377	0.02241
7.65301	0.02104
7.66831	0.02521
7.68362	0.02083
7.69892	0.02364
7.71423	0.02473
7.72954	0.02541
7.74484	0.02063
7.76015	0.02118
7.77545	0.02473
7.79076	0.02459
7.80607	0.02589
7.82137	0.02049
7.83668	0.02336
7.85198	0.02015
7.86729	0.02329
7.8826	0.01954
7.8979	0.0207
7.91321	0.02145
7.92851	0.02282
7.94382	0.02227
7.95913	0.025
7.97443	0.02241
7.98974	0.02145
8.00504	0.0209
8.02035	0.02343
8.03566	0.02152
8.05096	0.0248
8.06627	0.0265
8.08157	0.02821
8.09688	0.03306
8.11219	0.03627
8.12749	0.04071
8.1428	0.0457
8.1581	0.04898
8.17341	0.0556
8.18871	0.06271
8.20402	0.06981
8.21933	0.09509
8.23463	0.1164
8.24994	0.14475
8.26524	0.18287
8.28055	0.21074
8.29586	0.21176
8.31116	0.19154
8.32647	0.14612
8.34177	0.10663
8.35708	0.08518
8.37239	0.06039
8.38769	0.0373
8.403	0.03272
8.4183	0.02705
8.43361	0.02302
8.44892	0.01831
8.46422	0.02159
8.47953	0.02022
8.49483	0.01947
8.51014	0.02138
8.52545	0.02015
8.54075	0.0209
8.55606	0.01797
8.57136	0.02138
8.58667	0.01933
8.60198	0.01967
8.61728	0.01783
8.63259	0.02193
8.64789	0.01967
8.6632	0.01817
8.67851	0.01797
8.69381	0.01797
8.70912	0.01803
8.72442	0.02015
8.73973	0.01735
8.75503	0.01462
8.77034	0.01612
8.78565	0.01674
8.80095	0.01523
8.81626	0.01523
8.83156	0.01735
8.84687	0.0194
8.86218	0.01844
8.87748	0.01735
8.89279	0.01783
8.90809	0.01721
8.9234	0.02008
8.93871	0.01592
8.95401	0.01407
8.96932	0.01353
8.98462	0.01605
8.99993	0.01353
9.01524	0.01523
9.03054	0.01489
9.04585	0.01113
9.06115	0.01359
9.07646	0.01865
9.09177	0.01482
9.10707	0.01141
9.12238	0.01435
9.13768	0.01141
9.15299	0.01264
9.1683	0.01435
9.1836	0.01257
9.19891	0.01448
9.21421	0.0153
9.22952	0.01585
9.24483	0.01537
9.26013	0.01298
9.27544	0.01243
9.29074	0.01783
9.30605	0.01394
9.32135	0.01435
9.33666	0.01435
9.35197	0.01209
9.36727	0.014
9.38258	0.01366
9.39788	0.01414
9.41319	0.014
9.4285	0.01312
9.4438	0.01271
9.45911	0.01414
9.47441	0.00977
9.48972	0.01291
9.50503	0.01298
9.52033	0.01585
9.53564	0.01462
9.55094	0.01523
9.56625	0.01195
9.58156	0.01093
9.59686	0.01264
9.61217	0.0082
9.62747	0.01154
9.64278	0.01004
9.65809	0.01154
9.67339	0.01175
9.6887	0.01107
9.704	0.00991
9.71931	0.01277
9.73462	0.01134
9.74992	0.01428
9.76523	0.00745
9.78053	0.01011
9.79584	0.01025
9.81115	0.01189
9.82645	0.01134
9.84176	0.01154
9.85706	0.01059
9.87237	0.01052
9.88767	0.00745
9.90298	0.01072
9.91829	0.00656
9.93359	0.00902
9.9489	0.00827
9.9642	0.00847
9.97951	0.00833
9.99482	0.01093
10.0101	0.00929
10.0254	0.01127
10.0407	0.00997
10.056	0.00909
10.0713	0.00615
10.0867	0.00895
10.102	0.00929
10.1173	0.01066
10.1326	0.00833
10.1479	0.00861
10.1632	0.00854
10.1785	0.00956
10.1938	0.00827
10.2091	0.01031
10.2244	0.00697
10.2397	0.00567
10.255	0.00888
10.2703	0.00929
10.2856	0.01175
10.3009	0.00779
10.3162	0.00758
10.3315	0.0084
10.3469	0.01004
10.3622	0.01264
10.3775	0.00833
10.3928	0.00868
10.4081	0.00847
10.4234	0.00792
10.4387	0.00553
10.454	0.00827
10.4693	0.00881
10.4846	0.00751
10.4999	0.00806
10.5152	0.0056
10.5305	0.00745
10.5458	0.0069
10.5611	0.00485
10.5764	0.00717
10.5917	0.00649
10.6071	0.00676
10.6224	0.00731
10.6377	0.00922
10.653	0.00854
10.6683	0.00628
10.6836	0.00847
10.6989	0.00635
10.7142	0.00574
10.7295	0.00683
10.7448	0.00833
10.7601	0.00909
10.7754	0.00608
10.7907	0.00649
10.806	0.00546
10.8213	0.00792
10.8366	0.00799
10.8519	0.00745
10.8673	0.00704
10.8826	0.00881
10.8979	0.00553
10.9132	0.00827
10.9285	0.00635
10.9438	0.0054
10.9591	0.00806
10.9744	0.00526
10.9897	0.00615
11.005	0.00642
11.0203	0.00615
11.0356	0.00533
11.0509	0.00847
11.0662	0.00772
11.0815	0.00806
11.0968	0.00717
11.1122	0.00417
11.1275	0.00676
11.1428	0.00574
11.1581	0.00649
11.1734	0.00731
11.1887	0.00519
11.204	0.00779
11.2193	0.00676
11.2346	0.00581
11.2499	0.00553
11.2652	0.00601
11.2805	0.0084
11.2958	0.00437
11.3111	0.00581
11.3264	0.00669
11.3417	0.00697
11.357	0.00628
11.3724	0.00697
11.3877	0.00697
11.403	0.00471
11.4183	0.00635
11.4336	0.00792
11.4489	0.00376
11.4642	0.0082
11.4795	0.00553
11.4948	0.00601
11.5101	0.00526
11.5254	0.00697
11.5407	0.00581
11.556	0.00697
11.5713	0.00909
11.5866	0.00437
11.6019	0.00751
11.6172	0.00499
11.6326	0.00546
11.6479	0.00389
11.6632	0.00628
11.6785	0.00567
11.6938	0.00512
11.7091	0.00403
11.7244	0.00642
11.7397	0.00731
11.755	0.00553
11.7703	0.00669
11.7856	0.00505
11.8009	0.00881
11.8162	0.00485
11.8315	0.00615
11.8468	0.00731
11.8621	0.00567
11.8774	0.00505
11.8928	0.00533
11.9081	0.00499
11.9234	0.00389
11.9387	0.00512
11.954	0.00642
11.9693	0.0056
11.9846	0.00246
11.9999	0.00608
12.0152	0.00601
12.0305	0.00669
12.0458	0.00909
12.0611	0.00546
12.0764	0.00615
12.0917	0.00792
12.107	0.00683
12.1223	0.00389
12.1376	0.00355
12.153	0.00649
12.1683	0.00533
12.1836	0.00861
12.1989	0.01113
12.2142	0.00567
12.2295	0.00704
12.2448	0.0056
12.2601	0.00833
12.2754	0.00731
12.2907	0.00581
12.306	0.00628
12.3213	0.00902
12.3366	0.00895
12.3519	0.01182
12.3672	0.0151
12.3825	0.01516
12.3978	0.01646
12.4132	0.02773
12.4285	0.02985
12.4438	0.03853
12.4591	0.05041
12.4744	0.06127
12.4897	0.06571
12.505	0.06756
12.5203	0.06817
12.5356	0.0556
12.5509	0.04584
12.5662	0.0347
12.5815	0.02596
12.5968	0.01721
12.6121	0.01079
12.6274	0.0069
12.6427	0.00827
12.6581	0.00799
12.6734	0.00471
12.6887	0.00587
12.704	0.00676
12.7193	0.00499
12.7346	0.0028
12.7499	0.00471
12.7652	0.00669
12.7805	0.0071
12.7958	0.00478
12.8111	0.00424
12.8264	0.00669
12.8417	0.00342
12.857	0.00314
12.8723	0.00273
12.8876	0.00369
12.9029	0.00622
12.9183	0.00273
12.9336	0.0041
12.9489	0.00348
12.9642	0.00533
12.9795	0.00553
12.9948	0.00587
13.0101	0.00615
13.0254	0.00499
13.0407	0.00601
13.056	0.00751
13.0713	0.00191
13.0866	0.00465
13.1019	0.00424
13.1172	0.00492
13.1325	0.00417
13.1478	0.00403
13.1631	0.00253
13.1785	0.00485
13.1938	0.00307
13.2091	0.00471
13.2244	0.00314
13.2397	0.00458
13.255	0.0041
13.2703	0.0069
13.2856	0.00437
13.3009	0.00499
13.3162	0.00157
13.3315	0.00362
13.3468	0.00465
13.3621	0.00143
13.3774	0.00294
13.3927	0.00465
13.408	0.00485
13.4233	0.00383
13.4387	0.00437
13.454	0.00362
13.4693	0.00478
13.4846	0.0041
13.4999	0.00184
13.5152	0.00827
13.5305	0.0054
13.5458	0.00458
13.5611	0.00465
13.5764	0.00492
13.5917	0.00444
13.607	0.00519
13.6223	0.00553
13.6376	0.00198
13.6529	0.00417
13.6682	0.0056
13.6835	0.00219
13.6989	0.00164
13.7142	0.00403
13.7295	0.00383
13.7448	0.00512
13.7601	0.00253
13.7754	0.00499
13.7907	0.0041
13.806	0.00123
13.8213	0.00376
13.8366	0.00335
13.8519	0.0028
13.8672	0.00348
13.8825	0.00219
13.8978	0.00512
13.9131	0.00314
13.9284	0.0043
13.9437	0.00348
13.9591	0.00362
13.9744	0.000956349
13.9897	0.00328
14.005	0.0041
14.0203	0.00246
14.0356	0.00178
14.0509	0.00109
14.0662	0.00307
14.0815	0.00287
14.0968	0.000683107
14.1121	0.00342
14.1274	0.00499
14.1427	0.00574
14.158	0.00184
14.1733	0.00553
14.1886	0.00376
14.204	0.0028
14.2193	0.0028
14.2346	0.00383
14.2499	0.00396
14.2652	0.00219
14.2805	0.00342
14.2958	0.00184
14.3111	0.00492
14.3264	0.00178
14.3417	0.00246
14.357	0.00178
14.3723	0.00307
14.3876	0.00437
14.4029	0.00403
14.4182	0.00164
14.4335	0.00212
14.4488	0.00417
14.4642	0.00253
14.4795	0.00294
14.4948	0.00321
14.5101	0
14.5254	0.00383
14.5407	0.00505
14.556	0.00389
14.5713	0.0041
14.5866	0.00512
14.6019	0.00376
14.6172	0.0013
14.6325	0.00321
14.6478	0.00417
14.6631	0.00485
14.6784	0.00335
14.6937	0.00287
14.709	0.00485
14.7244	0.00383
14.7397	0.00164
14.755	0.00745
14.7703	0.00164
14.7856	0.00533
14.8009	0.00492
14.8162	0.00335
14.8315	0.00403
14.8468	0.000136621
14.8621	0.00615
14.8774	0.00164
14.8927	0.00164
14.908	0.00348
14.9233	0.0041
14.9386	0.00499
14.9539	0.00991
14.9692	0.00915
14.9846	0.00943
14.9999	0.00799
15.0152	0.00827
15.0305	0.0084
15.0458	0.0084
15.0611	0.01018
15.0764	0.00847
15.0917	0.00854
15.107	0.00628
15.1223	0.01154
15.1376	0.01079
15.1529	0.01264
15.1682	0.01694
15.1835	0.01995
15.1988	0.01961
15.2141	0.0248
15.2294	0.03224
15.2448	0.04474
15.2601	0.04782
15.2754	0.05007
15.2907	0.06039
15.306	0.05806
15.3213	0.05178
15.3366	0.03846
15.3519	0.02869
15.3672	0.01974
15.3825	0.00915
15.3978	0.00683
15.4131	0.00874
15.4284	0.00799
15.4437	0.00567
15.459	0.00219
15.4743	0.00437
15.4897	0.00301
15.505	0.00458
15.5203	0.00287
15.5356	0.00499
15.5509	0.00587
15.5662	0.00253
15.5815	0.00444
15.5968	0.00492
15.6121	0.00608
15.6274	0.00403
15.6427	0.00396
15.658	0.00205
15.6733	0.00512
15.6886	0.00622
15.7039	0.00383
15.7192	0.0026
15.7345	0.00499
15.7499	0.00574
15.7652	0.00615
15.7805	0.0026
15.7958	0.00328
15.8111	0.00219
15.8264	0.00458
15.8417	0.0043
15.857	0.00383
15.8723	0.0043
15.8876	0.00342
15.9029	0.00335
15.9182	0.00663
15.9335	0.00499
15.9488	0.00505
15.9641	0.00553
15.9794	0.00649
15.9947	0.00553
16.0101	0.00287
16.0254	0.00628
16.0407	0.0056
16.056	0.00833
16.0713	0.00512
16.0866	0.00963
16.1019	0.0082
16.1172	0.0084
16.1325	0.00929
16.1478	0.0095
16.1631	0.00833
16.1784	0.00888
16.1937	0.00909
16.209	0.00499
16.2243	0.00792
16.2396	0.00888
16.2549	0.00929
16.2703	0.01018
16.2856	0.01257
16.3009	0.01359
16.3162	0.01858
16.3315	0.02097
16.3468	0.02186
16.3621	0.02992
16.3774	0.0388
16.3927	0.03976
16.408	0.04399
16.4233	0.03463
16.4386	0.03422
16.4539	0.02719
16.4692	0.02282
16.4845	0.01373
16.4998	0.00847
16.5151	0.0097
16.5305	0.0112
16.5458	0.00697
16.5611	0.00656
16.5764	0.00628
16.5917	0.00765
16.607	0.00779
16.6223	0.00717
16.6376	0.01093
16.6529	0.01182
16.6682	0.01421
16.6835	0.01141
16.6988	0.01797
16.7141	0.02063
16.7294	0.02138
16.7447	0.01967
16.76	0.02247
16.7753	0.01769
16.7907	0.01366
16.806	0.01271
16.8213	0.01209
16.8366	0.00676
16.8519	0.00765
16.8672	0.00649
16.8825	0.00615
16.8978	0.0043
16.9131	0.00669
16.9284	0.00383
16.9437	0.00424
16.959	0.00485
16.9743	0.00553
16.9896	0.0069
17.0049	0.00683
17.0202	0.00492
17.0356	0.0041
17.0509	0.00451
17.0662	0.00389
17.0815	0.00424
17.0968	0.00505
17.1121	0.00526
17.1274	0.00191
17.1427	0.00307
17.158	0.00731
17.1733	0.00622
17.1886	0.00485
17.2039	0.00485
17.2192	0.00301
17.2345	0.00758
17.2498	0.00704
17.2651	0.00512
17.2804	0.00553
17.2958	0.00594
17.3111	0.00424
17.3264	0.00294
17.3417	0.00307
17.357	0.00444
17.3723	0.00868
17.3876	0.00485
17.4029	0.00478
17.4182	0.00738
17.4335	0.00465
17.4488	0.00437
17.4641	0.00444
17.4794	0.00355
17.4947	0.00253
17.51	0.00335
17.5253	0.00581
17.5406	0.0041
17.556	0.00239
17.5713	0.00205
17.5866	0.00287
17.6019	0.00519
17.6172	0.00355
17.6325	0.00376
17.6478	0.00792
17.6631	0.00417
17.6784	0.00458
17.6937	0.00499
17.709	0.00355
17.7243	0.00225
17.7396	0.0028
17.7549	0.00424
17.7702	0.00451
17.7855	0.00328
17.8008	0.00321
17.8162	0.00512
17.8315	0.0069
17.8468	0.00301
17.8621	0.00424
17.8774	0.0041
17.8927	0.00581
17.908	0.00239
17.9233	0.00424
17.9386	0.00512
17.9539	0.00786
17.9692	0.00758
17.9845	0.00622
17.9998	0.00786
18.0151	0.00451
18.0304	0.00519
18.0457	0.0056
18.061	0.0054
18.0764	0.00745
18.0917	0.00779
18.107	0.00704
18.1223	0.01025
18.1376	0.01025
18.1529	0.00963
18.1682	0.00861
18.1835	0.00915
18.1988	0.01059
18.2141	0.00895
18.2294	0.00745
18.2447	0.00786
18.26	0.01004
18.2753	0.01154
18.2906	0.01161
18.3059	0.00608
18.3212	0.01079
18.3366	0.01639
18.3519	0.01346
18.3672	0.01516
18.3825	0.01947
18.3978	0.02316
18.4131	0.02671
18.4284	0.02254
18.4437	0.02582
18.459	0.02671
18.4743	0.02609
18.4896	0.01892
18.5049	0.01906
18.5202	0.014
18.5355	0.01134
18.5508	0.00847
18.5661	0.00956
18.5815	0.00888
18.5968	0.0054
18.6121	0.00751
18.6274	0.00389
18.6427	0.0028
18.658	0.00321
18.6733	0.00738
18.6886	0.00451
18.7039	0.00437
18.7192	0.00731
18.7345	0.00478
18.7498	0.00628
18.7651	0.00519
18.7804	0.00622
18.7957	0.00738
18.811	0.00499
18.8263	0.00519
18.8417	0.00485
18.857	0.00594
18.8723	0.00485
18.8876	0.00895
18.9029	0.00587
18.9182	0.00451
18.9335	0.00546
18.9488	0.00704
18.9641	0.00437
18.9794	0.00396
18.9947	0.00512
19.01	0.00383
19.0253	0.00772
19.0406	0.00424
19.0559	0.00587
19.0712	0.00546
19.0865	0.00396
19.1019	0.00471
19.1172	0.00389
19.1325	0.00471
19.1478	0.00567
19.1631	0.00546
19.1784	0.00847
19.1937	0.00704
19.209	0.00335
19.2243	0.00485
19.2396	0.0041
19.2549	0.00601
19.2702	0.00745
19.2855	0.00444
19.3008	0.00704
19.3161	0.00485
19.3314	0.00581
19.3467	0.00854
19.3621	0.00615
19.3774	0.00642
19.3927	0.00635
19.408	0.00574
19.4233	0.00792
19.4386	0.00786
19.4539	0.00444
19.4692	0.0071
19.4845	0.00574
19.4998	0.00519
19.5151	0.00861
19.5304	0.0056
19.5457	0.0056
19.561	0.0043
19.5763	0.00628
19.5916	0.00717
19.6069	0.00888
19.6223	0.00628
19.6376	0.0054
19.6529	0.00526
19.6682	0.00594
19.6835	0.00587
19.6988	0.00533
19.7141	0.00465
19.7294	0.00751
19.7447	0.00888
19.76	0.01018
19.7753	0.00751
19.7906	0.00861
19.8059	0.00567
19.8212	0.00765
19.8365	0.00833
19.8518	0.00717
19.8672	0.00424
19.8825	0.00683
19.8978	0.00724
19.9131	0.00813
19.9284	0.00676
19.9437	0.00587
19.959	0.00519
19.9743	0.00704
19.9896	0.00683
20.0049	0.00424
20.0202	0.00751
20.0355	0.00786
20.0508	0.00704
20.0661	0.00601
20.0814	0.00533
20.0967	0.00704
20.112	0.01141
20.1274	0.00567
20.1427	0.00683
20.158	0.00799
20.1733	0.00731
20.1886	0.00772
20.2039	0.01161
20.2192	0.00669
20.2345	0.00861
20.2498	0.00881
20.2651	0.00615
20.2804	0.00745
20.2957	0.00731
20.311	0.00902
20.3263	0.0082
20.3416	0.00909
20.3569	0.00956
20.3722	0.01072
20.3876	0.00902
20.4029	0.0084
20.4182	0.01093
20.4335	0.00697
20.4488	0.00779
20.4641	0.00827
20.4794	0.00874
20.4947	0.0082
20.51	0.00956
20.5253	0.00731
20.5406	0.00991
20.5559	0.00929
20.5712	0.01154
20.5865	0.01018
20.6018	0.01195
20.6171	0.01892
20.6324	0.01988
20.6478	0.01646
20.6631	0.01653
20.6784	0.01407
20.6937	0.01168
20.709	0.01298
20.7243	0.01195
20.7396	0.01271
20.7549	0.01168
20.7702	0.01004
20.7855	0.01277
20.8008	0.01182
20.8161	0.01353
20.8314	0.01045
20.8467	0.01435
20.862	0.01626
20.8773	0.01995
20.8926	0.01885
20.908	0.02787
20.9233	0.02801
20.9386	0.03716
20.9539	0.03907
20.9692	0.03771
20.9845	0.04092
20.9998	0.04112
21.0151	0.0347
21.0304	0.03197
21.0457	0.02616
21.061	0.02719
21.0763	0.01708
21.0916	0.0153
21.1069	0.01271
21.1222	0.01421
21.1375	0.01072
21.1528	0.01031
21.1682	0.0095
21.1835	0.01209
21.1988	0.01455
21.2141	0.01346
21.2294	0.01462
21.2447	0.01844
21.26	0.01339
21.2753	0.01291
21.2906	0.01626
21.3059	0.01339
21.3212	0.01428
21.3365	0.01394
21.3518	0.01189
21.3671	0.01503
21.3824	0.01503
21.3977	0.01394
21.4131	0.01879
21.4284	0.01947
21.4437	0.02097
21.459	0.02343
21.4743	0.02329
21.4896	0.02931
21.5049	0.03135
21.5202	0.03033
21.5355	0.03142
21.5508	0.03183
21.5661	0.02767
21.5814	0.02937
21.5967	0.02357
21.612	0.01831
21.6273	0.01735
21.6426	0.01407
21.6579	0.01435
21.6733	0.01414
21.6886	0.01257
21.7039	0.01086
21.7192	0.01264
21.7345	0.01503
21.7498	0.01469
21.7651	0.01079
21.7804	0.01148
21.7957	0.011
21.811	0.014
21.8263	0.01448
21.8416	0.01598
21.8569	0.01462
21.8722	0.01462
21.8875	0.0181
21.9028	0.02118
21.9181	0.01995
21.9335	0.022
21.9488	0.02138
21.9641	0.02111
21.9794	0.01995
21.9947	0.01633
22.01	0.0153
22.0253	0.01646
22.0406	0.01031
22.0559	0.01195
22.0712	0.01421
22.0865	0.00936
22.1018	0.00963
22.1171	0.00799
22.1324	0.01018
22.1477	0.00915
22.163	0.01154
22.1783	0.01066
22.1937	0.00772
22.209	0.00963
22.2243	0.01025
22.2396	0.00601
22.2549	0.00745
22.2702	0.00854
22.2855	0.01271
22.3008	0.00833
22.3161	0.00929
22.3314	0.01031
22.3467	0.00997
22.362	0.00963
22.3773	0.0084
22.3926	0.00943
22.4079	0.00881
22.4232	0.00956
22.4385	0.00881
22.4539	0.00909
22.4692	0.01216
22.4845	0.00881
22.4998	0.01066
22.5151	0.00827
22.5304	0.00635
22.5457	0.01038
22.561	0.00902
22.5763	0.00929
22.5916	0.01414
22.6069	0.00854
22.6222	0.00922
22.6375	0.00888
22.6528	0.01059
22.6681	0.01154
22.6834	0.00827
22.6987	0.00868
22.7141	0.00731
22.7294	0.01113
22.7447	0.00922
22.76	0.01134
22.7753	0.01066
22.7906	0.00792
22.8059	0.00888
22.8212	0.00881
22.8365	0.00895
22.8518	0.00874
22.8671	0.0123
22.8824	0.00997
22.8977	0.00608
22.913	0.01175
22.9283	0.00628
22.9436	0.01182
22.959	0.00922
22.9743	0.00929
22.9896	0.01086
23.0049	0.01113
23.0202	0.01059
23.0355	0.00915
23.0508	0.00936
23.0661	0.0112
23.0814	0.00956
23.0967	0.0095
23.112	0.01059
23.1273	0.00751
23.1426	0.01025
23.1579	0.01045
23.1732	0.01421
23.1885	0.00922
23.2038	0.00929
23.2192	0.01072
23.2345	0.01113
23.2498	0.0097
23.2651	0.00847
23.2804	0.01045
23.2957	0.00813
23.311	0.01175
23.3263	0.0125
23.3416	0.01045
23.3569	0.00861
23.3722	0.01216
23.3875	0.01018
23.4028	0.01332
23.4181	0.01079
23.4334	0.01257
23.4487	0.00991
23.464	0.00868
23.4794	0.01031
23.4947	0.01175
23.51	0.01496
23.5253	0.01189
23.5406	0.01154
23.5559	0.01079
23.5712	0.01045
23.5865	0.01195
23.6018	0.01079
23.6171	0.01537
23.6324	0.01359
23.6477	0.01066
23.663	0.01243
23.6783	0.01271
23.6936	0.01298
23.7089	0.01257
23.7242	0.01134
23.7396	0.01523
23.7549	0.01366
23.7702	0.01079
23.7855	0.01359
23.8008	0.01414
23.8161	0.01298
23.8314	0.011
23.8467	0.01182
23.862	0.01086
23.8773	0.01469
23.8926	0.01339
23.9079	0.01448
23.9232	0.01469
23.9385	0.01236
23.9538	0.01366
23.9691	0.01318
23.9844	0.01223
23.9998	0.01557
24.0151	0.01435
24.0304	0.01414
24.0457	0.01578
24.061	0.01817
24.0763	0.0168
24.0916	0.01824
24.1069	0.01701
24.1222	0.01441
24.1375	0.01605
24.1528	0.01933
24.1681	0.01674
24.1834	0.01995
24.1987	0.01653
24.214	0.01735
24.2293	0.02008
24.2447	0.01988
24.26	0.01735
24.2753	0.01885
24.2906	0.01735
24.3059	0.01974
24.3212	0.01769
24.3365	0.01783
24.3518	0.02083
24.3671	0.01906
24.3824	0.0181
24.3977	0.01353
24.413	0.01639
24.4283	0.01687
24.4436	0.01339
24.4589	0.01564
24.4742	0.01373
24.4895	0.01633
24.5049	0.01728
24.5202	0.01783
24.5355	0.0181
24.5508	0.01366
24.5661	0.01674
24.5814	0.0181
24.5967	0.01769
24.612	0.01742
24.6273	0.01879
24.6426	0.01633
24.6579	0.01646
24.6732	0.01776
24.6885	0.01769
24.7038	0.01742
24.7191	0.01892
24.7344	0.01605
24.7497	0.01851
24.7651	0.01797
24.7804	0.01523
24.7957	0.01933
24.811	0.02063
24.8263	0.02138
24.8416	0.02459
24.8569	0.02364
24.8722	0.0222
24.8875	0.02562
24.9028	0.03361
24.9181	0.03334
24.9334	0.03258
24.9487	0.03368
24.964	0.03101
24.9793	0.03013
24.9946	0.02951
25.0099	0.02493
25.0253	0.02732
25.0406	0.02589
25.0559	0.02343
25.0712	0.02589
25.0865	0.02596
25.1018	0.02377
25.1171	0.02767
25.1324	0.03115
25.1477	0.02862
25.163	0.03388
25.1783	0.03757
25.1936	0.04105
25.2089	0.04877
25.2242	0.05014
25.2395	0.05205
25.2548	0.05069
25.2701	0.05636
25.2855	0.05711
25.3008	0.05923
25.3161	0.04481
25.3314	0.03825
25.3467	0.03655
25.362	0.0362
25.3773	0.02849
25.3926	0.02876
25.4079	0.022
25.4232	0.02247
25.4385	0.02131
25.4538	0.02015
25.4691	0.01824
25.4844	0.02227
25.4997	0.01762
25.515	0.02063
25.5303	0.02172
25.5457	0.01858
25.561	0.01906
25.5763	0.02118
25.5916	0.0209
25.6069	0.02104
25.6222	0.02275
25.6375	0.02029
25.6528	0.02022
25.6681	0.01961
25.6834	0.01824
25.6987	0.01844
25.714	0.02029
25.7293	0.02124
25.7446	0.02309
25.7599	0.02213
25.7752	0.02336
25.7906	0.01851
25.8059	0.02213
25.8212	0.02056
25.8365	0.02282
25.8518	0.02152
25.8671	0.02172
25.8824	0.02275
25.8977	0.01687
25.913	0.01961
25.9283	0.01913
25.9436	0.02104
25.9589	0.01892
25.9742	0.01776
25.9895	0.0222
26.0048	0.02077
26.0201	0.02261
26.0354	0.0209
26.0508	0.02186
26.0661	0.01783
26.0814	0.02131
26.0967	0.02329
26.112	0.02083
26.1273	0.01899
26.1426	0.02152
26.1579	0.02664
26.1732	0.02275
26.1885	0.0248
26.2038	0.02008
26.2191	0.02193
26.2344	0.02241
26.2497	0.02439
26.265	0.02377
26.2803	0.02637
26.2956	0.022
26.311	0.02466
26.3263	0.02268
26.3416	0.02015
26.3569	0.02507
26.3722	0.02357
26.3875	0.02036
26.4028	0.02835
26.4181	0.02568
26.4334	0.02042
26.4487	0.02507
26.464	0.02487
26.4793	0.0235
26.4946	0.02247
26.5099	0.02678
26.5252	0.02623
26.5405	0.02343
26.5558	0.02883
26.5712	0.02418
26.5865	0.02712
26.6018	0.02691
26.6171	0.02247
26.6324	0.02104
26.6477	0.02555
26.663	0.02623
26.6783	0.02534
26.6936	0.0265
26.7089	0.02295
26.7242	0.02644
26.7395	0.02732
26.7548	0.02309
26.7701	0.02671
26.7854	0.0289
26.8007	0.02732
26.816	0.02896
26.8314	0.0237
26.8467	0.02698
26.862	0.02589
26.8773	0.02521
26.8926	0.02739
26.9079	0.0248
26.9232	0.02521
26.9385	0.02726
26.9538	0.02664
26.9691	0.02603
26.9844	0.03006
26.9997	0.0278
27.015	0.02575
27.0303	0.02924
27.0456	0.02466
27.0609	0.03047
27.0762	0.02739
27.0916	0.02739
27.1069	0.03019
27.1222	0.0289
27.1375	0.02903
27.1528	0.02855
27.1681	0.03019
27.1834	0.02801
27.1987	0.02664
27.214	0.03327
27.2293	0.02985
27.2446	0.03081
27.2599	0.03217
27.2752	0.0278
27.2905	0.03067
27.3058	0.03183
27.3211	0.03033
27.3365	0.02835
27.3518	0.02732
27.3671	0.03306
27.3824	0.03019
27.3977	0.0332
27.413	0.03176
27.4283	0.0347
27.4436	0.03224
27.4589	0.0317
27.4742	0.03498
27.4895	0.03457
27.5048	0.03532
27.5201	0.0345
27.5354	0.03443
27.5507	0.03545
27.566	0.03484
27.5813	0.03436
27.5967	0.03696
27.612	0.03573
27.6273	0.03265
27.6426	0.0388
27.6579	0.03764
27.6732	0.03498
27.6885	0.03846
27.7038	0.03812
27.7191	0.03948
27.7344	0.04051
27.7497	0.0459
27.765	0.04174
27.7803	0.04235
27.7956	0.03976
27.8109	0.04174
27.8262	0.04481
27.8415	0.04099
27.8569	0.03901
27.8722	0.03463
27.8875	0.03928
27.9028	0.03552
27.9181	0.03641
27.9334	0.03696
27.9487	0.03381
27.964	0.03552
27.9793	0.03675
27.9946	0.03573
28.0099	0.03839
28.0252	0.03293
28.0405	0.03429
28.0558	0.03183
28.0711	0.03661
28.0864	0.03709
28.1017	0.03559
28.1171	0.03484
28.1324	0.03265
28.1477	0.03375
28.163	0.03429
28.1783	0.036
28.1936	0.03702
28.2089	0.03675
28.2242	0.03299
28.2395	0.03948
28.2548	0.03545
28.2701	0.03573
28.2854	0.03573
28.3007	0.0362
28.316	0.03894
28.3313	0.03552
28.3466	0.03846
28.3619	0.0362
28.3773	0.0334
28.3926	0.03887
28.4079	0.03655
28.4232	0.03723
28.4385	0.03313
28.4538	0.03559
28.4691	0.03511
28.4844	0.03231
28.4997	0.03805
28.515	0.03668
28.5303	0.0403
28.5456	0.036
28.5609	0.03689
28.5762	0.03538
28.5915	0.03573
28.6068	0.03511
28.6222	0.04037
28.6375	0.03245
28.6528	0.03962
28.6681	0.03778
28.6834	0.03942
28.6987	0.04181
28.714	0.03996
28.7293	0.03907
28.7446	0.03846
28.7599	0.03552
28.7752	0.03969
28.7905	0.03709
28.8058	0.03743
28.8211	0.04338
28.8364	0.04078
28.8517	0.04153
28.867	0.04577
28.8824	0.04071
28.8977	0.03962
28.913	0.04126
28.9283	0.03948
28.9436	0.04324
28.9589	0.03648
28.9742	0.03887
28.9895	0.0373
29.0048	0.04037
29.0201	0.04099
29.0354	0.04276
29.0507	0.04351
29.066	0.04597
29.0813	0.03996
29.0966	0.03853
29.1119	0.04392
29.1272	0.0414
29.1426	0.04194
29.1579	0.0444
29.1732	0.04413
29.1885	0.04679
29.2038	0.04946
29.2191	0.05192
29.2344	0.05321
29.2497	0.04918
29.265	0.05267
29.2803	0.05321
29.2956	0.05246
29.3109	0.04857
29.3262	0.0511
29.3415	0.04625
29.3568	0.05096
29.3721	0.04713
29.3874	0.05267
29.4028	0.04761
29.4181	0.04809
29.4334	0.05178
29.4487	0.04679
29.464	0.05212
29.4793	0.05601
29.4946	0.05868
29.5099	0.06196
29.5252	0.06708
29.5405	0.06052
29.5558	0.06729
29.5711	0.06565
29.5864	0.06858
29.6017	0.06947
29.617	0.0664
29.6323	0.06373
29.6476	0.05902
29.663	0.05424
29.6783	0.05274
29.6936	0.05629
29.7089	0.05069
29.7242	0.0472
29.7395	0.04454
29.7548	0.04782
29.7701	0.04379
29.7854	0.04392
29.8007	0.0457
29.816	0.04297
29.8313	0.04365
29.8466	0.04208
29.8619	0.04201
29.8772	0.04529
29.8925	0.04625
29.9078	0.04324
29.9232	0.04351
29.9385	0.04413
29.9538	0.04502
29.9691	0.04215
29.9844	0.04549
29.9997	0.04468
30.015	0.04884
30.0303	0.04638
30.0456	0.04468
30.0609	0.04461
30.0762	0.04386
30.0915	0.04023
30.1068	0.04283
30.1221	0.04597
30.1374	0.04399
30.1527	0.04618
30.1681	0.04454
30.1834	0.04891
30.1987	0.04358
30.214	0.04256
30.2293	0.04713
30.2446	0.047
30.2599	0.04297
30.2752	0.05198
30.2905	0.04809
30.3058	0.04324
30.3211	0.05171
30.3364	0.04406
30.3517	0.05075
30.367	0.05362
30.3823	0.05239
30.3976	0.04843
30.4129	0.05185
30.4283	0.05683
30.4436	0.05567
30.4589	0.05123
30.4742	0.05854
30.4895	0.05533
30.5048	0.05642
30.5201	0.0472
30.5354	0.05274
30.5507	0.05335
30.566	0.05752
30.5813	0.05759
30.5966	0.0567
30.6119	0.05957
30.6272	0.05649
30.6425	0.0666
30.6578	0.07214
30.6731	0.0707
30.6885	0.07104
30.7038	0.0649
30.7191	0.06612
30.7344	0.06298
30.7497	0.06571
30.765	0.0625
30.7803	0.06237
30.7956	0.06066
30.8109	0.05731
30.8262	0.05943
30.8415	0.0623
30.8568	0.05608
30.8721	0.05882
30.8874	0.06134
30.9027	0.06435
30.918	0.06462
30.9333	0.06838
30.9487	0.06776
30.964	0.06872
30.9793	0.06735
30.9946	0.06496
31.0099	0.06674
31.0252	0.061
31.0405	0.05957
31.0558	0.05601
31.0711	0.05827
31.0864	0.05233
31.1017	0.05048
31.117	0.0528
31.1323	0.05342
31.1476	0.05328
31.1629	0.05192
31.1782	0.05062
31.1935	0.04734
31.2089	0.05424
31.2242	0.04754
31.2395	0.05151
31.2548	0.05198
31.2701	0.05328
31.2854	0.05089
31.3007	0.04973
31.316	0.05205
31.3313	0.04399
31.3466	0.05178
31.3619	0.05007
31.3772	0.05718
31.3925	0.05636
31.4078	0.05834
31.4231	0.05383
31.4384	0.0569
31.4537	0.05601
31.4691	0.0569
31.4844	0.06319
31.4997	0.05704
31.515	0.05724
31.5303	0.05834
31.5456	0.05547
31.5609	0.06032
31.5762	0.05444
31.5915	0.05492
31.6068	0.05383
31.6221	0.0511
31.6374	0.05157
31.6527	0.04884
31.668	0.05096
31.6833	0.05028
31.6986	0.04966
31.714	0.04666
31.7293	0.05157
31.7446	0.04932
31.7599	0.05219
31.7752	0.04905
31.7905	0.05451
31.8058	0.05157
31.8211	0.04959
31.8364	0.05123
31.8517	0.05595
31.867	0.05424
31.8823	0.05164
31.8976	0.04905
31.9129	0.04543
31.9282	0.04488
31.9435	0.04823
31.9588	0.0457
31.9742	0.04235
31.9895	0.04379
32.0048	0.04515
32.0201	0.03907
32.0354	0.04105
32.0507	0.04194
32.066	0.04023
32.0813	0.03709
32.0966	0.04181
32.1119	0.04392
32.1272	0.04447
32.1425	0.0431
32.1578	0.04379
32.1731	0.04249
32.1884	0.04488
32.2037	0.04474
32.219	0.04187
32.2344	0.04167
32.2497	0.04652
32.265	0.04379
32.2803	0.04365
32.2956	0.04399
32.3109	0.03894
32.3262	0.03935
32.3415	0.04454
32.3568	0.0414
32.3721	0.04249
32.3874	0.04187
32.4027	0.03778
32.418	0.04181
32.4333	0.03989
32.4486	0.04023
32.4639	0.04256
32.4792	0.04112
32.4946	0.04249
32.5099	0.04324
32.5252	0.04215
32.5405	0.04488
32.5558	0.04037
32.5711	0.04509
32.5864	0.04037
32.6017	0.04563
32.617	0.04017
32.6323	0.0431
32.6476	0.03805
32.6629	0.04638
32.6782	0.04085
32.6935	0.03586
32.7088	0.04256
32.7241	0.04549
32.7394	0.04215
32.7548	0.04208
32.7701	0.04228
32.7854	0.04406
32.8007	0.04078
32.816	0.04304
32.8313	0.04017
32.8466	0.04017
32.8619	0.04324
32.8772	0.04119
32.8925	0.04413
32.9078	0.04208
32.9231	0.04153
32.9384	0.04269
32.9537	0.04283
32.969	0.05062
32.9843	0.04078
32.9997	0.04099
33.015	0.04345
33.0303	0.04242
33.0456	0.04146
33.0609	0.04242
33.0762	0.0416
33.0915	0.03873
33.1068	0.03791
33.1221	0.04522
33.1374	0.04283
33.1527	0.04023
33.168	0.04256
33.1833	0.04317
33.1986	0.04461
33.2139	0.0431
33.2292	0.0459
33.2445	0.04795
33.2599	0.04953
33.2752	0.04358
33.2905	0.0431
33.3058	0.04604
33.3211	0.04345
33.3364	0.0444
33.3517	0.04222
33.367	0.04556
33.3823	0.04672
33.3976	0.04297
33.4129	0.04174
33.4282	0.04208
33.4435	0.04461
33.4588	0.04345
33.4741	0.0444
33.4894	0.04051
33.5047	0.04502
33.5201	0.0459
33.5354	0.04768
33.5507	0.04509
33.566	0.04597
33.5813	0.04187
33.5966	0.04754
33.6119	0.04215
33.6272	0.04023
33.6425	0.03901
33.6578	0.04495
33.6731	0.04543
33.6884	0.03962
33.7037	0.04625
33.719	0.04495
33.7343	0.04119
33.7496	0.04338
33.7649	0.04153
33.7803	0.04174
33.7956	0.04201
33.8109	0.04222
33.8262	0.0442
33.8415	0.04577
33.8568	0.04666
33.8721	0.04324
33.8874	0.04966
33.9027	0.04727
33.918	0.04748
33.9333	0.04754
33.9486	0.05089
33.9639	0.04611
33.9792	0.05458
33.9945	0.04631
34.0098	0.04338
34.0251	0.04474
34.0405	0.05028
34.0558	0.04563
34.0711	0.04515
34.0864	0.04461
34.1017	0.04058
34.117	0.04488
34.1323	0.04174
34.1476	0.04625
34.1629	0.04836
[truncated: 1,034 more rows]
