# Supplementary material for: Two-dimensional halide perovskite as β-ray scintillator for nuclear radiation monitoring
Source: Nat Commun. 2020 Jul 7;11:3395. doi: 10.1038/s41467-020-17114-7 (PMC7341884; doi:10.1038/s41467-020-17114-7)
Supplement: Supplementary file 3 — Source Data [file 41467_2020_17114_MOESM3_ESM.zip › Source data file/Data of Figures in the manuscript/Figure 3g.xlsx]

## Sheet: Sheet1
Figure 3g
XRD data of DA2PbBr4
2theta (degree)	intensity (a.u.)
4.01019	0.12752
4.0255	0.13806
4.0408	0.14067
4.05611	0.13668
4.07142	0.12736
4.08672	0.12985
4.10203	0.13367
4.11733	0.12664
4.13264	0.1082
4.14795	0.10224
4.16325	0.10682
4.17856	0.11077
4.19386	0.10098
4.20917	0.11272
4.22448	0.12715
4.23978	0.13738
4.25509	0.13943
4.27039	0.12471
4.2857	0.11905
4.30101	0.11271
4.31631	0.1212
4.33162	0.10769
4.34692	0.11975
4.36223	0.12259
4.37753	0.11003
4.39284	0.1013
4.40815	0.11863
4.42345	0.13871
4.43876	0.13851
4.45406	0.12414
4.46937	0.12735
4.48468	0.12156
4.49998	0.1372
4.51529	0.13042
4.53059	0.13016
4.5459	0.1378
4.56121	0.15076
4.57651	0.13798
4.59182	0.11235
4.60712	0.10819
4.62243	0.13283
4.63774	0.14224
4.65304	0.13845
4.66835	0.12082
4.68365	0.13775
4.69896	0.13582
4.71427	0.1279
4.72957	0.12769
4.74488	0.12835
4.76018	0.11773
4.77549	0.13638
4.7908	0.15714
4.8061	0.15162
4.82141	0.1232
4.83671	0.11683
4.85202	0.11379
4.86733	0.12265
4.88263	0.12399
4.89794	0.13792
4.91324	0.14082
4.92855	0.14377
4.94385	0.13528
4.95916	0.13702
4.97447	0.11495
4.98977	0.10667
5.00508	0.1068
5.02038	0.13271
5.03569	0.13269
5.051	0.12763
5.0663	0.12193
5.08161	0.12897
5.09691	0.13127
5.11222	0.13585
5.12753	0.14351
5.14283	0.14778
5.15814	0.15474
5.17344	0.13817
5.18875	0.13222
5.20406	0.13668
5.21936	0.15253
5.23467	0.13186
5.24997	0.12463
5.26528	0.12316
5.28059	0.12543
5.29589	0.13536
5.3112	0.13757
5.3265	0.13906
5.34181	0.13487
5.35712	0.14529
5.37242	0.13966
5.38773	0.13013
5.40303	0.14106
5.41834	0.15893
5.43365	0.16054
5.44895	0.15195
5.46426	0.13596
5.47956	0.13265
5.49487	0.13981
5.51017	0.1465
5.52548	0.14023
5.54079	0.14234
5.55609	0.15987
5.5714	0.15437
5.5867	0.1351
5.60201	0.12248
5.61732	0.14882
5.63262	0.15523
5.64793	0.16769
5.66323	0.15983
5.67854	0.17538
5.69385	0.14011
5.70915	0.13011
5.72446	0.13037
5.73976	0.16123
5.75507	0.1492
5.77038	0.13796
5.78568	0.15467
5.80099	0.15837
5.81629	0.1507
5.8316	0.13989
5.84691	0.15294
5.86221	0.14405
5.87752	0.13009
5.89282	0.12419
5.90813	0.12879
5.92344	0.13827
5.93874	0.13979
5.95405	0.15112
5.96935	0.1588
5.98466	0.16088
5.99997	0.15888
6.01527	0.15947
6.03058	0.16384
6.04588	0.17483
6.06119	0.1792
6.07649	0.18038
6.0918	0.18746
6.10711	0.21476
6.12241	0.23845
6.13772	0.2744
6.15302	0.30027
6.16833	0.328
6.18364	0.33681
6.19894	0.39229
6.21425	0.47505
6.22955	0.57072
6.24486	0.64806
6.26017	0.74505
6.27547	0.80205
6.29078	0.83155
6.30608	0.85793
6.32139	0.86426
6.3367	0.80393
6.352	0.74334
6.36731	0.69763
6.38261	0.6394
6.39792	0.56728
6.41323	0.51186
6.42853	0.44389
6.44384	0.37392
6.45914	0.29986
6.47445	0.22281
6.48976	0.17833
6.50506	0.15984
6.52037	0.16663
6.53567	0.17006
6.55098	0.16881
6.56628	0.15907
6.58159	0.15731
6.5969	0.16149
6.6122	0.15267
6.62751	0.15961
6.64281	0.16304
6.65812	0.15715
6.67343	0.15063
6.68873	0.14372
6.70404	0.15321
6.71934	0.1668
6.73465	0.17811
6.74996	0.16235
6.76526	0.17725
6.78057	0.19458
6.79587	0.19032
6.81118	0.17165
6.82649	0.17024
6.84179	0.16008
6.8571	0.1661
6.8724	0.16286
6.88771	0.15176
6.90302	0.14153
6.91832	0.16578
6.93363	0.1659
6.94893	0.16048
6.96424	0.15574
6.97955	0.14871
6.99485	0.14891
7.01016	0.1531
7.02546	0.15038
7.04077	0.13312
7.05608	0.13608
7.07138	0.13181
7.08669	0.14112
7.10199	0.14471
7.1173	0.14838
7.1326	0.13366
7.14791	0.13344
7.16322	0.1352
7.17852	0.14313
7.19383	0.15277
7.20913	0.16175
7.22444	0.15148
7.23975	0.15429
7.25505	0.1732
7.27036	0.17644
7.28566	0.15287
7.30097	0.14152
7.31628	0.13809
7.33158	0.13297
7.34689	0.13672
7.36219	0.1448
7.3775	0.15107
7.39281	0.15143
7.40811	0.14717
7.42342	0.14662
7.43872	0.14936
7.45403	0.16398
7.46934	0.15514
7.48464	0.15786
7.49995	0.15491
7.51525	0.16129
7.53056	0.15176
7.54587	0.14989
7.56117	0.15372
7.57648	0.13962
7.59178	0.1368
7.60709	0.12753
7.6224	0.13648
7.6377	0.13661
7.65301	0.14599
7.66831	0.13841
7.68362	0.12478
7.69892	0.12467
7.71423	0.14574
7.72954	0.16187
7.74484	0.14248
7.76015	0.14058
7.77545	0.15669
7.79076	0.1669
7.80607	0.15674
7.82137	0.15829
7.83668	0.15163
7.85198	0.13103
7.86729	0.12058
7.8826	0.12844
7.8979	0.14436
7.91321	0.14678
7.92851	0.13645
7.94382	0.12991
7.95913	0.13219
7.97443	0.13767
7.98974	0.13655
8.00504	0.12513
8.02035	0.11758
8.03566	0.13335
8.05096	0.14507
8.06627	0.14385
8.08157	0.12707
8.09688	0.12581
8.11219	0.12859
8.12749	0.13938
8.1428	0.13309
8.1581	0.13294
8.17341	0.14014
8.18871	0.14548
8.20402	0.14582
8.21933	0.14244
8.23463	0.13098
8.24994	0.12562
8.26524	0.14586
8.28055	0.16433
8.29586	0.15239
8.31116	0.12827
8.32647	0.12893
8.34177	0.13571
8.35708	0.13663
8.37239	0.13311
8.38769	0.14478
8.403	0.14323
8.4183	0.13183
8.43361	0.12054
8.44892	0.12748
8.46422	0.1355
8.47953	0.13913
8.49483	0.14397
8.51014	0.1455
8.52545	0.13523
8.54075	0.1273
8.55606	0.12944
8.57136	0.13124
8.58667	0.11844
8.60198	0.11774
8.61728	0.11535
8.63259	0.12346
8.64789	0.12155
8.6632	0.12267
8.67851	0.12655
8.69381	0.13469
8.70912	0.1213
8.72442	0.11087
8.73973	0.12016
8.75503	0.13516
8.77034	0.13141
8.78565	0.12737
8.80095	0.12884
8.81626	0.12142
8.83156	0.11592
8.84687	0.11771
8.86218	0.11144
8.87748	0.10517
8.89279	0.10335
8.90809	0.11624
8.9234	0.12376
8.93871	0.12665
8.95401	0.12049
8.96932	0.11733
8.98462	0.11707
8.99993	0.11369
9.01524	0.11771
9.03054	0.12378
9.04585	0.1207
9.06115	0.11899
9.07646	0.12497
9.09177	0.12449
9.10707	0.13162
9.12238	0.14111
9.13768	0.13641
9.15299	0.11077
9.1683	0.10343
9.1836	0.11541
9.19891	0.14095
9.21421	0.13381
9.22952	0.13704
9.24483	0.13898
9.26013	0.15109
9.27544	0.13125
9.29074	0.11377
9.30605	0.12665
9.32135	0.15712
9.33666	0.18456
9.35197	0.19329
9.36727	0.20412
9.38258	0.22658
9.39788	0.24598
9.41319	0.27598
9.4285	0.292
9.4438	0.31345
9.45911	0.34401
9.47441	0.36245
9.48972	0.38071
9.50503	0.39193
9.52033	0.42878
9.53564	0.4351
9.55094	0.42731
9.56625	0.41264
9.58156	0.41112
9.59686	0.41706
9.61217	0.42033
9.62747	0.40059
9.64278	0.35511
9.65809	0.31651
9.67339	0.28493
9.6887	0.25098
9.704	0.21781
9.71931	0.18154
9.73462	0.16103
9.74992	0.14427
9.76523	0.14175
9.78053	0.12364
9.79584	0.1148
9.81115	0.10825
9.82645	0.09911
9.84176	0.09564
9.85706	0.09168
9.87237	0.11127
9.88767	0.1234
9.90298	0.12372
9.91829	0.10662
9.93359	0.10405
9.9489	0.119
9.9642	0.11693
9.97951	0.10051
9.99482	0.09063
10.0101	0.10132
10.0254	0.10617
10.0407	0.10796
10.056	0.10508
10.0713	0.10724
10.0867	0.10585
10.102	0.09987
10.1173	0.11355
10.1326	0.11661
10.1479	0.1051
10.1632	0.0851
10.1785	0.09824
10.1938	0.10314
10.2091	0.10358
10.2244	0.10515
10.2397	0.10965
10.255	0.11068
10.2703	0.09946
10.2856	0.09461
10.3009	0.08986
10.3162	0.09984
10.3315	0.09762
10.3469	0.09374
10.3622	0.09681
10.3775	0.10679
10.3928	0.11289
10.4081	0.10933
10.4234	0.11447
10.4387	0.11614
10.454	0.11679
10.4693	0.0987
10.4846	0.0905
10.4999	0.0757
10.5152	0.08695
10.5305	0.09084
10.5458	0.10002
10.5611	0.09169
10.5764	0.09927
10.5917	0.10635
10.6071	0.10558
10.6224	0.09494
10.6377	0.09828
10.653	0.10453
10.6683	0.10816
10.6836	0.10345
10.6989	0.10375
10.7142	0.10168
10.7295	0.10582
10.7448	0.11447
10.7601	0.10503
10.7754	0.09335
10.7907	0.0912
10.806	0.09492
10.8213	0.09051
10.8366	0.09703
10.8519	0.10794
10.8673	0.11001
10.8826	0.09534
10.8979	0.09143
10.9132	0.09249
10.9285	0.09963
10.9438	0.09112
10.9591	0.09587
10.9744	0.10164
10.9897	0.0997
11.005	0.08179
11.0203	0.07778
11.0356	0.08928
11.0509	0.10362
11.0662	0.10843
11.0815	0.09427
11.0968	0.08784
11.1122	0.08872
11.1275	0.09324
11.1428	0.09364
11.1581	0.09833
11.1734	0.0949
11.1887	0.08047
11.204	0.08534
11.2193	0.09955
11.2346	0.10195
11.2499	0.08803
11.2652	0.08162
11.2805	0.08313
11.2958	0.0774
11.3111	0.07959
11.3264	0.08149
11.3417	0.08858
11.357	0.09542
11.3724	0.08891
11.3877	0.09422
11.403	0.09653
11.4183	0.1049
11.4336	0.0902
11.4489	0.07838
11.4642	0.07195
11.4795	0.07018
11.4948	0.07901
11.5101	0.08296
11.5254	0.09105
11.5407	0.08678
11.556	0.09121
11.5713	0.09854
11.5866	0.09453
11.6019	0.09375
11.6172	0.09624
11.6326	0.07884
11.6479	0.06935
11.6632	0.07056
11.6785	0.08377
11.6938	0.09161
11.7091	0.10223
11.7244	0.08856
11.7397	0.07633
11.755	0.08074
11.7703	0.09057
11.7856	0.0933
11.8009	0.08884
11.8162	0.08378
11.8315	0.09862
11.8468	0.10312
11.8621	0.09096
11.8774	0.08668
11.8928	0.09557
11.9081	0.09028
11.9234	0.07312
11.9387	0.06974
11.954	0.07099
11.9693	0.08172
11.9846	0.09378
11.9999	0.10557
12.0152	0.09741
12.0305	0.09417
12.0458	0.09856
12.0611	0.0989
12.0764	0.0764
12.0917	0.06796
12.107	0.07425
12.1223	0.09207
12.1376	0.09658
12.153	0.09395
12.1683	0.08497
12.1836	0.09272
12.1989	0.10055
12.2142	0.09259
12.2295	0.09059
12.2448	0.08378
12.2601	0.0837
12.2754	0.07504
12.2907	0.07206
12.306	0.08129
12.3213	0.09956
12.3366	0.10668
12.3519	0.09075
12.3672	0.08638
12.3825	0.09294
12.3978	0.10106
12.4132	0.10007
12.4285	0.09823
12.4438	0.08786
12.4591	0.08961
12.4744	0.08812
12.4897	0.09304
12.505	0.08946
12.5203	0.09144
12.5356	0.09091
12.5509	0.1004
12.5662	0.11436
12.5815	0.11676
12.5968	0.12707
12.6121	0.13957
12.6274	0.15037
12.6427	0.1512
12.6581	0.15174
12.6734	0.14429
12.6887	0.13131
12.704	0.13992
12.7193	0.14477
12.7346	0.14963
12.7499	0.13696
12.7652	0.13755
12.7805	0.13793
12.7958	0.13803
12.8111	0.14388
12.8264	0.15373
12.8417	0.15288
12.857	0.14488
12.8723	0.14185
12.8876	0.13883
12.9029	0.13295
12.9183	0.13579
12.9336	0.12739
12.9489	0.1084
12.9642	0.10669
12.9795	0.1119
12.9948	0.11108
13.0101	0.09608
13.0254	0.09166
13.0407	0.0883
13.056	0.08707
13.0713	0.08883
13.0866	0.0901
13.1019	0.09905
13.1172	0.08621
13.1325	0.08341
13.1478	0.07958
13.1631	0.09163
13.1785	0.09091
13.1938	0.08884
13.2091	0.07903
13.2244	0.07815
13.2397	0.08123
13.255	0.08385
13.2703	0.07499
13.2856	0.08295
13.3009	0.09135
13.3162	0.0883
13.3315	0.07484
13.3468	0.07312
13.3621	0.08487
13.3774	0.08737
13.3927	0.08241
13.408	0.0744
13.4233	0.0768
13.4387	0.0851
13.454	0.08092
13.4693	0.08068
13.4846	0.087
13.4999	0.09779
13.5152	0.09038
13.5305	0.08025
13.5458	0.0722
13.5611	0.07052
13.5764	0.07397
13.5917	0.08396
13.607	0.0919
13.6223	0.07881
13.6376	0.0747
13.6529	0.08009
13.6682	0.08683
13.6835	0.07775
13.6989	0.07594
13.7142	0.08837
13.7295	0.10229
13.7448	0.09721
13.7601	0.08557
13.7754	0.08901
13.7907	0.09185
13.806	0.08106
13.8213	0.07139
13.8366	0.06957
13.8519	0.07759
13.8672	0.0814
13.8825	0.08698
13.8978	0.08005
13.9131	0.087
13.9284	0.08641
13.9437	0.07362
13.9591	0.06591
13.9744	0.07351
13.9897	0.0913
14.005	0.07845
14.0203	0.07318
14.0356	0.08183
14.0509	0.09015
14.0662	0.07771
14.0815	0.07018
14.0968	0.0798
14.1121	0.08007
14.1274	0.08299
14.1427	0.08385
14.158	0.08592
14.1733	0.07927
14.1886	0.08204
14.204	0.08057
14.2193	0.08254
14.2346	0.08188
14.2499	0.07365
14.2652	0.07579
14.2805	0.07763
14.2958	0.07862
14.3111	0.07233
14.3264	0.08712
14.3417	0.09449
14.357	0.09086
14.3723	0.08431
14.3876	0.08256
14.4029	0.08649
14.4182	0.09351
14.4335	0.08996
14.4488	0.08804
14.4642	0.09137
14.4795	0.09066
14.4948	0.09069
14.5101	0.08967
14.5254	0.08961
14.5407	0.08147
14.556	0.09444
14.5713	0.09716
14.5866	0.09347
14.6019	0.09318
14.6172	0.08289
14.6325	0.08114
14.6478	0.08129
14.6631	0.09245
14.6784	0.08963
14.6937	0.08725
14.709	0.08582
14.7244	0.08856
14.7397	0.09697
14.755	0.08695
14.7703	0.08085
14.7856	0.07158
14.8009	0.07624
14.8162	0.08643
14.8315	0.09444
14.8468	0.09216
14.8621	0.09504
14.8774	0.11191
14.8927	0.11449
14.908	0.11142
14.9233	0.10213
14.9386	0.09194
14.9539	0.09152
14.9692	0.09966
14.9846	0.09777
14.9999	0.098
15.0152	0.10764
15.0305	0.12442
15.0458	0.13642
15.0611	0.15198
15.0764	0.16112
15.0917	0.16572
15.107	0.19185
15.1223	0.20706
15.1376	0.22794
15.1529	0.23767
15.1682	0.26699
15.1835	0.27878
15.1988	0.29116
15.2141	0.30916
15.2294	0.31204
15.2448	0.31344
15.2601	0.31405
15.2754	0.33919
15.2907	0.33104
15.306	0.31908
15.3213	0.30303
15.3366	0.29279
15.3519	0.26634
15.3672	0.25762
15.3825	0.25365
15.3978	0.24137
15.4131	0.21962
15.4284	0.20016
15.4437	0.1904
15.459	0.1659
15.4743	0.15267
15.4897	0.13015
15.505	0.13982
15.5203	0.14212
15.5356	0.15037
15.5509	0.13575
15.5662	0.13733
15.5815	0.14552
15.5968	0.15087
15.6121	0.14606
15.6274	0.15146
15.6427	0.15797
15.658	0.16132
15.6733	0.16803
15.6886	0.17513
15.7039	0.17938
15.7192	0.18626
15.7345	0.18778
15.7499	0.1758
15.7652	0.18359
15.7805	0.21097
15.7958	0.24338
15.8111	0.24368
15.8264	0.25019
15.8417	0.25204
15.857	0.26375
15.8723	0.26685
15.8876	0.27959
15.9029	0.28632
15.9182	0.29836
15.9335	0.28733
15.9488	0.26048
15.9641	0.24247
15.9794	0.23597
15.9947	0.23421
16.0101	0.23898
16.0254	0.24599
16.0407	0.23554
16.056	0.2314
16.0713	0.23042
16.0866	0.21572
16.1019	0.20126
16.1172	0.18792
16.1325	0.17945
16.1478	0.1743
16.1631	0.17276
16.1784	0.15586
16.1937	0.14513
16.209	0.14356
16.2243	0.13657
16.2396	0.12744
16.2549	0.12377
16.2703	0.13196
16.2856	0.12045
16.3009	0.10516
16.3162	0.09452
16.3315	0.09623
16.3468	0.10355
16.3621	0.09767
16.3774	0.10054
16.3927	0.09883
16.408	0.10314
16.4233	0.09669
16.4386	0.09297
16.4539	0.08475
16.4692	0.06897
16.4845	0.07217
16.4998	0.08342
16.5151	0.09395
16.5305	0.08471
16.5458	0.07315
16.5611	0.07197
16.5764	0.08407
16.5917	0.08723
16.607	0.08044
16.6223	0.08745
16.6376	0.0921
16.6529	0.08993
16.6682	0.08492
16.6835	0.09024
16.6988	0.08606
16.7141	0.08597
16.7294	0.08463
16.7447	0.10037
16.76	0.10181
16.7753	0.1105
16.7907	0.1121
16.806	0.11539
16.8213	0.10089
16.8366	0.09543
16.8519	0.10255
16.8672	0.11778
16.8825	0.11114
16.8978	0.0984
16.9131	0.09525
16.9284	0.10612
16.9437	0.10786
16.959	0.1185
16.9743	0.11533
16.9896	0.09994
17.0049	0.09079
17.0202	0.09493
17.0356	0.11322
17.0509	0.12327
17.0662	0.13075
17.0815	0.12196
17.0968	0.11842
17.1121	0.11716
17.1274	0.12103
17.1427	0.12714
17.158	0.12767
17.1733	0.12019
17.1886	0.11339
17.2039	0.10377
17.2192	0.11138
17.2345	0.12152
17.2498	0.13349
17.2651	0.12625
17.2804	0.12657
17.2958	0.12195
17.3111	0.12105
17.3264	0.10782
17.3417	0.10833
17.357	0.1246
17.3723	0.14915
17.3876	0.13508
17.4029	0.11779
17.4182	0.12246
17.4335	0.14097
17.4488	0.12345
17.4641	0.11893
17.4794	0.11436
17.4947	0.12614
17.51	0.11799
17.5253	0.11983
17.5406	0.11733
17.556	0.12042
17.5713	0.12058
17.5866	0.12066
17.6019	0.13097
17.6172	0.128
17.6325	0.11437
17.6478	0.08892
17.6631	0.09403
17.6784	0.09808
17.6937	0.11035
17.709	0.10396
17.7243	0.10485
17.7396	0.10226
17.7549	0.101
17.7702	0.08941
17.7855	0.08344
17.8008	0.09259
17.8162	0.09322
17.8315	0.09379
17.8468	0.0924
17.8621	0.09749
17.8774	0.09732
17.8927	0.10312
17.908	0.10018
17.9233	0.10366
17.9386	0.11231
17.9539	0.11546
17.9692	0.10128
17.9845	0.08599
17.9998	0.06898
18.0151	0.08073
18.0304	0.09598
18.0457	0.09134
18.061	0.08135
18.0764	0.08696
18.0917	0.09211
18.107	0.07858
18.1223	0.07341
18.1376	0.0765
18.1529	0.07776
18.1682	0.07892
18.1835	0.06849
18.1988	0.08106
18.2141	0.09461
18.2294	0.09999
18.2447	0.07175
18.26	0.07069
18.2753	0.08542
18.2906	0.09304
18.3059	0.08647
18.3212	0.08622
18.3366	0.08662
18.3519	0.08863
18.3672	0.0922
18.3825	0.09163
18.3978	0.08062
18.4131	0.08936
18.4284	0.08543
18.4437	0.08112
18.459	0.07601
18.4743	0.08083
18.4896	0.0837
18.5049	0.09255
18.5202	0.09729
18.5355	0.09131
18.5508	0.08739
18.5661	0.09209
18.5815	0.10368
18.5968	0.10301
18.6121	0.11057
18.6274	0.107
18.6427	0.11627
18.658	0.10715
18.6733	0.12632
18.6886	0.13223
18.7039	0.13343
18.7192	0.11971
18.7345	0.11921
18.7498	0.11466
18.7651	0.11331
18.7804	0.12486
18.7957	0.12336
18.811	0.11887
18.8263	0.11939
18.8417	0.12379
18.857	0.13001
18.8723	0.15449
18.8876	0.16025
18.9029	0.14701
18.9182	0.14459
18.9335	0.1639
18.9488	0.1661
18.9641	0.15443
18.9794	0.15045
18.9947	0.15699
19.01	0.15459
19.0253	0.15302
19.0406	0.15979
19.0559	0.16986
19.0712	0.16733
19.0865	0.16036
19.1019	0.16178
19.1172	0.17449
19.1325	0.19646
19.1478	0.21462
19.1631	0.22339
19.1784	0.217
19.1937	0.20765
19.209	0.20962
19.2243	0.21457
19.2396	0.21012
19.2549	0.20069
19.2702	0.18951
19.2855	0.18898
19.3008	0.18804
19.3161	0.18531
19.3314	0.18441
19.3467	0.18801
19.3621	0.18811
19.3774	0.16499
19.3927	0.14952
19.408	0.14906
19.4233	0.1543
19.4386	0.15071
19.4539	0.13976
19.4692	0.13385
19.4845	0.13521
19.4998	0.1382
19.5151	0.14948
19.5304	0.14189
19.5457	0.12724
19.561	0.11869
19.5763	0.12959
19.5916	0.13061
19.6069	0.11127
19.6223	0.10985
19.6376	0.1082
19.6529	0.10749
19.6682	0.1093
19.6835	0.10425
19.6988	0.0935
19.7141	0.08672
19.7294	0.10036
19.7447	0.10641
19.76	0.09838
19.7753	0.09008
19.7906	0.0824
19.8059	0.08556
19.8212	0.08984
19.8365	0.09256
19.8518	0.10646
19.8672	0.10439
19.8825	0.09684
19.8978	0.08715
19.9131	0.08915
19.9284	0.07799
19.9437	0.07783
19.959	0.09178
19.9743	0.09208
19.9896	0.08854
20.0049	0.08837
20.0202	0.08993
20.0355	0.08067
20.0508	0.08292
20.0661	0.0874
20.0814	0.08951
20.0967	0.08456
20.112	0.08476
20.1274	0.08836
20.1427	0.07743
20.158	0.07637
20.1733	0.08149
20.1886	0.09508
20.2039	0.08303
20.2192	0.08168
20.2345	0.08527
20.2498	0.08254
20.2651	0.08445
20.2804	0.09105
20.2957	0.09297
20.311	0.07987
20.3263	0.07747
20.3416	0.08216
20.3569	0.08184
20.3722	0.08795
20.3876	0.09443
20.4029	0.09378
20.4182	0.10021
20.4335	0.0936
20.4488	0.08898
20.4641	0.06947
20.4794	0.07286
20.4947	0.07613
20.51	0.08763
20.5253	0.08902
20.5406	0.08614
20.5559	0.09211
20.5712	0.09585
20.5865	0.09113
20.6018	0.07512
20.6171	0.07828
20.6324	0.08461
20.6478	0.08464
20.6631	0.07885
20.6784	0.08117
20.6937	0.08613
20.709	0.08329
20.7243	0.07896
20.7396	0.08366
20.7549	0.0904
20.7702	0.09419
20.7855	0.08844
20.8008	0.08665
20.8161	0.09448
20.8314	0.09705
20.8467	0.09658
20.862	0.08188
20.8773	0.0842
20.8926	0.08805
20.908	0.09769
20.9233	0.10431
20.9386	0.10599
20.9539	0.09331
20.9692	0.07732
20.9845	0.08028
20.9998	0.08558
21.0151	0.09876
21.0304	0.10294
21.0457	0.10127
21.061	0.08828
21.0763	0.08612
21.0916	0.0837
21.1069	0.08471
21.1222	0.08099
21.1375	0.07957
21.1528	0.08639
21.1682	0.10047
21.1835	0.10567
21.1988	0.10324
21.2141	0.10682
21.2294	0.10224
21.2447	0.10609
21.26	0.10683
21.2753	0.10793
21.2906	0.10368
21.3059	0.11177
21.3212	0.12104
21.3365	0.11151
21.3518	0.11647
21.3671	0.13184
21.3824	0.13851
21.3977	0.13592
21.4131	0.15324
21.4284	0.179
21.4437	0.18901
21.459	0.19581
21.4743	0.2088
21.4896	0.22034
21.5049	0.23005
21.5202	0.23822
21.5355	0.24995
21.5508	0.27301
21.5661	0.29313
21.5814	0.30198
21.5967	0.30758
21.612	0.32967
21.6273	0.34058
21.6426	0.33115
21.6579	0.32015
21.6733	0.31475
21.6886	0.33343
21.7039	0.31828
21.7192	0.29693
21.7345	0.28581
21.7498	0.29642
21.7651	0.28125
21.7804	0.26933
21.7957	0.25354
21.811	0.23993
21.8263	0.22025
21.8416	0.21939
21.8569	0.20667
21.8722	0.19968
21.8875	0.18926
21.9028	0.18563
21.9181	0.18144
21.9335	0.18571
21.9488	0.17924
21.9641	0.1684
21.9794	0.14826
21.9947	0.14961
22.01	0.14514
22.0253	0.14385
22.0406	0.14793
22.0559	0.15511
22.0712	0.14297
22.0865	0.12385
22.1018	0.12752
22.1171	0.13464
22.1324	0.13687
22.1477	0.13421
22.163	0.13935
22.1783	0.13676
22.1937	0.12756
22.209	0.12295
22.2243	0.1154
22.2396	0.11816
22.2549	0.131
22.2702	0.13158
22.2855	0.13709
22.3008	0.14078
22.3161	0.14933
22.3314	0.12759
22.3467	0.11947
22.362	0.13061
22.3773	0.15284
22.3926	0.16714
22.4079	0.16751
22.4232	0.18831
22.4385	0.21539
22.4539	0.24831
22.4692	0.27109
22.4845	0.2825
22.4998	0.29088
22.5151	0.29156
22.5304	0.2671
22.5457	0.23961
22.561	0.24642
22.5763	0.25742
22.5916	0.24317
22.6069	0.23148
22.6222	0.2295
22.6375	0.23617
22.6528	0.223
22.6681	0.2237
22.6834	0.21561
22.6987	0.21397
22.7141	0.20044
22.7294	0.2095
22.7447	0.20682
22.76	0.18463
22.7753	0.16531
22.7906	0.16379
22.8059	0.17451
22.8212	0.15592
22.8365	0.1481
22.8518	0.13925
22.8671	0.14809
22.8824	0.12463
22.8977	0.11198
22.913	0.10591
22.9283	0.11023
22.9436	0.10268
22.959	0.08865
22.9743	0.08948
22.9896	0.09667
23.0049	0.10065
23.0202	0.09549
23.0355	0.09906
23.0508	0.09287
23.0661	0.09026
23.0814	0.08167
23.0967	0.08239
23.112	0.08568
23.1273	0.08485
23.1426	0.09286
23.1579	0.09025
23.1732	0.09934
23.1885	0.09185
23.2038	0.08419
23.2192	0.0789
23.2345	0.08239
23.2498	0.08596
23.2651	0.083
23.2804	0.08665
23.2957	0.09045
23.311	0.09134
23.3263	0.08803
23.3416	0.0768
23.3569	0.06867
23.3722	0.08184
23.3875	0.09319
23.4028	0.09351
23.4181	0.08284
23.4334	0.07633
23.4487	0.07923
23.464	0.07588
23.4794	0.06764
23.4947	0.0608
23.51	0.07003
23.5253	0.08031
23.5406	0.08404
23.5559	0.08457
23.5712	0.08406
23.5865	0.08695
23.6018	0.0828
23.6171	0.07664
23.6324	0.06764
23.6477	0.08217
23.663	0.09366
23.6783	0.08623
23.6936	0.06775
23.7089	0.07242
23.7242	0.08954
23.7396	0.08852
23.7549	0.0798
23.7702	0.08303
23.7855	0.08232
23.8008	0.07563
23.8161	0.0711
23.8314	0.07415
23.8467	0.07185
23.862	0.06536
23.8773	0.06909
23.8926	0.07728
23.9079	0.09792
23.9232	0.10375
23.9385	0.08153
23.9538	0.07419
23.9691	0.08181
23.9844	0.10261
23.9998	0.0966
24.0151	0.09503
24.0304	0.08692
24.0457	0.09108
24.061	0.09291
24.0763	0.10112
24.0916	0.09636
24.1069	0.09907
24.1222	0.09775
24.1375	0.11152
24.1528	0.10491
24.1681	0.10712
24.1834	0.09997
24.1987	0.10878
24.214	0.11049
24.2293	0.12224
24.2447	0.12219
24.26	0.12974
24.2753	0.15093
24.2906	0.1535
24.3059	0.14088
24.3212	0.11922
24.3365	0.13125
24.3518	0.13231
24.3671	0.12804
24.3824	0.12816
24.3977	0.14136
24.413	0.14996
24.4283	0.13999
24.4436	0.1363
24.4589	0.13924
24.4742	0.14754
24.4895	0.13671
24.5049	0.12514
24.5202	0.12356
24.5355	0.13153
24.5508	0.13305
24.5661	0.12444
24.5814	0.10576
24.5967	0.10451
24.612	0.12348
24.6273	0.13483
24.6426	0.1295
24.6579	0.12443
24.6732	0.12523
24.6885	0.11563
24.7038	0.12807
24.7191	0.14597
24.7344	0.14284
24.7497	0.11141
24.7651	0.11622
24.7804	0.13351
24.7957	0.13753
24.811	0.11659
24.8263	0.11654
24.8416	0.11592
24.8569	0.12029
24.8722	0.11142
24.8875	0.11739
24.9028	0.11483
24.9181	0.11824
24.9334	0.1073
24.9487	0.11655
24.964	0.11922
24.9793	0.12869
24.9946	0.12268
25.0099	0.1149
25.0253	0.10425
25.0406	0.10697
25.0559	0.11432
25.0712	0.12354
25.0865	0.12075
25.1018	0.11922
25.1171	0.10914
25.1324	0.1128
25.1477	0.11045
25.163	0.11698
25.1783	0.10583
25.1936	0.10523
25.2089	0.10804
25.2242	0.11151
25.2395	0.1178
25.2548	0.12683
25.2701	0.12757
25.2855	0.12414
25.3008	0.12733
25.3161	0.12989
25.3314	0.12265
25.3467	0.12819
25.362	0.13184
25.3773	0.12827
25.3926	0.11931
25.4079	0.12361
25.4232	0.1266
25.4385	0.11655
25.4538	0.10551
25.4691	0.12279
25.4844	0.13116
25.4997	0.14023
25.515	0.12895
25.5303	0.11912
25.5457	0.11783
25.561	0.13453
25.5763	0.14562
25.5916	0.13561
25.6069	0.13828
25.6222	0.15216
25.6375	0.16125
25.6528	0.1633
25.6681	0.16116
25.6834	0.17533
25.6987	0.1871
25.714	0.21075
25.7293	0.22177
25.7446	0.23252
25.7599	0.23815
25.7752	0.25491
25.7906	0.29178
25.8059	0.32164
25.8212	0.33145
25.8365	0.31957
25.8518	0.31217
25.8671	0.31212
25.8824	0.32005
25.8977	0.31063
25.913	0.29731
25.9283	0.29743
25.9436	0.29684
25.9589	0.28921
25.9742	0.28067
25.9895	0.2609
26.0048	0.24219
26.0201	0.2292
26.0354	0.22355
26.0508	0.21594
26.0661	0.21836
26.0814	0.21205
26.0967	0.20986
26.112	0.20277
26.1273	0.19828
26.1426	0.1918
26.1579	0.18718
26.1732	0.18061
26.1885	0.17491
26.2038	0.16953
26.2191	0.15356
26.2344	0.15361
26.2497	0.1523
26.265	0.14878
26.2803	0.14415
26.2956	0.13022
26.311	0.13019
26.3263	0.12346
26.3416	0.12822
26.3569	0.1267
26.3722	0.13696
26.3875	0.13192
26.4028	0.12279
26.4181	0.1149
26.4334	0.12355
26.4487	0.12453
26.464	0.1208
26.4793	0.11066
26.4946	0.1291
26.5099	0.12821
26.5252	0.12469
26.5405	0.11982
26.5558	0.12134
26.5712	0.11338
26.5865	0.11201
26.6018	0.12368
26.6171	0.11526
26.6324	0.10397
26.6477	0.09303
26.663	0.09471
26.6783	0.1093
26.6936	0.10209
26.7089	0.10822
26.7242	0.10801
26.7395	0.11611
26.7548	0.11444
26.7701	0.12226
26.7854	0.12505
26.8007	0.11801
26.816	0.11902
26.8314	0.11412
26.8467	0.11075
26.862	0.11277
26.8773	0.11576
26.8926	0.11918
26.9079	0.1206
26.9232	0.1128
26.9385	0.10981
26.9538	0.10498
26.9691	0.11289
26.9844	0.09805
26.9997	0.08605
27.015	0.09099
27.0303	0.11622
27.0456	0.11681
27.0609	0.10813
27.0762	0.10872
27.0916	0.10799
27.1069	0.10065
27.1222	0.10055
27.1375	0.09075
27.1528	0.09436
27.1681	0.09032
27.1834	0.09344
27.1987	0.0934
27.214	0.09623
27.2293	0.10071
27.2446	0.1007
27.2599	0.10793
27.2752	0.11263
27.2905	0.12005
27.3058	0.11091
27.3211	0.10359
27.3365	0.10733
27.3518	0.11172
27.3671	0.09967
27.3824	0.10237
27.3977	0.10872
27.413	0.11702
27.4283	0.10629
27.4436	0.09982
27.4589	0.09884
27.4742	0.11397
27.4895	0.12484
27.5048	0.11088
27.5201	0.1077
27.5354	0.10595
27.5507	0.11725
27.566	0.11569
27.5813	0.12328
27.5967	0.11777
27.612	0.11063
27.6273	0.10029
27.6426	0.10609
27.6579	0.1134
27.6732	0.10726
27.6885	0.08581
27.7038	0.09575
27.7191	0.10797
27.7344	0.11433
27.7497	0.12687
27.765	0.13874
27.7803	0.13239
27.7956	0.11465
27.8109	0.11118
27.8262	0.10982
27.8415	0.11731
27.8569	0.13579
27.8722	0.13264
27.8875	0.11166
27.9028	0.11759
27.9181	0.13083
27.9334	0.12896
27.9487	0.11772
27.964	0.12461
27.9793	0.11119
27.9946	0.10329
28.0099	0.11628
28.0252	0.12888
28.0405	0.13189
28.0558	0.14912
28.0711	0.15023
28.0864	0.12337
28.1017	0.10188
28.1171	0.11165
28.1324	0.12341
28.1477	0.1194
28.163	0.12608
28.1783	0.12248
28.1936	0.12754
28.2089	0.12222
28.2242	0.13592
28.2395	0.13057
28.2548	0.12962
28.2701	0.13536
28.2854	0.15508
28.3007	0.15489
28.316	0.13107
28.3313	0.1155
28.3466	0.12671
28.3619	0.14241
28.3773	0.14752
28.3926	0.13866
28.4079	0.12945
28.4232	0.1262
28.4385	0.13717
28.4538	0.14981
28.4691	0.14116
28.4844	0.13137
28.4997	0.12061
28.515	0.13395
28.5303	0.13625
28.5456	0.15203
28.5609	0.13998
28.5762	0.13829
28.5915	0.12904
28.6068	0.13261
28.6222	0.13273
28.6375	0.14183
28.6528	0.14402
28.6681	0.14095
28.6834	0.15322
28.6987	0.14868
28.714	0.13917
28.7293	0.13101
28.7446	0.14105
28.7599	0.15195
28.7752	0.15775
28.7905	0.15123
28.8058	0.14453
28.8211	0.14428
28.8364	0.14082
28.8517	0.1384
28.867	0.1527
28.8824	0.15207
28.8977	0.14312
28.913	0.14441
28.9283	0.16661
28.9436	0.17907
28.9589	0.17889
28.9742	0.17511
28.9895	0.18142
29.0048	0.17866
29.0201	0.1772
29.0354	0.1919
29.0507	0.21748
29.066	0.23309
29.0813	0.25831
29.0966	0.26262
29.1119	0.25193
29.1272	0.2433
29.1426	0.28184
29.1579	0.30528
29.1732	0.32236
29.1885	0.31106
29.2038	0.3149
29.2191	0.2984
29.2344	0.29908
29.2497	0.30636
29.265	0.32807
29.2803	0.30875
29.2956	0.2853
29.3109	0.27976
29.3262	0.27341
29.3415	0.26468
29.3568	0.25693
29.3721	0.24642
29.3874	0.22256
29.4028	0.21615
29.4181	0.21263
29.4334	0.20297
29.4487	0.18711
29.464	0.17799
29.4793	0.17999
29.4946	0.16871
29.5099	0.15334
29.5252	0.13905
29.5405	0.1525
29.5558	0.1414
29.5711	0.14279
29.5864	0.13712
29.6017	0.14908
29.617	0.14047
29.6323	0.13193
29.6476	0.12996
29.663	0.11888
29.6783	0.10942
29.6936	0.10005
29.7089	0.11511
29.7242	0.11737
29.7395	0.12396
29.7548	0.1246
29.7701	0.12471
29.7854	0.11141
29.8007	0.10937
29.816	0.09923
29.8313	0.10449
29.8466	0.09355
29.8619	0.10762
29.8772	0.09969
29.8925	0.11809
29.9078	0.11667
29.9232	0.12167
29.9385	0.10906
29.9538	0.11432
29.9691	0.11955
29.9844	0.11482
29.9997	0.11856
30.015	0.1141
30.0303	0.11206
30.0456	0.10053
30.0609	0.10364
30.0762	0.10947
30.0915	0.11924
30.1068	0.11971
30.1221	0.12441
30.1374	0.11633
30.1527	0.11662
30.1681	0.11668
30.1834	0.11821
30.1987	0.11486
30.214	0.11958
30.2293	0.11804
30.2446	0.09616
30.2599	0.0848
30.2752	0.09818
30.2905	0.11929
30.3058	0.12575
30.3211	0.10351
30.3364	0.09876
30.3517	0.09549
30.367	0.11213
30.3823	0.10261
30.3976	0.11317
30.4129	0.11292
30.4283	0.11326
30.4436	0.10285
30.4589	0.10012
30.4742	0.11366
30.4895	0.12045
30.5048	0.11398
30.5201	0.1178
30.5354	0.13432
30.5507	0.1441
30.566	0.13833
30.5813	0.15377
30.5966	0.16589
30.6119	0.16395
30.6272	0.16344
30.6425	0.16108
30.6578	0.15949
30.6731	0.15949
30.6885	0.17569
30.7038	0.20515
30.7191	0.2134
30.7344	0.21611
30.7497	0.22398
30.765	0.27386
30.7803	0.29321
30.7956	0.29952
30.8109	0.293
30.8262	0.30737
30.8415	0.32056
30.8568	0.33712
30.8721	0.33644
30.8874	0.34491
30.9027	0.36321
30.918	0.38599
30.9333	0.36204
30.9487	0.34622
30.964	0.35356
30.9793	0.37664
30.9946	0.35671
31.0099	0.34457
31.0252	0.33801
31.0405	0.35263
31.0558	0.34474
31.0711	0.33512
31.0864	0.31072
31.1017	0.30026
31.117	0.29703
31.1323	0.28124
31.1476	0.29158
31.1629	0.28652
31.1782	0.29103
31.1935	0.26917
31.2089	0.2685
31.2242	0.25406
31.2395	0.26416
31.2548	0.25197
31.2701	0.25032
31.2854	0.23567
31.3007	0.24116
31.316	0.23908
31.3313	0.23284
31.3466	0.21839
31.3619	0.22147
31.3772	0.2225
31.3925	0.21178
31.4078	0.21455
31.4231	0.23022
31.4384	0.22343
31.4537	0.21401
31.4691	0.22256
31.4844	0.21159
31.4997	0.2021
31.515	0.18464
31.5303	0.19086
31.5456	0.19436
31.5609	0.21158
31.5762	0.20021
31.5915	0.19255
31.6068	0.18361
31.6221	0.19017
31.6374	0.20302
31.6527	0.19662
31.668	0.18244
31.6833	0.1749
31.6986	0.1859
31.714	0.17688
31.7293	0.18536
31.7446	0.19908
31.7599	0.18122
31.7752	0.16084
31.7905	0.16393
31.8058	0.18503
31.8211	0.17673
31.8364	0.16732
31.8517	0.1638
31.867	0.15429
31.8823	0.1483
31.8976	0.16632
31.9129	0.17383
31.9282	0.17357
31.9435	0.15032
31.9588	0.1525
31.9742	0.14322
31.9895	0.16067
32.0048	0.15997
32.0201	0.1565
32.0354	0.1559
32.0507	0.16163
32.066	0.15704
32.0813	0.1432
32.0966	0.1371
32.1119	0.13764
32.1272	0.13432
32.1425	0.13468
32.1578	0.13082
32.1731	0.13863
32.1884	0.14186
32.2037	0.1329
32.219	0.12117
32.2344	0.12665
32.2497	0.14169
32.265	0.15547
32.2803	0.14834
32.2956	0.13559
32.3109	0.12468
32.3262	0.1208
32.3415	0.11688
32.3568	0.12392
32.3721	0.13901
32.3874	0.14542
32.4027	0.14826
32.418	0.14988
32.4333	0.14867
32.4486	0.1567
32.4639	0.17292
32.4792	0.19872
32.4946	0.20068
32.5099	0.1974
32.5252	0.18013
32.5405	0.1889
32.5558	0.20367
32.5711	0.22264
32.5864	0.21483
32.6017	0.20691
32.617	0.20261
32.6323	0.20453
32.6476	0.19589
32.6629	0.18556
32.6782	0.17519
32.6935	0.1722
32.7088	0.17808
32.7241	0.1688
32.7394	0.15725
32.7548	0.13949
32.7701	0.13179
32.7854	0.1244
32.8007	0.13488
32.816	0.13906
32.8313	0.12142
32.8466	0.12075
32.8619	0.13641
32.8772	0.14846
32.8925	0.13214
32.9078	0.11116
32.9231	0.09614
32.9384	0.09398
32.9537	0.09525
32.969	0.10114
32.9843	0.09656
32.9997	0.09213
33.015	0.10303
33.0303	0.10243
33.0456	0.08636
33.0609	0.08619
33.0762	0.09297
33.0915	0.08902
33.1068	0.08437
33.1221	0.10307
33.1374	0.09323
33.1527	0.09618
33.168	0.09623
33.1833	0.10137
33.1986	0.08875
33.2139	0.09371
33.2292	0.08592
33.2445	0.08247
33.2599	0.08594
33.2752	0.08151
33.2905	0.07512
33.3058	0.0756
33.3211	0.09634
33.3364	0.10476
33.3517	0.11203
33.367	0.10162
33.3823	0.0921
33.3976	0.09559
33.4129	0.09442
33.4282	0.09765
33.4435	0.0963
33.4588	0.09313
33.4741	0.08747
33.4894	0.09256
33.5047	0.10321
33.5201	0.10497
33.5354	0.10849
33.5507	0.10133
33.566	0.10198
33.5813	0.09335
33.5966	0.10932
33.6119	0.12604
33.6272	0.11988
33.6425	0.09838
33.6578	0.09317
33.6731	0.10359
33.6884	0.08865
33.7037	0.07808
33.719	0.07402
33.7343	0.08633
33.7496	0.07797
33.7649	0.07666
33.7803	0.08258
33.7956	0.08737
33.8109	0.08848
33.8262	0.10706
33.8415	0.1139
33.8568	0.09052
33.8721	0.07338
33.8874	0.08238
33.9027	0.09128
33.918	0.09212
33.9333	0.09309
33.9486	0.08473
33.9639	0.09522
33.9792	0.10656
33.9945	0.1148
34.0098	0.10803
34.0251	0.11707
34.0405	0.11121
34.0558	0.09466
34.0711	0.08639
34.0864	0.10284
34.1017	0.11611
34.117	0.11836
34.1323	0.09843
34.1476	0.11554
34.1629	0.12946
34.1782	0.13916
34.1935	0.11414
34.2088	0.09901
34.2241	0.09552
34.2394	0.10902
34.2547	0.11984
34.27	0.13256
34.2853	0.13757
34.3007	0.13647
34.316	0.14148
34.3313	0.14712
34.3466	0.14044
34.3619	0.12828
34.3772	0.14061
34.3925	0.13963
34.4078	0.14932
34.4231	0.15728
34.4384	0.17913
34.4537	0.1878
34.469	0.20957
34.4843	0.21822
34.4996	0.21371
34.5149	0.20293
34.5302	0.21393
34.5456	0.24191
34.5609	0.26094
[truncated: 1,008 more rows]
