# Supplementary material for: Two-dimensional halide perovskite as β-ray scintillator for nuclear radiation monitoring
Source: Nat Commun. 2020 Jul 7;11:3395. doi: 10.1038/s41467-020-17114-7 (PMC7341884; doi:10.1038/s41467-020-17114-7)
Supplement: Supplementary file 3 — Source Data [file 41467_2020_17114_MOESM3_ESM.zip › Source data file/Data of Figures in the manuscript/Figure 3h.xlsx]

## Sheet: Sheet1
Figure 3h
XRD data of STA2PbBr4
2theta (degree)	intensity (a.u.)
3	329
3.02046	280
3.04093	265
3.06139	263
3.08185	254
3.10231	249
3.12278	215
3.14324	239
3.1637	264
3.18416	216
3.20463	213
3.22509	226
3.24555	234
3.26601	251
3.28648	232
3.30694	218
3.3274	225
3.34787	245
3.36833	209
3.38879	254
3.40925	252
3.42972	241
3.45018	244
3.47064	284
3.4911	285
3.51157	294
3.53203	336
3.55249	268
3.57295	238
3.59342	210
3.61388	226
3.63434	220
3.65481	223
3.67527	246
3.69573	244
3.71619	278
3.73666	246
3.75712	203
3.77758	193
3.79804	178
3.81851	202
3.83897	208
3.85943	214
3.87989	207
3.90036	196
3.92082	207
3.94128	209
3.96175	181
3.98221	196
4.00267	192
4.02313	178
4.0436	177
4.06406	220
4.08452	202
4.10498	188
4.12545	228
4.14591	192
4.16637	192
4.18684	201
4.2073	187
4.22776	202
4.24822	199
4.26868	191
4.28915	207
4.30961	206
4.33007	195
4.35054	187
4.371	200
4.39146	215
4.41192	235
4.43239	207
4.45285	237
4.47331	242
4.49378	254
4.51424	260
4.5347	264
4.55516	260
4.57563	280
4.59609	307
4.61655	283
4.63701	312
4.65748	338
4.67794	356
4.6984	431
4.71886	462
4.73933	510
4.75979	590
4.78025	674
4.80072	852
4.82118	921
4.84164	1167
4.8621	1280
4.88256	1631
4.90303	1944
4.92349	2303
4.94395	2698
4.96442	3238
4.98488	4126
5.00534	5016
5.0258	4709
5.04627	2762
5.06673	1150
5.08719	535
5.10766	389
5.12812	355
5.14858	320
5.16904	328
5.18951	277
5.20997	264
5.23043	271
5.25089	225
5.27136	250
5.29182	217
5.31228	207
5.33274	226
5.35321	228
5.37367	234
5.39413	202
5.4146	190
5.43506	186
5.45552	199
5.47598	199
5.49645	185
5.51691	180
5.53737	171
5.55783	197
5.5783	181
5.59876	176
5.61922	177
5.63968	170
5.66015	188
5.68061	164
5.70107	153
5.72154	147
5.742	177
5.76246	162
5.78292	174
5.80339	160
5.82385	175
5.84431	167
5.86477	168
5.88524	167
5.9057	141
5.92616	168
5.94662	153
5.96709	119
5.98755	165
6.00801	151
6.02848	143
6.04894	124
6.0694	147
6.08986	143
6.11032	145
6.13079	142
6.15125	150
6.17171	145
6.19218	153
6.21264	154
6.2331	141
6.25356	136
6.27403	144
6.29449	122
6.31495	133
6.33542	138
6.35588	134
6.37634	127
6.3968	123
6.41727	133
6.43773	133
6.45819	138
6.47865	124
6.49912	118
6.51958	126
6.54004	126
6.5605	125
6.58097	142
6.60143	141
6.62189	125
6.64236	119
6.66282	115
6.68328	144
6.70374	121
6.7242	142
6.74467	149
6.76513	139
6.78559	158
6.80606	164
6.82652	144
6.84698	179
6.86744	209
6.88791	265
6.90837	263
6.92883	262
6.9493	211
6.96976	159
6.99022	154
7.01068	163
7.03115	163
7.05161	171
7.07207	179
7.09253	184
7.113	224
7.13346	258
7.15392	312
7.17438	329
7.19485	380
7.21531	471
7.23577	613
7.25624	735
7.2767	879
7.29716	1040
7.31762	1203
7.33809	1484
7.35855	1867
7.37901	2241
7.39947	2663
7.41994	3322
7.4404	3990
7.46086	4097
7.48132	3069
7.50179	1523
7.52225	658
7.54271	397
7.56318	274
7.58364	237
7.6041	203
7.62456	198
7.64503	178
7.66549	144
7.68595	144
7.70641	156
7.72688	126
7.74734	123
7.7678	129
7.78826	122
7.80873	123
7.82919	120
7.84965	129
7.87012	95
7.89058	102
7.91104	109
7.9315	108
7.95196	115
7.97243	106
7.99289	112
8.01335	116
8.03382	98
8.05428	110
8.07474	79
8.0952	93
8.11567	97
8.13613	98
8.15659	91
8.17705	86
8.19752	97
8.21798	78
8.23844	67
8.25891	67
8.27937	85
8.29983	71
8.32029	81
8.34076	82
8.36122	74
8.38168	71
8.40214	59
8.42261	76
8.44307	76
8.46353	75
8.48399	85
8.50446	52
8.52492	74
8.54538	65
8.56584	67
8.58631	61
8.60677	71
8.62723	65
8.6477	81
8.66816	68
8.68862	62
8.70909	73
8.72955	49
8.75001	57
8.77047	71
8.79093	63
8.8114	56
8.83186	67
8.85232	48
8.87279	61
8.89325	58
8.91371	65
8.93417	53
8.95464	86
8.9751	71
8.99556	59
9.01603	57
9.03649	57
9.05695	39
9.07741	72
9.09788	53
9.11834	63
9.1388	58
9.15926	62
9.17973	54
9.20019	50
9.22065	58
9.24111	53
9.26158	60
9.28204	52
9.3025	40
9.32296	57
9.34343	63
9.36389	62
9.38435	47
9.40481	49
9.42528	52
9.44574	73
9.4662	57
9.48667	82
9.50713	57
9.52759	77
9.54805	72
9.56852	86
9.58898	103
9.60944	97
9.62991	125
9.65037	132
9.67083	152
9.69129	207
9.71176	234
9.73222	345
9.75268	369
9.77314	496
9.79361	570
9.81407	792
9.83453	974
9.85499	1180
9.87546	1501
9.89592	1624
9.91638	1362
9.93684	982
9.95731	548
9.97777	278
9.99823	157
10.0187	117
10.0391	110
10.0596	101
10.0801	96
10.1005	78
10.121	79
10.1415	79
10.1619	92
10.1824	82
10.2028	92
10.2233	100
10.2438	104
10.2642	131
10.2847	164
10.3052	186
10.3256	199
10.3461	147
10.3666	81
10.387	69
10.4075	51
10.4279	65
10.4484	47
10.4689	54
10.4893	54
10.5098	39
10.5303	48
10.5507	41
10.5712	42
10.5916	49
10.6121	45
10.6326	46
10.653	54
10.6735	52
10.694	60
10.7144	48
10.7349	59
10.7553	52
10.7758	72
10.7963	63
10.8167	63
10.8372	108
10.8577	128
10.8781	96
10.8986	65
10.9191	49
10.9395	40
10.96	32
10.9804	46
11.0009	37
11.0214	26
11.0418	41
11.0623	51
11.0828	37
11.1032	54
11.1237	47
11.1441	33
11.1646	46
11.1851	35
11.2055	33
11.226	35
11.2464	39
11.2669	57
11.2874	34
11.3078	37
11.3283	36
11.3488	42
11.3692	42
11.3897	37
11.4101	37
11.4306	42
11.4511	38
11.4715	28
11.492	28
11.5125	31
11.5329	31
11.5534	38
11.5739	42
11.5943	35
11.6148	35
11.6352	37
11.6557	28
11.6762	45
11.6966	41
11.7171	37
11.7376	31
11.758	40
11.7785	29
11.7989	33
11.8194	30
11.8399	44
11.8603	35
11.8808	44
11.9013	45
11.9217	52
11.9422	51
11.9626	47
11.9831	43
12.0036	50
12.024	40
12.0445	72
12.065	62
12.0854	53
12.1059	70
12.1263	88
12.1468	107
12.1673	142
12.1877	191
12.2082	289
12.2287	319
12.2491	476
12.2696	575
12.2901	770
12.3105	954
12.331	1095
12.3514	1121
12.3719	989
12.3924	708
12.4128	421
12.4333	245
12.4537	117
12.4742	99
12.4947	86
12.5151	100
12.5356	57
12.5561	40
12.5765	62
12.597	44
12.6174	37
12.6379	42
12.6584	48
12.6788	39
12.6993	41
12.7198	38
12.7402	30
12.7607	37
12.7812	45
12.8016	38
12.8221	36
12.8425	41
12.863	31
12.8835	37
12.9039	33
12.9244	31
12.9449	37
12.9653	38
12.9858	49
13.0062	33
13.0267	38
13.0472	29
13.0676	41
13.0881	39
13.1085	41
13.129	31
13.1495	32
13.1699	39
13.1904	40
13.2109	43
13.2313	40
13.2518	38
13.2722	40
13.2927	37
13.3132	37
13.3336	38
13.3541	30
13.3746	44
13.395	35
13.4155	36
13.436	37
13.4564	23
13.4769	28
13.4973	39
13.5178	39
13.5383	37
13.5587	46
13.5792	49
13.5997	45
13.6201	82
13.6406	71
13.661	115
13.6815	111
13.702	146
13.7224	144
13.7429	142
13.7634	98
13.7838	67
13.8043	47
13.8247	54
13.8452	31
13.8657	36
13.8861	25
13.9066	29
13.9271	30
13.9475	35
13.968	30
13.9885	29
14.0089	29
14.0294	32
14.0498	21
14.0703	39
14.0908	39
14.1112	33
14.1317	37
14.1522	39
14.1726	40
14.1931	29
14.2135	29
14.234	40
14.2545	27
14.2749	35
14.2954	43
14.3158	43
14.3363	63
14.3568	49
14.3772	68
14.3977	64
14.4182	67
14.4386	85
14.4591	86
14.4795	70
14.5	73
14.5205	50
14.5409	40
14.5614	45
14.5819	56
14.6023	51
14.6228	84
14.6433	86
14.6637	105
14.6842	118
14.7046	160
14.7251	220
14.7456	268
14.766	304
14.7865	361
14.807	356
14.8274	343
14.8479	272
14.8683	181
14.8888	130
14.9093	92
14.9297	55
14.9502	51
14.9707	45
14.9911	45
15.0116	41
15.032	38
15.0525	25
15.073	37
15.0934	39
15.1139	24
15.1344	35
15.1548	31
15.1753	31
15.1958	26
15.2162	25
15.2367	30
15.2571	31
15.2776	34
15.2981	39
15.3185	26
15.339	35
15.3595	30
15.3799	31
15.4004	56
15.4208	36
15.4413	36
15.4618	42
15.4822	39
15.5027	48
15.5231	38
15.5436	45
15.5641	62
15.5845	62
15.605	62
15.6255	58
15.6459	60
15.6664	42
15.6868	53
15.7073	53
15.7278	44
15.7482	63
15.7687	42
15.7892	53
15.8096	68
15.8301	72
15.8506	53
15.871	61
15.8915	58
15.9119	57
15.9324	62
15.9529	65
15.9733	65
15.9938	61
16.0143	63
16.0347	53
16.0552	56
16.0756	44
16.0961	57
16.1166	53
16.137	64
16.1575	70
16.1779	50
16.1984	59
16.2189	46
16.2393	52
16.2598	57
16.2803	63
16.3007	45
16.3212	48
16.3417	49
16.3621	30
16.3826	33
16.403	37
16.4235	34
16.444	29
16.4644	31
16.4849	41
16.5054	26
16.5258	34
16.5463	44
16.5667	40
16.5872	35
16.6077	37
16.6281	33
16.6486	40
16.6691	28
16.6895	27
16.71	47
16.7305	57
16.7509	51
16.7714	66
16.7918	47
16.8123	50
16.8328	39
16.8532	60
16.8737	65
16.8941	37
16.9146	43
16.9351	47
16.9555	43
16.976	64
16.9965	57
17.0169	55
17.0374	62
17.0578	96
17.0783	139
17.0988	155
17.1192	200
17.1397	215
17.1602	271
17.1806	301
17.2011	287
17.2216	407
17.242	446
17.2625	452
17.2829	467
17.3034	402
17.3239	330
17.3443	220
17.3648	140
17.3852	98
17.4057	69
17.4262	64
17.4466	61
17.4671	46
17.4876	59
17.508	35
17.5285	46
17.549	41
17.5694	36
17.5899	41
17.6103	37
17.6308	37
17.6513	44
17.6717	43
17.6922	54
17.7127	49
17.7331	65
17.7536	60
17.774	62
17.7945	62
17.815	66
17.8354	81
17.8559	53
17.8764	57
17.8968	59
17.9173	56
17.9377	62
17.9582	51
17.9787	79
17.9991	56
18.0196	77
18.0401	80
18.0605	83
18.081	81
18.1014	58
18.1219	74
18.1424	42
18.1628	39
18.1833	53
18.2038	35
18.2242	31
18.2447	35
18.2651	34
18.2856	34
18.3061	37
18.3265	32
18.347	35
18.3675	47
18.3879	49
18.4084	40
18.4289	26
18.4493	44
18.4698	41
18.4902	36
18.5107	42
18.5312	33
18.5516	34
18.5721	44
18.5925	38
18.613	30
18.6335	48
18.6539	39
18.6744	36
18.6949	27
18.7153	38
18.7358	33
18.7563	31
18.7767	33
18.7972	32
18.8176	47
18.8381	38
18.8586	51
18.879	44
18.8995	48
18.92	41
18.9404	41
18.9609	51
18.9813	47
19.0018	46
19.0223	47
19.0427	63
19.0632	66
19.0836	65
19.1041	61
19.1246	75
19.145	59
19.1655	55
19.186	66
19.2064	49
19.2269	57
19.2474	56
19.2678	41
19.2883	40
19.3087	40
19.3292	41
19.3497	47
19.3701	38
19.3906	43
19.4111	50
19.4315	48
19.452	50
19.4724	56
19.4929	51
19.5134	59
19.5338	57
19.5543	62
19.5748	80
19.5952	115
19.6157	136
19.6361	158
19.6566	202
19.6771	259
19.6975	325
19.718	345
19.7385	373
19.7589	358
19.7794	366
19.7998	270
19.8203	206
19.8408	159
19.8612	111
19.8817	82
19.9022	63
19.9226	71
19.9431	49
19.9636	57
19.984	46
20.0045	49
20.0249	41
20.0454	53
20.0659	52
20.0863	47
20.1068	42
20.1273	52
20.1477	43
20.1682	41
20.1886	38
20.2091	44
20.2296	53
20.25	44
20.2705	36
20.2909	43
20.3114	44
20.3319	38
20.3523	44
20.3728	31
20.3933	40
20.4137	38
20.4342	48
20.4547	49
20.4751	51
20.4956	73
20.516	80
20.5365	96
20.557	123
20.5774	135
20.5979	112
20.6183	108
20.6388	99
20.6593	80
20.6797	73
20.7002	57
20.7207	64
20.7411	52
20.7616	50
20.7821	63
20.8025	51
20.823	53
20.8434	56
20.8639	30
20.8844	46
20.9048	38
20.9253	53
20.9458	42
20.9662	36
20.9867	39
21.0071	42
21.0276	50
21.0481	32
21.0685	57
21.089	36
21.1095	40
21.1299	36
21.1504	40
21.1708	36
21.1913	37
21.2118	33
21.2322	45
21.2527	44
21.2732	44
21.2936	37
21.3141	43
21.3346	44
21.355	47
21.3755	45
21.3959	49
21.4164	52
21.4369	49
21.4573	47
21.4778	50
21.4982	50
21.5187	63
21.5392	52
21.5596	54
21.5801	52
21.6006	54
21.621	49
21.6415	52
21.662	52
21.6824	52
21.7029	49
21.7233	59
21.7438	51
21.7643	41
21.7847	46
21.8052	61
21.8256	47
21.8461	54
21.8666	48
21.887	47
21.9075	49
21.928	51
21.9484	55
21.9689	75
21.9894	77
22.0098	95
22.0303	84
22.0507	136
22.0712	185
22.0917	285
22.1121	306
22.1326	407
22.1531	523
22.1735	592
22.194	707
22.2144	760
22.2349	766
22.2554	779
22.2758	685
22.2963	502
22.3167	408
22.3372	316
22.3577	191
22.3781	143
22.3986	128
22.4191	118
22.4395	101
22.46	81
22.4805	73
22.5009	84
22.5214	84
22.5418	82
22.5623	72
22.5828	73
22.6032	62
22.6237	65
22.6442	60
22.6646	63
22.6851	56
22.7055	69
22.726	47
22.7465	63
22.7669	57
22.7874	60
22.8079	49
22.8283	59
22.8488	53
22.8692	62
22.8897	52
22.9102	47
22.9306	45
22.9511	45
22.9716	66
22.992	55
23.0125	50
23.0329	51
23.0534	71
23.0739	53
23.0943	69
23.1148	81
23.1353	86
23.1557	82
23.1762	68
23.1967	91
23.2171	105
23.2376	94
23.258	100
23.2785	117
23.299	108
23.3194	108
23.3399	92
23.3604	70
23.3808	79
23.4013	74
23.4217	49
23.4422	72
23.4627	59
23.4831	58
23.5036	38
23.524	38
23.5445	61
23.565	50
23.5854	44
23.6059	55
23.6264	38
23.6468	48
23.6673	50
23.6878	47
23.7082	51
23.7287	39
23.7491	41
23.7696	49
23.7901	40
23.8105	51
23.831	58
23.8514	51
23.8719	53
23.8924	58
23.9128	59
23.9333	64
23.9538	74
23.9742	88
23.9947	75
24.0152	78
24.0356	75
24.0561	77
24.0765	81
24.097	80
24.1175	71
24.1379	65
24.1584	67
24.1789	62
24.1993	49
24.2198	60
24.2402	68
24.2607	63
24.2812	65
24.3016	58
24.3221	62
24.3426	57
24.363	65
24.3835	63
24.4039	58
24.4244	57
24.4449	69
24.4653	85
24.4858	107
24.5063	106
24.5267	138
24.5472	171
24.5677	221
24.5881	275
24.6086	323
24.629	383
24.6495	520
24.67	538
24.6904	653
24.7109	713
24.7313	742
24.7518	702
24.7723	619
24.7927	471
24.8132	396
24.8337	311
24.8541	203
24.8746	162
24.8951	113
24.9155	98
24.936	97
24.9564	77
24.9769	65
24.9974	85
25.0178	68
25.0383	71
25.0587	73
25.0792	59
25.0997	49
25.1201	48
25.1406	61
25.1611	54
25.1815	54
25.202	50
25.2224	65
25.2429	59
25.2634	47
25.2838	73
25.3043	63
25.3248	56
25.3452	71
25.3657	69
25.3862	53
25.4066	58
25.4271	48
25.4475	41
25.468	55
25.4885	50
25.5089	68
25.5294	63
25.5499	45
25.5703	33
25.5908	55
25.6112	40
25.6317	54
25.6522	58
25.6726	50
25.6931	50
25.7136	51
25.734	51
25.7545	45
25.7749	50
25.7954	54
25.8159	66
25.8363	58
25.8568	59
25.8773	56
25.8977	64
25.9182	72
25.9386	57
25.9591	67
25.9796	78
26	59
26.0205	63
26.041	82
26.0614	85
26.0819	78
26.1024	74
26.1228	84
26.1433	95
26.1637	90
26.1842	99
26.2047	111
26.2251	102
26.2456	97
26.266	105
26.2865	97
26.307	77
26.3274	88
26.3479	69
26.3684	89
26.3888	73
26.4093	72
26.4297	76
26.4502	64
26.4707	74
26.4911	66
26.5116	72
26.5321	64
26.5525	65
26.573	67
26.5935	62
26.6139	55
26.6344	73
26.6548	77
26.6753	67
26.6958	75
26.7162	71
26.7367	70
26.7571	69
26.7776	81
26.7981	64
26.8185	74
26.839	72
26.8595	77
26.8799	83
26.9004	72
26.9209	79
26.9413	84
26.9618	116
26.9822	112
27.0027	142
27.0232	153
27.0436	171
27.0641	241
27.0846	295
27.105	380
27.1255	436
27.1459	536
27.1664	671
27.1869	732
27.2073	777
27.2278	837
27.2483	843
27.2687	824
27.2892	693
27.3096	583
27.3301	424
27.3506	314
27.371	227
27.3915	174
27.412	137
27.4324	106
27.4529	130
27.4733	114
27.4938	94
27.5143	87
27.5347	86
27.5552	89
27.5757	93
27.5961	83
27.6166	78
27.637	73
27.6575	66
27.678	55
27.6984	57
27.7189	54
27.7394	60
27.7598	60
27.7803	45
27.8008	62
27.8212	71
27.8417	63
27.8621	49
27.8826	60
27.9031	47
27.9235	65
27.944	60
27.9644	69
27.9849	59
28.0054	72
28.0258	70
28.0463	77
28.0668	68
28.0872	78
28.1077	72
28.1282	93
28.1486	79
28.1691	78
28.1895	75
28.21	87
28.2305	76
28.2509	81
28.2714	94
28.2919	87
28.3123	75
28.3328	86
28.3532	67
28.3737	58
28.3942	51
28.4146	61
28.4351	72
28.4555	66
28.476	66
28.4965	67
28.5169	66
28.5374	69
28.5579	58
28.5783	53
28.5988	61
28.6193	62
28.6397	65
28.6602	61
28.6806	82
28.7011	70
28.7216	71
28.742	79
28.7625	65
28.783	68
28.8034	73
28.8239	80
28.8443	67
28.8648	58
28.8853	68
28.9057	68
28.9262	62
28.9467	59
28.9671	75
28.9876	66
29.0081	41
29.0285	73
29.049	56
29.0694	66
29.0899	57
29.1104	73
29.1308	59
29.1513	73
29.1717	53
29.1922	66
29.2127	54
29.2331	61
29.2536	59
29.2741	66
29.2945	77
29.315	52
29.3355	64
29.3559	66
29.3764	71
29.3968	75
29.4173	70
29.4378	73
29.4582	88
29.4787	95
29.4992	117
29.5196	141
29.5401	139
29.5605	149
29.581	187
29.6015	232
29.6219	312
29.6424	349
29.6628	389
29.6833	463
29.7038	496
29.7242	565
29.7447	555
29.7652	578
29.7856	601
29.8061	482
29.8266	369
29.847	330
29.8675	326
29.8879	235
29.9084	174
29.9289	133
29.9493	122
29.9698	101
29.9902	84
30.0107	87
30.0312	85
30.0516	82
30.0721	67
30.0926	71
30.113	75
30.1335	56
30.1539	102
30.1744	87
30.1949	68
30.2153	86
30.2358	75
30.2563	99
30.2767	102
30.2972	74
30.3177	91
30.3381	94
30.3586	112
30.379	112
30.3995	105
30.42	93
30.4404	107
30.4609	95
30.4814	84
30.5018	71
30.5223	100
30.5428	81
30.5632	67
30.5837	60
30.6041	74
30.6246	77
30.6451	88
30.6655	63
30.686	62
30.7065	51
30.7269	73
30.7474	73
30.7678	77
30.7883	85
30.8088	70
30.8292	83
30.8497	78
30.8701	72
30.8906	89
30.9111	62
30.9315	68
30.952	76
30.9725	95
30.9929	67
31.0134	90
31.0339	68
31.0543	68
31.0748	69
31.0952	71
31.1157	75
31.1362	69
31.1566	59
31.1771	68
31.1975	59
31.218	62
31.2385	66
31.2589	80
31.2794	88
31.2999	70
31.3203	86
31.3408	88
31.3612	84
31.3817	78
31.4022	84
31.4226	86
31.4431	73
31.4636	62
31.484	61
31.5045	72
31.525	74
31.5454	79
31.5659	58
31.5863	75
31.6068	67
31.6273	72
31.6477	64
31.6682	88
31.6887	76
31.7091	73
31.7296	85
31.75	73
31.7705	82
31.791	78
31.8114	89
31.8319	86
31.8524	83
31.8728	80
31.8933	84
31.9138	84
31.9342	91
31.9547	99
31.9751	96
31.9956	104
32.0161	131
32.0365	101
32.057	137
32.0774	157
32.0979	183
32.1184	211
32.1388	209
32.1593	254
32.1798	278
32.2002	349
32.2207	402
32.2411	393
32.2616	451
32.2821	424
32.3025	464
32.323	453
32.3435	407
32.3639	341
32.3844	308
32.4049	253
32.4253	236
32.4458	190
32.4662	148
32.4867	119
32.5072	120
32.5276	109
32.5481	115
32.5686	121
32.589	114
32.6095	113
32.6299	103
32.6504	84
32.6709	92
32.6913	98
32.7118	90
32.7323	77
32.7527	76
32.7732	78
32.7936	75
32.8141	97
32.8346	84
32.855	60
32.8755	81
32.8959	71
32.9164	79
32.9369	60
32.9573	53
32.9778	75
32.9983	88
33.0187	94
33.0392	74
33.0596	83
33.0801	89
33.1006	103
33.121	85
33.1415	76
33.162	69
33.1824	72
33.2029	69
33.2234	68
33.2438	71
33.2643	67
33.2847	77
33.3052	55
33.3257	62
33.3461	61
33.3666	49
33.3871	53
33.4075	49
33.428	47
33.4484	56
33.4689	62
33.4894	59
33.5098	46
33.5303	63
33.5508	57
33.5712	64
33.5917	70
33.6121	69
33.6326	67
33.6531	81
33.6735	70
33.694	57
33.7145	68
33.7349	70
33.7554	70
33.7758	89
33.7963	77
33.8168	47
33.8372	68
33.8577	46
33.8782	56
33.8986	55
33.9191	71
33.9395	53
33.96	57
33.9805	65
34.0009	49
34.0214	45
34.0419	55
34.0623	50
34.0828	59
34.1033	57
34.1237	51
34.1442	56
34.1646	59
34.1851	68
34.2056	45
34.226	68
34.2465	62
34.267	63
34.2874	52
34.3079	55
34.3283	70
34.3488	65
34.3693	56
34.3897	63
34.4102	51
34.4306	83
34.4511	60
34.4716	69
34.492	76
34.5125	69
34.533	74
34.5534	87
34.5739	90
34.5944	118
34.6148	104
34.6353	141
34.6557	143
34.6762	142
34.6967	165
34.7171	170
34.7376	173
34.7581	203
34.7785	185
34.799	213
34.8194	275
34.8399	283
34.8604	287
34.8808	239
34.9013	226
34.9218	231
34.9422	169
34.9627	157
34.9832	149
35.0036	136
35.0241	118
35.0445	104
35.065	102
35.0855	103
35.1059	89
35.1264	93
35.1469	104
35.1673	87
35.1878	94
35.2082	89
35.2287	94
35.2492	86
35.2696	90
35.2901	106
35.3105	72
35.331	82
35.3515	80
35.3719	101
35.3924	70
35.4129	95
35.4333	86
35.4538	86
35.4742	73
35.4947	89
35.5152	69
35.5356	76
35.5561	79
35.5766	73
35.597	101
35.6175	73
35.6379	77
35.6584	92
35.6789	77
35.6993	96
35.7198	79
35.7403	78
35.7607	71
35.7812	97
35.8017	66
35.8221	84
35.8426	90
35.863	78
35.8835	78
35.904	92
35.9244	75
35.9449	66
35.9654	79
35.9858	67
36.0063	59
36.0267	64
36.0472	67
36.0677	54
36.0881	61
36.1086	73
36.129	75
36.1495	69
36.17	83
36.1904	75
36.2109	48
36.2314	74
36.2518	69
36.2723	68
36.2927	48
36.3132	74
36.3337	74
36.3541	66
36.3746	66
36.3951	68
36.4155	71
36.436	68
36.4565	63
36.4769	61
36.4974	45
36.5178	69
36.5383	67
36.5588	51
36.5792	45
36.5997	56
36.6202	60
36.6406	60
36.6611	48
36.6815	60
36.702	66
36.7225	65
36.7429	53
36.7634	72
36.7839	59
36.8043	58
36.8248	60
36.8453	68
36.8657	66
36.8862	76
36.9066	68
36.9271	99
36.9476	81
36.968	77
36.9885	71
37.0089	75
37.0294	89
37.0499	91
37.0703	94
37.0908	86
37.1113	81
37.1317	100
37.1522	87
37.1726	106
37.1931	95
37.2136	116
37.234	108
37.2545	132
37.275	125
37.2954	106
37.3159	117
37.3364	145
37.3568	130
37.3773	135
37.3977	130
37.4182	121
37.4387	149
37.4591	125
37.4796	132
37.5001	107
37.5205	94
37.541	112
37.5614	89
37.5819	90
37.6024	95
37.6228	81
37.6433	74
37.6638	81
37.6842	71
37.7047	72
37.7251	74
37.7456	76
37.7661	71
37.7865	48
37.807	75
37.8275	59
37.8479	66
37.8684	60
37.8888	49
37.9093	57
37.9298	69
37.9502	57
37.9707	50
37.9912	58
38.0116	57
38.0321	52
38.0525	54
38.073	53
38.0935	56
38.1139	51
38.1344	42
38.1549	56
38.1753	49
38.1958	56
38.2163	60
38.2367	46
38.2572	48
38.2776	56
38.2981	55
38.3186	47
38.339	42
38.3595	50
38.38	53
38.4004	73
38.4209	54
38.4413	51
38.4618	50
38.4823	40
38.5027	46
38.5232	56
38.5436	59
38.5641	64
38.5846	55
38.605	61
38.6255	49
38.646	61
38.6664	70
38.6869	67
38.7073	54
38.7278	63
38.7483	67
38.7687	62
38.7892	66
38.8097	53
38.8301	52
38.8506	59
38.871	63
38.8915	58
38.912	45
38.9324	42
38.9529	46
38.9734	43
38.9938	54
39.0143	45
39.0348	61
39.0552	50
39.0757	43
39.0961	60
39.1166	51
39.1371	59
39.1575	70
39.178	66
39.1985	64
39.2189	63
39.2394	62
39.2598	82
39.2803	62
39.3008	88
39.3212	57
39.3417	74
39.3622	48
39.3826	52
39.4031	62
39.4235	62
39.444	54
39.4645	62
39.4849	67
39.5054	57
39.5259	63
39.5463	64
39.5668	82
39.5872	55
39.6077	57
39.6282	50
39.6486	59
39.6691	41
39.6896	63
39.71	57
39.7305	62
39.751	64
39.7714	45
39.7919	57
39.8123	66
39.8328	69
39.8533	79
39.8737	90
39.8942	71
39.9147	74
39.9351	92
39.9556	73
39.976	75
39.9965	96
--	--
--	--
--	--
--	--
--	--
--	--
--	--
--	--
--	--
--	--
--	--
--	--
--	--
--	--
--	--
--	--
--	--
--	--
--	--
--	--
--	--
--	--
--	--
--	--
--	--
--	--
--	--
--	--
--	--
--	--
--	--
--	--
--	--
--	--
--	--
--	--
--	--
--	--
--	--
--	--
--	--
--	--
--	--
--	--
--	--
--	--
--	--
--	--
--	--
--	--
--	--
--	--
--	--
--	--
--	--
--	--
--	--
--	--
--	--
--	--
--	--
--	--
--	--
--	--
--	--
--	--
--	--
--	--
--	--
--	--
--	--
--	--
--	--
--	--
--	--
--	--
--	--
--	--
--	--
--	--
--	--
--	--
--	--
--	--
--	--
--	--
--	--
--	--
--	--
--	--
--	--
--	--
--	--
--	--
--	--
--	--
--	--
--	--
--	--
--	--
--	--
--	--
--	--
--	--
--	--
--	--
--	--
--	--
--	--
--	--
--	--
--	--
--	--
--	--
--	--
--	--
--	--
--	--
--	--
--	--
--	--
--	--
--	--
--	--
--	--
--	--
--	--
--	--
--	--
--	--
--	--
--	--
--	--
--	--
--	--
--	--
--	--
--	--
--	--
--	--
--	--
--	--
--	--
--	--
--	--
--	--
--	--
--	--
--	--
--	--
--	--
--	--
--	--
--	--
--	--
--	--
--	--
--	--
--	--
--	--
--	--
--	--
--	--
--	--
--	--
--	--
--	--
--	--
--	--
--	--
--	--
--	--
--	--
--	--
--	--
--	--
--	--
--	--
--	--
--	--
--	--
--	--
--	--
--	--
--	--
--	--
--	--
--	--
[truncated: 252 more rows]
