# Supplementary material for: Two-dimensional halide perovskite as β-ray scintillator for nuclear radiation monitoring
Source: Nat Commun. 2020 Jul 7;11:3395. doi: 10.1038/s41467-020-17114-7 (PMC7341884; doi:10.1038/s41467-020-17114-7)
Supplement: Supplementary file 3 — Source Data [file 41467_2020_17114_MOESM3_ESM.zip › Source data file/Data of Figures in the manuscript/Figure 3i.xlsx]

## Sheet: Sheet1
Figure 3i
photoluminescence spectrum and reflectance spectrum of BA2PbBr4:Mn
	Photoluminescence spectrum		Reflectance spectrum
wavelength (nm)	intensity (a.u.)	wavelength (nm)	intensity (a.u.)
385	0.00196	302	0.00313
386.07	0.00252	302.5	0.00278
387	0.00207	303	0.00244
388.07	0.0016	303.5	0.00205
389	0.00207	304	0.00171
390.07	0.00092611	304.5	0.00154
391	0.000285509	305	0.00138
392.07	0.000819766	305.5	0.00132
393	0.000387655	306	0.00104
394.07	0	306.5	0.00101
395	0.000824694	307	0.000902636
396.06	0.000321179	307.5	0.000770249
396.96	0.0012	308	0.000673968
398.03	0.000454016	308.5	0.000686003
398.93	0.000438063	309	0.0004453
400	0.000721021	309.5	0.000409195
401.06	0.00147	310	0.000276808
401.96	0.00185	310.5	3.61054e-05
403.03	0.00294	311	0.000120351
403.93	0.0031	311.5	0.000204597
405	0.00483	312	0.000120351
406.07	0.0087	312.5	3.61054e-05
407	0.01124	313	1.20351e-05
408.07	0.01625	313.5	0
409	0.02499	314	2.40703e-05
410.07	0.03895	314.5	3.61054e-05
411	0.04936	315	0.000349019
412.07	0.06246	315.5	0.000385125
413	0.08751	316	0.000433265
414.07	0.11952	316.5	0.000734144
415	0.14399	317	0.000962811
416.06	0.1828	317.5	0.0012
416.96	0.20831	318	0.00146
418.03	0.23169	318.5	0.00161
418.93	0.2533	319	0.00199
420	0.2534	319.5	0.00218
421.06	0.26801	320	0.0025
421.96	0.28529	320.5	0.00295
423.03	0.27628	321	0.0032
423.93	0.27667	321.5	0.0036
425	0.27008	322	0.0038
426.06	0.26596	322.5	0.00409
426.96	0.2611	323	0.00444
428.03	0.26028	323.5	0.00469
428.93	0.25608	324	0.00499
430	0.23994	324.5	0.00537
431.06	0.21734	325	0.00569
431.96	0.20092	325.5	0.00593
433.03	0.18636	326	0.00635
433.93	0.17213	326.5	0.00681
435	0.15768	327	0.00711
436.07	0.13633	327.5	0.00749
437	0.12479	328	0.00771
438.07	0.11908	328.5	0.00815
439	0.10174	329	0.00852
440.07	0.09861	329.5	0.00883
441	0.08555	330	0.00919
442.07	0.07645	330.5	0.00976
443	0.07776	331	0.01029
444.07	0.06492	331.5	0.01096
445	0.06507	332	0.0116
446.06	0.06207	332.5	0.01228
446.96	0.05509	333	0.01273
448.03	0.05037	333.5	0.01329
448.93	0.05016	334	0.01371
450	0.04878	334.5	0.01445
451.06	0.04507	335	0.01468
451.96	0.0429	335.5	0.01507
453.03	0.03938	336	0.01554
453.93	0.03763	336.5	0.01572
455	0.03627	337	0.01609
456.06	0.03181	337.5	0.01631
456.96	0.03412	338	0.01672
458.03	0.03299	338.5	0.01735
458.93	0.03099	339	0.01787
460	0.02771	339.5	0.01857
461.06	0.02802	340	0.01902
461.96	0.02624	340.5	0.01934
463.03	0.02629	341	0.02009
463.93	0.02534	341.5	0.02065
465	0.02707	342	0.02154
466.04	0.02209	342.5	0.0221
466.94	0.02427	343	0.0226
467.98	0.02183	343.5	0.02319
469.02	0.0229	344	0.0237
470.07	0.02015	344.5	0.02454
470.97	0.02089	345	0.02521
472.01	0.02048	345.5	0.02584
473.05	0.01718	346	0.0265
473.95	0.0179	346.5	0.02734
475	0.01958	347	0.02813
476.06	0.0189	347.5	0.0289
476.96	0.01818	348	0.02959
478.03	0.01793	348.5	0.03051
478.93	0.01776	349	0.03115
480	0.01666	349.5	0.03191
481.06	0.01495	350	0.03266
481.96	0.01619	350.5	0.03334
483.03	0.01762	351	0.03379
483.93	0.01663	351.5	0.0343
485	0.01751	352	0.03508
486.06	0.01295	352.5	0.03565
486.96	0.01249	353	0.03611
488.03	0.01466	353.5	0.03653
492.8	0.01738	354	0.03691
499.53	0.02233	354.5	0.03715
505.84	0.02773	355	0.03772
510	0.04138	355.5	0.03824
511.04	0.03139	356	0.03885
511.94	0.03482	356.5	0.03909
512.98	0.03047	357	0.03955
514.02	0.03522	357.5	0.03974
515.07	0.03226	358	0.04034
515.97	0.03614	358.5	0.04098
517.01	0.04561	359	0.04157
518.05	0.05183	359.5	0.04199
518.95	0.05045	360	0.04234
520	0.04925	360.5	0.0428
521.04	0.04974	361	0.04331
521.94	0.04794	361.5	0.04383
522.98	0.05492	362	0.04454
532.24	0.07724	362.5	0.0449
539.54	0.09956	363	0.04544
542.791	0.12819	363.5	0.04585
547.05	0.15333	364	0.04629
547.94	0.15835	364.5	0.04684
548.97	0.16186	365	0.04753
550	0.16937	365.5	0.04804
551.02	0.17969	366	0.0486
552.05	0.20529	366.5	0.04926
552.94	0.20712	367	0.05002
553.97	0.20689	367.5	0.05057
555	0.20181	368	0.05135
556.02	0.23101	368.5	0.05216
557.05	0.2282	369	0.05303
557.94	0.24919	369.5	0.05345
558.97	0.2581	370	0.05425
560	0.27221	370.5	0.05504
561.02	0.28957	371	0.05581
562.05	0.30461	371.5	0.05646
562.94	0.31561	372	0.05714
563.97	0.32429	372.5	0.05794
565	0.33663	373	0.05868
566.02	0.37335	373.5	0.05927
567.05	0.38164	374	0.06014
567.94	0.39909	374.5	0.06075
568.97	0.41843	375	0.06128
570	0.44705	375.5	0.06188
571.02	0.47555	376	0.06258
572.05	0.47814	376.5	0.06329
572.94	0.50982	377	0.06385
573.97	0.53736	377.5	0.06426
575	0.54897	378	0.06481
576.02	0.57709	378.5	0.06511
577.05	0.58274	379	0.06547
577.94	0.60205	379.5	0.06576
578.97	0.61287	380	0.06577
580	0.64805	380.5	0.06565
581.02	0.6288	381	0.06553
582.05	0.62747	381.5	0.06533
582.94	0.69544	382	0.06493
583.97	0.71086	382.5	0.06447
585	0.6967	383	0.06394
586.02	0.72718	383.5	0.06322
587.05	0.74112	384	0.06257
587.94	0.77598	384.5	0.06181
588.97	0.77269	385	0.06099
590	0.80424	385.5	0.05989
591.01	0.82592	386	0.05865
592.02	0.8206	386.5	0.05753
593.04	0.834	387	0.05617
594.05	0.85985	387.5	0.05471
595.07	0.88618	388	0.05311
595.94	0.918	388.5	0.05151
596.95	0.92146	389	0.04984
597.97	0.92744	389.5	0.04789
598.98	0.95125	390	0.04595
600	0.94586	390.5	0.04423
601.02	0.94308	391	0.04221
602.05	0.9925	391.5	0.03999
602.94	0.96187	392	0.03792
603.97	0.98263	392.5	0.03588
605	0.98199	393	0.03363
606.02	0.9786	393.5	0.03134
607.05	0.9906	394	0.02914
607.94	0.97003	394.5	0.02721
608.97	0.96435	395	0.02492
610	0.98095	395.5	0.02288
611.01	0.98651	396	0.02099
612.02	1	396.5	0.0189
613.04	0.9772	397	0.01687
614.05	0.98414	397.5	0.01498
615.07	0.97874	398	0.01315
615.94	0.96319	398.5	0.01145
616.95	0.95783	399	0.00969
617.97	0.95733	399.5	0.00824
618.98	0.94272	400	0.00688
620	0.9342	400.5	0.00579
621.01	0.92138	401	0.00485
622.02	0.89482	401.5	0.00415
623.04	0.9053	402	0.00363
624.05	0.91793	402.5	0.00339
625.07	0.88114	403	0.00338
625.94	0.85158	403.5	0.00349
626.95	0.83877	404	0.00389
627.97	0.83508	404.5	0.00454
628.98	0.83518	405	0.00528
630	0.83536	405.5	0.00635
631	0.8149	406	0.00752
632	0.79363	406.5	0.00886
633	0.76949	407	0.01041
634	0.75484	407.5	0.01204
635	0.75168	408	0.01388
636	0.73583	408.5	0.01577
637	0.69072	409	0.01778
638	0.67416	409.5	0.02001
639	0.68576	410	0.02239
640	0.65404	410.5	0.02495
641.01	0.63612	411	0.02783
642.02	0.61973	411.5	0.03083
643.04	0.61983	412	0.03419
644.05	0.60144	412.5	0.03795
645.07	0.57364	413	0.042
645.94	0.55206	413.5	0.04655
646.95	0.55538	414	0.05149
647.97	0.53375	414.5	0.05717
648.98	0.50702	415	0.06335
650	0.51034	415.5	0.07015
651	0.50439	416	0.07789
652	0.46514	416.5	0.08612
653	0.46724	417	0.09543
654	0.4548	417.5	0.1054
655	0.41225	418	0.11625
656	0.39366	418.5	0.12784
657	0.39212	419	0.14019
658	0.36239	419.5	0.15347
659	0.35048	420	0.16778
660	0.34646	420.5	0.18268
661	0.33996	421	0.19862
662	0.31962	421.5	0.21491
663	0.29899	422	0.23183
664	0.30084	422.5	0.24969
665	0.27912	423	0.26919
666	0.26226	423.5	0.28895
667	0.25203	424	0.30972
668	0.24789	424.5	0.33121
669	0.23665	425	0.35363
670	0.20815	425.5	0.37653
671	0.20361	426	0.40066
672	0.19017	426.5	0.42555
673	0.1857	427	0.451
674	0.17802	427.5	0.47598
675	0.15568	428	0.50197
676	0.15697	428.5	0.5281
677	0.13053	429	0.55399
678	0.12279	429.5	0.57972
679	0.12063	430	0.60527
680	0.09896	430.5	0.6299
681	0.10255	431	0.65428
682	0.09353	431.5	0.67749
683	0.07655	432	0.70005
684	0.07461	432.5	0.72125
685	0.07795	433	0.74147
686	0.06865	433.5	0.76014
687	0.06785	434	0.77773
688	0.05852	434.5	0.79416
689	0.06017	435	0.80944
690	0.05731	435.5	0.82308
690.98	0.04818	436	0.83576
691.97	0.05368	436.5	0.84731
692.95	0.04847	437	0.85767
693.94	0.03862	437.5	0.86682
695.07	0.03366	438	0.87559
696.05	0.03273	438.5	0.88307
697.04	0.03818	439	0.88988
698.02	0.02547	439.5	0.89625
699.01	0.03294	440	0.9017
700	0.03618	440.5	0.90655
	--	441	0.91076
--	--	441.5	0.91463
--	--	442	0.91802
--	--	442.5	0.92081
--	--	443	0.92318
--	--	443.5	0.92555
--	--	444	0.92701
--	--	444.5	0.9287
--	--	445	0.9302
--	--	445.5	0.93183
--	--	446	0.93293
--	--	446.5	0.93412
--	--	447	0.93506
--	--	447.5	0.93635
--	--	448	0.93696
--	--	448.5	0.93787
--	--	449	0.93873
--	--	449.5	0.93964
--	--	450	0.94004
--	--	450.5	0.94084
--	--	451	0.94106
--	--	451.5	0.94171
--	--	452	0.942
--	--	452.5	0.9424
--	--	453	0.94265
--	--	453.5	0.94297
--	--	454	0.943
--	--	454.5	0.94304
--	--	455	0.94311
--	--	455.5	0.94364
--	--	456	0.94377
--	--	456.5	0.94411
--	--	457	0.94446
--	--	457.5	0.94489
--	--	458	0.94523
--	--	458.5	0.94553
--	--	459	0.94578
--	--	459.5	0.9462
--	--	460	0.94635
--	--	460.5	0.94666
--	--	461	0.94696
--	--	461.5	0.94721
--	--	462	0.94735
--	--	462.5	0.94757
--	--	463	0.94777
--	--	463.5	0.94819
--	--	464	0.94826
--	--	464.5	0.9481
--	--	465	0.94842
--	--	465.5	0.94849
--	--	466	0.94862
--	--	466.5	0.9489
--	--	467	0.94893
--	--	467.5	0.94915
--	--	468	0.94906
--	--	468.5	0.94904
--	--	469	0.94955
--	--	469.5	0.94956
--	--	470	0.94977
--	--	470.5	0.94993
--	--	471	0.94977
--	--	471.5	0.94999
--	--	472	0.95003
--	--	472.5	0.95031
--	--	473	0.95064
--	--	473.5	0.95075
--	--	474	0.95104
--	--	474.5	0.95096
--	--	475	0.95108
--	--	475.5	0.95129
--	--	476	0.95128
--	--	476.5	0.95137
--	--	477	0.95147
--	--	477.5	0.95164
--	--	478	0.95126
--	--	478.5	0.95146
--	--	479	0.95168
--	--	479.5	0.95165
--	--	480	0.95174
--	--	480.5	0.95192
--	--	481	0.95205
--	--	481.5	0.9522
--	--	482	0.95221
--	--	482.5	0.95256
--	--	483	0.9523
--	--	483.5	0.95246
--	--	484	0.95263
--	--	484.5	0.95275
--	--	485	0.95277
--	--	485.5	0.95286
--	--	486	0.95282
--	--	486.5	0.95282
--	--	487	0.95289
--	--	487.5	0.9528
--	--	488	0.95279
--	--	488.5	0.95286
--	--	489	0.95303
--	--	489.5	0.95327
--	--	490	0.9535
--	--	490.5	0.95371
--	--	491	0.95375
--	--	491.5	0.95393
--	--	492	0.95417
--	--	492.5	0.95428
--	--	493	0.95427
--	--	493.5	0.95418
--	--	494	0.95429
--	--	494.5	0.9543
--	--	495	0.95427
--	--	495.5	0.9544
--	--	496	0.95441
--	--	496.5	0.95472
--	--	497	0.95483
--	--	497.5	0.95486
--	--	498	0.9549
--	--	498.5	0.95484
--	--	499	0.95475
--	--	499.5	0.95486
--	--	500	0.95511
--	--	500.5	0.95548
--	--	501	0.95522
--	--	501.5	0.95533
--	--	502	0.95565
--	--	502.5	0.95594
--	--	503	0.95626
--	--	503.5	0.95646
--	--	504	0.95685
--	--	504.5	0.95703
--	--	505	0.95729
	--	505.5	0.95749
--	--	506	0.95795
600-25%	--	506.5	0.95806
600-25%	--	507	0.95823
Collection Time: 2017/12/15 10:27:21	--	507.5	0.95859
Operator Name :	--	508	0.95896
Scan Software Version: 1.2(147)	--	508.5	0.95906
Parameter List :	--	509	0.9593
Instrument Cary Eclipse	--	509.5	0.95939
Instrument Serial Number MY13450004	--	510	0.95984
Data mode Fluorescence	--	510.5	0.95975
Scan mode Emission	--	511	0.96007
X Mode Wavelength (nm)	--	511.5	0.96044
Start (nm) 500.00	--	512	0.96034
Stop (nm) 720.00	--	512.5	0.96055
Ex. Wavelength (nm) 370.00	--	513	0.96057
Ex. Slit (nm) 2.5	--	513.5	0.96087
Em. Slit (nm) 5	--	514	0.96105
Scan rate (nm/min) 120.00	--	514.5	0.96134
Data interval (nm) 1.0000	--	515	0.96148
Averaging Time (s) 0.5000	--	515.5	0.96179
Excitation filter Auto	--	516	0.96175
Emission filter Open	--	516.5	0.96192
PMT voltage (V) Medium	--	517	0.96245
Corrected spectra OFF	--	517.5	0.96281
Method Log :	--	518	0.96296
Method Name : Default	--	518.5	0.96303
Date/Time stamp: 2017/12/15 10:26:42	--	519	0.96316
Method Modifications:	--	519.5	0.96357
Ex. Slit Width (nm): Changed: 2017/12/15 10:27:13	--	520	0.96363
Scan Control Changed: 2017/12/15 10:27:13	--	520.5	0.96387
Ave. time (s): Changed: 2017/12/15 10:27:13	--	521	0.9641
Excitation Wavelength Changed: 2017/12/15 10:27:13	--	521.5	0.96415
Emission Wavelength Changed: 2017/12/15 10:27:13	--	522	0.96415
Stop Wavelength Changed: 2017/12/15 10:27:13	--	522.5	0.96434
End Method Modifications	--	523	0.96475
--	--	523.5	0.96501
400-25%	--	524	0.96533
400-25%	--	524.5	0.9656
Collection Time: 2017/12/15 10:29:52	--	525	0.96598
Operator Name :	--	525.5	0.96629
Scan Software Version: 1.2(147)	--	526	0.96635
Parameter List :	--	526.5	0.96687
Instrument Cary Eclipse	--	527	0.96683
Instrument Serial Number MY13450004	--	527.5	0.967
Data mode Fluorescence	--	528	0.96737
Scan mode Emission	--	528.5	0.9676
X Mode Wavelength (nm)	--	529	0.96763
Start (nm) 320.00	--	529.5	0.968
Stop (nm) 520.00	--	530	0.96841
Ex. Wavelength (nm) 300.00	--	530.5	0.96846
Ex. Slit (nm) 2.5	--	531	0.96876
Em. Slit (nm) 5	--	531.5	0.96911
Scan rate (nm/min) 120.00	--	532	0.96941
Data interval (nm) 1.0000	--	532.5	0.96958
Averaging Time (s) 0.5000	--	533	0.96968
Excitation filter Auto	--	533.5	0.97024
Emission filter Open	--	534	0.97038
PMT voltage (V) Medium	--	534.5	0.97043
Corrected spectra OFF	--	535	0.97091
Method Log :	--	535.5	0.97102
Method Name : Default	--	536	0.97133
Date/Time stamp: 2017/12/15 10:26:42	--	536.5	0.97162
Method Modifications:	--	537	0.97154
Ex. Slit Width (nm): Changed: 2017/12/15 10:27:13	--	537.5	0.97183
Scan Control Changed: 2017/12/15 10:27:13	--	538	0.97187
Ave. time (s): Changed: 2017/12/15 10:27:13	--	538.5	0.97185
Excitation Wavelength Changed: 2017/12/15 10:27:13	--	539	0.97233
Emission Wavelength Changed: 2017/12/15 10:27:13	--	539.5	0.97232
Stop Wavelength Changed: 2017/12/15 10:27:13	--	540	0.97246
Excitation Wavelength Changed: 2017/12/15 10:29:39	--	540.5	0.97276
Emission Wavelength Changed: 2017/12/15 10:29:39	--	541	0.97274
Stop Wavelength Changed: 2017/12/15 10:29:39	--	541.5	0.97359
End Method Modifications	--	542	0.97387
--	--	542.5	0.9742
comparison	--	543	0.97476
comparison	--	543.5	0.97527
Collection Time: 2017/12/15 10:31:57	--	544	0.97576
Operator Name :	--	544.5	0.97606
Scan Software Version: 1.2(147)	--	545	0.97622
Parameter List :	--	545.5	0.97669
Instrument Cary Eclipse	--	546	0.97647
Instrument Serial Number MY13450004	--	546.5	0.97653
Data mode Fluorescence	--	547	0.97686
Scan mode Emission	--	547.5	0.97713
X Mode Wavelength (nm)	--	548	0.9768
Start (nm) 370.00	--	548.5	0.97666
Stop (nm) 720.00	--	549	0.97677
Ex. Wavelength (nm) 360.00	--	549.5	0.97701
Ex. Slit (nm) 2.5	--	550	0.97707
Em. Slit (nm) 5	--	550.5	0.9773
Scan rate (nm/min) 120.00	--	551	0.97751
Data interval (nm) 1.0000	--	551.5	0.97771
Averaging Time (s) 0.5000	--	552	0.97771
Excitation filter Auto	--	552.5	0.97782
Emission filter Open	--	553	0.97814
PMT voltage (V) Medium	--	553.5	0.97852
Corrected spectra OFF	--	554	0.97852
Method Log :	--	554.5	0.97855
Method Name : Default	--	555	0.97861
Date/Time stamp: 2017/12/15 10:26:42	--	555.5	0.97873
Method Modifications:	--	556	0.97894
Ex. Slit Width (nm): Changed: 2017/12/15 10:27:13	--	556.5	0.97912
Scan Control Changed: 2017/12/15 10:27:13	--	557	0.97949
Ave. time (s): Changed: 2017/12/15 10:27:13	--	557.5	0.9797
Excitation Wavelength Changed: 2017/12/15 10:27:13	--	558	0.97961
Emission Wavelength Changed: 2017/12/15 10:27:13	--	558.5	0.97976
Stop Wavelength Changed: 2017/12/15 10:27:13	--	559	0.97999
Excitation Wavelength Changed: 2017/12/15 10:29:39	--	559.5	0.98014
Emission Wavelength Changed: 2017/12/15 10:29:39	--	560	0.98062
Stop Wavelength Changed: 2017/12/15 10:29:39	--	560.5	0.98061
Excitation Wavelength Changed: 2017/12/15 10:31:47	--	561	0.98095
Emission Wavelength Changed: 2017/12/15 10:31:47	--	561.5	0.98097
Stop Wavelength Changed: 2017/12/15 10:31:47	--	562	0.98127
End Method Modifications	--	562.5	0.98168
		563	0.9821
		563.5	0.98203
		564	0.98234
		564.5	0.98244
		565	0.98268
		565.5	0.9828
		566	0.98311
		566.5	0.98325
		567	0.98337
		567.5	0.98327
		568	0.98369
		568.5	0.98375
		569	0.9839
		569.5	0.98384
		570	0.98392
		570.5	0.98391
		571	0.98381
		571.5	0.98414
		572	0.98473
		572.5	0.98481
		573	0.9849
		573.5	0.985
		574	0.98528
		574.5	0.98532
		575	0.98557
		575.5	0.98588
		576	0.98592
		576.5	0.98589
		577	0.98621
		577.5	0.9864
		578	0.98644
		578.5	0.9867
		579	0.9866
		579.5	0.98639
		580	0.98654
		580.5	0.98652
		581	0.98652
		581.5	0.9868
		582	0.98674
		582.5	0.98663
		583	0.98639
		583.5	0.9866
		584	0.98673
		584.5	0.98664
		585	0.98677
		585.5	0.98688
		586	0.98652
		586.5	0.98692
		587	0.98722
		587.5	0.98757
		588	0.98776
		588.5	0.98817
		589	0.98871
		589.5	0.98855
		590	0.98852
		590.5	0.98894
		591	0.98899
		591.5	0.98912
		592	0.98896
		592.5	0.98899
		593	0.98871
		593.5	0.98836
		594	0.98865
		594.5	0.9888
		595	0.98874
		595.5	0.9886
		596	0.98863
		596.5	0.98864
		597	0.98865
		597.5	0.98887
		598	0.98902
		598.5	0.98895
		599	0.98888
		599.5	0.98889
		600	0.98884
		600.5	0.98876
		601	0.9891
		601.5	0.98929
		602	0.98939
		602.5	0.98953
		603	0.98957
		603.5	0.98969
		604	0.98979
		604.5	0.99012
		605	0.99014
		605.5	0.99014
		606	0.99006
		606.5	0.99001
		607	0.98994
		607.5	0.9901
		608	0.99013
		608.5	0.99013
		609	0.98989
		609.5	0.98996
		610	0.9899
		610.5	0.99028
		611	0.99029
		611.5	0.99016
		612	0.99022
		612.5	0.99035
		613	0.99055
		613.5	0.99065
		614	0.99068
		614.5	0.99082
		615	0.99062
		615.5	0.99093
		616	0.9912
		616.5	0.99106
		617	0.99103
		617.5	0.99109
		618	0.99099
		618.5	0.99127
		619	0.99118
		619.5	0.99143
		620	0.99124
		620.5	0.99136
		621	0.9915
		621.5	0.99137
		622	0.99111
		622.5	0.99156
		623	0.99129
		623.5	0.99123
		624	0.99093
		624.5	0.99102
		625	0.99079
		625.5	0.991
		626	0.99133
		626.5	0.99147
		627	0.99111
		627.5	0.99102
		628	0.99131
		628.5	0.99164
		629	0.99194
		629.5	0.99207
		630	0.9919
		630.5	0.99182
		631	0.99195
		631.5	0.9923
		632	0.99277
		632.5	0.99265
		633	0.99238
		633.5	0.99191
		634	0.99179
		634.5	0.99182
		635	0.99165
		635.5	0.99159
		636	0.9915
		636.5	0.99132
		637	0.99162
		637.5	0.99149
		638	0.99192
		638.5	0.99237
		639	0.99269
		639.5	0.99302
		640	0.99278
		640.5	0.99285
		641	0.99296
		641.5	0.9928
		642	0.99316
		642.5	0.9933
		643	0.9928
		643.5	0.99285
		644	0.9928
		644.5	0.99316
		645	0.9934
		645.5	0.99309
		646	0.9933
		646.5	0.99303
		647	0.99286
		647.5	0.99324
		648	0.99318
		648.5	0.99327
		649	0.99334
		649.5	0.99309
		650	0.99371
		650.5	0.99374
		651	0.99414
		651.5	0.99383
		652	0.99404
		652.5	0.99387
		653	0.99403
		653.5	0.99405
		654	0.99407
		654.5	0.99357
		655	0.99371
		655.5	0.99373
		656	0.99396
		656.5	0.99375
		657	0.99398
		657.5	0.99401
		658	0.99398
		658.5	0.99419
		659	0.9946
		659.5	0.99446
		660	0.99438
		660.5	0.99456
		661	0.99439
		661.5	0.99451
		662	0.99392
		662.5	0.99409
		663	0.99403
		663.5	0.99381
		664	0.99368
		664.5	0.99377
		665	0.99393
		665.5	0.99407
		666	0.99359
		666.5	0.99411
		667	0.99425
		667.5	0.99457
		668	0.99438
		668.5	0.99481
		669	0.99508
		669.5	0.99504
		670	0.99519
		670.5	0.99528
		671	0.99499
		671.5	0.99492
		672	0.99456
		672.5	0.99479
		673	0.9944
		673.5	0.99391
		674	0.99433
		674.5	0.99428
		675	0.9945
		675.5	0.99501
		676	0.9949
		676.5	0.99496
		677	0.99517
		677.5	0.99515
		678	0.99549
		678.5	0.99497
		679	0.99486
		679.5	0.99497
		680	0.99505
		680.5	0.99509
		681	0.99522
		681.5	0.99493
		682	0.99523
		682.5	0.99528
		683	0.99555
		683.5	0.99582
		684	0.99575
		684.5	0.99574
		685	0.9959
		685.5	0.99582
		686	0.99622
		686.5	0.99591
		687	0.9958
		687.5	0.99579
		688	0.99598
		688.5	0.99605
		689	0.99585
		689.5	0.99649
		690	0.9968
		690.5	0.99637
		691	0.99659
		691.5	0.99703
		692	0.99682
		692.5	0.99645
		693	0.99705
		693.5	0.99703
		694	0.99644
		694.5	0.99637
		695	0.99639
		695.5	0.99596
		696	0.99594
		696.5	0.99606
		697	0.99612
		697.5	0.99579
		698	0.99538
		698.5	0.99531
		699	0.99539
		699.5	0.99592
		700	0.99664
		700.5	0.99661
		701	0.99668
		701.5	0.99674
		702	0.99692
		702.5	0.99747
		703	0.99767
		703.5	0.99773
		704	0.99763
		704.5	0.99758
		705	0.99741
		705.5	0.99723
		706	0.99726
		706.5	0.99691
		707	0.99705
		707.5	0.9973
		708	0.99683
		708.5	0.99756
		709	0.99747
		709.5	0.99727
		710	0.9973
		710.5	0.99716
		711	0.99738
		711.5	0.99691
		712	0.99742
		712.5	0.99779
		713	0.99685
		713.5	0.99647
		714	0.99688
		714.5	0.99724
		715	0.99759
		715.5	0.99764
		716	0.99839
		716.5	0.99754
		717	0.99758
		717.5	0.99795
		718	0.99841
		718.5	0.99825
		719	0.99835
		719.5	0.99828
		720	0.99863
		720.5	0.99871
		721	0.99923
		721.5	0.99966
		722	1
