# Supplementary material for: Two-dimensional halide perovskite as β-ray scintillator for nuclear radiation monitoring
Source: Nat Commun. 2020 Jul 7;11:3395. doi: 10.1038/s41467-020-17114-7 (PMC7341884; doi:10.1038/s41467-020-17114-7)
Supplement: Supplementary file 3 — Source Data [file 41467_2020_17114_MOESM3_ESM.zip › Source data file/Data of Figures in the manuscript/Figure 3j.xlsx]

## Sheet: Sheet1
Figure 3j
photoluminescence spectrum and reflectance spectrum of OA2PbBr4:Mn
	Photolminescence spectrum		Reflectance spectrum
wavelength (nm)	intensity (a.u.)	wavelength (nm)	intensity (a.u.)
370	0.05347	280	0.04985
371.06	0.05383	280.5	0.04958
371.96	0.04274	281	0.04913
373.03	0.03494	281.5	0.04883
373.93	0.02855	282	0.04832
375	0.02631	282.5	0.04781
376.06	0.02286	283	0.04726
376.96	0.02724	283.5	0.04659
378.03	0.0231	284	0.04563
378.93	0.01438	284.5	0.04464
380	0.02201	285	0.04369
381.07	0.02632	285.5	0.04285
382	0.0252	286	0.04188
383.07	0.03064	286.5	0.04072
384	0.0429	287	0.03962
385.07	0.04606	287.5	0.03855
386	0.04093	288	0.0377
387.07	0.04775	288.5	0.0368
388	0.05318	289	0.03598
389.07	0.0714	289.5	0.0352
390	0.0861	290	0.03447
391.06	0.11473	290.5	0.03337
391.96	0.11336	291	0.033
393.03	0.147	291.5	0.03268
393.93	0.16429	292	0.03257
395	0.19956	292.5	0.03187
396.06	0.22139	293	0.03153
396.96	0.2379	293.5	0.03125
398.03	0.26828	294	0.0309
398.93	0.26833	294.5	0.03077
400	0.2947	295	0.03077
401.06	0.31717	295.5	0.03039
401.96	0.30916	296	0.02996
403.03	0.30346	296.5	0.02949
403.93	0.30274	297	0.02935
405	0.29634	297.5	0.02921
406.06	0.26404	298	0.02925
406.96	0.27865	298.5	0.02929
408.03	0.25888	299	0.02897
408.93	0.2229	299.5	0.0288
410	0.22706	300	0.02857
411.07	0.22586	300.5	0.02829
412	0.17563	301	0.02836
413.07	0.17259	301.5	0.02824
414	0.15682	302	0.02797
415.07	0.14713	302.5	0.02758
416	0.13721	303	0.02714
417.07	0.13123	303.5	0.02713
418	0.12927	304	0.02714
419.07	0.11712	304.5	0.02727
420	0.10736	305	0.02747
421.06	0.11566	305.5	0.02733
421.96	0.10064	306	0.02735
423.03	0.08498	306.5	0.0276
423.93	0.1026	307	0.02756
425	0.0862	307.5	0.02777
426.06	0.07522	308	0.02761
426.96	0.06896	308.5	0.02773
428.03	0.06734	309	0.02745
428.93	0.06098	309.5	0.02724
430	0.0674	310	0.02736
431.06	0.06992	310.5	0.02706
431.96	0.06024	311	0.02693
433.03	0.05238	311.5	0.02711
433.93	0.04762	312	0.02696
435	0.05792	312.5	0.02694
436.06	0.05578	313	0.02674
436.96	0.0479	313.5	0.02697
438.03	0.04609	314	0.02719
438.93	0.04656	314.5	0.02701
440	0.04784	315	0.0273
441.04	0.03915	315.5	0.02727
441.94	0.04584	316	0.02724
442.98	0.03406	316.5	0.02742
444.02	0.0432	317	0.02791
445.07	0.04553	317.5	0.028
445.97	0.03508	318	0.02836
447.01	0.04761	318.5	0.02842
448.05	0.04024	319	0.02891
448.95	0.04251	319.5	0.02955
450	0.04104	320	0.03017
451.06	0.03754	320.5	0.03073
451.96	0.03978	321	0.03139
453.03	0.04156	321.5	0.03187
453.93	0.03958	322	0.03263
455	0.04462	322.5	0.03317
456.06	0.0383	323	0.03415
456.96	0.03041	323.5	0.03447
458.03	0.02615	324	0.03479
458.93	0.03541	324.5	0.03539
460	0.03658	325	0.03559
461.06	0.03047	325.5	0.03603
461.96	0.03436	326	0.03624
463.03	0.03959	326.5	0.03653
463.93	0.03879	327	0.03668
465	0.02431	327.5	0.03669
466.06	0.03219	328	0.03717
466.96	0.02719	328.5	0.03762
468.03	0.0317	329	0.03777
468.93	0.03067	329.5	0.03804
470	0.02265	330	0.03824
471.04	0.03549	330.5	0.03838
471.94	0.02844	331	0.03859
472.98	0.02878	331.5	0.03862
474.02	0.02395	332	0.03878
475.07	0.02855	332.5	0.0388
475.97	0.02246	333	0.03871
477.01	0.02096	333.5	0.03865
478.05	0.01314	334	0.03885
478.95	0.02878	334.5	0.03906
480	0.01997	335	0.03907
481.04	0.02518	335.5	0.03914
481.94	0.01585	336	0.03962
482.98	0.01947	336.5	0.03977
484.02	0.02674	337	0.04008
485.07	0.0205	337.5	0.04039
485.97	0.01559	338	0.04061
487.01	0.0223	338.5	0.04084
488.05	0.0214	339	0.04092
488.95	0.0177	339.5	0.04135
490	0.01728	340	0.04148
491.04	0.01257	340.5	0.04186
491.94	0.0185	341	0.04212
492.98	0.01199	341.5	0.04219
494.02	0.02202	342	0.04244
495.07	0.0211	342.5	0.04273
495.97	0.02306	343	0.04306
497.01	0.01124	343.5	0.04343
498.05	0.01618	344	0.04372
498.95	0.0114	344.5	0.04421
500	0.01129	345	0.04459
501.04	0.01315	345.5	0.0451
501.94	0.00892	346	0.04578
502.98	0.01007	346.5	0.04639
504.02	0.00898	347	0.04699
505.07	0.00893	347.5	0.04735
505.97	0.00496	348	0.04804
507.01	0.01264	348.5	0.04868
508.05	0.00988	349	0.04936
508.95	0.00647	349.5	0.04984
510	0.00542	350	0.05039
511.04	2.83597e-06	350.5	0.051
511.94	0.00793	351	0.05167
512.98	0.00488	351.5	0.05249
514.02	0.00666	352	0.05351
515.07	0.00538	352.5	0.0538
515.97	0.00365	353	0.05464
517.01	0.00209	353.5	0.05538
518.05	0.000956745	354	0.05609
518.95	0.00883	354.5	0.0568
520	0.00537	355	0.0573
521.04	0.00439	355.5	0.0577
521.94	0	356	0.05801
522.98	0.00339	356.5	0.05815
524.02	0.000175703	357	0.05876
525.07	0.00385	357.5	0.05893
525.97	0.00552	358	0.05894
527.01	0.00382	358.5	0.05917
528.05	0.00351	359	0.05908
528.95	0.00487	359.5	0.05897
530	0.000131279	360	0.05859
531.04	0.00284	360.5	0.0584
531.94	0.00114	361	0.0581
532.98	0.00387	361.5	0.0575
534.02	0.01535	362	0.05676
535.07	0.00987	362.5	0.05592
535.97	0.01633	363	0.05493
537.01	0.03013	363.5	0.05382
538.05	0.01823	364	0.05274
538.95	0.01903	364.5	0.05186
540	0.01701	365	0.05043
541.02	0.02736	365.5	0.049
542.05	0.0411	366	0.04763
542.94	0.05855	366.5	0.04606
543.97	0.05288	367	0.04434
545	0.05861	367.5	0.04235
546.02	0.05548	368	0.0406
547.05	0.06345	368.5	0.03841
547.94	0.08144	369	0.03641
548.97	0.07429	369.5	0.03431
550	0.0933	370	0.03216
551.02	0.09192	370.5	0.02987
552.05	0.11125	371	0.02769
552.94	0.10082	371.5	0.02581
553.97	0.12605	372	0.0238
555	0.13788	372.5	0.02168
556.02	0.1418	373	0.0198
557.05	0.15264	373.5	0.01754
557.94	0.14114	374	0.01553
558.97	0.17908	374.5	0.01375
560	0.18845	375	0.01177
561.02	0.18537	375.5	0.01001
562.05	0.21713	376	0.00809
562.94	0.21126	376.5	0.00654
563.97	0.23553	377	0.00498
565	0.28035	377.5	0.00381
566.02	0.27068	378	0.0025
567.05	0.28281	378.5	0.00156
567.94	0.3137	379	0.000781472
568.97	0.32325	379.5	0.000378896
570	0.35611	380	4.73619e-05
571.02	0.37211	380.5	0
572.05	0.38637	381	4.73619e-05
572.94	0.40934	381.5	0.000532822
573.97	0.41644	382	0.00104
575	0.45827	382.5	0.00206
576.02	0.45337	383	0.00321
577.05	0.50472	383.5	0.00432
577.94	0.49762	384	0.00574
578.97	0.5406	384.5	0.00731
580	0.50721	385	0.00905
581.02	0.55138	385.5	0.01106
582.05	0.57803	386	0.01306
582.94	0.61755	386.5	0.01519
583.97	0.63713	387	0.01743
585	0.64477	387.5	0.01966
586.02	0.666	388	0.02233
587.05	0.69624	388.5	0.02509
587.94	0.70423	389	0.02819
588.97	0.71269	389.5	0.0318
590	0.76846	390	0.03553
591.01	0.77324	390.5	0.04021
592.02	0.76944	391	0.04547
593.04	0.79476	391.5	0.05175
594.05	0.81445	392	0.05917
595.07	0.83045	392.5	0.06768
595.94	0.846	393	0.0778
596.95	0.87668	393.5	0.08962
597.97	0.87235	394	0.10315
598.98	0.87857	394.5	0.1187
600	0.90308	395	0.13604
601.02	0.90945	395.5	0.15525
602.05	0.93687	396	0.17646
602.94	0.90173	396.5	0.19924
603.97	0.95442	397	0.22419
605	0.96902	397.5	0.25066
606.02	0.99226	398	0.27889
607.05	0.94248	398.5	0.30801
607.94	0.96505	399	0.33832
608.97	0.9377	399.5	0.36851
610	0.949	400	0.39968
611.01	0.92654	400.5	0.4307
612.02	0.97427	401	0.46267
613.04	0.96365	401.5	0.49378
614.05	0.98113	402	0.52433
615.07	0.90546	402.5	0.55385
615.94	1	403	0.58304
616.95	0.93878	403.5	0.61067
617.97	0.94404	404	0.63818
618.98	0.96522	404.5	0.66393
620	0.93032	405	0.68896
621.01	0.9307	405.5	0.71155
622.02	0.92694	406	0.7331
623.04	0.89507	406.5	0.75336
624.05	0.89152	407	0.77205
625.07	0.88719	407.5	0.78887
625.94	0.83961	408	0.80501
626.95	0.87767	408.5	0.81942
627.97	0.85922	409	0.83291
628.98	0.84112	409.5	0.84503
630	0.83793	410	0.85643
631	0.85728	410.5	0.86646
632	0.80114	411	0.87597
633	0.76347	411.5	0.88431
634	0.74812	412	0.89183
635	0.78899	412.5	0.89854
636	0.74037	413	0.90474
637	0.75976	413.5	0.90999
638	0.72454	414	0.91456
639	0.70942	414.5	0.91856
640	0.70995	415	0.9226
641.01	0.68674	415.5	0.92567
642.02	0.68899	416	0.92848
643.04	0.62692	416.5	0.9314
644.05	0.62145	417	0.93375
645.07	0.60083	417.5	0.9359
645.94	0.60054	418	0.93759
646.95	0.55785	418.5	0.93915
647.97	0.56393	419	0.94023
648.98	0.53559	419.5	0.94108
650	0.51193	420	0.94164
651	0.51596	420.5	0.94251
652	0.50005	421	0.94259
653	0.4867	421.5	0.94302
654	0.46392	422	0.94267
655	0.46069	422.5	0.94345
656	0.4241	423	0.9436
657	0.43817	423.5	0.94429
658	0.41687	424	0.94424
659	0.36737	424.5	0.94468
660	0.36701	425	0.94466
661	0.35632	425.5	0.94557
662	0.36055	426	0.94558
663	0.33471	426.5	0.94598
664	0.32241	427	0.94565
665	0.31274	427.5	0.94634
666	0.30033	428	0.94635
667	0.26285	428.5	0.94687
668	0.27522	429	0.94679
669	0.27022	429.5	0.94716
670	0.24781	430	0.94707
671	0.26485	430.5	0.94713
672	0.21996	431	0.94759
673	0.24383	431.5	0.94822
674	0.18792	432	0.94808
675	0.22834	432.5	0.94851
676	0.1978	433	0.94873
677	0.18837	433.5	0.9493
678	0.18308	434	0.94946
679	0.15492	434.5	0.94978
680	0.15374	435	0.95027
681	0.15723	435.5	0.95071
682	0.14498	436	0.95118
683	0.15237	436.5	0.95162
684	0.13425	437	0.95203
685	0.1147	437.5	0.95298
686	0.13091	438	0.9534
687	0.12935	438.5	0.95433
688	0.10908	439	0.95529
689	0.11226	439.5	0.95613
690	0.0999	440	0.95691
690.98	0.09195	440.5	0.95743
691.97	0.07561	441	0.95816
692.95	0.07663	441.5	0.95862
693.94	0.07664	442	0.95894
695.07	0.08036	442.5	0.95959
696.05	0.06077	443	0.96029
697.04	0.07002	443.5	0.96061
698.02	0.06098	444	0.96118
699.01	0.05299	444.5	0.96192
700	0.05821	445	0.96266
700.98	0.03944	445.5	0.96352
701.97	0.03824	446	0.96411
702.95	0.02701	446.5	0.96464
703.94	0.0438	447	0.96537
705.07	0.02418	447.5	0.96588
706.05	0.02496	448	0.96646
707.04	0.01967	448.5	0.96666
708.02	0.02999	449	0.96692
709.01	0.0376	449.5	0.96715
710	0.02692	450	0.96733
710.98	0.01982	450.5	0.9679
711.97	0.02214	451	0.96817
712.95	0.01927	451.5	0.9683
713.94	0.02748	452	0.96829
715.07	0.01809	452.5	0.9683
716.05	0.02959	453	0.96897
717.04	0.01846	453.5	0.96926
--	--	454	0.96945
		454.5	0.9697
		455	0.97003
		455.5	0.97032
		456	0.97065
		456.5	0.97113
		457	0.97177
		457.5	0.97165
		458	0.9717
		458.5	0.97217
		459	0.9722
		459.5	0.9726
		460	0.9727
		460.5	0.97292
		461	0.97319
--	--	461.5	0.97316
--	--	462	0.97358
--	--	462.5	0.97409
--	--	463	0.97399
--	--	463.5	0.97441
--	--	464	0.97452
--	--	464.5	0.97463
--	--	465	0.97493
--	--	465.5	0.9748
--	--	466	0.97506
--	--	466.5	0.97519
--	--	467	0.9753
--	--	467.5	0.97585
--	--	468	0.97606
--	--	468.5	0.97612
--	--	469	0.9764
--	--	469.5	0.97665
--	--	470	0.9768
--	--	470.5	0.97699
--	--	471	0.97706
--	--	471.5	0.97693
--	--	472	0.97683
--	--	472.5	0.9766
--	--	473	0.9765
--	--	473.5	0.97637
--	--	474	0.97663
--	--	474.5	0.97666
--	--	475	0.97659
--	--	475.5	0.97659
--	--	476	0.97659
--	--	476.5	0.97682
--	--	477	0.97689
--	--	477.5	0.97701
--	--	478	0.9774
--	--	478.5	0.97724
--	--	479	0.97733
--	--	479.5	0.97729
--	--	480	0.97742
--	--	480.5	0.97779
--	--	481	0.97778
--	--	481.5	0.97793
--	--	482	0.97823
--	--	482.5	0.9783
--	--	483	0.97827
--	--	483.5	0.97845
--	--	484	0.97879
--	--	484.5	0.97886
--	--	485	0.97859
--	--	485.5	0.97869
--	--	486	0.97888
--	--	486.5	0.97877
--	--	487	0.97845
--	--	487.5	0.9785
--	--	488	0.97857
--	--	488.5	0.9787
--	--	489	0.97884
--	--	489.5	0.97911
--	--	490	0.97895
--	--	490.5	0.97918
--	--	491	0.97929
--	--	491.5	0.97997
--	--	492	0.98001
--	--	492.5	0.98046
--	--	493	0.98018
--	--	493.5	0.98032
--	--	494	0.98045
--	--	494.5	0.98057
--	--	495	0.98058
--	--	495.5	0.98075
--	--	496	0.98068
--	--	496.5	0.98075
--	--	497	0.9807
--	--	497.5	0.98097
--	--	498	0.98095
--	--	498.5	0.98122
--	--	499	0.98147
--	--	499.5	0.98136
--	--	500	0.9814
--	--	500.5	0.98145
--	--	501	0.98174
--	--	501.5	0.98152
--	--	502	0.98172
--	--	502.5	0.98182
--	--	503	0.98184
--	--	503.5	0.98199
--	--	504	0.98201
--	--	504.5	0.98212
--	--	505	0.98217
--	--	505.5	0.98203
--	--	506	0.98233
--	--	506.5	0.98226
--	--	507	0.98237
--	--	507.5	0.98246
--	--	508	0.98249
--	--	508.5	0.98263
--	--	509	0.98254
--	--	509.5	0.98233
--	--	510	0.98232
--	--	510.5	0.98249
--	--	511	0.98244
--	--	511.5	0.98268
--	--	512	0.98281
--	--	512.5	0.98297
--	--	513	0.98319
--	--	513.5	0.98335
--	--	514	0.98372
--	--	514.5	0.98391
--	--	515	0.98392
--	--	515.5	0.98429
--	--	516	0.98437
--	--	516.5	0.98411
--	--	517	0.98425
--	--	517.5	0.98431
--	--	518	0.98455
--	--	518.5	0.98468
--	--	519	0.98469
--	--	519.5	0.98483
--	--	520	0.98514
--	--	520.5	0.98519
--	--	521	0.98563
--	--	521.5	0.98585
--	--	522	0.98616
--	--	522.5	0.98613
--	--	523	0.98623
--	--	523.5	0.98661
--	--	524	0.98657
--	--	524.5	0.98611
--	--	525	0.98609
--	--	525.5	0.98619
--	--	526	0.98586
--	--	526.5	0.98564
--	--	527	0.98573
--	--	527.5	0.98587
--	--	528	0.98597
--	--	528.5	0.98608
--	--	529	0.98643
--	--	529.5	0.98677
--	--	530	0.987
--	--	530.5	0.9872
--	--	531	0.98727
--	--	531.5	0.98754
--	--	532	0.98776
--	--	532.5	0.98777
--	--	533	0.98797
--	--	533.5	0.98789
--	--	534	0.9878
--	--	534.5	0.98766
--	--	535	0.98778
--	--	535.5	0.98788
--	--	536	0.98763
--	--	536.5	0.98726
--	--	537	0.98734
--	--	537.5	0.98731
--	--	538	0.98783
--	--	538.5	0.98795
--	--	539	0.98808
--	--	539.5	0.98796
--	--	540	0.98828
--	--	540.5	0.98864
--	--	541	0.9892
--	--	541.5	0.98915
--	--	542	0.98936
--	--	542.5	0.98931
--	--	543	0.9893
--	--	543.5	0.98931
--	--	544	0.98969
--	--	544.5	0.98981
--	--	545	0.99011
--	--	545.5	0.98963
--	--	546	0.98983
--	--	546.5	0.98984
--	--	547	0.98995
--	--	547.5	0.99011
--	--	548	0.99046
--	--	548.5	0.99039
--	--	549	0.99039
--	--	549.5	0.99043
--	--	550	0.9911
--	--	550.5	0.99129
--	--	551	0.99138
--	--	551.5	0.9912
--	--	552	0.9914
--	--	552.5	0.99116
--	--	553	0.99129
--	--	553.5	0.99136
--	--	554	0.9912
--	--	554.5	0.99149
--	--	555	0.99159
--	--	555.5	0.99168
--	--	556	0.99182
--	--	556.5	0.99189
--	--	557	0.99211
--	--	557.5	0.99216
--	--	558	0.99227
--	--	558.5	0.99261
--	--	559	0.99242
--	--	559.5	0.99295
--	--	560	0.99282
--	--	560.5	0.99288
--	--	561	0.99297
--	--	561.5	0.99305
--	--	562	0.99303
--	--	562.5	0.99294
--	--	563	0.99294
--	--	563.5	0.99274
--	--	564	0.99204
--	--	564.5	0.99243
--	--	565	0.9928
--	--	565.5	0.99281
--	--	566	0.99305
--	--	566.5	0.9934
--	--	567	0.99383
--	--	567.5	0.99375
--	--	568	0.99412
--	--	568.5	0.99427
--	--	569	0.99438
--	--	569.5	0.99416
--	--	570	0.99419
--	--	570.5	0.99429
--	--	571	0.99413
--	--	571.5	0.99389
--	--	572	0.99395
--	--	572.5	0.99401
--	--	573	0.99423
--	--	573.5	0.99414
--	--	574	0.99464
--	--	574.5	0.99486
--	--	575	0.99468
--	--	575.5	0.995
--	--	576	0.9953
--	--	576.5	0.99524
--	--	577	0.99531
--	--	577.5	0.99545
--	--	578	0.99554
--	--	578.5	0.99516
--	--	579	0.99523
--	--	579.5	0.99543
--	--	580	0.99523
--	--	580.5	0.99513
--	--	581	0.99522
--	--	581.5	0.99565
--	--	582	0.99532
--	--	582.5	0.99542
--	--	583	0.99556
--	--	583.5	0.99558
--	--	584	0.99535
--	--	584.5	0.99555
--	--	585	0.99563
--	--	585.5	0.99558
--	--	586	0.99504
--	--	586.5	0.99519
--	--	587	0.99515
--	--	587.5	0.99507
--	--	588	0.99502
--	--	588.5	0.9953
--	--	589	0.99519
--	--	589.5	0.99515
--	--	590	0.99526
--	--	590.5	0.99536
--	--	591	0.99575
--	--	591.5	0.99587
--	--	592	0.99589
--	--	592.5	0.99597
--	--	593	0.99593
--	--	593.5	0.99635
--	--	594	0.99659
--	--	594.5	0.99679
--	--	595	0.99667
--	--	595.5	0.99654
--	--	596	0.99648
--	--	596.5	0.99693
--	--	597	0.99691
--	--	597.5	0.99724
--	--	598	0.99699
--	--	598.5	0.99686
--	--	599	0.99677
--	--	599.5	0.99696
--	--	600	0.99681
--	--	600.5	0.99695
--	--	601	0.99655
--	--	601.5	0.99654
--	--	602	0.99594
--	--	602.5	0.99619
--	--	603	0.99612
--	--	603.5	0.99639
--	--	604	0.99668
		604.5	0.99692
		605	0.99685
		605.5	0.99699
		606	0.99719
		606.5	0.99768
		607	0.99774
		607.5	0.99798
		608	0.99779
		608.5	0.99762
		609	0.99781
		609.5	0.99807
		610	0.99824
		610.5	0.9982
		611	0.99814
		611.5	0.99776
		612	0.99756
		612.5	0.99745
		613	0.99749
		613.5	0.99722
		614	0.99709
		614.5	0.99699
		615	0.99704
		615.5	0.9967
		616	0.99718
		616.5	0.99742
		617	0.9977
		617.5	0.99776
		618	0.99762
		618.5	0.99795
		619	0.9978
		619.5	0.99767
		620	0.99809
		620.5	0.99787
		621	0.99775
		621.5	0.99807
		622	0.99786
		622.5	0.99818
		623	0.99785
		623.5	0.99781
		624	0.99789
		624.5	0.99776
		625	0.99775
		625.5	0.99786
		626	0.99742
		626.5	0.99771
		627	0.99764
		627.5	0.99748
		628	0.99801
		628.5	0.99802
		629	0.99815
		629.5	0.99809
		630	0.99818
		630.5	0.99811
		631	0.99809
		631.5	0.99815
		632	0.9984
		632.5	0.998
		633	0.99835
		633.5	0.99816
		634	0.9979
		634.5	0.99779
		635	0.99781
		635.5	0.9975
		636	0.99777
		636.5	0.99751
		637	0.99773
		637.5	0.99734
		638	0.99745
		638.5	0.99813
		639	0.99782
		639.5	0.99795
		640	0.99774
		640.5	0.99767
		641	0.99796
		641.5	0.998
		642	0.99794
		642.5	0.99789
		643	0.99738
		643.5	0.99776
		644	0.99748
		644.5	0.9977
		645	0.99745
		645.5	0.99745
		646	0.99734
		646.5	0.99737
		647	0.99737
		647.5	0.99763
		648	0.99767
		648.5	0.99807
		649	0.99798
		649.5	0.99798
		650	0.99789
		650.5	0.99812
		651	0.9979
		651.5	0.99768
		652	0.99792
		652.5	0.99782
		653	0.99743
		653.5	0.99787
		654	0.9975
		654.5	0.99757
		655	0.99719
		655.5	0.99748
		656	0.99779
		656.5	0.99757
		657	0.9977
		657.5	0.99801
		658	0.99785
		658.5	0.99812
		659	0.99807
		659.5	0.99825
		660	0.99814
		660.5	0.99821
		661	0.99815
		661.5	0.99807
		662	0.99795
		662.5	0.99826
		663	0.99856
		663.5	0.99857
		664	0.99856
		664.5	0.99865
		665	0.99843
		665.5	0.99864
		666	0.9987
		666.5	0.99878
		667	0.99839
		667.5	0.99867
		668	0.99914
		668.5	0.99902
		669	0.99885
		669.5	0.9995
		670	0.99936
		670.5	0.99944
		671	1
		671.5	0.99976
		672	0.99992
		672.5	0.99942
		673	0.99982
		673.5	0.99973
		674	0.99946
		674.5	0.99933
		675	0.99927
		675.5	0.99905
		676	0.99917
		676.5	0.99819
		677	0.99828
		677.5	0.9984
		678	0.99884
		678.5	0.99903
		679	0.99904
		679.5	0.9985
		680	0.99856
		680.5	0.99883
		681	0.99922
		681.5	0.99919
		682	0.99902
		682.5	0.99899
		683	0.9988
		683.5	0.99828
		684	0.9989
		684.5	0.99848
		685	0.99816
		685.5	0.9986
		686	0.99884
		686.5	0.99886
		687	0.99871
		687.5	0.99834
		688	0.99886
		688.5	0.99841
		689	0.99839
		689.5	0.99863
		690	0.99882
		690.5	0.9986
		691	0.99822
		691.5	0.99808
		692	0.99806
		692.5	0.99795
		693	0.99794
		693.5	0.99803
		694	0.99802
		694.5	0.9973
		695	0.99716
		695.5	0.99768
		696	0.99713
		696.5	0.99713
		697	0.99783
		697.5	0.99807
		698	0.99767
		698.5	0.9973
		699	0.99705
		699.5	0.99679
		700	0.99603
