# Supplementary material for: Two-dimensional halide perovskite as β-ray scintillator for nuclear radiation monitoring
Source: Nat Commun. 2020 Jul 7;11:3395. doi: 10.1038/s41467-020-17114-7 (PMC7341884; doi:10.1038/s41467-020-17114-7)
Supplement: Supplementary file 3 — Source Data [file 41467_2020_17114_MOESM3_ESM.zip › Source data file/Data of Figures in the manuscript/Figure 3k.xlsx]

## Sheet: Sheet1
Figure 3k
photoluminescence spectrum and reflectance spectrum of DA2PbBr4:Mn
	photoluminescence spectrum		reflectance spectrum
wavelength (nm)	intensity (a.u.)	wavelength (nm)	intensity (a.u.)
375	0.07207	280	0.04809
376.06	0.06743	280.5	0.04735
376.96	0.06209	281	0.04678
378.03	0.05798	281.5	0.04623
378.93	0.04894	282	0.04535
380	0.04876	282.5	0.04445
381.07	0.05099	283	0.04382
382	0.05384	283.5	0.04325
383.07	0.06005	284	0.0425
384	0.06296	284.5	0.04171
385.07	0.06776	285	0.04099
386	0.07015	285.5	0.04022
387.07	0.08026	286	0.03935
388	0.077	286.5	0.03851
389.07	0.08255	287	0.03769
390	0.09326	287.5	0.0367
391.06	0.10844	288	0.0359
391.96	0.12049	288.5	0.03519
393.03	0.13485	289	0.03386
393.93	0.14175	289.5	0.03302
395	0.14967	290	0.0323
396.06	0.16284	290.5	0.03165
396.96	0.17952	291	0.03126
398.03	0.19725	291.5	0.03058
398.93	0.21667	292	0.03052
400	0.2261	292.5	0.02985
401.06	0.22793	293	0.02925
401.96	0.23299	293.5	0.02933
403.03	0.23325	294	0.02902
403.93	0.21471	294.5	0.02892
405	0.20003	295	0.0287
406.06	0.19451	295.5	0.02853
406.96	0.19657	296	0.0285
408.03	0.18567	296.5	0.02806
408.93	0.17641	297	0.02812
410	0.16708	297.5	0.02794
411.07	0.15372	298	0.02786
412	0.14443	298.5	0.02814
413.07	0.13551	299	0.02804
414	0.13044	299.5	0.0279
415.07	0.12022	300	0.02766
416	0.11468	300.5	0.02792
417.07	0.10511	301	0.02846
418	0.1015	301.5	0.02848
419.07	0.09507	302	0.02889
420	0.09326	302.5	0.02845
421.06	0.08996	303	0.02873
421.96	0.07934	303.5	0.02893
423.03	0.06325	304	0.02892
423.93	0.06269	304.5	0.02954
425	0.06209	305	0.02956
426.06	0.05703	305.5	0.02944
426.96	0.04582	306	0.02929
428.03	0.04316	306.5	0.02928
428.93	0.03862	307	0.02981
430	0.04052	307.5	0.02966
431.06	0.03622	308	0.02948
431.96	0.03422	308.5	0.02925
433.03	0.0314	309	0.02808
433.93	0.03262	309.5	0.02749
435	0.02862	310	0.02701
436.06	0.0304	310.5	0.02674
436.96	0.02842	311	0.0258
438.03	0.02805	311.5	0.02502
438.93	0.027	312	0.02426
440	0.03019	312.5	0.02398
441.04	0.02632	313	0.02368
441.94	0.02887	313.5	0.02401
442.98	0.03156	314	0.02421
444.02	0.03014	314.5	0.02394
445.07	0.02644	315	0.0242
445.97	0.02602	315.5	0.02482
447.01	0.02852	316	0.02504
448.05	0.02975	316.5	0.02573
448.95	0.02905	317	0.02593
450	0.02531	317.5	0.02658
451.06	0.02443	318	0.0271
451.96	0.03027	318.5	0.02728
453.03	0.03036	319	0.02793
453.93	0.02947	319.5	0.02824
455	0.02778	320	0.02878
456.06	0.02828	320.5	0.02968
456.96	0.02633	321	0.02968
458.03	0.02832	321.5	0.02981
458.93	0.03308	322	0.03069
460	0.03482	322.5	0.03118
461.06	0.02904	323	0.03178
461.96	0.0256	323.5	0.03242
463.03	0.02484	324	0.03277
463.93	0.02297	324.5	0.03282
465	0.02131	325	0.03298
466.06	0.02674	325.5	0.03352
466.96	0.02638	326	0.03426
468.03	0.02276	326.5	0.03473
468.93	0.01924	327	0.03495
470	0.02156	327.5	0.03565
471.04	0.01917	328	0.03565
471.94	0.02324	328.5	0.03615
472.98	0.02511	329	0.03682
474.02	0.02408	329.5	0.03725
475.07	0.01756	330	0.0377
475.97	0.01764	330.5	0.03803
477.01	0.01861	331	0.03807
478.05	0.01908	331.5	0.03834
478.95	0.01626	332	0.03841
480	0.01523	332.5	0.03865
481.04	0.01486	333	0.03887
481.94	0.01445	333.5	0.03905
482.98	0.01581	334	0.0391
484.02	0.02144	334.5	0.03914
485.07	0.025	335	0.03905
485.97	0.02408	335.5	0.03901
487.01	0.02068	336	0.03942
488.05	0.02193	336.5	0.03933
488.95	0.01955	337	0.03958
490	0.01913	337.5	0.03982
491.04	0.01579	338	0.03994
491.94	0.016	338.5	0.04007
492.98	0.01413	339	0.04031
494.02	0.01522	339.5	0.04058
495.07	0.01149	340	0.04065
495.97	0.00952	340.5	0.04069
497.01	0.0129	341	0.04095
498.05	0.01282	341.5	0.04119
498.95	0.00964	342	0.04157
500	0.00927	342.5	0.04177
501.04	0.0108	343	0.04222
501.94	0.00825	343.5	0.04265
502.98	0.00693	344	0.04341
504.02	0.00759	344.5	0.04381
505.07	0.00515	345	0.04454
505.97	0.00663	345.5	0.04505
507.01	0.00851	346	0.04555
508.05	0.00762	346.5	0.04607
508.95	0.00437	347	0.04689
510	0.00464	347.5	0.04761
511.04	0.003	348	0.04858
511.94	0.00132	348.5	0.0489
512.98	0	349	0.04977
514.02	0.00147	349.5	0.05007
515.07	0.00235	350	0.05098
515.97	0.00296	350.5	0.05187
517.01	0.00431	351	0.05234
518.05	0.008	351.5	0.0527
518.95	0.00709	352	0.05347
520	0.0071	352.5	0.05361
521.04	0.00462	353	0.0545
521.94	0.00566	353.5	0.05529
522.98	0.00349	354	0.05614
524.02	0.00594	354.5	0.05665
525.07	0.00692	355	0.05714
525.97	0.0069	355.5	0.0577
527.01	0.00572	356	0.05832
528.05	0.00693	356.5	0.0587
528.95	0.00855	357	0.05932
530	0.00595	357.5	0.05954
531.04	0.00492	358	0.05932
531.94	0.01233	358.5	0.05962
532.98	0.01808	359	0.06028
534.02	0.0194	359.5	0.06059
535.07	0.0201	360	0.06092
535.97	0.02577	360.5	0.06138
537.01	0.02711	361	0.06144
538.05	0.02591	361.5	0.06136
538.95	0.03175	362	0.06096
540	0.03865	362.5	0.0608
541.02	0.04512	363	0.06012
542.05	0.04348	363.5	0.05887
542.94	0.05166	364	0.05783
543.97	0.05762	364.5	0.05667
545	0.06689	365	0.05529
546.02	0.07173	365.5	0.05343
547.05	0.0878	366	0.05183
547.94	0.0968	366.5	0.05045
548.97	0.10249	367	0.04875
550	0.10481	367.5	0.04678
551.02	0.11667	368	0.04479
552.05	0.12651	368.5	0.04257
552.94	0.13733	369	0.0403
553.97	0.14651	369.5	0.03783
555	0.15841	370	0.03578
556.02	0.17512	370.5	0.03365
557.05	0.17976	371	0.03105
557.94	0.19131	371.5	0.02885
558.97	0.20223	372	0.02658
560	0.22145	372.5	0.02429
561.02	0.24022	373	0.02212
562.05	0.26027	373.5	0.01996
562.94	0.27046	374	0.01758
563.97	0.27364	374.5	0.01541
565	0.2918	375	0.01325
566.02	0.31941	375.5	0.01141
567.05	0.3401	376	0.00935
567.94	0.35332	376.5	0.00772
568.97	0.37113	377	0.006
570	0.39758	377.5	0.00436
571.02	0.4251	378	0.00311
572.05	0.46023	378.5	0.00217
572.94	0.47702	379	0.00136
573.97	0.48995	379.5	0.000626575
575	0.50241	380	0.000199971
576.02	0.52523	380.5	0.000119982
577.05	0.55183	381	0
577.94	0.57273	381.5	0.00047993
578.97	0.6017	382	0.00132
580	0.61421	382.5	0.00208
581.02	0.65307	383	0.00312
582.05	0.66528	383.5	0.00441
582.94	0.68016	384	0.00584
583.97	0.67342	384.5	0.00747
585	0.70599	385	0.0092
586.02	0.74705	385.5	0.01131
587.05	0.76183	386	0.0133
587.94	0.76109	386.5	0.01537
588.97	0.76432	387	0.01789
590	0.78422	387.5	0.02053
591.01	0.7962	388	0.02326
592.02	0.82435	388.5	0.02638
593.04	0.84534	389	0.02974
594.05	0.86132	389.5	0.0336
595.07	0.86288	390	0.03769
595.94	0.87039	390.5	0.04254
596.95	0.88145	391	0.04849
597.97	0.89769	391.5	0.05491
598.98	0.90531	392	0.06248
600	0.92594	392.5	0.07154
601.02	0.949	393	0.08183
602.05	0.96419	393.5	0.09371
602.94	0.97198	394	0.10754
603.97	0.97153	394.5	0.12322
605	0.96837	395	0.14093
606.02	0.97342	395.5	0.16015
607.05	0.99077	396	0.18164
607.94	1	396.5	0.20494
608.97	0.98541	397	0.23015
610	0.97438	397.5	0.25718
611.01	0.95889	398	0.28566
612.02	0.9654	398.5	0.31506
613.04	0.96264	399	0.34554
614.05	0.96315	399.5	0.37628
615.07	0.95561	400	0.40778
615.94	0.97162	400.5	0.43875
616.95	0.95989	401	0.4707
617.97	0.94587	401.5	0.50147
618.98	0.93997	402	0.53183
620	0.93819	402.5	0.56173
621.01	0.93108	403	0.59103
622.02	0.92097	403.5	0.61898
623.04	0.90289	404	0.64627
624.05	0.87564	404.5	0.67199
625.07	0.88821	405	0.69746
625.94	0.88283	405.5	0.72047
626.95	0.86396	406	0.74276
627.97	0.83644	406.5	0.76334
628.98	0.84204	407	0.78238
630	0.82682	407.5	0.7996
631	0.80955	408	0.81579
632	0.78349	408.5	0.83021
633	0.77571	409	0.84397
634	0.76809	409.5	0.85655
635	0.76913	410	0.86798
636	0.75389	410.5	0.87851
637	0.72498	411	0.88835
638	0.68496	411.5	0.89678
639	0.67993	412	0.90476
640	0.6651	412.5	0.91169
641.01	0.65686	413	0.91889
642.02	0.64755	413.5	0.92464
643.04	0.62709	414	0.9291
644.05	0.5944	414.5	0.93357
645.07	0.57654	415	0.93757
645.94	0.57758	415.5	0.94056
646.95	0.55634	416	0.94405
647.97	0.55139	416.5	0.94691
648.98	0.54433	417	0.94962
650	0.5203	417.5	0.95167
651	0.49048	418	0.9533
652	0.48332	418.5	0.95522
653	0.47742	419	0.95615
654	0.45508	419.5	0.9571
655	0.43223	420	0.95827
656	0.41884	420.5	0.9587
657	0.40235	421	0.95893
658	0.39057	421.5	0.95943
659	0.38077	422	0.95913
660	0.37379	422.5	0.95963
661	0.35347	423	0.95951
662	0.34003	423.5	0.96009
663	0.32837	424	0.95979
664	0.32007	424.5	0.96001
665	0.29846	425	0.95987
666	0.28972	425.5	0.96017
667	0.2863	426	0.96019
668	0.27184	426.5	0.96051
669	0.25195	427	0.96057
670	0.24704	427.5	0.96105
671	0.24684	428	0.96111
672	0.23208	428.5	0.96162
673	0.21592	429	0.96138
674	0.21114	429.5	0.96182
675	0.20095	430	0.96185
676	0.19101	430.5	0.96202
677	0.17752	431	0.96207
678	0.17583	431.5	0.96226
679	0.17352	432	0.96243
680	0.17306	432.5	0.96271
681	0.16417	433	0.96301
682	0.15416	433.5	0.96362
683	0.14936	434	0.96382
684	0.13917	434.5	0.96403
685	0.12822	435	0.96419
686	0.12222	435.5	0.96485
687	0.12141	436	0.96553
688	0.11273	436.5	0.966
689	0.10201	437	0.96626
690	0.09688	437.5	0.96702
690.98	0.09231	438	0.96739
691.97	0.09252	438.5	0.96823
692.95	0.08715	439	0.96907
693.94	0.08413	439.5	0.9697
695.07	0.07459	440	0.97043
696.05	0.07771	440.5	0.9709
697.04	0.07162	441	0.97147
698.02	0.06964	441.5	0.97227
699.01	0.06354	442	0.97254
700	0.06344	442.5	0.97299
700.98	0.05573	443	0.97347
701.97	0.05062	443.5	0.97383
702.95	0.04745	444	0.9746
703.94	0.04138	444.5	0.97504
705.07	0.03715	445	0.97555
706.05	0.03949	445.5	0.97583
707.04	0.04352	446	0.97612
708.02	0.03989	446.5	0.97643
709.01	0.03577	447	0.97722
710	0.03457	447.5	0.97766
710.98	0.03574	448	0.97823
711.97	0.03359	448.5	0.97832
712.95	0.02736	449	0.97846
713.94	0.02365	449.5	0.97875
715.07	0.02668	450	0.97898
716.05	0.02636	450.5	0.97954
717.04	0.02295	451	0.97998
718.02	0.01943	451.5	0.97999
719.01	0.01862	452	0.98008
720	0.01764	452.5	0.98004
720.98	0.01835	453	0.98042
721.97	0.01865	453.5	0.981
722.95	0.01903	454	0.98104
723.94	0.01708	454.5	0.98131
725.07	0.01358	455	0.98104
--	--	455.5	0.98123
--	--	456	0.98114
--	--	456.5	0.98127
--	--	457	0.98155
--	--	457.5	0.98154
--	--	458	0.98123
--	--	458.5	0.98138
--	--	459	0.98138
--	--	459.5	0.9819
--	--	460	0.98182
--	--	460.5	0.98236
--	--	461	0.98246
--	--	461.5	0.98263
--	--	462	0.98319
--	--	462.5	0.98344
--	--	463	0.98339
--	--	463.5	0.98394
--	--	464	0.98396
--	--	464.5	0.98402
--	--	465	0.98407
--	--	465.5	0.98408
--	--	466	0.98414
--	--	466.5	0.984
--	--	467	0.98424
--	--	467.5	0.98486
--	--	468	0.98491
--	--	468.5	0.98507
--	--	469	0.98526
--	--	469.5	0.98536
--	--	470	0.98547
--	--	470.5	0.98547
--	--	471	0.9854
--	--	471.5	0.98542
--	--	472	0.98523
--	--	472.5	0.98507
--	--	473	0.98486
--	--	473.5	0.98498
--	--	474	0.98503
--	--	474.5	0.98499
--	--	475	0.98514
--	--	475.5	0.98534
--	--	476	0.98532
--	--	476.5	0.9853
--	--	477	0.9852
--	--	477.5	0.98556
--	--	478	0.98588
--	--	478.5	0.98576
--	--	479	0.98603
--	--	479.5	0.98611
--	--	480	0.98622
--	--	480.5	0.98635
--	--	481	0.98646
--	--	481.5	0.98651
--	--	482	0.98659
--	--	482.5	0.98642
--	--	483	0.98656
--	--	483.5	0.98682
--	--	484	0.98686
--	--	484.5	0.98684
--	--	485	0.98691
--	--	485.5	0.98708
--	--	486	0.9874
--	--	486.5	0.98732
--	--	487	0.9873
--	--	487.5	0.98747
--	--	488	0.98718
--	--	488.5	0.98738
--	--	489	0.9876
--	--	489.5	0.9876
--	--	490	0.98763
--	--	490.5	0.98771
--	--	491	0.98791
--	--	491.5	0.98818
--	--	492	0.98835
--	--	492.5	0.98873
--	--	493	0.98851
--	--	493.5	0.98839
--	--	494	0.98842
--	--	494.5	0.98847
--	--	495	0.98865
--	--	495.5	0.98875
--	--	496	0.98884
--	--	496.5	0.98872
--	--	497	0.98864
--	--	497.5	0.98895
--	--	498	0.98891
--	--	498.5	0.98915
--	--	499	0.98904
--	--	499.5	0.98899
--	--	500	0.98892
--	--	500.5	0.98871
--	--	501	0.98881
--	--	501.5	0.98872
--	--	502	0.98872
--	--	502.5	0.98871
--	--	503	0.9885
--	--	503.5	0.98883
--	--	504	0.98883
--	--	504.5	0.98901
--	--	505	0.98917
--	--	505.5	0.98905
--	--	506	0.98945
--	--	506.5	0.98955
--	--	507	0.98959
--	--	507.5	0.98985
--	--	508	0.99004
--	--	508.5	0.99025
--	--	509	0.99036
--	--	509.5	0.99032
--	--	510	0.99033
--	--	510.5	0.99017
--	--	511	0.99009
--	--	511.5	0.99055
--	--	512	0.99065
--	--	512.5	0.99057
--	--	513	0.99057
--	--	513.5	0.99055
--	--	514	0.99059
--	--	514.5	0.99069
--	--	515	0.99072
--	--	515.5	0.99079
--	--	516	0.99055
--	--	516.5	0.9904
--	--	517	0.99067
--	--	517.5	0.99068
--	--	518	0.99087
--	--	518.5	0.99108
--	--	519	0.99107
--	--	519.5	0.99115
--	--	520	0.99136
--	--	520.5	0.99155
--	--	521	0.99172
--	--	521.5	0.99203
--	--	522	0.99211
--	--	522.5	0.99208
--	--	523	0.99232
--	--	523.5	0.99287
--	--	524	0.99299
--	--	524.5	0.99272
--	--	525	0.99292
--	--	525.5	0.99327
--	--	526	0.99275
--	--	526.5	0.99257
--	--	527	0.99247
--	--	527.5	0.99267
--	--	528	0.99259
--	--	528.5	0.99276
--	--	529	0.99307
--	--	529.5	0.99304
--	--	530	0.99299
--	--	530.5	0.99335
--	--	531	0.99347
--	--	531.5	0.99385
--	--	532	0.99371
--	--	532.5	0.99375
--	--	533	0.99383
--	--	533.5	0.99383
--	--	534	0.99408
--	--	534.5	0.99408
--	--	535	0.99396
--	--	535.5	0.99421
--	--	536	0.99407
--	--	536.5	0.99391
--	--	537	0.99384
--	--	537.5	0.99389
--	--	538	0.99432
--	--	538.5	0.99409
--	--	539	0.99445
--	--	539.5	0.9948
--	--	540	0.99501
--	--	540.5	0.99517
--	--	541	0.99552
--	--	541.5	0.99545
--	--	542	0.99555
--	--	542.5	0.99525
--	--	543	0.99544
--	--	543.5	0.99529
--	--	544	0.99501
--	--	544.5	0.99492
--	--	545	0.9952
--	--	545.5	0.99493
--	--	546	0.99524
--	--	546.5	0.99527
--	--	547	0.99563
--	--	547.5	0.99563
--	--	548	0.99577
--	--	548.5	0.99595
--	--	549	0.99607
--	--	549.5	0.99607
--	--	550	0.99655
--	--	550.5	0.99655
--	--	551	0.99676
--	--	551.5	0.99671
--	--	552	0.99691
--	--	552.5	0.99653
--	--	553	0.99675
--	--	553.5	0.99684
--	--	554	0.9968
--	--	554.5	0.997
--	--	555	0.99712
--	--	555.5	0.99708
--	--	556	0.99713
--	--	556.5	0.99724
--	--	557	0.99733
--	--	557.5	0.99732
--	--	558	0.9972
--	--	558.5	0.99727
--	--	559	0.99719
--	--	559.5	0.99757
--	--	560	0.99735
--	--	560.5	0.99716
--	--	561	0.99713
--	--	561.5	0.99747
--	--	562	0.99715
--	--	562.5	0.99735
--	--	563	0.99743
--	--	563.5	0.99753
--	--	564	0.99696
--	--	564.5	0.99747
--	--	565	0.99743
--	--	565.5	0.99769
--	--	566	0.99788
--	--	566.5	0.99824
--	--	567	0.99839
--	--	567.5	0.99825
--	--	568	0.99813
--	--	568.5	0.99836
--	--	569	0.99819
--	--	569.5	0.99845
--	--	570	0.99803
--	--	570.5	0.99784
--	--	571	0.99796
--	--	571.5	0.99785
--	--	572	0.99773
--	--	572.5	0.99783
--	--	573	0.99801
--	--	573.5	0.99799
--	--	574	0.99812
--	--	574.5	0.99833
--	--	575	0.99844
--	--	575.5	0.99833
--	--	576	0.9984
--	--	576.5	0.99853
--	--	577	0.99855
--	--	577.5	0.99832
--	--	578	0.99844
--	--	578.5	0.99824
--	--	579	0.99835
--	--	579.5	0.99808
--	--	580	0.99769
--	--	580.5	0.99787
--	--	581	0.99771
--	--	581.5	0.99792
--	--	582	0.9978
--	--	582.5	0.99789
--	--	583	0.99825
--	--	583.5	0.99839
--	--	584	0.99855
--	--	584.5	0.99896
--	--	585	0.99884
--	--	585.5	0.99909
--	--	586	0.99879
--	--	586.5	0.99903
--	--	587	0.99856
--	--	587.5	0.99812
--	--	588	0.99785
--	--	588.5	0.99791
--	--	589	0.99815
--	--	589.5	0.99808
--	--	590	0.99815
--	--	590.5	0.99817
--	--	591	0.99835
--	--	591.5	0.99845
--	--	592	0.99857
--	--	592.5	0.99859
--	--	593	0.99871
--	--	593.5	0.99836
--	--	594	0.99831
--	--	594.5	0.99819
--	--	595	0.998
--	--	595.5	0.99792
--	--	596	0.99808
--	--	596.5	0.99816
--	--	597	0.99805
--	--	597.5	0.99801
--	--	598	0.99816
--	--	598.5	0.99807
--	--	599	0.99815
--	--	599.5	0.99815
--	--	600	0.99787
--	--	600.5	0.99792
--	--	601	0.99803
--	--	601.5	0.99809
--	--	602	0.9978
--	--	602.5	0.99773
--	--	603	0.99779
--	--	603.5	0.99773
--	--	604	0.99791
		604.5	0.9982
		605	0.99812
		605.5	0.9978
		606	0.99785
		606.5	0.99793
		607	0.99815
		607.5	0.99827
		608	0.99817
		608.5	0.99813
		609	0.99819
		609.5	0.99809
		610	0.99833
		610.5	0.99833
		611	0.99845
		611.5	0.99777
		612	0.99747
		612.5	0.99736
		613	0.99715
		613.5	0.99691
		614	0.99709
		614.5	0.99704
		615	0.99717
		615.5	0.99679
		616	0.99723
		616.5	0.99744
		617	0.99777
		617.5	0.99785
		618	0.99752
		618.5	0.99736
		619	0.99739
		619.5	0.99732
		620	0.99772
		620.5	0.99772
		621	0.99748
		621.5	0.99765
		622	0.99735
		622.5	0.99741
		623	0.99728
		623.5	0.99693
		624	0.99684
		624.5	0.99677
		625	0.99667
		625.5	0.99695
		626	0.9966
		626.5	0.99699
		627	0.9972
		627.5	0.99715
		628	0.99755
		628.5	0.99765
		629	0.99779
		629.5	0.99788
		630	0.99829
		630.5	0.99823
		631	0.99847
		631.5	0.99871
		632	0.99909
		632.5	0.99887
		633	0.99884
		633.5	0.99868
		634	0.99853
		634.5	0.99813
		635	0.99788
		635.5	0.99759
		636	0.99739
		636.5	0.99691
		637	0.99691
		637.5	0.99683
		638	0.99668
		638.5	0.99732
		639	0.99695
		639.5	0.99712
		640	0.99671
		640.5	0.99659
		641	0.99689
		641.5	0.99689
		642	0.9964
		642.5	0.99668
		643	0.99607
		643.5	0.99639
		644	0.9962
		644.5	0.99652
		645	0.99673
		645.5	0.997
		646	0.99705
		646.5	0.99745
		647	0.99728
		647.5	0.99759
		648	0.99769
		648.5	0.99795
		649	0.99797
		649.5	0.99789
		650	0.99743
		650.5	0.99737
		651	0.9974
		651.5	0.99713
		652	0.99721
		652.5	0.99695
		653	0.99677
		653.5	0.99708
		654	0.99715
		654.5	0.9974
		655	0.99724
		655.5	0.99723
		656	0.99745
		656.5	0.99728
		657	0.99721
		657.5	0.99743
		658	0.99715
		658.5	0.99685
		659	0.99695
		659.5	0.99693
		660	0.99672
		660.5	0.99705
		661	0.99699
		661.5	0.99729
		662	0.99712
		662.5	0.99743
		663	0.99805
		663.5	0.99783
		664	0.99788
		664.5	0.99812
		665	0.99797
		665.5	0.99815
		666	0.9982
		666.5	0.99824
		667	0.99799
		667.5	0.998
		668	0.99868
		668.5	0.99892
		669	0.999
		669.5	0.99939
		670	0.99903
		670.5	0.99873
		671	0.99908
		671.5	0.99889
		672	0.99867
		672.5	0.99824
		673	0.99823
		673.5	0.99804
		674	0.9978
		674.5	0.99775
		675	0.99781
		675.5	0.99755
		676	0.99752
		676.5	0.99733
		677	0.99701
		677.5	0.99751
		678	0.99787
		678.5	0.99795
		679	0.99843
		679.5	0.99853
		680	0.99903
		680.5	0.9994
		681	0.99947
		681.5	0.99952
		682	0.99907
		682.5	0.99916
		683	0.99885
		683.5	0.99851
		684	0.99817
		684.5	0.99767
		685	0.99736
		685.5	0.99775
		686	0.99764
		686.5	0.99796
		687	0.99789
		687.5	0.99809
		688	0.99807
		688.5	0.99788
		689	0.99813
		689.5	0.99828
		690	0.99824
		690.5	0.99853
		691	0.99755
		691.5	0.99745
		692	0.99716
		692.5	0.99685
		693	0.9974
		693.5	0.99748
		694	0.99752
		694.5	0.99732
		695	0.99703
		695.5	0.99768
		696	0.99767
		696.5	0.99776
		697	0.99817
		697.5	0.99847
		698	0.99863
		698.5	0.99895
		699	0.99913
		699.5	0.99972
		700	1
