# Supplementary material for: Two-dimensional halide perovskite as β-ray scintillator for nuclear radiation monitoring
Source: Nat Commun. 2020 Jul 7;11:3395. doi: 10.1038/s41467-020-17114-7 (PMC7341884; doi:10.1038/s41467-020-17114-7)
Supplement: Supplementary file 3 — Source Data [file 41467_2020_17114_MOESM3_ESM.zip › Source data file/Data of Figures in the manuscript/Figure 3l.xlsx]

## Sheet: Sheet1
Figure 3l
photoluminescence spectrum and reflectance spectrum of STA2PbBr4:Mn
	Photolumiescence spectrum		Reflectance spectrum
Wavelength (nm)	Intensity (a.u.)	Wavelength (nm)	Intensity (a.u.)
370	0.10335	280	0.00313
371.06	0.07408	280.5	0.00278
371.96	0.08282	281	0.00244
373.03	0.0552	281.5	0.00205
373.93	0.05874	282	0.00171
375	0.04669	282.5	0.00154
376.06	0.0563	283	0.00138
376.96	0.05453	283.5	0.00132
378.03	0.04142	284	0.00104
378.93	0.03912	284.5	0.00101
380	0.02572	285	0.000902636
381.07	0.03694	285.5	0.000770249
382	0.04538	286	0.000673968
383.07	0.03672	286.5	0.000686003
384	0.0342	287	0.0004453
385.07	0.05496	287.5	0.000409195
386	0.03938	288	0.000276808
387.07	0.07338	288.5	3.61054e-05
388	0.06207	289	0.000120351
389.07	0.07677	289.5	0.000204597
390	0.10959	290	0.000120351
391.06	0.12888	290.5	3.61054e-05
391.96	0.13889	291	1.20351e-05
393.03	0.18091	291.5	0
393.93	0.19671	292	2.40703e-05
395	0.22036	292.5	3.61054e-05
396.06	0.24234	293	0.000349019
396.96	0.26938	293.5	0.000385125
398.03	0.27504	294	0.000433265
398.93	0.27893	294.5	0.000734144
400	0.28588	295	0.000962811
401.06	0.29236	295.5	0.0012
401.96	0.28591	296	0.00146
403.03	0.28486	296.5	0.00161
403.93	0.25866	297	0.00199
405	0.2623	297.5	0.00218
406.06	0.26146	298	0.0025
406.96	0.23458	298.5	0.00295
408.03	0.23397	299	0.0032
408.93	0.22262	299.5	0.0036
410	0.18771	300	0.0038
411.07	0.17855	300.5	0.00409
412	0.17059	301	0.00444
413.07	0.14698	301.5	0.00469
414	0.14472	302	0.00499
415.07	0.11443	302.5	0.00537
416	0.11996	303	0.00569
417.07	0.10351	303.5	0.00593
418	0.10987	304	0.00635
419.07	0.07961	304.5	0.00681
420	0.09362	305	0.00711
421.06	0.08411	305.5	0.00749
421.96	0.08094	306	0.00771
423.03	0.08026	306.5	0.00815
423.93	0.07839	307	0.00852
425	0.06858	307.5	0.00883
426.06	0.05629	308	0.00919
426.96	0.06228	308.5	0.00976
428.03	0.06489	309	0.01029
428.93	0.05786	309.5	0.01096
430	0.04802	310	0.0116
431.06	0.04	310.5	0.01228
431.96	0.05219	311	0.01273
433.03	0.04924	311.5	0.01329
433.93	0.0393	312	0.01371
435	0.04469	312.5	0.01445
436.06	0.03054	313	0.01468
436.96	0.04146	313.5	0.01507
438.03	0.03142	314	0.01554
438.93	0.04567	314.5	0.01572
440	0.04481	315	0.01609
441.04	0.03215	315.5	0.01631
441.94	0.03251	316	0.01672
442.98	0.03251	316.5	0.01735
444.02	0.02783	317	0.01787
445.07	0.0279	317.5	0.01857
445.97	0.04365	318	0.01902
447.01	0.02631	318.5	0.01934
448.05	0.02909	319	0.02009
448.95	0.03517	319.5	0.02065
450	0.02838	320	0.02154
451.06	0.02782	320.5	0.0221
451.96	0.024	321	0.0226
453.03	0.02103	321.5	0.02319
453.93	0.02793	322	0.0237
455	0.02351	322.5	0.02454
456.06	0.02508	323	0.02521
456.96	0.02125	323.5	0.02584
458.03	0.02418	324	0.0265
458.93	0.03535	324.5	0.02734
460	0.02692	325	0.02813
461.06	0.03306	325.5	0.0289
461.96	0.02727	326	0.02959
463.03	0.02774	326.5	0.03051
463.93	0.01857	327	0.03115
465	0.02183	327.5	0.03191
466.06	0.03191	328	0.03266
466.96	0.01461	328.5	0.03334
468.03	0.02755	329	0.03379
468.93	0.0296	329.5	0.0343
470	0.01687	330	0.03508
471.04	0.02344	330.5	0.03565
471.94	0.02996	331	0.03611
472.98	0.0182	331.5	0.03653
474.02	0.0213	332	0.03691
475.07	0.02468	332.5	0.03715
475.97	0.02136	333	0.03772
477.01	0.02083	333.5	0.03824
478.05	0.01854	334	0.03885
478.95	0.01634	334.5	0.03909
480	0.02176	335	0.03955
481.04	0.03261	335.5	0.03974
481.94	0.01837	336	0.04034
482.98	0.02484	336.5	0.04098
484.02	0.01968	337	0.04157
485.07	0.03022	337.5	0.04199
485.97	0.02851	338	0.04234
487.01	0.02387	338.5	0.0428
488.05	0.02874	339	0.04331
488.95	0.02298	339.5	0.04383
490	0.01684	340	0.04454
491.04	0.02172	340.5	0.0449
491.94	0.01924	341	0.04544
492.98	0.02417	341.5	0.04585
494.02	0.0302	342	0.04629
495.07	0.01992	342.5	0.04684
495.97	0.0265	343	0.04753
497.01	0.02266	343.5	0.04804
498.05	0.00831	344	0.0486
498.95	0.01723	344.5	0.04926
500	0.01646	345	0.05002
501.04	0.01065	345.5	0.05057
501.94	0.01111	346	0.05135
502.98	0.02722	346.5	0.05216
504.02	0.00934	347	0.05303
505.07	0.01338	347.5	0.05345
505.97	0.01496	348	0.05425
507.01	0.00689	348.5	0.05504
508.05	0.00654	349	0.05581
508.95	0.00795	349.5	0.05646
510	0.00858	350	0.05714
511.04	0.00963	350.5	0.05794
511.94	0.01039	351	0.05868
512.98	0.00428	351.5	0.05927
514.02	0.01062	352	0.06014
515.07	0.01049	352.5	0.06075
515.97	0.00973	353	0.06128
517.01	0.00488	353.5	0.06188
518.05	0.01433	354	0.06258
518.95	0	354.5	0.06329
520	0.00794	355	0.06385
521.04	0.01289	355.5	0.06426
521.94	0.01134	356	0.06481
522.98	0.00435	356.5	0.06511
524.02	0.00635	357	0.06547
525.07	0.00661	357.5	0.06576
525.97	0.00789	358	0.06577
527.01	0.00488	358.5	0.06565
528.05	0.00696	359	0.06553
528.95	0.01177	359.5	0.06533
530	0.00822	360	0.06493
531.04	0.0203	360.5	0.06447
531.94	0.02058	361	0.06394
532.98	0.0198	361.5	0.06322
534.02	0.01757	362	0.06257
535.07	0.01933	362.5	0.06181
535.97	0.0253	363	0.06099
537.01	0.01889	363.5	0.05989
538.05	0.02902	364	0.05865
538.95	0.03598	364.5	0.05753
540	0.02868	365	0.05617
541.02	0.04267	365.5	0.05471
542.05	0.03196	366	0.05311
542.94	0.04191	366.5	0.05151
543.97	0.04992	367	0.04984
545	0.04801	367.5	0.04789
546.02	0.06477	368	0.04595
547.05	0.07478	368.5	0.04423
547.94	0.06568	369	0.04221
548.97	0.08817	369.5	0.03999
550	0.0927	370	0.03792
551.02	0.09044	370.5	0.03588
552.05	0.0978	371	0.03363
552.94	0.13231	371.5	0.03134
553.97	0.13268	372	0.02914
555	0.13805	372.5	0.02721
556.02	0.14674	373	0.02492
557.05	0.15574	373.5	0.02288
557.94	0.16844	374	0.02099
558.97	0.18862	374.5	0.0189
560	0.19438	375	0.01687
561.02	0.19268	375.5	0.01498
562.05	0.2176	376	0.01315
562.94	0.23203	376.5	0.01145
563.97	0.24096	377	0.00969
565	0.25877	377.5	0.00824
566.02	0.26259	378	0.00688
567.05	0.2847	378.5	0.00579
567.94	0.31707	379	0.00485
568.97	0.34609	379.5	0.00415
570	0.32548	380	0.00363
571.02	0.35636	380.5	0.00339
572.05	0.40664	381	0.00338
572.94	0.39319	381.5	0.00349
573.97	0.43083	382	0.00389
575	0.45925	382.5	0.00454
576.02	0.49599	383	0.00528
577.05	0.48764	383.5	0.00635
577.94	0.50194	384	0.00752
578.97	0.50282	384.5	0.00886
580	0.54332	385	0.01041
581.02	0.55145	385.5	0.01204
582.05	0.5466	386	0.01388
582.94	0.60261	386.5	0.01577
583.97	0.60101	387	0.01778
585	0.65055	387.5	0.02001
586.02	0.66479	388	0.02239
587.05	0.69319	388.5	0.02495
587.94	0.73109	389	0.02783
588.97	0.71241	389.5	0.03083
590	0.70219	390	0.03419
591.01	0.7698	390.5	0.03795
592.02	0.79049	391	0.042
593.04	0.79558	391.5	0.04655
594.05	0.81849	392	0.05149
595.07	0.81608	392.5	0.05717
595.94	0.86956	393	0.06335
596.95	0.8548	393.5	0.07015
597.97	0.8665	394	0.07789
598.98	0.90767	394.5	0.08612
600	0.89068	395	0.09543
601.02	0.95465	395.5	0.1054
602.05	0.89461	396	0.11625
602.94	0.92893	396.5	0.12784
603.97	0.93689	397	0.14019
605	0.974	397.5	0.15347
606.02	0.91505	398	0.16778
607.05	0.94936	398.5	0.18268
607.94	0.95267	399	0.19862
608.97	0.95266	399.5	0.21491
610	1	400	0.23183
611.01	0.98983	400.5	0.24969
612.02	0.9792	401	0.26919
613.04	0.99205	401.5	0.28895
614.05	0.99044	402	0.30972
615.07	0.98801	402.5	0.33121
615.94	0.98691	403	0.35363
616.95	0.94356	403.5	0.37653
617.97	0.96407	404	0.40066
618.98	0.99472	404.5	0.42555
620	0.94889	405	0.451
621.01	0.97001	405.5	0.47598
622.02	0.97919	406	0.50197
623.04	0.97006	406.5	0.5281
624.05	0.93929	407	0.55399
625.07	0.88824	407.5	0.57972
625.94	0.87438	408	0.60527
626.95	0.89636	408.5	0.6299
627.97	0.87968	409	0.65428
628.98	0.88617	409.5	0.67749
630	0.87468	410	0.70005
631	0.86675	410.5	0.72125
632	0.8555	411	0.74147
633	0.83372	411.5	0.76014
634	0.82234	412	0.77773
635	0.7751	412.5	0.79416
636	0.76953	413	0.80944
637	0.7983	413.5	0.82308
638	0.75667	414	0.83576
639	0.74949	414.5	0.84731
640	0.69422	415	0.85767
641.01	0.71488	415.5	0.86682
642.02	0.71314	416	0.87559
643.04	0.69786	416.5	0.88307
644.05	0.66155	417	0.88988
645.07	0.66295	417.5	0.89625
645.94	0.63289	418	0.9017
646.95	0.6086	418.5	0.90655
647.97	0.64177	419	0.91076
648.98	0.56715	419.5	0.91463
650	0.57044	420	0.91802
651	0.55743	420.5	0.92081
652	0.55319	421	0.92318
653	0.55328	421.5	0.92555
654	0.53148	422	0.92701
655	0.49787	422.5	0.9287
656	0.50057	423	0.9302
657	0.44951	423.5	0.93183
658	0.44811	424	0.93293
659	0.43103	424.5	0.93412
660	0.40839	425	0.93506
661	0.39856	425.5	0.93635
662	0.3961	426	0.93696
663	0.38515	426.5	0.93787
664	0.3628	427	0.93873
665	0.35676	427.5	0.93964
666	0.34316	428	0.94004
667	0.33651	428.5	0.94084
668	0.36095	429	0.94106
669	0.33978	429.5	0.94171
670	0.29896	430	0.942
671	0.30825	430.5	0.9424
672	0.27648	431	0.94265
673	0.27985	431.5	0.94297
674	0.25212	432	0.943
675	0.2635	432.5	0.94304
676	0.2403	433	0.94311
677	0.23921	433.5	0.94364
678	0.22306	434	0.94377
679	0.19969	434.5	0.94411
680	0.20079	435	0.94446
681	0.20315	435.5	0.94489
682	0.17862	436	0.94523
683	0.18723	436.5	0.94553
684	0.18148	437	0.94578
685	0.16403	437.5	0.9462
686	0.16031	438	0.94635
687	0.15304	438.5	0.94666
688	0.1454	439	0.94696
689	0.13281	439.5	0.94721
690	0.13079	440	0.94735
690.98	0.1322	440.5	0.94757
691.97	0.12334	441	0.94777
692.95	0.1121	441.5	0.94819
693.94	0.11073	442	0.94826
695.07	0.09833	442.5	0.9481
696.05	0.09972	443	0.94842
697.04	0.10624	443.5	0.94849
698.02	0.10635	444	0.94862
699.01	0.08505	444.5	0.9489
700	0.08283	445	0.94893
700.98	0.08724	445.5	0.94915
701.97	0.07675	446	0.94906
702.95	0.07742	446.5	0.94904
703.94	0.06477	447	0.94955
705.07	0.06039	447.5	0.94956
706.05	0.05982	448	0.94977
707.04	0.06229	448.5	0.94993
708.02	0.06908	449	0.94977
709.01	0.05893	449.5	0.94999
710	0.06174	450	0.95003
710.98	0.05876	450.5	0.95031
711.97	0.05232	451	0.95064
712.95	0.04307	451.5	0.95075
713.94	0.04407	452	0.95104
715.07	0.05516	452.5	0.95096
716.05	0.05906	453	0.95108
--	--	453.5	0.95129
--	--	454	0.95128
--	--	454.5	0.95137
--	--	455	0.95147
--	--	455.5	0.95164
		456	0.95126
		456.5	0.95146
		457	0.95168
		457.5	0.95165
		458	0.95174
		458.5	0.95192
		459	0.95205
		459.5	0.9522
		460	0.95221
		460.5	0.95256
		461	0.9523
		461.5	0.95246
		462	0.95263
		462.5	0.95275
--	--	463	0.95277
--	--	463.5	0.95286
--	--	464	0.95282
--	--	464.5	0.95282
--	--	465	0.95289
--	--	465.5	0.9528
--	--	466	0.95279
--	--	466.5	0.95286
--	--	467	0.95303
--	--	467.5	0.95327
--	--	468	0.9535
--	--	468.5	0.95371
--	--	469	0.95375
--	--	469.5	0.95393
--	--	470	0.95417
--	--	470.5	0.95428
--	--	471	0.95427
--	--	471.5	0.95418
--	--	472	0.95429
--	--	472.5	0.9543
--	--	473	0.95427
--	--	473.5	0.9544
--	--	474	0.95441
--	--	474.5	0.95472
--	--	475	0.95483
--	--	475.5	0.95486
--	--	476	0.9549
--	--	476.5	0.95484
--	--	477	0.95475
--	--	477.5	0.95486
--	--	478	0.95511
--	--	478.5	0.95548
--	--	479	0.95522
--	--	479.5	0.95533
--	--	480	0.95565
--	--	480.5	0.95594
--	--	481	0.95626
--	--	481.5	0.95646
--	--	482	0.95685
--	--	482.5	0.95703
--	--	483	0.95729
--	--	483.5	0.95749
--	--	484	0.95795
--	--	484.5	0.95806
--	--	485	0.95823
--	--	485.5	0.95859
--	--	486	0.95896
--	--	486.5	0.95906
--	--	487	0.9593
--	--	487.5	0.95939
--	--	488	0.95984
--	--	488.5	0.95975
--	--	489	0.96007
--	--	489.5	0.96044
--	--	490	0.96034
--	--	490.5	0.96055
--	--	491	0.96057
--	--	491.5	0.96087
--	--	492	0.96105
--	--	492.5	0.96134
--	--	493	0.96148
--	--	493.5	0.96179
--	--	494	0.96175
--	--	494.5	0.96192
--	--	495	0.96245
--	--	495.5	0.96281
--	--	496	0.96296
--	--	496.5	0.96303
--	--	497	0.96316
--	--	497.5	0.96357
--	--	498	0.96363
--	--	498.5	0.96387
--	--	499	0.9641
--	--	499.5	0.96415
--	--	500	0.96415
--	--	500.5	0.96434
--	--	501	0.96475
--	--	501.5	0.96501
--	--	502	0.96533
--	--	502.5	0.9656
--	--	503	0.96598
--	--	503.5	0.96629
--	--	504	0.96635
--	--	504.5	0.96687
--	--	505	0.96683
--	--	505.5	0.967
--	--	506	0.96737
--	--	506.5	0.9676
--	--	507	0.96763
--	--	507.5	0.968
--	--	508	0.96841
--	--	508.5	0.96846
--	--	509	0.96876
--	--	509.5	0.96911
--	--	510	0.96941
--	--	510.5	0.96958
--	--	511	0.96968
--	--	511.5	0.97024
--	--	512	0.97038
--	--	512.5	0.97043
--	--	513	0.97091
--	--	513.5	0.97102
--	--	514	0.97133
--	--	514.5	0.97162
--	--	515	0.97154
--	--	515.5	0.97183
--	--	516	0.97187
--	--	516.5	0.97185
--	--	517	0.97233
--	--	517.5	0.97232
--	--	518	0.97246
--	--	518.5	0.97276
--	--	519	0.97274
--	--	519.5	0.97359
--	--	520	0.97387
--	--	520.5	0.9742
--	--	521	0.97476
--	--	521.5	0.97527
--	--	522	0.97576
--	--	522.5	0.97606
--	--	523	0.97622
--	--	523.5	0.97669
--	--	524	0.97647
--	--	524.5	0.97653
--	--	525	0.97686
--	--	525.5	0.97713
--	--	526	0.9768
--	--	526.5	0.97666
--	--	527	0.97677
--	--	527.5	0.97701
--	--	528	0.97707
--	--	528.5	0.9773
--	--	529	0.97751
--	--	529.5	0.97771
--	--	530	0.97771
--	--	530.5	0.97782
--	--	531	0.97814
--	--	531.5	0.97852
--	--	532	0.97852
--	--	532.5	0.97855
--	--	533	0.97861
--	--	533.5	0.97873
--	--	534	0.97894
--	--	534.5	0.97912
--	--	535	0.97949
--	--	535.5	0.9797
--	--	536	0.97961
--	--	536.5	0.97976
--	--	537	0.97999
--	--	537.5	0.98014
--	--	538	0.98062
--	--	538.5	0.98061
--	--	539	0.98095
--	--	539.5	0.98097
--	--	540	0.98127
--	--	540.5	0.98168
--	--	541	0.9821
--	--	541.5	0.98203
--	--	542	0.98234
--	--	542.5	0.98244
--	--	543	0.98268
--	--	543.5	0.9828
--	--	544	0.98311
--	--	544.5	0.98325
--	--	545	0.98337
--	--	545.5	0.98327
--	--	546	0.98369
--	--	546.5	0.98375
--	--	547	0.9839
--	--	547.5	0.98384
--	--	548	0.98392
--	--	548.5	0.98391
--	--	549	0.98381
--	--	549.5	0.98414
--	--	550	0.98473
--	--	550.5	0.98481
--	--	551	0.9849
--	--	551.5	0.985
--	--	552	0.98528
--	--	552.5	0.98532
--	--	553	0.98557
--	--	553.5	0.98588
--	--	554	0.98592
--	--	554.5	0.98589
--	--	555	0.98621
--	--	555.5	0.9864
--	--	556	0.98644
--	--	556.5	0.9867
--	--	557	0.9866
--	--	557.5	0.98639
--	--	558	0.98654
--	--	558.5	0.98652
--	--	559	0.98652
--	--	559.5	0.9868
--	--	560	0.98674
--	--	560.5	0.98663
--	--	561	0.98639
--	--	561.5	0.9866
--	--	562	0.98673
--	--	562.5	0.98664
--	--	563	0.98677
--	--	563.5	0.98688
--	--	564	0.98652
--	--	564.5	0.98692
--	--	565	0.98722
--	--	565.5	0.98757
--	--	566	0.98776
--	--	566.5	0.98817
--	--	567	0.98871
--	--	567.5	0.98855
--	--	568	0.98852
--	--	568.5	0.98894
--	--	569	0.98899
--	--	569.5	0.98912
--	--	570	0.98896
--	--	570.5	0.98899
--	--	571	0.98871
--	--	571.5	0.98836
--	--	572	0.98865
--	--	572.5	0.9888
--	--	573	0.98874
--	--	573.5	0.9886
--	--	574	0.98863
--	--	574.5	0.98864
--	--	575	0.98865
--	--	575.5	0.98887
--	--	576	0.98902
--	--	576.5	0.98895
--	--	577	0.98888
--	--	577.5	0.98889
--	--	578	0.98884
--	--	578.5	0.98876
--	--	579	0.9891
--	--	579.5	0.98929
--	--	580	0.98939
--	--	580.5	0.98953
--	--	581	0.98957
--	--	581.5	0.98969
--	--	582	0.98979
--	--	582.5	0.99012
--	--	583	0.99014
--	--	583.5	0.99014
--	--	584	0.99006
--	--	584.5	0.99001
--	--	585	0.98994
--	--	585.5	0.9901
--	--	586	0.99013
--	--	586.5	0.99013
--	--	587	0.98989
--	--	587.5	0.98996
--	--	588	0.9899
--	--	588.5	0.99028
--	--	589	0.99029
--	--	589.5	0.99016
--	--	590	0.99022
--	--	590.5	0.99035
--	--	591	0.99055
--	--	591.5	0.99065
--	--	592	0.99068
--	--	592.5	0.99082
--	--	593	0.99062
--	--	593.5	0.99093
--	--	594	0.9912
--	--	594.5	0.99106
--	--	595	0.99103
--	--	595.5	0.99109
--	--	596	0.99099
--	--	596.5	0.99127
--	--	597	0.99118
--	--	597.5	0.99143
--	--	598	0.99124
--	--	598.5	0.99136
--	--	599	0.9915
--	--	599.5	0.99137
--	--	600	0.99111
--	--	600.5	0.99156
--	--	601	0.99129
--	--	601.5	0.99123
--	--	602	0.99093
--	--	602.5	0.99102
--	--	603	0.99079
--	--	603.5	0.991
--	--	604	0.99133
		604.5	0.99147
		605	0.99111
		605.5	0.99102
		606	0.99131
		606.5	0.99164
		607	0.99194
		607.5	0.99207
		608	0.9919
		608.5	0.99182
		609	0.99195
		609.5	0.9923
		610	0.99277
		610.5	0.99265
		611	0.99238
		611.5	0.99191
		612	0.99179
		612.5	0.99182
		613	0.99165
		613.5	0.99159
		614	0.9915
		614.5	0.99132
		615	0.99162
		615.5	0.99149
		616	0.99192
		616.5	0.99237
		617	0.99269
		617.5	0.99302
		618	0.99278
		618.5	0.99285
		619	0.99296
		619.5	0.9928
		620	0.99316
		620.5	0.9933
		621	0.9928
		621.5	0.99285
		622	0.9928
		622.5	0.99316
		623	0.9934
		623.5	0.99309
		624	0.9933
		624.5	0.99303
		625	0.99286
		625.5	0.99324
		626	0.99318
		626.5	0.99327
		627	0.99334
		627.5	0.99309
		628	0.99371
		628.5	0.99374
		629	0.99414
		629.5	0.99383
		630	0.99404
		630.5	0.99387
		631	0.99403
		631.5	0.99405
		632	0.99407
		632.5	0.99357
		633	0.99371
		633.5	0.99373
		634	0.99396
		634.5	0.99375
		635	0.99398
		635.5	0.99401
		636	0.99398
		636.5	0.99419
		637	0.9946
		637.5	0.99446
		638	0.99438
		638.5	0.99456
		639	0.99439
		639.5	0.99451
		640	0.99392
		640.5	0.99409
		641	0.99403
		641.5	0.99381
		642	0.99368
		642.5	0.99377
		643	0.99393
		643.5	0.99407
		644	0.99359
		644.5	0.99411
		645	0.99425
		645.5	0.99457
		646	0.99438
		646.5	0.99481
		647	0.99508
		647.5	0.99504
		648	0.99519
		648.5	0.99528
		649	0.99499
		649.5	0.99492
		650	0.99456
		650.5	0.99479
		651	0.9944
		651.5	0.99391
		652	0.99433
		652.5	0.99428
		653	0.9945
		653.5	0.99501
		654	0.9949
		654.5	0.99496
		655	0.99517
		655.5	0.99515
		656	0.99549
		656.5	0.99497
		657	0.99486
		657.5	0.99497
		658	0.99505
		658.5	0.99509
		659	0.99522
		659.5	0.99493
		660	0.99523
		660.5	0.99528
		661	0.99555
		661.5	0.99582
		662	0.99575
		662.5	0.99574
		663	0.9959
		663.5	0.99582
		664	0.99622
		664.5	0.99591
		665	0.9958
		665.5	0.99579
		666	0.99598
		666.5	0.99605
		667	0.99585
		667.5	0.99649
		668	0.9968
		668.5	0.99637
		669	0.99659
		669.5	0.99703
		670	0.99682
		670.5	0.99645
		671	0.99705
		671.5	0.99703
		672	0.99644
		672.5	0.99637
		673	0.99639
		673.5	0.99596
		674	0.99594
		674.5	0.99606
		675	0.99612
		675.5	0.99579
		676	0.99538
		676.5	0.99531
		677	0.99539
		677.5	0.99592
		678	0.99664
		678.5	0.99661
		679	0.99668
		679.5	0.99674
		680	0.99692
		680.5	0.99747
		681	0.99767
		681.5	0.99773
		682	0.99763
		682.5	0.99758
		683	0.99741
		683.5	0.99723
		684	0.99726
		684.5	0.99691
		685	0.99705
		685.5	0.9973
		686	0.99683
		686.5	0.99756
		687	0.99747
		687.5	0.99727
		688	0.9973
		688.5	0.99716
		689	0.99738
		689.5	0.99691
		690	0.99742
		690.5	0.99779
		691	0.99685
		691.5	0.99647
		692	0.99688
		692.5	0.99724
		693	0.99759
		693.5	0.99764
		694	0.99839
		694.5	0.99754
		695	0.99758
		695.5	0.99795
		696	0.99841
		696.5	0.99825
		697	0.99835
		697.5	0.99828
		698	0.99863
		698.5	0.99871
		699	0.99923
		699.5	0.99966
		700	1
