# Supplementary material for: Two-dimensional halide perovskite as β-ray scintillator for nuclear radiation monitoring
Source: Nat Commun. 2020 Jul 7;11:3395. doi: 10.1038/s41467-020-17114-7 (PMC7341884; doi:10.1038/s41467-020-17114-7)
Supplement: Supplementary file 3 — Source Data [file 41467_2020_17114_MOESM3_ESM.zip › Source data file/Data of Figures in the manuscript/Figure 3q.xlsx]

## Sheet: Sheet1
Figure 3q
scintillation spectrum of BA2PbBr4:Mn
--	--
--
wavelength (nm)	Intensity (a.u.)
300	0.15115
301.07	0.46362
302	0.55082
303.07	0.10319
304	0.27614
305.07	0.70778
306	0.72086
307.07	0.30811
308	-0.21946
309.07	0.31247
310	1.12053
311.07	1.24552
312	0.58715
313.07	0.11336
314	0.11045
315.07	0.28631
316	0.7819
317.07	0.87782
318	0.44473
319.07	0.05668
320	-0.10464
320.93	0.24271
322.03	0.15696
322.96	0.16278
324.06	0.18022
325	0.27323
325.93	0.32846
327.03	0.3677
327.96	0.85312
329.06	0.51885
330	0.9563
331.07	0.76156
332	0.74266
333.07	0.65255
334	0.97665
335.07	0.59733
336	0.04796
337.07	0.43891
338	0.56099
339.07	0.53483
340	0.17586
341.07	0.50867
342	0.55373
343.07	0.52757
344	0.34735
345.07	0.2616
346	0.40258
347.07	0.98973
348	1.40539
349.07	1.1932
350	0.7165
351.07	0.49705
352	0.88073
353.07	1.3458
354	1.05949
355.07	0.79644
356	1.0624
357.07	0.89236
358	0.09011
359.07	0.13516
360	0.41711
361.07	0.70197
362	0.86765
363.07	1.02897
364	0.68453
365.07	0.44037
366	0.64819
367.07	0.51594
368	0.40548
369.07	-0.0654
370	1.07984
371.07	1.35743
372	1.10745
373.07	0.42874
374	0.7383
375.07	1.0188
376	0.93305
377.07	0.96793
378	0.9534
379.07	0.83132
380	0.78626
381.07	0.68162
382	0.60169
383.07	0.06104
384	0.53338
385.07	1.36324
386	1.6481
387.07	0.80806
388	0.61041
389.07	1.05659
390	1.51149
391.06	1.12489
391.96	0.80806
393.03	0.56681
393.93	0.56971
395	0.93305
396.06	0.96793
396.96	1.14669
398.03	0.83422
398.93	0.90689
400	1.13071
401.07	1.43736
402	0.85602
403.07	0.70924
404	1.16268
405.07	1.61613
406	1.8414
407.07	1.56817
408	0.92288
409.07	0.68162
410	1.30511
411.06	1.61903
411.96	1.30511
413.03	1.67862
413.93	1.70914
415	1.23535
416.06	0.87056
416.96	2.14369
418.03	2.89508
418.93	2.4954
420	1.72803
421.07	1.70769
422	1.67862
423.07	1.85593
424	1.84866
425.07	2.40384
426	1.85302
427.07	1.29348
428	0.71069
429.07	0.60605
430	0.85166
431.06	0.8255
431.96	1.13071
433.03	0.90834
433.93	1.41847
435	0.97811
436.06	0.91852
436.96	0.38659
438.03	1.2775
438.93	1.33708
440	1.36179
441.06	0.61622
441.96	0.91997
443.03	0.9563
443.93	0.72813
445	0.86329
446.06	0.8909
446.96	0.90834
448.03	0.75429
448.93	1.05949
450	0.81533
451.06	0.65255
451.96	0.75284
453.03	0.57262
453.93	1.06385
455	1.63938
456.06	1.35162
456.96	0.39386
458.03	0.54937
458.93	0.8444
460	2.4954
461.06	3.03896
461.96	2.47506
463.03	0.48687
463.93	0.25143
465	0.39967
466.06	0.87056
466.96	0.70342
468.03	0.35316
468.93	0.59878
470	0.72668
471.06	0.57553
471.96	0.35026
473.03	0.83422
473.93	0.70342
475	1.07693
476.06	1.48823
476.96	1.54491
478.03	0.49414
478.93	0.13952
480	0.03779
481.04	0.35462
481.94	0.60023
482.98	1.16123
484.02	1.01153
485.07	1.21209
485.97	1.18157
487.01	0.86765
488.05	0.60459
488.95	0.89381
490	1.15396
491.06	0.96503
491.96	0.95194
493.03	1.04496
493.93	0.57698
495	0.46798
496.06	0.28631
496.96	0.34008
498.03	0.01163
498.93	0.22236
500	1.16268
501.04	1.63357
501.94	1.29784
502.98	0.38078
504.02	0.42874
505.07	0.46507
505.97	0.66563
507.01	0.73104
508.05	0.65837
508.95	0.8444
510	1.06676
511.04	1.11908
511.94	0.75865
512.98	0.61331
514.02	0.68598
515.07	0.78045
515.97	0.68162
517.01	0.81388
518.05	0.67581
518.95	0.78336
520	0.85166
521.04	1.04205
521.94	0.63802
522.98	0.82405
524.02	0.75284
525.07	0.61186
525.97	0.46798
527.01	0.80661
528.05	0.79789
528.95	0.61622
530	0.12935
531.04	0.45926
531.94	0.81533
532.98	1.11327
534.02	0.53483
535.07	0.53483
535.97	0.67581
537.01	1.11472
538.05	1.8225
538.95	1.91988
540	1.13071
541.02	0.96357
542.05	2.00562
542.94	2.20328
543.97	1.8007
545	1.37196
546.02	1.20337
547.05	1.64519
547.94	2.52302
548.97	2.69742
550	2.06231
551.04	1.78472
551.94	1.76582
552.98	2.00853
554.02	2.68289
555.07	2.4707
555.97	1.98528
557.01	2.35734
558.05	2.71341
558.95	2.212
560	2.80061
561.02	3.18139
562.05	3.32817
562.94	3.33689
563.97	3.87463
565	4.1653
566.02	4.8571
567.05	6.11425
567.94	6.35841
568.97	5.88316
570	4.41237
571.02	3.99672
572.05	5.40937
572.94	5.76544
573.97	4.83239
575	3.88481
576.02	4.52864
577.05	5.28148
577.94	5.53581
578.97	6.07937
580	6.62873
581.02	6.96591
582.05	6.09099
582.94	5.47477
583.97	4.75682
585	5.26694
586.02	5.94421
587.05	7.10253
587.94	7.75363
588.97	7.88007
590	6.93394
591.02	7.61411
592.05	8.27974
592.94	9.16774
593.97	8.58785
595	7.23623
596.02	6.83802
597.05	6.77552
597.94	8.62564
598.97	8.01523
600	7.2217
601.02	5.7233
602.05	7.36994
602.94	8.5893
603.97	8.1097
605	7.81758
606.02	8.8916
607.05	9.88424
607.94	9.42498
608.97	8.23469
610	7.80159
611.01	7.42372
612.02	7.34814
613.04	7.19845
614.05	5.65935
615.07	6.09099
615.94	6.58368
616.95	7.23623
617.97	6.19564
618.98	7.35977
620	7.20426
621.02	5.95293
622.05	5.05621
622.94	4.92541
623.97	4.34116
625	3.96329
626.02	4.79897
627.05	5.97909
627.94	5.21172
628.97	4.99371
630	4.9661
631.01	4.76554
632.02	3.91533
633.04	4.7728
634.05	5.51983
635.07	4.65799
635.94	3.87027
636.95	4.03596
637.97	5.21026
638.98	4.4022
640	3.08401
641.01	2.52447
642.02	3.86446
643.04	4.09264
644.05	3.47206
645.07	3.65954
645.94	3.70169
646.95	3.19883
647.97	2.60586
648.98	2.73085
650	3.75546
651	3.99672
652	3.16395
653	1.38068
654	0.76882
655	1.49114
656	2.0187
657	2.58696
658	2.71195
659	2.37478
660	1.50276
661.01	0.91706
662.02	1.41847
663.04	0.66127
664.05	1.46934
665.07	2.4271
665.94	2.89798
666.95	1.80652
667.97	1.87192
668.98	1.9533
670	1.42864
671	0.89817
672	0.66999
673	0.89236
674	1.23971
675	1.39667
676	0.96503
677	0.91997
678	2.15677
679	2.41983
680	1.40975
681	0.52902
682	0.6075
683	0.36043
684	-0.13661
685	0.14534
686	0.34008
687	0.27614
688	0.22236
689	0.60314
690	0.88073
691	0.87637
692	1.04641
693	1.17431
694	1.13071
695	0.87346
696	0.75865
697	0.80225
698	0.79208
699	1.02025
700	0.78917
700.98	0.59733
701.97	0.13225
702.95	0.10319
703.94	0.11045
705.07	0.12499
706.05	0.05087
707.04	0.50286
708.02	1.15832
709.01	1.2586
710	0.69325
710.98	0.53338
711.97	0.34299
712.95	0.26887
713.94	-0.01453
715.07	0.4113
716.05	0.3706
717.04	0.61186
718.02	0.2805
719.01	0.26596
720	0.29794
720.98	0.35171
721.97	0.22091
722.95	0.10609
723.94	0.27614
725.07	0.1308
726.05	-0.02035
727.04	-0.10609
728.02	-0.12353
729.01	-0.06685
730	0.07121
730.98	0.42293
731.97	0.40403
732.95	0.16714
733.94	-0.12935
735.07	-0.11481
736.05	-0.01599
737.04	0.59006
738.02	0.71214
739.01	0.3706
740	-0.109
740.98	-0.09447
741.97	0.04215
742.95	0.29794
743.94	0.26887
745.07	0.11191
746.05	0.02471
747.04	0.01889
748.02	-0.08865
749.01	-0.00436
750	-0.00145
750.97	-0.06685
751.94	0.10464
753.05	0.18894
754.02	0.11917
755	-0.09156
755.97	0.06685
756.94	0.10609
758.05	0.01744
759.02	0.27468
760	0.42874
760.97	0.2616
761.94	-0.11481
763.05	-0.08284
764.02	0.01599
765	-0.03488
765.97	0.20638
766.94	0.52175
768.05	0.54355
769.02	0.06249
770	0.07703
770.97	0.18894
771.94	0.22527
773.05	-0.02761
774.02	0.13662
775	0.13952
775.97	0.4549
776.94	0.48978
778.05	0.37642
779.02	0.00291
780	-0.09592
780.95	-0.07703
782.05	-0.05668
783.01	0.12353
783.97	0.11917
785.06	0.3023
786.02	0.14679
786.98	0.14243
787.94	0.16568
789.04	0.20928
790	0.16132
790.95	-0.00727
792.05	0.16278
793.01	0.04069
793.97	0.27032
795.06	0.22091
796.02	0.10609
796.98	-0.16568
797.94	-0.10609
799.04	-0.07703
800	-0.07557
800.95	-0.10319
802.05	0.18748
803.01	0.26742
803.97	0.09737
805.06	0.02471
806.02	0.15406
806.98	0.21364
807.94	-0.03052
809.04	0.05232
810	0.02907
810.95	-0.01599
812.05	-0.01744
813.01	0.05813
813.97	0.01453
815.06	0.16568
816.02	0.51158
816.98	0.43601
817.94	0.13225
819.04	-0.03924
820	0.09883
820.94	0.02325
822.02	0.21946
822.97	0.12353
824.05	0.09883
825	-0.0872
825.94	-0.01599
827.02	-0.00872
827.97	-0.04796
829.05	0.02035
830	0.06831
830.94	0.0654
832.02	-0.05959
832.97	-0.02471
834.05	-0.11772
835	0.04941
835.94	0.10609
837.02	0.1497
837.97	-0.02761
839.05	0.0218
840	0.00436
841.06	-0.04796
842	-0.01017
843.06	0.09592
844	0.11336
845.06	0.01453
846	0.06831
847.06	0.09883
848	0.06249
849.06	-0.09301
850	0.2587
851.06	0.3488
852	0.24852
853.06	0.01308
854	0.05523
855.06	0.05959
856	-0.01163
857.06	-0.03343
858	-0.08429
859.06	0.35607
860	0.62349
861.06	0.46217
862	-0.00581
863.06	0.23108
864	0.27323
865.06	0.12208
866	-0.1933
867.06	0.01453
868	0.12935
869.06	0.08865
870	0.05377
871.06	0.10755
872	0.02761
873.06	0.3488
874	0.74848
875.06	0.65401
876	0.08865
877.06	0.11917
878	0.20202
879.06	0.22672
880	0.3459
881.05	0.34735
881.97	0.08139
883.02	0.03779
883.94	0.23544
885	0.14388
886.05	-0.07121
886.97	0.01453
888.02	0.31247
888.94	0.23254
890	0.29067
891.05	0.23835
891.97	0.19766
893.02	-0.14243
893.94	0.07557
895	0.09592
896.05	0.07703
896.97	-0.05377
898.02	0.0872
898.94	0.12499
900	0.12644
--	--
--	--
--	--
--	--
--	--
