# Supplementary material for: Two-dimensional halide perovskite as β-ray scintillator for nuclear radiation monitoring
Source: Nat Commun. 2020 Jul 7;11:3395. doi: 10.1038/s41467-020-17114-7 (PMC7341884; doi:10.1038/s41467-020-17114-7)
Supplement: Supplementary file 3 — Source Data [file 41467_2020_17114_MOESM3_ESM.zip › Source data file/Data of Figures in the manuscript/Figure 3r.xlsx]

## Sheet: Sheet1
Figure 3r
scintillation spectrum of OA2PbBr4:Mn
wavelength (nm)	intensity (a.u.)
302	0.14284
303.07	0.18001
304	0.23648
305.07	0.30844
306	0.42284
307.07	0.38817
308	0.28469
309.07	0.1906
310	0.232
311.07	0.32252
312	0.46349
313.07	0.44315
314	0.35416
315.07	0.2925
316	0.32995
317.07	0.28116
318	0.22353
319.07	0.20878
320	0.21148
320.93	0.21028
322.03	0.2124
322.96	0.24773
324.06	0.27879
325	0.2881
325.93	0.25114
327.03	0.19521
327.96	0.21182
329.06	0.27066
330	0.27124
331.07	0.1739
332	0.15713
333.07	0.23681
334	0.27335
335.07	0.21647
336	0.23266
337.07	0.28839
338	0.31882
339.07	0.27261
340	0.28631
341.07	0.3591
342	0.42471
343.07	0.40312
344	0.31019
345.07	0.30047
346	0.2915
347.07	0.3366
348	0.31023
349.07	0.30155
350	0.22299
351.07	0.19213
352	0.16846
353.07	0.20916
354	0.30109
355.07	0.35798
356	0.34947
357.07	0.30375
358	0.27464
359.07	0.21626
360	0.2038
361.07	0.22348
362	0.21979
363.07	0.1886
364	0.17507
365.07	0.195
366	0.20791
367.07	0.22498
368	0.20193
369.07	0.19737
370	0.21418
371.07	0.21559
372	0.21032
373.07	0.24117
374	0.32277
375.07	0.35312
376	0.36134
377.07	0.35507
378	0.35379
379.07	0.32185
380	0.27697
381.07	0.24337
382	0.18358
383.07	0.17449
384	0.25728
385.07	0.42438
386	0.51382
387.07	0.54052
388	0.5144
389.07	0.55651
390	0.67074
391.06	0.80619
391.96	0.82608
393.03	0.77447
393.93	0.6952
395	0.73643
396.06	0.78788
396.96	0.83132
398.03	0.94073
398.93	1.23747
400	1.44745
401.07	1.23145
402	0.99696
403.07	0.9421
404	1.26525
405.07	1.35494
406	1.54462
407.07	1.70171
408	1.92067
409.07	1.67513
410	1.44505
411.06	1.29253
411.96	1.2143
413.03	1.08806
413.93	1.22177
415	1.30814
416.06	1.20267
416.96	0.8733
418.03	0.68046
418.93	0.66451
420	0.98371
421.07	1.1922
422	1.20292
423.07	1.08125
424	1.06522
425.07	0.86798
426	0.64051
427.07	0.59882
428	0.79731
429.07	0.8613
430	0.72597
431.06	0.54596
431.96	0.53654
433.03	0.64741
433.93	0.80308
435	0.77505
436.06	0.78082
436.96	0.80117
438.03	0.82824
438.93	0.67103
440	0.66738
441.06	0.79777
441.96	0.96465
443.03	0.97835
443.93	0.80225
445	0.5541
446.06	0.47143
446.96	0.63233
448.03	0.67261
448.93	0.57158
450	0.49302
451.06	0.60891
451.96	0.62465
453.03	0.49219
453.93	0.37413
455	0.49227
456.06	0.67581
456.96	0.67157
458.03	0.52615
458.93	0.42712
460	0.44942
461.06	0.49347
461.96	0.48845
463.03	0.50543
463.93	0.54455
465	0.76384
466.06	0.84581
466.96	0.82629
468.03	0.5504
468.93	0.44086
470	0.37895
471.06	0.46379
471.96	0.43493
473.03	0.37413
473.93	0.30043
475	0.40495
476.06	0.54044
476.96	0.59072
478.03	0.50265
478.93	0.46362
480	0.44074
481.04	0.48716
481.94	0.582
482.98	0.67627
484.02	0.6837
485.07	0.5558
485.97	0.41263
487.01	0.37546
488.05	0.54231
488.95	0.66206
490	0.59367
491.06	0.41981
491.96	0.42355
493.03	0.5492
493.93	0.60459
495	0.52196
496.06	0.53874
496.96	0.55962
498.03	0.56265
498.93	0.56012
500	0.60987
501.04	0.50776
501.94	0.39361
502.98	0.37949
504.02	0.50091
505.07	0.58591
505.97	0.67863
507.01	0.62718
508.05	0.50763
508.95	0.34569
510	0.339
511.04	0.50739
511.94	0.80669
512.98	1.04911
514.02	0.95049
515.07	0.72879
515.97	0.53678
517.01	0.49215
518.05	0.43908
518.95	0.66348
520	0.87753
521.04	0.87965
521.94	0.65446
522.98	0.69159
524.02	0.7001
525.07	0.72684
525.97	0.7067
527.01	0.80649
528.05	0.69782
528.95	0.63055
530	0.65916
531.04	0.74063
531.94	0.68116
532.98	0.60123
534.02	0.67751
535.07	0.86184
535.97	0.95116
537.01	0.80196
538.05	0.55784
538.95	0.5453
540	0.71418
541.02	0.85656
542.05	0.90457
542.94	1.03234
543.97	1.12514
545	0.95518
546.02	0.81595
547.05	1.03935
547.94	1.56584
548.97	1.67426
550	1.5599
551.04	1.63689
551.94	1.98287
552.98	2.06201
554.02	1.88537
555.07	1.76595
555.97	1.79339
557.01	2.08124
558.05	2.57372
558.95	2.96014
560	2.87855
561.02	2.42506
562.05	2.15698
562.94	2.09802
563.97	2.49183
565	2.95749
566.02	3.27278
567.05	3.20319
567.94	3.13442
568.97	3.03094
570	2.80364
571.02	2.98751
572.05	3.51885
572.94	3.94224
573.97	4.14035
575	4.52623
576.02	4.97137
577.05	5.10076
577.94	4.99176
578.97	4.77912
580	4.81873
581.02	5.05712
582.05	5.32304
582.94	5.53216
583.97	5.79268
585	6.02833
586.02	6.20074
587.05	6.70215
587.94	6.95694
588.97	7.11897
590	7.12063
591.02	7.45885
592.05	7.67893
592.94	8.03724
593.97	7.94983
595	7.27145
596.02	6.78059
597.05	6.88349
597.94	6.94154
598.97	6.87817
600	7.43198
601.02	8.5009
602.05	8.89517
602.94	8.4203
603.97	7.22585
605	6.33698
606.02	6.40263
607.05	7.33851
607.94	8.26687
608.97	8.57913
610	8.68992
611.01	8.40539
612.02	8.18037
613.04	7.57105
614.05	7.41799
615.07	7.32377
615.94	7.43127
616.95	7.21373
617.97	7.3207
618.98	7.60173
620	7.76492
621.02	7.78822
622.05	7.48065
622.94	6.82884
623.97	6.16188
625	6.38632
626.02	6.90711
627.05	6.79101
627.94	6.63866
628.97	7.16672
630	7.30762
631.01	6.15465
632.02	4.85797
633.04	4.55804
634.05	4.78036
635.07	5.30922
635.94	5.80626
636.95	5.786
637.97	5.15454
638.98	4.40232
640	3.84453
641.01	3.62723
642.02	4.17672
643.04	4.79651
644.05	5.04616
645.07	5.05509
645.94	5.13216
646.95	4.77966
647.97	4.2354
648.98	4.02724
650	3.89016
651	3.61062
652	3.37269
653	3.41965
654	3.52948
655	3.80932
656	3.77224
657	3.23553
658	2.55528
659	2.52879
660	2.56209
661.01	2.45994
662.02	2.05425
663.04	2.24804
664.05	2.60021
665.07	3.15552
665.94	2.84313
666.95	2.56957
667.97	2.35509
668.98	2.65718
670	2.45658
671	2.20145
672	2.02207
673	2.2174
674	2.47801
675	2.42502
676	2.03071
677	1.55259
678	1.35423
679	1.25474
680	1.23095
681	1.23813
682	1.29639
683	1.24241
684	1.3289
685	1.35905
686	1.2983
687	1.13278
688	1.12161
689	1.19901
690	1.16804
691	1.21803
692	1.15396
693	1.09558
694	0.89884
695	0.83144
696	0.73224
697	0.76064
698	0.91528
699	1.00717
700	0.8375
700.98	0.54559
701.97	0.51652
702.95	0.68594
703.94	0.75404
705.07	0.609
706.05	0.45606
707.04	0.47342
708.02	0.50768
709.01	0.49447
710	0.57615
710.98	0.83381
711.97	1.06556
712.95	1.00165
713.94	0.85457
715.07	0.64886
716.05	0.49119
717.04	0.34091
718.02	0.33448
719.01	0.34154
720	0.33751
720.98	0.27946
721.97	0.19404
722.95	0.17681
723.94	0.21219
725.07	0.25924
726.05	0.25529
727.04	0.32642
728.02	0.4201
729.01	0.51287
730	0.45926
730.98	0.35449
731.97	0.27784
732.95	0.32692
733.94	0.51029
735.07	0.72514
736.05	0.76708
737.04	0.47757
738.02	0.27618
739.01	0.31114
740	0.49904
740.98	0.4348
741.97	0.34411
742.95	0.23129
743.94	0.28531
745.07	0.3378
746.05	0.38684
747.04	0.28261
748.02	0.22722
749.01	0.28639
750	0.35275
750.97	0.34287
751.94	0.32592
753.05	0.39282
754.02	0.39643
755	0.32729
755.97	0.21966
756.94	0.22876
758.05	0.33273
759.02	0.43866
760	0.40233
760.97	0.27601
761.94	0.22502
763.05	0.28523
764.02	0.36849
765	0.35703
765.97	0.33253
766.94	0.36512
768.05	0.42517
769.02	0.36948
770	0.25463
770.97	0.22913
771.94	0.26738
773.05	0.26131
774.02	0.28768
775	0.39112
775.97	0.44904
776.94	0.34689
778.05	0.21759
779.02	0.17266
780	0.25417
780.95	0.3444
782.05	0.31671
783.01	0.19882
783.97	0.14272
785.06	0.21223
786.02	0.2648
786.98	0.24802
787.94	0.24765
789.04	0.30346
790	0.32028
790.95	0.23254
792.05	0.21858
793.01	0.30516
793.97	0.36413
795.06	0.29038
796.02	0.25172
796.98	0.27585
797.94	0.35811
--	--
--	--
--	--
--	--
--	--
--	--
--	--
--	--
--	--
--	--
--	--
--	--
--	--
--	--
--	--
--	--
--	--
--	--
--	--
--	--
--	--
--	--
--	--
--	--
--	--
--	--
--	--
--	--
--	--
--	--
--	--
--	--
--	--
--	--
--	--
--	--
--	--
--	--
--	--
--	--
--	--
--	--
--	--
--	--
--	--
--	--
--	--
--	--
--	--
--	--
--	--
--	--
--	--
--	--
--	--
--	--
--	--
--	--
--	--
--	--
--	--
--	--
--	--
--	--
--	--
--	--
--	--
--	--
--	--
--	--
--	--
--	--
--	--
--	--
--	--
--	--
--	--
--	--
--	--
--	--
--	--
--	--
--	--
--	--
--	--
--	--
--	--
--	--
--	--
--	--
--	--
--	--
--	--
--	--
--	--
--	--
--	--
--	--
--	--
--	--
--	--
--	--
--	--
--	--
--	--
--	--
--	--
--	--
--	--
--	--
--	--
--	--
--	--
--	--
--	--
--	--
--	--
--	--
--	--
--	--
--	--
--	--
--	--
--	--
--	--
--	--
--	--
--	--
--	--
--	--
--	--
--	--
--	--
--	--
--	--
