# Supplementary material for: Two-dimensional halide perovskite as β-ray scintillator for nuclear radiation monitoring
Source: Nat Commun. 2020 Jul 7;11:3395. doi: 10.1038/s41467-020-17114-7 (PMC7341884; doi:10.1038/s41467-020-17114-7)
Supplement: Supplementary file 3 — Source Data [file 41467_2020_17114_MOESM3_ESM.zip › Source data file/Data of Figures in the manuscript/Figure 3t.xlsx]

## Sheet: Sheet1
Figure 3t
scintillation spectrum of STA2PbBr4:Mn
wavelength (nm)	Intensity (a.u.)
302	0.27572
303.07	0.30425
304	0.31928
305.07	0.30736
306	0.3219
307.07	0.26476
308	0.19587
309.07	0.17191
310	0.25222
311.07	0.30483
312	0.30001
313.07	0.21265
314	0.18167
315.07	0.19533
316	0.22647
317.07	0.20218
318	0.22141
319.07	0.22207
320	0.21497
320.93	0.15788
322.03	0.18437
322.96	0.22257
324.06	0.31426
325	0.35092
325.93	0.38688
327.03	0.35757
327.96	0.33539
329.06	0.36724
330	0.46254
331.07	0.49119
332	0.40611
333.07	0.30159
334	0.23793
335.07	0.20364
336	0.18121
337.07	0.12794
338	0.12698
339.07	0.22639
340	0.35441
341.07	0.34706
342	0.27165
343.07	0.18154
344	0.13392
345.07	0.13072
346	0.23918
347.07	0.33934
348	0.41084
349.07	0.42409
350	0.3878
351.07	0.29175
352	0.21908
353.07	0.24657
354	0.25791
355.07	0.2555
356	0.21551
357.07	0.25214
358	0.26003
359.07	0.27859
360	0.2251
361.07	0.18894
362	0.1624
363.07	0.19101
364	0.20725
365.07	0.20617
366	0.23216
367.07	0.27763
368	0.29391
369.07	0.30292
370	0.36761
371.07	0.42712
372	0.36612
373.07	0.26306
374	0.19998
375.07	0.18715
376	0.21481
377.07	0.3099
378	0.43119
379.07	0.41778
380	0.32082
381.07	0.26223
382	0.3444
383.07	0.43314
384	0.51199
385.07	0.52715
386	0.55883
387.07	0.5705
388	0.59625
389.07	0.58848
390	0.67842
391.06	0.7812
391.96	0.72946
393.03	0.47379
393.93	0.37372
395	0.64691
396.06	0.98018
396.96	1.01826
398.03	0.90141
398.93	1.0514
400	1.30988
401.07	1.42379
402	1.32097
403.07	1.22052
404	1.0428
405.07	0.9169
406	1.02914
407.07	1.19976
408	1.2606
409.07	1.28227
410	1.37113
411.06	1.21193
411.96	0.9115
413.03	0.74216
413.93	0.85598
415	1.03009
416.06	1.09728
416.96	1.04185
418.03	1.03205
418.93	0.91557
420	0.77273
421.07	0.7917
422	1.04122
423.07	1.18926
424	1.1653
425.07	1.10235
426	0.94418
427.07	0.81757
428	0.76953
429.07	0.81317
430	0.64201
431.06	0.46582
431.96	0.46889
433.03	0.77231
433.93	0.93471
435	0.86931
436.06	0.65351
436.96	0.59442
438.03	0.64591
438.93	0.79772
440	0.83829
441.06	0.62133
441.96	0.37588
443.03	0.41956
443.93	0.66447
445	0.59367
446.06	0.52699
446.96	0.62249
448.03	0.95182
448.93	0.89298
450	0.706
451.06	0.37281
451.96	0.40092
453.03	0.62004
453.93	0.89016
455	0.74299
456.06	0.53816
456.96	0.45751
458.03	0.46594
458.93	0.37866
460	0.37447
461.06	0.4679
461.96	0.54189
463.03	0.54908
463.93	0.50822
465	0.461
466.06	0.40694
466.96	0.41097
468.03	0.37733
468.93	0.37775
470	0.45951
471.06	0.64305
471.96	0.75184
473.03	0.69719
473.93	0.59048
475	0.49219
476.06	0.4892
476.96	0.50091
478.03	0.5504
478.93	0.49306
480	0.39357
481.04	0.38265
481.94	0.48907
482.98	0.57428
484.02	0.61402
485.07	0.63819
485.97	0.55846
487.01	0.45295
488.05	0.42081
488.95	0.44605
490	0.39423
491.06	0.42608
491.96	0.4833
493.03	0.61398
493.93	0.58649
495	0.52657
496.06	0.38576
496.96	0.37966
498.03	0.42849
498.93	0.58396
500	0.64927
501.04	0.58292
501.94	0.45967
502.98	0.51955
504.02	0.58769
505.07	0.65297
505.97	0.62208
507.01	0.64857
508.05	0.60663
508.95	0.69175
510	0.8326
511.04	0.86993
511.94	0.73444
512.98	0.5558
514.02	0.46349
515.07	0.47221
515.97	0.66323
517.01	0.80636
518.05	0.65185
518.95	0.47134
520	0.4848
521.04	0.70521
521.94	0.78315
522.98	0.80632
524.02	0.68274
525.07	0.55659
525.97	0.4855
527.01	0.70986
528.05	1.0379
528.95	1.15051
530	0.96631
531.04	0.81379
531.94	0.88306
532.98	1.01693
534.02	1.02673
535.07	0.89493
535.97	0.96295
537.01	1.25241
538.05	1.38027
538.95	1.15022
540	1.02727
541.02	1.31416
542.05	1.58311
542.94	1.52008
543.97	1.38683
545	1.52386
546.02	1.74199
547.05	1.83027
547.94	2.04669
548.97	2.35268
550	2.43341
551.04	2.25647
551.94	2.20012
552.98	2.26283
554.02	2.6238
555.07	3.19334
555.97	3.50885
557.01	3.23636
558.05	3.0145
558.95	3.1225
560	3.43041
561.02	3.91678
562.05	4.41744
562.94	4.81101
563.97	5.13083
565	5.56413
566.02	5.54561
567.05	5.29771
567.94	5.02257
568.97	5.02332
570	5.37229
571.02	6.1441
572.05	6.47974
572.94	6.29704
573.97	6.71747
575	7.60522
576.02	7.74611
577.05	7.60211
577.94	8.13345
578.97	8.75947
580	8.13652
581.02	7.82899
582.05	8.34639
582.94	9.30228
583.97	9.32512
585	9.66013
586.02	10.046
587.05	10.1681
587.94	9.74563
588.97	9.84633
590	10.2231
591.02	10.5103
592.05	10.2562
592.94	10.1386
593.97	10.9182
595	12.5304
596.02	12.8665
597.05	12.142
597.94	11.868
598.97	12.7152
600	12.9668
601.02	12.4538
602.05	11.923
602.94	11.7489
603.97	12.1198
605	12.5088
606.02	12.6699
607.05	12.766
607.94	12.961
608.97	12.9938
610	12.2023
611.01	11.2127
612.02	10.5969
613.04	10.7744
614.05	11.6873
615.07	12.1294
615.94	12.0698
616.95	11.3471
617.97	11.2522
618.98	11.7023
620	12.2421
621.02	12.4839
622.05	11.8685
622.94	11.2813
623.97	10.423
625	10.1881
626.02	10.1604
627.05	10.9894
627.94	11.952
628.97	12.1844
630	10.9442
631.01	9.48328
632.02	8.86349
633.04	10.0867
634.05	11.1461
635.07	11.0277
635.94	8.86278
636.95	8.07656
637.97	8.21596
638.98	8.71824
640	8.34506
641.01	8.66409
642.02	8.67659
643.04	8.69175
644.05	8.51427
645.07	8.34514
645.94	7.39457
646.95	6.61121
647.97	6.16885
648.98	6.41414
650	6.81892
651	7.23241
652	7.22897
653	7.21767
654	6.91122
655	5.99408
656	4.96407
657	4.8953
658	5.77666
659	6.42664
660	6.38823
661.01	5.63755
662.02	4.71833
663.04	4.22863
664.05	4.48288
665.07	4.84236
665.94	4.72098
666.95	4.24254
667.97	3.49797
668.98	3.15448
670	3.00852
671	3.07197
672	2.87157
673	2.90429
674	2.77549
675	2.63538
676	2.4751
677	2.3139
678	2.13647
679	2.12845
680	2.17463
681	2.1177
682	2.08988
683	2.20349
684	2.14228
685	1.75037
686	1.39551
687	1.41216
688	1.75515
689	1.85402
690	1.68124
691	1.42217
692	1.28842
693	1.32155
694	1.41004
695	1.28036
696	1.05339
697	1.07814
698	1.25345
699	1.03578
700	0.8515
700.98	0.92097
701.97	1.16683
702.95	1.05202
703.94	0.99318
705.07	0.97042
706.05	1.02914
707.04	0.91125
708.02	0.7699
709.01	0.68951
710	0.80752
710.98	0.91204
711.97	0.86844
712.95	0.75703
713.94	0.8096
715.07	0.88924
716.05	0.87704
717.04	0.6489
718.02	0.53541
719.01	0.58765
720	0.76446
720.98	0.7863
721.97	0.70915
722.95	0.64242
723.94	0.76392
725.07	0.90498
726.05	0.82733
727.04	0.67083
728.02	0.53799
729.01	0.46403
730	0.41499
730.98	0.50332
731.97	0.51847
732.95	0.43385
733.94	0.36296
735.07	0.38535
736.05	0.38821
737.04	0.39743
738.02	0.44273
739.01	0.46806
740	0.41616
740.98	0.36238
741.97	0.34702
742.95	0.30309
743.94	0.28797
745.07	0.35142
746.05	0.39294
747.04	0.3704
748.02	0.37388
749.01	0.44713
750	0.43841
750.97	0.40901
751.94	0.38705
753.05	0.34723
754.02	0.30367
755	0.34357
755.97	0.39569
756.94	0.35366
758.05	0.28909
759.02	0.31023
760	0.38069
760.97	0.40677
761.94	0.31816
763.05	0.26713
764.02	0.32327
765	0.41337
765.97	0.38933
766.94	0.34968
768.05	0.3329
769.02	0.28494
770	0.25513
770.97	0.28486
771.94	0.30873
773.05	0.25243
774.02	0.25849
775	0.27136
775.97	0.29067
776.94	0.27165
778.05	0.26331
779.02	0.22203
780	0.24528
780.95	0.2393
782.05	0.21339
783.01	0.19259
783.97	0.25168
785.06	0.31085
786.02	0.3611
786.98	0.3444
787.94	0.29229
789.04	0.28864
790	0.34374
790.95	0.34872
792.05	0.27319
793.01	0.21987
793.97	0.25346
795.06	0.29964
796.02	0.26991
796.98	0.24628
797.94	0.20708
--	--
--	--
--	--
--	--
--	--
--	--
--	--
--	--
--	--
--	--
--	--
--	--
--	--
--	--
--	--
--	--
--	--
--	--
--	--
--	--
--	--
--	--
--	--
--	--
--	--
--	--
--	--
--	--
--	--
--	--
--	--
--	--
--	--
--	--
--	--
--	--
--	--
--	--
--	--
--	--
--	--
--	--
--	--
--	--
--	--
--	--
--	--
--	--
--	--
--	--
--	--
--	--
--	--
--	--
--	--
--	--
--	--
--	--
--	--
--	--
--	--
--	--
--	--
--	--
--	--
--	--
--	--
--	--
--	--
--	--
--	--
--	--
--	--
--	--
--	--
--	--
--	--
--	--
--	--
--	--
--	--
--	--
--	--
--	--
--	--
--	--
--	--
--	--
--	--
--	--
--	--
--	--
--	--
--	--
--	--
--	--
--	--
--	--
--	--
--	--
--	--
--	--
--	--
--	--
--	--
--	--
--	--
--	--
--	--
--	--
--	--
--	--
--	--
--	--
--	--
--	--
--	--
--	--
--	--
--	--
--	--
--	--
--	--
--	--
--	--
--	--
--	--
--	--
--	--
--	--
--	--
--	--
--	--
--	--
--	--
