# Supplementary material for: Two-dimensional halide perovskite as β-ray scintillator for nuclear radiation monitoring
Source: Nat Commun. 2020 Jul 7;11:3395. doi: 10.1038/s41467-020-17114-7 (PMC7341884; doi:10.1038/s41467-020-17114-7)
Supplement: Supplementary file 3 — Source Data [file 41467_2020_17114_MOESM3_ESM.zip › Source data file/Data of Figures in the manuscript/Figure 4c.xlsx]

## Sheet: Sheet1
Figure 4c
photoluminescnece spectra and reflectance spectra of 2D halide perovskites with different halide contents.
	STA2PbI4-PL spectrum		STA2PbI4-Reflectance spectrum		STA2Pb(Br/I)4-PL spectrum		STA2Pb(Br/I)4-Reflectance spectrum		STA2PbBr4-PL spectrum		STA2PbBr4-Reflectance spectrum		STA2Pb(Cl/Br)4-PL spectrum		STA2Pb(Cl/Br)4-Reflectance spectrum		STA2PbCl4-PL spectrum		STA2PbCl4-Reflectance spectrum
wavelength (nm)	intensity (a.u.)	wavelength (nm)	Reflectivity (%)	wavelength (nm)	intensity (a.u.)	wavelength (nm)	Reflectivity (%)	wavelength (nm)	intensity (a.u.)	wavelength (nm)	Reflectivity (%)	wavelength (nm)	intensity (a.u.)	wavelength (nm)	Reflectivity (%)	wavelength (nm)	intensity (a.u.)	wavelength (nm)	Reflectivity (%)
400	4.40582	250	4.4	400.02	3.67363	250	3.3	320	2.20349	250	2.22	Sample 11	--	250	1.12187	325.07	0.28399	200	0.00225
401.06	4.40345	250.2	4.40005	401.07	3.65308	250.2	3.30005	321.07	2.20409	250.2	2.22005	Wavelength (nm)	--	250.5	1.12191	326	0	200.5	0.00302
401.96	4.40226	250.4	4.40007	401.97	3.66469	250.4	3.30007	322	2.20375	250.4	2.22007	300	1.22773	251	1.12185	327.07	0.01142	201	0.00286
403.03	4.40451	250.6	4.40011	403.01	3.64847	250.6	3.30011	323.07	2.20413	250.6	2.22011	301.07	1.20146	251.5	1.12179	328	0.17126	201.5	0.00344
403.93	4.40416	250.8	4.40014	404.05	3.66356	250.8	3.30014	324	2.20455	250.8	2.22014	302	1.17873	252	1.12168	329.07	0.11949	202	0.00261
405	4.404	251	4.40022	404.95	3.6243	251	3.30022	325.07	2.2027	251	2.22022	303.07	1.18747	252.5	1.12161	330	0.32865	202.5	0.00136
406.06	4.40643	251.2	4.40016	406	3.66444	251.2	3.30016	326	2.20309	251.2	2.22016	304	1.17423	253	1.12107	331.06	0.26244	203	0
406.96	4.4061	251.4	4.40015	407.06	3.62628	251.4	3.30015	327.07	2.20428	251.4	2.22015	305.07	1.15967	253.5	1.12102	331.96	0.27979	203.5	0.00208
408.03	4.40212	251.6	4.40016	407.96	3.60589	251.6	3.30016	328	2.20311	251.6	2.22016	306	1.16011	254	1.12082	333.03	0.4827	204	0.00297
408.93	4.40358	251.8	4.40034	409.03	3.60416	251.8	3.30034	329.07	2.20356	251.8	2.22034	307.07	1.13208	254.5	1.12081	333.93	0.47378	204.5	0.00382
410	4.40421	252	4.40037	409.93	3.63417	252	3.30037	330	2.20284	252	2.22037	308	1.17011	255	1.1207	335	0.37441	205	0.00273
411.07	4.40358	252.2	4.40039	411	3.62805	252.2	3.30039	331.07	2.20321	252.2	2.22039	309.07	1.15789	255.5	1.12059	336.06	0.59532	205.5	0.00407
412	4.40458	252.4	4.40019	412.06	3.61393	252.4	3.30019	332	2.20321	252.4	2.22019	310	1.18754	256	1.12068	336.96	0.72233	206	0.00316
413.07	4.40282	252.6	4.40024	412.96	3.60052	252.6	3.30024	333.07	2.20348	252.6	2.22024	311.07	1.17692	256.5	1.12066	338.03	1	206.5	0.0045
414	4.40552	252.8	4.40022	414.03	3.5966	252.8	3.30022	334	2.20357	252.8	2.22022	312	1.13609	257	1.12046	338.93	0.90313	207	0.0053
415.07	4.40614	253	4.4002	414.93	3.59833	253	3.3002	335.07	2.20325	253	2.2202	313.07	1.11855	257.5	1.12047	340	0.92956	207.5	0.00865
416	4.40239	253.2	4.40027	416	3.59637	253.2	3.30027	336	2.20385	253.2	2.22027	314	1.11422	258	1.12023	341.07	0.89102	208	0.007
417.07	4.40416	253.4	4.40023	417.06	3.60076	253.4	3.30023	337.07	2.20429	253.4	2.22023	315.07	1.10863	258.5	1.12027	342	0.9069	208.5	0.00654
418	4.40405	253.6	4.40014	417.96	3.58469	253.6	3.30014	338	2.20464	253.6	2.22014	316	1.10504	259	1.11994	343.07	0.92684	209	0.0084
419.07	4.40292	253.8	4.40031	419.03	3.56802	253.8	3.30031	339.07	2.20467	253.8	2.22031	317.07	1.12199	259.5	1.11986	344	0.89554	209.5	0.00937
420	4.40676	254	4.40042	419.93	3.57465	254	3.30042	340	2.20349	254	2.22042	318	1.1	260	1.11969	345.07	0.73856	210	0.00885
421.06	4.40475	254.2	4.40037	421	3.56406	254.2	3.30037	341.07	2.20443	254.2	2.22037	319.07	1.1113	260.5	1.11939	346	0.62682	210.5	0.01014
421.96	4.40329	254.4	4.40039	422.06	3.57166	254.4	3.30039	342	2.20369	254.4	2.22039	320	1.11343	261	1.11936	347.07	0.43087	211	0.01028
423.03	4.40215	254.6	4.40049	422.96	3.56741	254.6	3.30049	343.07	2.20435	254.6	2.22049	321.07	1.12131	261.5	1.11928	348	0.42131	211.5	0.01218
423.93	4.40339	254.8	4.4005	424.03	3.54637	254.8	3.3005	344	2.20318	254.8	2.2205	322	1.13356	262	1.11931	349.07	0.31235	212	0.01306
425	4.40572	255	4.40052	424.93	3.53698	255	3.30052	345.07	2.20388	255	2.22052	323.07	1.16929	262.5	1.11944	350	0.29965	212.5	0.01582
426.06	4.4	255.2	4.40046	426	3.51841	255.2	3.30046	346	2.20415	255.2	2.22046	324	1.14078	263	1.11938	351.06	0.30941	213	0.0172
426.96	4.40409	255.4	4.40058	427.04	3.538	255.4	3.30058	347.07	2.2032	255.4	2.22058	325.07	1.18357	263.5	1.11943	351.96	0.29293	213.5	0.01778
428.03	4.40496	255.6	4.40069	427.94	3.53917	255.6	3.30069	348	2.2047	255.6	2.22069	326	1.18428	264	1.11917	353.03	0.3363	214	0.01878
428.93	4.40416	255.8	4.40073	428.98	3.52988	255.8	3.30073	349.07	2.2044	255.8	2.22073	327.07	1.18765	264.5	1.11921	353.93	0.54789	214.5	0.01977
430	4.40515	256	4.40062	430.02	3.52658	256	3.30062	350	2.20452	256	2.22062	328	1.2048	265	1.11921	355	0.43568	215	0.02068
431.06	4.40506	256.2	4.40069	431.07	3.5172	256.2	3.30069	351.07	2.2035	256.2	2.22069	329.07	1.21523	265.5	1.119	356.06	0.31933	215.5	0.02189
431.96	4.40467	256.4	4.40076	431.97	3.52815	256.4	3.30076	352	2.20342	256.4	2.22076	330	1.19455	266	1.11902	356.96	0.43691	216	0.02269
433.03	4.40451	256.6	4.40096	433.01	3.51039	256.6	3.30096	353.07	2.20566	256.6	2.22096	331.07	1.20926	266.5	1.11912	358.03	0.35671	216.5	0.02296
433.93	4.40572	256.8	4.40099	434.05	3.53613	256.8	3.30099	354	2.20405	256.8	2.22099	332	1.20951	267	1.1191	358.93	0.44765	217	0.02234
435	4.40521	257	4.4011	434.95	3.53753	257	3.3011	355.07	2.20321	257	2.2211	333.07	1.22226	267.5	1.11898	360	0.45216	217.5	0.02349
436.06	4.40275	257.2	4.40121	436	3.56432	257.2	3.30121	356	2.20288	257.2	2.22121	334	1.22432	268	1.11906	--		218	0.02419
436.96	4.40279	257.4	4.40121	437.04	3.54742	257.4	3.30121	357.07	2.20311	257.4	2.22121	335.07	1.22688	268.5	1.11941	--		218.5	0.025
438.03	4.40154	257.6	4.40137	437.94	3.57507	257.6	3.30137	358	2.20336	257.6	2.22137	336	1.24338	269	1.11949	--		219	0.02624
438.93	4.4024	257.8	4.40145	438.98	3.5825	257.8	3.30145	359.07	2.20316	257.8	2.22145	337.07	1.20844	269.5	1.11965	--		219.5	0.02634
440	4.40418	258	4.40145	440.02	3.60337	258	3.30145	360	2.20349	258	2.22145	338	1.21388	270	1.1199	--		220	0.02676
441.04	4.40838	258.2	4.40175	441.07	3.60101	258.2	3.30175	361.07	2.20298	258.2	2.22175	339.07	1.22752	270.5	1.11994	--	--	220.5	0.02619
441.94	4.40637	258.4	4.40224	441.97	3.62071	258.4	3.30224	362	2.20324	258.4	2.22224	340	1.25732	271	1.11999	--	--	221	0.02642
442.98	4.40762	258.6	4.40267	443.01	3.63679	258.6	3.30267	363.07	2.20213	258.6	2.22267	341.07	1.23646	271.5	1.12026	--	--	221.5	0.02812
444.02	4.40409	258.8	4.40301	444.05	3.6493	258.8	3.30301	364	2.20119	258.8	2.22301	342	1.23934	272	1.12044	--	--	222	0.02815
445.07	4.40402	259	4.40335	444.95	3.6644	259	3.30335	365.07	2.20205	259	2.22335	343.07	1.23207	272.5	1.12063	--	--	222.5	0.02806
445.97	4.40441	259.2	4.40373	446	3.64483	259.2	3.30373	366	2.20149	259.2	2.22373	344	1.23431	273	1.12089	--	--	223	0.02818
447.01	4.40178	259.4	4.40418	447.04	3.67495	259.4	3.30418	367.07	2.20036	259.4	2.22418	345.07	1.27433	273.5	1.12105	--	--	223.5	0.02779
448.05	4.40468	259.6	4.40468	447.94	3.73473	259.6	3.30468	368	2.20136	259.6	2.22468	346	1.29757	274	1.12119	--	--	224	0.02778
448.95	4.40065	259.8	4.40504	448.98	3.70819	259.8	3.30504	369.07	2.20115	259.8	2.22504	347.07	1.27406	274.5	1.12136	--	--	224.5	0.02859
450	4.40442	260	4.40554	450.02	3.71517	260	3.30554	370	2.20112	260	2.22554	348	1.29705	275	1.12178	--	--	225	0.03013
451.06	4.40556	260.2	4.40602	451.07	3.7515	260.2	3.30602	371.06	2.20025	260.2	2.22602	349.07	1.2769	275.5	1.12199	--	--	225.5	0.03008
451.96	4.40433	260.4	4.40647	451.97	3.76625	260.4	3.30647	371.96	2.20096	260.4	2.22647	350	1.30185	276	1.12217	--	--	226	0.03006
453.03	4.40345	260.6	4.40694	453.01	3.81021	260.6	3.30694	373.03	2.20055	260.6	2.22694	351.07	1.35211	276.5	1.12263	--	--	226.5	0.03155
453.93	4.404	260.8	4.40729	454.05	3.82657	260.8	3.30729	373.93	2.2	260.8	2.22729	352	1.34408	277	1.12302	--	--	227	0.03211
455	4.40563	261	4.40773	454.95	3.88209	261	3.30773	375	2.20194	261	2.22773	353.07	1.40021	277.5	1.12315	--	--	227.5	0.03277
456.06	4.40303	261.2	4.40819	456	3.86573	261.2	3.30819	376.06	2.20379	261.2	2.22819	354	1.4022	278	1.12346	--	--	228	0.03341
456.96	4.40329	261.4	4.40861	457.04	3.90399	261.4	3.30861	376.96	2.2043	261.4	2.22861	355.07	1.41883	278.5	1.12388	--	--	228.5	0.03455
458.03	4.40287	261.6	4.4091	457.94	3.93504	261.6	3.3091	378.03	2.20724	261.6	2.2291	356	1.44366	279	1.12413	--	--	229	0.03492
458.93	4.40419	261.8	4.40938	458.98	3.98604	261.8	3.30938	378.93	2.20943	261.8	2.22938	357.07	1.47779	279.5	1.12437	--	--	229.5	0.03549
460	4.40437	262	4.40986	460.02	4.02139	262	3.30986	380	2.2118	262	2.22986	358	1.54327	280	1.12474	--	--	230	0.03653
461.06	4.40576	262.2	4.41019	461.07	4.06908	262.2	3.31019	381.07	2.22168	262.2	2.23019	359.07	1.50732	280.5	1.12511	--	--	230.5	0.03692
461.96	4.4075	262.4	4.41051	461.97	4.06472	262.4	3.31051	382	2.22891	262.4	2.23051	360	1.6051	281	1.1254	--	--	231	0.03628
463.03	4.40399	262.6	4.41061	463.01	4.12538	262.6	3.31061	383.07	2.24804	262.6	2.23061	361.07	1.62502	281.5	1.12568	--	--	231.5	0.03736
463.93	4.40865	262.8	4.41053	464.05	4.11172	262.8	3.31053	384	2.26731	262.8	2.23053	362	1.62165	282	1.12584	--	--	232	0.03774
465	4.40671	263	4.41064	464.95	4.17469	263	3.31064	385.07	2.29039	263	2.23064	363.07	1.59002	282.5	1.12614	--	--	232.5	0.03768
466.06	4.40504	263.2	4.41079	466	4.17426	263.2	3.31079	386	2.3247	263.2	2.23079	364	1.58928	283	1.12634	--	--	233	0.03778
466.96	4.40446	263.4	4.41095	467.04	4.15848	263.4	3.31095	387.07	2.37263	263.4	2.23095	365.07	1.62914	283.5	1.12671	--	--	233.5	0.03725
468.03	4.40383	263.6	4.41102	467.94	4.19579	263.6	3.31102	388	2.42525	263.6	2.23102	366	1.61559	284	1.12684	--	--	234	0.03701
468.93	4.40514	263.8	4.41099	468.98	4.22941	263.8	3.31099	389.07	2.50672	263.8	2.23099	367.07	1.62038	284.5	1.1271	--	--	234.5	0.03705
470	4.40421	264	4.41109	470.02	4.26905	264	3.31109	390	2.57987	264	2.23109	368	1.63825	285	1.12733	--	--	235	0.03696
471.04	4.40413	264.2	4.41113	471.07	4.28855	264.2	3.31113	391.06	2.65212	264.2	2.23113	369.07	1.69722	285.5	1.12742	--	--	235.5	0.0373
471.94	4.40461	264.4	4.41117	471.97	4.3	264.4	3.31117	391.96	2.71814	264.4	2.23117	370	1.72116	286	1.12761	--	--	236	0.03681
472.98	4.41445	264.6	4.41118	473.01	4.28947	264.6	3.31118	393.03	2.77673	264.6	2.23118	371.06	1.74291	286.5	1.12783	--	--	236.5	0.03654
474.02	4.42152	264.8	4.41122	474.05	4.23622	264.8	3.31122	393.93	2.83734	264.8	2.23122	371.96	1.70237	287	1.12787	--	--	237	0.03675
475.07	4.4264	265	4.41127	474.95	4.15806	265	3.31127	395	2.9055	265	2.23127	373.03	1.86021	287.5	1.12796	--	--	237.5	0.03696
475.97	4.43235	265.2	4.41137	476	4.14639	265.2	3.31137	396.06	2.9566	265.2	2.23137	373.93	1.85588	288	1.12789	--	--	238	0.03759
477.01	4.43177	265.4	4.41136	477.04	4.05276	265.4	3.31136	396.96	3.0094	265.4	2.23136	375	1.96526	288.5	1.12816	--	--	238.5	0.03764
478.05	4.43567	265.6	4.41137	477.94	3.95574	265.6	3.31137	398.03	3.04663	265.6	2.23137	376.06	2.00148	289	1.12826	--	--	239	0.03736
478.95	4.43911	265.8	4.41144	478.98	3.94656	265.8	3.31144	398.93	3.0928	265.8	2.23144	376.96	2.05582	289.5	1.12836	--	--	239.5	0.0375
480	4.44875	266	4.41154	480.02	3.93464	266	3.31154	400	3.15249	266	2.23154	378.03	2.09604	290	1.12848	--	--	240	0.03748
481.04	4.46355	266.2	4.41158	481.07	3.92518	266.2	3.31158	401.06	3.15568	266.2	2.23158	378.93	2.09234	290.5	1.12857	--	--	240.5	0.03763
481.94	4.48298	266.4	4.41169	481.97	3.89208	266.4	3.31169	401.96	3.2	266.4	2.23169	380	2.08946	291	1.12868	--	--	241	0.03745
482.98	4.50792	266.6	4.4116	483.01	3.89528	266.6	3.3116	403.03	3.19746	266.6	2.2316	381.07	2.08208	291.5	1.12913	--	--	241.5	0.0377
484.02	4.53986	266.8	4.41163	484.05	3.88385	266.8	3.31163	403.93	3.17032	266.8	2.23163	382	2.1	292	1.12917	--	--	242	0.03731
485.07	4.56964	267	4.41175	484.95	3.84194	267	3.31175	405	3.1022	267	2.23175	383.07	2.08312	292.5	1.12954	--	--	242.5	0.03665
485.97	4.60763	267.2	4.41182	486	3.83514	267.2	3.31182	406.06	3.03604	267.2	2.23182	384	2.07005	293	1.1297	--	--	243	0.03584
487.01	4.65898	267.4	4.41184	487.04	3.80587	267.4	3.31184	406.96	3.02912	267.4	2.23184	385.07	2.04141	293.5	1.12982	--	--	243.5	0.03573
488.05	4.72719	267.6	4.41184	487.94	3.7683	267.6	3.31184	408.03	2.9521	267.6	2.23184	386	1.97277	294	1.13	--	--	244	0.0351
488.95	4.77574	267.8	4.41186	488.98	3.74449	267.8	3.31186	408.93	2.89956	267.8	2.23186	387.07	1.91464	294.5	1.13013	--	--	244.5	0.03488
490	4.8384	268	4.41192	490.02	3.71153	268	3.31192	410	2.85823	268	2.23192	388	1.87513	295	1.13042	--	--	245	0.03425
491.04	4.92835	268.2	4.41192	491.07	3.7011	268.2	3.31192	411.07	2.78908	268.2	2.23192	389.07	1.7951	295.5	1.13063	--	--	245.5	0.03433
491.94	4.99193	268.4	4.41188	491.97	3.69132	268.4	3.31188	412	2.77415	268.4	2.23188	390	1.7752	296	1.13062	--	--	246	0.03355
492.98	5.07085	268.6	4.41177	493.01	3.67222	268.6	3.31177	413.07	2.72433	268.6	2.23177	391.06	1.77298	296.5	1.13091	--	--	246.5	0.03322
494.02	5.14077	268.8	4.41179	494.05	3.67808	268.8	3.31179	414	2.6817	268.8	2.23179	391.96	1.69859	297	1.13105	--	--	247	0.03302
495.07	5.19394	269	4.4117	494.95	3.63182	269	3.3117	415.07	2.64649	269	2.2317	393.03	1.66944	297.5	1.13124	--	--	247.5	0.03316
495.97	5.24413	269.2	4.41167	496	3.63656	269.2	3.31167	416	2.59277	269.2	2.23167	393.93	1.62788	298	1.1315	--	--	248	0.03299
497.01	5.29136	269.4	4.41167	497.02	3.62092	269.4	3.31167	417.07	2.56661	269.4	2.23167	395	1.59013	298.5	1.1319	--	--	248.5	0.0326
498.05	5.32192	269.6	4.4117	498.05	3.58938	269.6	3.3117	418	2.55104	269.6	2.2317	396.06	1.55149	299	1.13231	--	--	249	0.03263
498.95	5.36714	269.8	4.41177	498.94	3.5893	269.8	3.31177	419.07	2.5255	269.8	2.23177	396.96	1.55507	299.5	1.13248	--	--	249.5	0.03254
500	5.38456	270	4.41175	499.97	3.58737	270	3.31175	420	2.49725	270	2.23175	398.03	1.49696	300	1.13295	--	--	250	0.03202
501.04	5.4	270.2	4.41181	501	3.55814	270.2	3.31181	421.06	2.4734	270.2	2.23181	398.93	1.44634	300.5	1.13319	--	--	250.5	0.03272
501.94	5.38558	270.4	4.41177	502.02	3.52491	270.4	3.31177	421.96	2.4653	270.4	2.23177	400	1.46964	301	1.13385	--	--	251	0.03282
502.98	5.38915	270.6	4.41166	503.05	3.5253	270.6	3.31166	423.03	2.45269	270.6	2.23166	401.06	1.44955	301.5	1.13432	--	--	251.5	0.03332
504.02	5.36349	270.8	4.41155	503.94	3.50758	270.8	3.31155	423.93	2.43374	270.8	2.23155	401.96	1.46415	302	1.13475	--	--	252	0.0333
505.07	5.33715	271	4.41151	504.97	3.5034	271	3.31151	425	2.42077	271	2.23151	403.03	1.40804	302.5	1.13515	--	--	252.5	0.03357
505.97	5.30775	271.2	4.41146	506	3.5013	271.2	3.31146	426.06	2.41262	271.2	2.23146	403.93	1.41284	303	1.13541	--	--	253	0.03405
507.01	5.28728	271.4	4.41133	507.02	3.4886	271.4	3.31133	426.96	2.39227	271.4	2.23133	405	1.42741	303.5	1.13591	--	--	253.5	0.03408
508.05	5.25211	271.6	4.41124	508.05	3.48748	271.6	3.31124	428.03	2.38632	271.6	2.23124	406.06	1.3923	304	1.13632	--	--	254	0.03466
508.95	5.241	271.8	4.41114	508.94	3.46511	271.8	3.31114	428.93	2.37896	271.8	2.23114	406.96	1.36389	304.5	1.13673	--	--	254.5	0.03515
510	5.18454	272	4.41109	509.97	3.46229	272	3.31109	430	2.37102	272	2.23109	408.03	1.33993	305	1.13707	--	--	255	0.03513
511.04	5.15886	272.2	4.41099	511	3.45539	272.2	3.31099	431.06	2.36065	272.2	2.23099	408.93	1.35048	305.5	1.1372	--	--	255.5	0.0355
511.94	5.13624	272.4	4.41085	512.02	3.44892	272.4	3.31085	431.96	2.35826	272.4	2.23085	410	1.32741	306	1.13756	--	--	256	0.03589
512.98	5.08853	272.6	4.41082	513.05	3.44322	272.6	3.31082	433.03	2.35007	272.6	2.23082	411.07	1.31567	306.5	1.13784	--	--	256.5	0.03649
514.02	5.05353	272.8	4.41089	513.94	3.43735	272.8	3.31089	433.93	2.33631	272.8	2.23089	412	1.30002	307	1.13801	--	--	257	0.03681
515.07	5.01539	273	4.41079	514.97	3.4357	273	3.31079	435	2.33324	273	2.23079	413.07	1.27698	307.5	1.13843	--	--	257.5	0.03727
515.97	4.97679	273.2	4.41076	516	3.41458	273.2	3.31076	436.06	2.33285	273.2	2.23076	414	1.28091	308	1.13856	--	--	258	0.03806
517.01	4.95921	273.4	4.4107	517.02	3.42519	273.4	3.3107	436.96	2.33288	273.4	2.2307	415.07	1.24692	308.5	1.13828	--	--	258.5	0.03853
518.05	4.92701	273.6	4.4106	518.05	3.41764	273.6	3.3106	438.03	2.32051	273.6	2.2306	416	1.25491	309	1.13803	--	--	259	0.03906
518.95	4.89816	273.8	4.41053	518.94	3.40772	273.8	3.31053	438.93	2.31587	273.8	2.23053	417.07	1.26329	309.5	1.13797	--	--	259.5	0.03921
520	4.85456	274	4.41041	519.97	3.40981	274	3.31041	440	2.3138	274	2.23041	418	1.23957	310	1.13781	--	--	260	0.04026
521.04	4.82721	274.2	4.41028	521	3.41616	274.2	3.31028	441.04	2.31036	274.2	2.23028	419.07	1.23741	310.5	1.13749	--	--	260.5	0.04071
521.94	4.7858	274.4	4.41013	522.02	3.40184	274.4	3.31013	441.94	2.30777	274.4	2.23013	420	1.25651	311	1.13706	--	--	261	0.0417
522.98	4.76514	274.6	4.41005	523.05	3.3897	274.6	3.31005	442.98	2.30158	274.6	2.23005	421.06	1.25481	311.5	1.13704	--	--	261.5	0.04225
524.02	4.73593	274.8	4.4101	523.94	3.40111	274.8	3.3101	444.02	2.30071	274.8	2.2301	421.96	1.24484	312	1.13654	--	--	262	0.04343
525.07	4.71842	275	4.41013	524.97	3.38445	275	3.31013	445.07	2.29732	275	2.23013	423.03	1.21243	312.5	1.13615	--	--	262.5	0.04394
525.97	4.70206	275.2	4.41003	526	3.38449	275.2	3.31003	445.97	2.29275	275.2	2.23003	423.93	1.22751	313	1.1367	--	--	263	0.0447
527.01	4.69116	275.4	4.40995	527.02	3.38834	275.4	3.30995	447.01	2.29269	275.4	2.22995	425	1.20327	313.5	1.13675	--	--	263.5	0.04589
528.05	4.68279	275.6	4.40992	528.05	3.38112	275.6	3.30992	448.05	2.28883	275.6	2.22992	426.06	1.16548	314	1.13678	--	--	264	0.04717
528.95	4.67427	275.8	4.40991	528.94	3.38224	275.8	3.30991	448.95	2.28669	275.8	2.22991	426.96	1.18629	314.5	1.1368	--	--	264.5	0.04833
530	4.64445	276	4.40992	529.97	3.38667	276	3.30992	450	2.28595	276	2.22992	428.03	1.18304	315	1.13701	--	--	265	0.04974
531.04	4.61396	276.2	4.40987	531	3.36557	276.2	3.30987	451.06	2.28319	276.2	2.22987	428.93	1.14757	315.5	1.1372	--	--	265.5	0.05036
531.94	4.60059	276.4	4.4098	532.02	3.36943	276.4	3.3098	451.96	2.28053	276.4	2.2298	430	1.16575	316	1.13733	--	--	266	0.05158
532.98	4.59447	276.6	4.40984	533.05	3.36298	276.6	3.30984	453.03	2.2816	276.6	2.22984	431.06	1.16242	316.5	1.13761	--	--	266.5	0.05221
534.02	4.58092	276.8	4.40982	533.94	3.36349	276.8	3.30982	453.93	2.28244	276.8	2.22982	431.96	1.14472	317	1.13801	--	--	267	0.05332
535.07	4.56349	277	4.4098	534.97	3.36193	277	3.3098	455	2.27954	277	2.2298	433.03	1.16451	317.5	1.138	--	--	267.5	0.05444
535.97	4.54684	277.2	4.40977	536	3.37145	277.2	3.30977	456.06	2.28046	277.2	2.22977	433.93	1.15155	318	1.13823	--	--	268	0.05533
537.01	4.53384	277.4	4.4098	537.02	3.35597	277.4	3.3098	456.96	2.27689	277.4	2.2298	435	1.13989	318.5	1.13853	--	--	268.5	0.05647
538.05	4.52276	277.6	4.40984	538.05	3.36399	277.6	3.30984	458.03	2.28126	277.6	2.22984	436.06	1.16001	319	1.13869	--	--	269	0.057
538.95	4.51151	277.8	4.40984	538.94	3.34976	277.8	3.30984	458.93	2.27749	277.8	2.22984	436.96	1.19135	319.5	1.1388	--	--	269.5	0.05732
540	4.51598	278	4.4098	539.97	3.35858	278	3.3098	460	2.27527	278	2.2298	438.03	1.17997	320	1.13895	--	--	270	0.05822
541.02	4.51242	278.2	4.40982	541	3.35913	278.2	3.30982	461.06	2.27219	278.2	2.22982	438.93	1.14691	320.5	1.13883	--	--	270.5	0.05904
542.05	4.50897	278.4	4.40973	542.02	3.35495	278.4	3.30973	461.96	2.27306	278.4	2.22973	440	1.1685	321	1.13871	--	--	271	0.05936
542.94	4.49734	278.6	4.40975	543.05	3.35451	278.6	3.30975	463.03	2.27273	278.6	2.22975	441.04	1.1645	321.5	1.13829	--	--	271.5	0.06001
543.97	4.48794	278.8	4.40973	543.94	3.342	278.8	3.30973	463.93	2.27207	278.8	2.22973	441.94	1.18615	322	1.13804	--	--	272	0.06038
545	4.47937	279	4.40961	544.97	3.3456	279	3.30961	465	2.27186	279	2.22961	442.98	1.1829	322.5	1.13766	--	--	272.5	0.06065
546.02	4.46853	279.2	4.4096	546	3.3341	279.2	3.3096	466.06	2.26954	279.2	2.2296	444.02	1.20135	323	1.13731	--	--	273	0.06105
547.05	4.46694	279.4	4.4096	547.01	3.34623	279.4	3.3096	466.96	2.267	279.4	2.2296	445.07	1.18644	323.5	1.13687	--	--	273.5	0.06163
547.94	4.45807	279.6	4.40963	548.02	3.34216	279.6	3.30963	468.03	2.2628	279.6	2.22963	445.97	1.17655	324	1.13627	--	--	274	0.06232
548.97	4.45502	279.8	4.40965	549.04	3.33736	279.8	3.30965	468.93	2.26139	279.8	2.22965	447.01	1.19279	324.5	1.13585	--	--	274.5	0.0628
550	4.44244	280	4.40958	550.05	3.34012	280	3.30958	470	2.26302	280	2.22958	448.05	1.20042	325	1.13529	--	--	275	0.06341
551.02	4.43888	280.2	4.40953	551.07	3.34767	280.2	3.30953	471.04	2.26001	280.2	2.22953	448.95	1.23114	325.5	1.1348	--	--	275.5	0.06455
552.05	4.44039	280.4	4.40956	551.94	3.34485	280.4	3.30956	471.94	2.25744	280.4	2.22956	450	1.22426	326	1.13424	--	--	276	0.06505
552.94	4.44054	280.6	4.40956	552.95	3.32958	280.6	3.30956	472.98	2.25578	280.6	2.22956		--	326.5	1.13374	--	--	276.5	0.06589
553.97	4.43767	280.8	4.4095	553.97	3.32997	280.8	3.3095	474.02	2.25811	280.8	2.2295		--	327	1.13327	--	--	277	0.06672
555	4.43032	281	4.40948	554.98	3.32486	281	3.30948	475.07	2.25494	281	2.22948		--	327.5	1.13254	--	--	277.5	0.06765
556.02	4.42543	281.2	4.40946	556	3.33283	281.2	3.30946	475.97	2.25166	281.2	2.22946		--	328	1.1318	--	--	278	0.06827
557.05	4.42125	281.4	4.40944	557.02	3.33392	281.4	3.30944	477.01	2.25444	281.4	2.22944		--	328.5	1.13112	--	--	278.5	0.06901
557.94	4.42168	281.6	4.40935	558.05	3.33389	281.6	3.30935	478.05	2.24985	281.6	2.22935	--		329	1.13047	--	--	279	0.07055
558.97	4.42078	281.8	4.40933	558.94	3.32896	281.8	3.30933	478.95	2.25123	281.8	2.22933	--		329.5	1.12953	--	--	279.5	0.07136
560	4.4203	282	4.4093	559.97	3.33161	282	3.3093	480	2.25305	282	2.2293	--		330	1.12868	--	--	280	0.07219
561.02	4.41586	282.2	4.40931	561	3.33018	282.2	3.30931	481.04	2.24931	282.2	2.22931	--		330.5	1.12798	--	--	280.5	0.07314
562.05	4.41826	282.4	4.40933	562.02	3.32641	282.4	3.30933	481.94	2.24412	282.4	2.22933	--		331	1.12689	--	--	281	0.07427
562.94	4.41368	282.6	4.40939	563.05	3.32761	282.6	3.30939	482.98	2.243	282.6	2.22939	--		331.5	1.12581	--	--	281.5	0.07524
563.97	4.41284	282.8	4.40944	563.94	3.32564	282.8	3.30944	484.02	2.24275	282.8	2.22944	--		332	1.12491	--	--	282	0.0762
565	4.41435	283	4.40946	564.97	3.32875	283	3.30946	485.07	2.24371	283	2.22946	--		332.5	1.12405	--	--	282.5	0.07752
566.02	4.41286	283.2	4.40957	566	3.3251	283.2	3.30957	485.97	2.2437	283.2	2.22957	--		333	1.12332	--	--	283	0.07903
567.05	4.41269	283.4	4.40952	567.01	3.31532	283.4	3.30952	487.01	2.24254	283.4	2.22952	--		333.5	1.12227	--	--	283.5	0.07954
567.94	4.41158	283.6	4.40954	568.02	3.32161	283.6	3.30954	488.05	2.24091	283.6	2.22954	--		334	1.12143	--	--	284	0.08054
568.97	4.41136	283.8	4.40958	569.04	3.31893	283.8	3.30958	488.95	2.24089	283.8	2.22958	--		334.5	1.12056	--	--	284.5	0.08161
570	4.40889	284	4.40958	570.05	3.32217	284	3.30958	490	2.24199	284	2.22958	--		335	1.11942	--	--	285	0.08316
571.02	4.41042	284.2	4.40963	571.07	3.31926	284.2	3.30963	491.04	2.23762	284.2	2.22963	--		335.5	1.11829	--	--	285.5	0.0843
572.05	4.41331	284.4	4.40961	571.94	3.31541	284.4	3.30961	491.94	2.23901	284.4	2.22961	--		336	1.11747	--	--	286	0.08569
572.94	4.41251	284.6	4.40953	572.95	3.31622	284.6	3.30953	492.98	2.23812	284.6	2.22953	--		336.5	1.11636	--	--	286.5	0.08713
573.97	4.40778	284.8	4.40965	573.97	3.30954	284.8	3.30965	494.02	2.23522	284.8	2.22965	--		337	1.11532	--	--	287	0.08848
575	4.40775	285	4.40972	574.98	3.31075	285	3.30972	495.07	2.23344	285	2.22972	--		337.5	1.11407	--	--	287.5	0.08967
576.02	4.40849	285.2	4.40969	576	3.31694	285.2	3.30969	495.97	2.231	285.2	2.22969	--		338	1.11285	--	--	288	0.09127
577.05	4.40562	285.4	4.40963	577.01	3.3134	285.4	3.30963	497.01	2.23319	285.4	2.22963	--		338.5	1.11185	--	--	288.5	0.09271
577.94	4.40566	285.6	4.40967	578.02	3.31828	285.6	3.30967	498.05	2.23413	285.6	2.22967	--		339	1.11061	--	--	289	0.09418
578.97	4.40307	285.8	4.40976	579.04	3.30865	285.8	3.30976	498.95	2.2301	285.8	2.22976	--		339.5	1.10973	--	--	289.5	0.09538
580	4.40464	286	4.40969	580.05	3.30985	286	3.30969	500	2.2288	286	2.22969	--		340	1.10884	--	--	290	0.09679
581.02	4.40143	286.2	4.40968	581.07	3.31245	286.2	3.30968	501.04	2.22644	286.2	2.22968	--		340.5	1.10784	--	--	290.5	0.09822
582.05	4.40338	286.4	4.40975	581.94	3.31208	286.4	3.30975	501.94	2.22932	286.4	2.22975	--		341	1.10694	--	--	291	0.09943
582.94	4.4029	286.6	4.40975	582.95	3.31053	286.6	3.30975	502.98	2.23017	286.6	2.22975	--		341.5	1.10599	--	--	291.5	0.10082
583.97	4.40501	286.8	4.40977	583.97	3.31304	286.8	3.30977	504.02	2.22757	286.8	2.22977	--		342	1.10513	--	--	292	0.10198
585	4.40312	287	4.40972	584.98	3.30726	287	3.30972	505.07	2.22593	287	2.22972	--		342.5	1.10444	--	--	292.5	0.10303
586.02	4.4049	287.2	4.40971	586	3.31421	287.2	3.30971	505.97	2.22596	287.2	2.22971	--		343	1.10366	--	--	293	0.10416
587.05	4.40465	287.4	4.40976	587	3.31216	287.4	3.30976	507.01	2.2255	287.4	2.22976	--		343.5	1.10296	--	--	293.5	0.1052
587.94	4.40386	287.6	4.40983	588	3.31218	287.6	3.30983	508.05	2.22325	287.6	2.22983	--		344	1.10222	--	--	294	0.10666
588.97	4.40698	287.8	4.4098	589	3.3078	287.8	3.3098	508.95	2.22202	287.8	2.2298	--		344.5	1.10166	--	--	294.5	0.10801
590	4.40577	288	4.4098	590	3.30862	288	3.3098	510	2.22245	288	2.2298	--		345	1.10102	--	--	295	0.10912
591.01	4.4047	288.2	4.40982	591	3.30646	288.2	3.30982	511.04	2.22659	288.2	2.22982	--		345.5	1.10066	--	--	295.5	0.11025
592.02	4.40414	288.4	4.4098	592	3.30622	288.4	3.3098	511.94	2.22326	288.4	2.2298	--		346	1.1003	--	--	296	0.11123
593.04	4.40433	288.6	4.40991	593	3.30429	288.6	3.30991	512.98	2.22118	288.6	2.22991	--		346.5	1.1002	--	--	296.5	0.11208
594.05	4.40617	288.8	4.41002	594	3.30821	288.8	3.31002	514.02	2.22185	288.8	2.23002	--		347	1.10003	--	--	297	0.11284
595.07	4.40751	289	4.41002	595	3.3071	289	3.31002	515.07	2.2192	289	2.23002	--		347.5	1.1	--	--	297.5	0.1139
595.94	4.40514	289.2	4.41007	596	3.3	289.2	3.31007	515.97	2.2191	289.2	2.23007	--		348	1.1002	--	--	298	0.11468
596.95	4.40757	289.4	4.41006	597.01	3.30198	289.4	3.31006	517.01	2.2189	289.4	2.23006	--		348.5	1.10041	--	--	298.5	0.11524
597.97	4.40749	289.6	4.41017	598.02	3.30545	289.6	3.31017	518.05	2.21886	289.6	2.23017	--		349	1.1009	--	--	299	0.11554
598.98	4.40456	289.8	4.41018	599.04	3.30313	289.8	3.31018	518.95	2.21629	289.8	2.23018	--		349.5	1.10128	--	--	299.5	0.11546
600	4.40416	290	4.41017	600.05	3.30629	290	3.31017	520	2.21971	290	2.23017	--		350	1.1019	--	--	300	0.11551
--	--	290.2	4.41026	601.07	3.30765	290.2	3.31026	521.04	2.2185	290.2	2.23026	--		350.5	1.10261	--	--	300.5	0.11624
--	--	290.4	4.41036	601.94	3.30669	290.4	3.31036	521.94	2.21549	290.4	2.23036	--		351	1.10323	--	--	301	0.11667
--	--	290.6	4.41037	602.95	3.30588	290.6	3.31037	522.98	2.2132	290.6	2.23037	--		351.5	1.10416	--	--	301.5	0.11666
--	--	290.8	4.41045	603.97	3.30148	290.8	3.31045	524.02	2.21611	290.8	2.23045	--		352	1.10525	--	--	302	0.11624
--	--	291	4.41049	604.98	3.30536	291	3.31049	525.07	2.21179	291	2.23049	--		352.5	1.1063	--	--	302.5	0.11603
--	--	291.2	4.41049	606	3.30318	291.2	3.31049	525.97	2.21417	291.2	2.23049	--		353	1.1075	--	--	303	0.11556
--	--	291.4	4.41059	--	--	291.4	3.31059	527.01	2.21337	291.4	2.23059	--		353.5	1.10866	--	--	303.5	0.11501
--	--	291.6	4.41057	--	--	291.6	3.31057	528.05	2.21118	291.6	2.23057	--		354	1.11006	--	--	304	0.11485
--	--	291.8	4.41057	--	--	291.8	3.31057	528.95	2.21169	291.8	2.23057	--		354.5	1.11139	--	--	304.5	0.11456
--	--	292	4.41066	--	--	292	3.31066	530	2.21057	292	2.23066	--		355	1.11304	--	--	305	0.11326
--	--	292.2	4.41067	--	--	292.2	3.31067	531.04	2.20929	292.2	2.23067	--		355.5	1.11464	--	--	305.5	0.11206
--	--	292.4	4.4107	--	--	292.4	3.3107	531.94	2.21122	292.4	2.2307	--		356	1.11605	--	--	306	0.11106
--	--	292.6	4.41074	--	--	292.6	3.31074	532.98	2.20638	292.6	2.23074	--		356.5	1.11753	--	--	306.5	0.10986
--	--	292.8	4.41079	--	--	292.8	3.31079	534.02	2.20642	292.8	2.23079	--		357	1.11919	--	--	307	0.10914
--	--	293	4.41083	--	--	293	3.31083	535.07	2.20778	293	2.23083	--		357.5	1.12085	--	--	307.5	0.10824
--	--	293.2	4.41083	--	--	293.2	3.31083	535.97	2.20759	293.2	2.23083	--		358	1.12257	--	--	308	0.1067
--	--	293.4	4.41085	--	--	293.4	3.31085	537.01	2.20715	293.4	2.23085	--		358.5	1.12535	--	--	308.5	0.1016
--	--	293.6	4.41093	--	--	293.6	3.31093	538.05	2.20732	293.6	2.23093	--		359	1.128	--	--	309	0.09641
--	--	293.8	4.41091	--	--	293.8	3.31091	538.95	2.20607	293.8	2.23091	--		359.5	1.13069	--	--	309.5	0.0912
--	--	294	4.41102	--	--	294	3.31102	540	2.20779	294	2.23102	--		360	1.13357	--	--	310	0.0863
--	--	294.2	4.41101	--	--	294.2	3.31101	541.02	2.20576	294.2	2.23101	--		360.5	1.13673	--	--	310.5	0.08121
--	--	294.4	4.41098	--	--	294.4	3.31098	542.05	2.20608	294.4	2.23098	--		361	1.13992	--	--	311	0.07633
--	--	294.6	4.41101	--	--	294.6	3.31101	542.94	2.20544	294.6	2.23101	--		361.5	1.14323	--	--	311.5	0.07053
--	--	294.8	4.41104	--	--	294.8	3.31104	543.97	2.20458	294.8	2.23104	--		362	1.14694	--	--	312	0.06456
--	--	295	4.41105	--	--	295	3.31105	545	2.20706	295	2.23105	--		362.5	1.15083	--	--	312.5	0.05897
--	--	295.2	4.41113	--	--	295.2	3.31113	546.02	2.20328	295.2	2.23113	--		363	1.15397	--	--	313	0.05731
--	--	295.4	4.41127	--	--	295.4	3.31127	547.05	2.20339	295.4	2.23127	--		363.5	1.15769	--	--	313.5	0.05545
--	--	295.6	4.41131	--	--	295.6	3.31131	547.94	2.204	295.6	2.23131	--		364	1.16172	--	--	314	0.05358
--	--	295.8	4.41137	--	--	295.8	3.31137	548.97	2.202	295.8	2.23137	--		364.5	1.1663	--	--	314.5	0.05147
--	--	296	4.41148	--	--	296	3.31148	550	2.20349	296	2.23148	--		365	1.17136	--	--	315	0.04938
--	--	296.2	4.41147	--	--	296.2	3.31147	--	--	296.2	2.23147	--		365.5	1.17711	--	--	315.5	0.04722
--	--	296.4	4.41162	--	--	296.4	3.31162	--	--	296.4	2.23162	--		366	1.18353	--	--	316	0.04468
--	--	296.6	4.41166	--	--	296.6	3.31166	--	--	296.6	2.23166	--		366.5	1.19057	--	--	316.5	0.0425
--	--	296.8	4.41177	--	--	296.8	3.31177	--	--	296.8	2.23177	--		367	1.19835	--	--	317	0.04044
--	--	297	4.41178	--	--	297	3.31178	--	--	297	2.23178	--		367.5	1.20698	--	--	317.5	0.03769
--	--	297.2	4.41175	--	--	297.2	3.31175	--	--	297.2	2.23175	--		368	1.21646	--	--	318	0.03484
--	--	297.4	4.41188	--	--	297.4	3.31188	--	--	297.4	2.23188	--		368.5	1.22678	--	--	318.5	0.03211
--	--	297.6	4.41192	--	--	297.6	3.31192	--	--	297.6	2.23192	--		369	1.23799	--	--	319	0.02976
--	--	297.8	4.41204	--	--	297.8	3.31204	--	--	297.8	2.23204	--		369.5	1.25016	--	--	319.5	0.02731
--	--	298	4.41213	--	--	298	3.31213	--	--	298	2.23213	--		370	1.26314	--	--	320	0.0249
--	--	298.2	4.41209	--	--	298.2	3.31209	--	--	298.2	2.23209	--		370.5	1.27666	--	--	320.5	0.02291
--	--	298.4	4.41219	--	--	298.4	3.31219	--	--	298.4	2.23219	--		371	1.29135	--	--	321	0.02077
--	--	298.6	4.4123	--	--	298.6	3.3123	--	--	298.6	2.2323	--		371.5	1.30664	--	--	321.5	0.01888
--	--	298.8	4.41239	--	--	298.8	3.31239	--	--	298.8	2.23239	--		372	1.32291	--	--	322	0.01767
--	--	299	4.41239	--	--	299	3.31239	--	--	299	2.23239	--		372.5	1.3398	--	--	322.5	0.01626
--	--	299.2	4.41242	--	--	299.2	3.31242	--	--	299.2	2.23242	--		373	1.35778	--	--	323	0.01522
--	--	299.4	4.41249	--	--	299.4	3.31249	--	--	299.4	2.23249	--		373.5	1.3758	--	--	323.5	0.0142
--	--	299.6	4.41257	--	--	299.6	3.31257	--	--	299.6	2.23257	--		374	1.39489	--	--	324	0.01354
--	--	299.8	4.41258	--	--	299.8	3.31258	--	--	299.8	2.23258	--		374.5	1.41424	--	--	324.5	0.01324
--	--	300	4.41259	--	--	300	3.31259	--	--	300	2.23259	--		375	1.43471	--	--	325	0.01344
--	--	300.2	4.41269	--	--	300.2	3.31269	--	--	300.2	2.23269	--		375.5	1.45495	--	--	325.5	0.0138
--	--	300.4	4.41277	--	--	300.4	3.31277	--	--	300.4	2.23277	--		376	1.47591	--	--	326	0.01473
--	--	300.6	4.4128	--	--	300.6	3.3128	--	--	300.6	2.2328	--		376.5	1.49691	--	--	326.5	0.0158
--	--	300.8	4.41291	--	--	300.8	3.31291	--	--	300.8	2.23291	--		377	1.51871	--	--	327	0.01723
--	--	301	4.41293	--	--	301	3.31293	--	--	301	2.23293	--		377.5	1.53987	--	--	327.5	0.01895
--	--	301.2	4.41295	--	--	301.2	3.31295	--	--	301.2	2.23295	--		378	1.56182	--	--	328	0.0208
--	--	301.4	4.413	--	--	301.4	3.313	--	--	301.4	2.233	--		378.5	1.58298	--	--	328.5	0.02325
--	--	301.6	4.41296	--	--	301.6	3.31296	--	--	301.6	2.23296	--		379	1.6041	--	--	329	0.02605
--	--	301.8	4.41296	--	--	301.8	3.31296	--	--	301.8	2.23296	--		379.5	1.62467	--	--	329.5	0.0294
--	--	302	4.41295	--	--	302	3.31295	--	--	302	2.23295	--		380	1.64533	--	--	330	0.03342
--	--	302.2	4.41295	--	--	302.2	3.31295	--	--	302.2	2.23295	--		380.5	1.6655	--	--	330.5	0.03798
--	--	302.4	4.41301	--	--	302.4	3.31301	--	--	302.4	2.23301	--		381	1.68538	--	--	331	0.04273
--	--	302.6	4.41306	--	--	302.6	3.31306	--	--	302.6	2.23306	--		381.5	1.70415	--	--	331.5	0.04863
--	--	302.8	4.41304	--	--	302.8	3.31304	--	--	302.8	2.23304	--		382	1.72274	--	--	332	0.05557
--	--	303	4.41299	--	--	303	3.31299	--	--	303	2.23299	--		382.5	1.74107	--	--	332.5	0.06342
--	--	303.2	4.413	--	--	303.2	3.313	--	--	303.2	2.233	--		383	1.75862	--	--	333	0.07228
--	--	303.4	4.41301	--	--	303.4	3.31301	--	--	303.4	2.23301	--		383.5	1.77603	--	--	333.5	0.08267
--	--	303.6	4.41291	--	--	303.6	3.31291	--	--	303.6	2.23291	--		384	1.79343	--	--	334	0.09403
--	--	303.8	4.41278	--	--	303.8	3.31278	--	--	303.8	2.23278	--		384.5	1.81012	--	--	334.5	0.10718
--	--	304	4.41281	--	--	304	3.31281	--	--	304	2.23281	--		385	1.8264	--	--	335	0.1221
--	--	304.2	4.4128	--	--	304.2	3.3128	--	--	304.2	2.2328	--		385.5	1.84259	--	--	335.5	0.13894
--	--	304.4	4.41268	--	--	304.4	3.31268	--	--	304.4	2.23268	--		386	1.85799	--	--	336	0.15725
--	--	304.6	4.41265	--	--	304.6	3.31265	--	--	304.6	2.23265	--		386.5	1.87293	--	--	336.5	0.17789
--	--	304.8	4.41259	--	--	304.8	3.31259	--	--	304.8	2.23259	--		387	1.88723	--	--	337	0.20067
--	--	305	4.41249	--	--	305	3.31249	--	--	305	2.23249	--		387.5	1.90156	--	--	337.5	0.22491
--	--	305.2	4.41247	--	--	305.2	3.31247	--	--	305.2	2.23247	--		388	1.91539	--	--	338	0.25098
--	--	305.4	4.41247	--	--	305.4	3.31247	--	--	305.4	2.23247	--		388.5	1.92798	--	--	338.5	0.27905
--	--	305.6	4.41249	--	--	305.6	3.31249	--	--	305.6	2.23249	--		389	1.93987	--	--	339	0.30805
--	--	305.8	4.4125	--	--	305.8	3.3125	--	--	305.8	2.2325	--		389.5	1.95178	--	--	339.5	0.33782
--	--	306	4.41246	--	--	306	3.31246	--	--	306	2.23246	--		390	1.96234	--	--	340	0.36838
--	--	306.2	4.41242	--	--	306.2	3.31242	--	--	306.2	2.23242	--		390.5	1.97253	--	--	340.5	0.40086
--	--	306.4	4.41228	--	--	306.4	3.31228	--	--	306.4	2.23228	--		391	1.98233	--	--	341	0.4333
--	--	306.6	4.41224	--	--	306.6	3.31224	--	--	306.6	2.23224	--		391.5	1.9912	--	--	341.5	0.46511
--	--	306.8	4.41213	--	--	306.8	3.31213	--	--	306.8	2.23213	--		392	1.99927	--	--	342	0.49809
--	--	307	4.41212	--	--	307	3.31212	--	--	307	2.23212	--		392.5	2.00678	--	--	342.5	0.529
--	--	307.2	4.41205	--	--	307.2	3.31205	--	--	307.2	2.23205	--		393	2.01376	--	--	343	0.55968
--	--	307.4	4.41201	--	--	307.4	3.31201	--	--	307.4	2.23201	--		393.5	2.02064	--	--	343.5	0.58947
--	--	307.6	4.41201	--	--	307.6	3.31201	--	--	307.6	2.23201	--		394	2.02612	--	--	344	0.61864
--	--	307.8	4.41201	--	--	307.8	3.31201	--	--	307.8	2.23201	--		394.5	2.03183	--	--	344.5	0.64667
--	--	308	4.412	--	--	308	3.312	--	--	308	2.232	--		395	2.03702	--	--	345	0.67252
--	--	308.2	4.41188	--	--	308.2	3.31188	--	--	308.2	2.23188	--		395.5	2.04191	--	--	345.5	0.69689
--	--	308.4	4.41184	--	--	308.4	3.31184	--	--	308.4	2.23184	--		396	2.04646	--	--	346	0.72127
--	--	308.6	4.41186	--	--	308.6	3.31186	--	--	308.6	2.23186	--		396.5	2.05054			346.5	0.74248
--	--	308.8	4.41177	--	--	308.8	3.31177	--	--	308.8	2.23177	--		397	2.05395			347	0.76391
--	--	309	4.4117	--	--	309	3.3117	--	--	309	2.2317	--		397.5	2.05745			347.5	0.78343
--	--	309.2	4.41165	--	--	309.2	3.31165	--	--	309.2	2.23165	--		398	2.06027			348	0.80169
--	--	309.4	4.41156	--	--	309.4	3.31156	--	--	309.4	2.23156	--		398.5	2.06313			348.5	0.81832
--	--	309.6	4.41147	--	--	309.6	3.31147	--	--	309.6	2.23147	--		399	2.06507			349	0.83448
--	--	309.8	4.41133	--	--	309.8	3.31133	--	--	309.8	2.23133	--		399.5	2.06718			349.5	0.84868
--	--	310	4.41124	--	--	310	3.31124	--	--	310	2.23124	--		400	2.06862			350	0.86215
--	--	310.2	4.4112	--	--	310.2	3.3112	--	--	310.2	2.2312	--		400.5	2.0697			350.5	0.87407
--	--	310.4	4.41113	--	--	310.4	3.31113	--	--	310.4	2.23113	--		401	2.07087			351	0.88528
--	--	310.6	4.41112	--	--	310.6	3.31112	--	--	310.6	2.23112	--		401.5	2.07179			351.5	0.89506
--	--	310.8	4.41105	--	--	310.8	3.31105	--	--	310.8	2.23105	--		402	2.07245			352	0.90439
--	--	311	4.41101	--	--	311	3.31101	--	--	311	2.23101	--		402.5	2.07293			352.5	0.91302
--	--	311.2	4.41094	--	--	311.2	3.31094	--	--	311.2	2.23094	--		403	2.07317			353	0.92031
--	--	311.4	4.41089	--	--	311.4	3.31089	--	--	311.4	2.23089	--		403.5	2.07378			353.5	0.92676
--	--	311.6	4.41085	--	--	311.6	3.31085	--	--	311.6	2.23085	--		404	2.07443			354	0.93291
--	--	311.8	4.41071	--	--	311.8	3.31071	--	--	311.8	2.23071	--		404.5	2.0747			354.5	0.93793
--	--	312	4.41063	--	--	312	3.31063	--	--	312	2.23063	--		405	2.07505			355	0.94185
--	--	312.2	4.4106	--	--	312.2	3.3106	--	--	312.2	2.2306	--		405.5	2.07541			355.5	0.94614
--	--	312.4	4.41051	--	--	312.4	3.31051	--	--	312.4	2.23051	--		406	2.07609			356	0.95027
--	--	312.6	4.41043	--	--	312.6	3.31043	--	--	312.6	2.23043	--		406.5	2.07674			356.5	0.95343
--	--	312.8	4.41028	--	--	312.8	3.31028	--	--	312.8	2.23028	--		407	2.07742			357	0.95655
--	--	313	4.41022	--	--	313	3.31022	--	--	313	2.23022	--		407.5	2.07808			357.5	0.95915
--	--	313.2	4.41011	--	--	313.2	3.31011	--	--	313.2	2.23011	--		408	2.0784			358	0.96092
--	--	313.4	4.41	--	--	313.4	3.31	--	--	313.4	2.23	--		408.5	2.0783			358.5	0.96332
--	--	313.6	4.40994	--	--	313.6	3.30994	--	--	313.6	2.22994	--		409	2.07828			359	0.96618
--	--	313.8	4.40984	--	--	313.8	3.30984	--	--	313.8	2.22984	--		409.5	2.07888			359.5	0.96822
--	--	314	4.40979	--	--	314	3.30979	--	--	314	2.22979	--		410	2.07919			360	0.96947
--	--	314.2	4.40965	--	--	314.2	3.30965	--	--	314.2	2.22965	--		410.5	2.07931			360.5	0.97067
--	--	314.4	4.40954	--	--	314.4	3.30954	--	--	314.4	2.22954	--		411	2.07917			361	0.97209
--	--	314.6	4.40948	--	--	314.6	3.30948	--	--	314.6	2.22948	--		411.5	2.07926			361.5	0.97324
--	--	314.8	4.40938	--	--	314.8	3.30938	--	--	314.8	2.22938	--		412	2.07955			362	0.97476
--	--	315	4.40933	--	--	315	3.30933	--	--	315	2.22933	--		412.5	2.0798			362.5	0.97606
--	--	315.2	4.40921	--	--	315.2	3.30921	--	--	315.2	2.22921	--		413	2.08033			363	0.97731
--	--	315.4	4.40907	--	--	315.4	3.30907	--	--	315.4	2.22907	--		413.5	2.08095			363.5	0.97709
--	--	315.6	4.40902	--	--	315.6	3.30902	--	--	315.6	2.22902	--		414	2.0812			364	0.97743
--	--	315.8	4.40889	--	--	315.8	3.30889	--	--	315.8	2.22889	--		414.5	2.0815			364.5	0.97906
--	--	316	4.40878	--	--	316	3.30878	--	--	316	2.22878	--		415	2.08211			365	0.97912
--	--	316.2	4.40869	--	--	316.2	3.30869	--	--	316.2	2.22869	--		415.5	2.08242			365.5	0.97971
--	--	316.4	4.40857	--	--	316.4	3.30857	--	--	316.4	2.22857	--		416	2.08313			366	0.97976
--	--	316.6	4.40849	--	--	316.6	3.30849	--	--	316.6	2.22849	--		416.5	2.08313			366.5	0.97959
--	--	316.8	4.40843	--	--	316.8	3.30843	--	--	316.8	2.22843	--		417	2.08346			367	0.98012
--	--	317	4.40834	--	--	317	3.30834	--	--	317	2.22834	--		417.5	2.0836			367.5	0.97996
--	--	317.2	4.40828	--	--	317.2	3.30828	--	--	317.2	2.22828	--		418	2.08401			368	0.98005
--	--	317.4	4.40826	--	--	317.4	3.30826	--	--	317.4	2.22826	--		418.5	2.0845			368.5	0.98092
--	--	317.6	4.40819	--	--	317.6	3.30819	--	--	317.6	2.22819	--		419	2.08476			369	0.98012
--	--	317.8	4.40811	43057	--	317.8	3.30811	--	--	317.8	2.22811	--		419.5	2.08468			369.5	0.98116
--	--	318	4.40803	43057	--	318	3.30803	--	--	318	2.22803	--		420	2.08512			370	0.98153
--	--	318.2	4.40786	--	--	318.2	3.30786	--	--	318.2	2.22786	--		420.5	2.08526			370.5	0.9818
--	--	318.4	4.40771	--	--	318.4	3.30771	--	--	318.4	2.22771	--		421	2.08572			371	0.98242
--	--	318.6	4.40756	--	--	318.6	3.30756	--	--	318.6	2.22756	--		421.5	2.08652			371.5	0.98295
--	--	318.8	4.40737	--	--	318.8	3.30737	--	--	318.8	2.22737	--		422	2.08693			372	0.98313
--	--	319	4.40721	--	--	319	3.30721	--	--	319	2.22721	--		422.5	2.08733			372.5	0.98348
--	--	319.2	4.40705	--	--	319.2	3.30705	--	--	319.2	2.22705	--		423	2.08751			373	0.98397
--	--	319.4	4.4069	--	--	319.4	3.3069	--	--	319.4	2.2269	--		423.5	2.08788			373.5	0.9852
--	--	319.6	4.40675	--	--	319.6	3.30675	--	--	319.6	2.22675	--		424	2.08858			374	0.98476
--	--	319.8	4.40663	--	--	319.8	3.30663	--	--	319.8	2.22663	--		424.5	2.08911			374.5	0.98444
--	--	320	4.40649	--	--	320	3.30649	--	--	320	2.22649	--		425	2.08954			375	0.98402
--	--	320.2	4.40639	--	--	320.2	3.30639	--	--	320.2	2.22639	--		425.5	2.08994			375.5	0.98454
--	--	320.4	4.40624	--	--	320.4	3.30624	--	--	320.4	2.22624	--		426	2.08989			376	0.98416
--	--	320.6	4.40609	--	--	320.6	3.30609	--	--	320.6	2.22609	--		426.5	2.09001			376.5	0.98393
--	--	320.8	4.40596	--	--	320.8	3.30596	--	--	320.8	2.22596	--		427	2.09042			377	0.98455
--	--	321	4.40582	--	--	321	3.30582	--	--	321	2.22582	--		427.5	2.09051			377.5	0.98486
--	--	321.2	4.40572	--	--	321.2	3.30572	--	--	321.2	2.22572	--		428	2.09079			378	0.98452
--	--	321.4	4.40563	--	--	321.4	3.30563	--	--	321.4	2.22563	--		428.5	2.09085			378.5	0.9848
--	--	321.6	4.40546	--	--	321.6	3.30546	--	--	321.6	2.22546	--		429	2.0909			379	0.98528
--	--	321.8	4.4054	--	--	321.8	3.3054	--	--	321.8	2.2254	--		429.5	2.09108			379.5	0.98571
--	--	322	4.40531	--	--	322	3.30531	--	--	322	2.22531	--		430	2.09143			380	0.98586
--	--	322.2	4.40525	--	--	322.2	3.30525	--	--	322.2	2.22525	--		430.5	2.0917			380.5	0.98549
--	--	322.4	4.40529	--	--	322.4	3.30529	--	--	322.4	2.22529	--		431	2.09213			381	0.98549
--	--	322.6	4.40526	--	--	322.6	3.30526	--	--	322.6	2.22526	--		431.5	2.09236			381.5	0.98578
--	--	322.8	4.40525	--	--	322.8	3.30525	--	--	322.8	2.22525	--		432	2.09275			382	0.98535
--	--	323	4.40522	--	--	323	3.30522	--	--	323	2.22522	--		432.5	2.09292			382.5	0.98578
--	--	323.2	4.40521	--	--	323.2	3.30521	--	--	323.2	2.22521	--		433	2.09323			383	0.9858
--	--	323.4	4.40522	--	--	323.4	3.30522	--	--	323.4	2.22522	--		433.5	2.09345			383.5	0.98542
--	--	323.6	4.40526	--	--	323.6	3.30526	--	--	323.6	2.22526	--		434	2.09348			384	0.98586
--	--	323.8	4.40533	--	--	323.8	3.30533	--	--	323.8	2.22533	--		434.5	2.0935			384.5	0.98547
--	--	324	4.40531	--	--	324	3.30531	--	--	324	2.22531	--		435	2.09357			385	0.98629
--	--	324.2	4.40534	--	--	324.2	3.30534	--	--	324.2	2.22534	--		435.5	2.09379			385.5	0.98705
--	--	324.4	4.4053	--	--	324.4	3.3053	--	--	324.4	2.2253	--		436	2.09335			386	0.98688
--	--	324.6	4.40533	--	--	324.6	3.30533	--	--	324.6	2.22533	--		436.5	2.09349			386.5	0.98688
--	--	324.8	4.4053	--	--	324.8	3.3053	--	--	324.8	2.2253	--		437	2.09373			387	0.98637
--	--	325	4.40537	--	--	325	3.30537	--	--	325	2.22537	--		437.5	2.0937			387.5	0.98669
--	--	325.2	4.40535	--	--	325.2	3.30535	--	--	325.2	2.22535	--		438	2.09373			388	0.98676
--	--	325.4	4.40535	--	--	325.4	3.30535	--	--	325.4	2.22535	--		438.5	2.09396			388.5	0.98702
--	--	325.6	4.40534	--	--	325.6	3.30534	--	--	325.6	2.22534	--		439	2.094			389	0.98712
--	--	325.8	4.40531	--	--	325.8	3.30531	--	--	325.8	2.22531	--		439.5	2.09403			389.5	0.987
--	--	326	4.40531	--	--	326	3.30531	--	--	326	2.22531	--		440	2.09414			390	0.98734
--	--	326.2	4.40529	--	--	326.2	3.30529	--	--	326.2	2.22529	--		440.5	2.09463			390.5	0.98661
--	--	326.4	4.40527	--	--	326.4	3.30527	--	--	326.4	2.22527	--		441	2.09476			391	0.98693
--	--	326.6	4.40526	--	--	326.6	3.30526	--	--	326.6	2.22526	--		441.5	2.09485			391.5	0.9871
--	--	326.8	4.4053	--	--	326.8	3.3053	--	--	326.8	2.2253	--		442	2.09488			392	0.98719
--	--	327	4.40534	--	--	327	3.30534	--	--	327	2.22534	--		442.5	2.09505			392.5	0.98738
--	--	327.2	4.40541	--	--	327.2	3.30541	--	--	327.2	2.22541	--		443	2.09523			393	0.98731
--	--	327.4	4.40545	--	--	327.4	3.30545	--	--	327.4	2.22545	--		443.5	2.09561			393.5	0.98824
--	--	327.6	4.4055	--	--	327.6	3.3055	--	--	327.6	2.2255	--		444	2.09569			394	0.9884
--	--	327.8	4.40546	--	--	327.8	3.30546	--	--	327.8	2.22546	--		444.5	2.0955			394.5	0.98805
--	--	328	4.40548	--	--	328	3.30548	--	--	328	2.22548	--		445	2.09569			395	0.98894
--	--	328.2	4.40548	--	--	328.2	3.30548	--	--	328.2	2.22548	--		445.5	2.09556			395.5	0.98911
--	--	328.4	4.40552	--	--	328.4	3.30552	--	--	328.4	2.22552	--		446	2.09577			396	0.98961
--	--	328.6	4.40561	--	--	328.6	3.30561	--	--	328.6	2.22561	--		446.5	2.09583			396.5	0.98996
--	--	328.8	4.40563	--	--	328.8	3.30563	--	--	328.8	2.22563	--		447	2.09575			397	0.99018
--	--	329	4.40572			329	3.30572	--	--	329	2.22572	--		447.5	2.09573			397.5	0.99004
--	--	329.2	4.40572			329.2	3.30572	--	--	329.2	2.22572	--		448	2.09546			398	0.98932
--	--	329.4	4.40573			329.4	3.30573	--	--	329.4	2.22573	--		448.5	2.09555			398.5	0.98991
--	--	329.6	4.40576			329.6	3.30576	--	--	329.6	2.22576	--		449	2.09587			399	0.99023
--	--	329.8	4.40573			329.8	3.30573	--	--	329.8	2.22573	--		449.5	2.0957			399.5	0.99028
--	--	330	4.40578			330	3.30578	--	--	330	2.22578	--		450	2.09583			400	0.99006
--	--	330.2	4.40583			330.2	3.30583	--	--	330.2	2.22583	--		450.5	2.09561			400.5	0.99001
--	--	330.4	4.4059			330.4	3.3059	--	--	330.4	2.2259	--		451	2.0958			401	0.99018
--	--	330.6	4.40592			330.6	3.30592	--	--	330.6	2.22592	--		451.5	2.0961			401.5	0.99043
--	--	330.8	4.4059			330.8	3.3059	--	--	330.8	2.2259	--		452	2.09615			402	0.99057
--	--	331	4.40592			331	3.30592	--	--	331	2.22592	--		452.5	2.09618			402.5	0.99101
--	--	331.2	4.40596			331.2	3.30596	--	--	331.2	2.22596	--		453	2.09616			403	0.99106
--	--	331.4	4.40594			331.4	3.30594	--	--	331.4	2.22594	--		453.5	2.09612			403.5	0.9911
--	--	331.6	4.40596			331.6	3.30596	--	--	331.6	2.22596	--		454	2.09628			404	0.99115
--	--	331.8	4.40595			331.8	3.30595	--	--	331.8	2.22595	--		454.5	2.09643			404.5	0.99145
--	--	332	4.40602			332	3.30602	--	--	332	2.22602	--		455	2.09651			405	0.99151
--	--	332.2	4.40607			332.2	3.30607	--	--	332.2	2.22607	--		455.5	2.09644			405.5	0.99161
--	--	332.4	4.40609			332.4	3.30609	--	--	332.4	2.22609	--		456	2.09593			406	0.99175
--	--	332.6	4.40613			332.6	3.30613	--	--	332.6	2.22613	--		456.5	2.09553			406.5	0.99221
--	--	332.8	4.40617			332.8	3.30617	--	--	332.8	2.22617	--		457	2.0955			407	0.99237
--	--	333	4.40618			333	3.30618	--	--	333	2.22618	--		457.5	2.09561			407.5	0.992
--	--	333.2	4.40621			333.2	3.30621	--	--	333.2	2.22621	--		458	2.09548			408	0.99241
--	--	333.4	4.40626			333.4	3.30626	--	--	333.4	2.22626	--		458.5	2.09552			408.5	0.99248
--	--	333.6	4.40632			333.6	3.30632	--	--	333.6	2.22632	--		459	2.09566			409	0.99251
--	--	333.8	4.40637			333.8	3.30637	--	--	333.8	2.22637	--		459.5	2.09593			409.5	0.99262
--	--	334	4.40647			334	3.30647	--	--	334	2.22647	--		460	2.09595			410	0.9928
--	--	334.2	4.40653			334.2	3.30653	--	--	334.2	2.22653	--		460.5	2.09626			410.5	0.99249
--	--	334.4	4.40653			334.4	3.30653	--	--	334.4	2.22653	--		461	2.09675			411	0.99271
--	--	334.6	4.40659			334.6	3.30659	--	--	334.6	2.22659	--		461.5	2.09673			411.5	0.99265
--	--	334.8	4.40664			334.8	3.30664	--	--	334.8	2.22664	--		462	2.09678			412	0.99292
--	--	335	4.40668			335	3.30668	--	--	335	2.22668	--		462.5	2.09712			412.5	0.99294
--	--	335.2	4.40674			335.2	3.30674	--	--	335.2	2.22674	--		463	2.09714			413	0.99334
--	--	335.4	4.40672			335.4	3.30672	--	--	335.4	2.22672	--		463.5	2.09686			413.5	0.99373
--	--	335.6	4.40674			335.6	3.30674	--	--	335.6	2.22674	--		464	2.09657			414	0.99385
--	--	335.8	4.40678			335.8	3.30678	--	--	335.8	2.22678	--		464.5	2.09648			414.5	0.99368
--	--	336	4.40685			336	3.30685	--	--	336	2.22685	--		465	2.09632			415	0.99409
--	--	336.2	4.40686			336.2	3.30686	--	--	336.2	2.22686	--		465.5	2.09619			415.5	0.99414
--	--	336.4	4.40685			336.4	3.30685	--	--	336.4	2.22685	--		466	2.09659			416	0.99445
--	--	336.6	4.40687			336.6	3.30687	--	--	336.6	2.22687	--		466.5	2.09632			416.5	0.99479
--	--	336.8	4.40686			336.8	3.30686	--	--	336.8	2.22686	--		467	2.09615			417	0.99484
--	--	337	4.40679			337	3.30679	--	--	337	2.22679	--		467.5	2.09597			417.5	0.99465
--	--	337.2	4.40685			337.2	3.30685	--	--	337.2	2.22685	--		468	2.09606			418	0.99462
--	--	337.4	4.40686			337.4	3.30686	--	--	337.4	2.22686	--		468.5	2.09626			418.5	0.99496
--	--	337.6	4.40689			337.6	3.30689	--	--	337.6	2.22689	--		469	2.0963			419	0.99534
--	--	337.8	4.40691			337.8	3.30691	--	--	337.8	2.22691	--		469.5	2.09676			419.5	0.9955
--	--	338	4.40687			338	3.30687	--	--	338	2.22687	--		470	2.09678			420	0.99569
--	--	338.2	4.40685			338.2	3.30685	--	--	338.2	2.22685	--		470.5	2.09667			420.5	0.99564
--	--	338.4	4.40682			338.4	3.30682	--	--	338.4	2.22682	--		471	2.09689			421	0.99555
--	--	338.6	4.40679			338.6	3.30679	--	--	338.6	2.22679	--		471.5	2.09672			421.5	0.99555
--	--	338.8	4.40675			338.8	3.30675	--	--	338.8	2.22675	--		472	2.09696			422	0.99605
--	--	339	4.40671			339	3.30671	--	--	339	2.22671	--		472.5	2.09714			422.5	0.9966
--	--	339.2	4.40672			339.2	3.30672	--	--	339.2	2.22672	--		473	2.09722			423	0.99673
--	--	339.4	4.40676			339.4	3.30676	--	--	339.4	2.22676	--		473.5	2.09737			423.5	0.9971
--	--	339.6	4.40679			339.6	3.30679	--	--	339.6	2.22679	--		474	2.0973			424	0.99727
--	--	339.8	4.40689			339.8	3.30689	--	--	339.8	2.22689	--		474.5	2.09708			424.5	0.99759
--	--	340	4.40686			340	3.30686	--	--	340	2.22686	--		475	2.09693			425	0.99795
--	--	340.2	4.40682			340.2	3.30682	--	--	340.2	2.22682	--		475.5	2.09702			425.5	0.99816
--	--	340.4	4.40685			340.4	3.30685	--	--	340.4	2.22685	--		476	2.0972			426	0.9984
--	--	340.6	4.40683			340.6	3.30683	--	--	340.6	2.22683	--		476.5	2.0971			426.5	0.99816
--	--	340.8	4.40681			340.8	3.30681	--	--	340.8	2.22681	--		477	2.09688			427	0.99799
--	--	341	4.40679			341	3.30679	--	--	341	2.22679	--		477.5	2.09682			427.5	0.9978
--	--	341.2	4.40679			341.2	3.30679	--	--	341.2	2.22679	--		478	2.09664			428	0.99741
--	--	341.4	4.40679			341.4	3.30679	--	--	341.4	2.22679	--		478.5	2.09638			428.5	0.99708
--	--	341.6	4.40678			341.6	3.30678	--	--	341.6	2.22678	--		479	2.09656			429	0.9965
--	--	341.8	4.40675			341.8	3.30675	--	--	341.8	2.22675	--		479.5	2.09652			429.5	0.99641
--	--	342	4.40674			342	3.30674	--	--	342	2.22674	--		480	2.09625			430	0.99651
--	--	342.2	4.40674			342.2	3.30674	--	--	342.2	2.22674	--		480.5	2.09625			430.5	0.99655
--	--	342.4	4.40678			342.4	3.30678	--	--	342.4	2.22678	--		481	2.0961			431	0.99668
--	--	342.6	4.40676			342.6	3.30676	--	--	342.6	2.22676	--		481.5	2.09632			431.5	0.99651
--	--	342.8	4.40678			342.8	3.30678	--	--	342.8	2.22678	--		482	2.09621			432	0.99664
--	--	343	4.40679			343	3.30679	--	--	343	2.22679	--		482.5	2.09641			432.5	0.9969
--	--	343.2	4.40679			343.2	3.30679	--	--	343.2	2.22679	--		483	2.09639			433	0.99734
--	--	343.4	4.40676			343.4	3.30676	--	--	343.4	2.22676	--		483.5	2.09665			433.5	0.99746
--	--	343.6	4.40672			343.6	3.30672	--	--	343.6	2.22672	--		484	2.09667			434	0.99767
--	--	343.8	4.40672			343.8	3.30672	--	--	343.8	2.22672	--		484.5	2.09703			434.5	0.99791
--	--	344	4.40667			344	3.30667	--	--	344	2.22667	--		485	2.0971			435	0.99801
--	--	344.2	4.40668			344.2	3.30668	--	--	344.2	2.22668	--		485.5	2.09728			435.5	0.99821
--	--	344.4	4.4067			344.4	3.3067	--	--	344.4	2.2267	--		486	2.09745			436	0.99848
--	--	344.6	4.40667			344.6	3.30667	--	--	344.6	2.22667	--		486.5	2.09754			436.5	0.99854
--	--	344.8	4.40664			344.8	3.30664	--	--	344.8	2.22664	--		487	2.09739			437	0.99827
--	--	345	4.40668			345	3.30668	--	--	345	2.22668	--		487.5	2.09778			437.5	0.99839
--	--	345.2	4.40672			345.2	3.30672	--	--	345.2	2.22672	--		488	2.0975			438	0.99874
--	--	345.4	4.40678			345.4	3.30678	--	--	345.4	2.22678	--		488.5	2.09772			438.5	0.99848
--	--	345.6	4.40675			345.6	3.30675	--	--	345.6	2.22675	--		489	2.0973			439	0.99839
--	--	345.8	4.40676			345.8	3.30676	--	--	345.8	2.22676	--		489.5	2.09734			439.5	0.99819
--	--	346	4.40678			346	3.30678	--	--	346	2.22678	--		490	2.0972			440	0.99819
--	--	346.2	4.40676			346.2	3.30676	--	--	346.2	2.22676	--		490.5	2.0969			440.5	0.99822
--	--	346.4	4.40679			346.4	3.30679	--	--	346.4	2.22679	--		491	2.09681			441	0.99843
--	--	346.6	4.40682			346.6	3.30682	--	--	346.6	2.22682	--		491.5	2.09684			441.5	0.99805
--	--	346.8	4.40679			346.8	3.30679	--	--	346.8	2.22679	--		492	2.09663			442	0.99783
--	--	347	4.40675			347	3.30675	--	--	347	2.22675	--		492.5	2.09669			442.5	0.99783
--	--	347.2	4.40678			347.2	3.30678	--	--	347.2	2.22678	--		493	2.09663			443	0.99801
--	--	347.4	4.40683			347.4	3.30683	--	--	347.4	2.22683	--		493.5	2.0968			443.5	0.99804
--	--	347.6	4.40689			347.6	3.30689	--	--	347.6	2.22689	--		494	2.0968			444	0.99815
--	--	347.8	4.40691			347.8	3.30691	--	--	347.8	2.22691	--		494.5	2.0969			444.5	0.99802
--	--	348	4.4069			348	3.3069	--	--	348	2.2269	--		495	2.0968			445	0.99775
--	--	348.2	4.40695			348.2	3.30695	--	--	348.2	2.22695	--		495.5	2.09688			445.5	0.99736
--	--	348.4	4.40695			348.4	3.30695	--	--	348.4	2.22695	--		496	2.09706			446	0.99804
--	--	348.6	4.40697			348.6	3.30697	--	--	348.6	2.22697	--		496.5	2.0971			446.5	0.99817
--	--	348.8	4.407			348.8	3.307	--	--	348.8	2.227	--		497	2.09712			447	0.99817
--	--	349	4.40704			349	3.30704	--	--	349	2.22704	--		497.5	2.09703			447.5	0.9981
--	--	349.2	4.40705			349.2	3.30705	--	--	349.2	2.22705	--		498	2.09726			448	0.99786
--	--	349.4	4.40708			349.4	3.30708	--	--	349.4	2.22708	--		498.5	2.09719			448.5	0.99806
--	--	349.6	4.40709			349.6	3.30709	--	--	349.6	2.22709	--		499	2.09737			449	0.99801
--	--	349.8	4.40714			349.8	3.30714	--	--	349.8	2.22714	--		499.5	2.09744			449.5	0.99836
--	--	350	4.4			350	3.30695	--	--	350	2.22733	--		500	2.09739			450	0.99863
--	--	350.2	4.40005			350.2	3.30693	--	--	350.2	2.2272	--		500.5	2.09722			450.5	0.99867
--	--	350.4	4.40007			350.4	3.30688	--	--	350.4	2.22711	--		501	2.09726			451	0.99843
--	--	350.6	4.40011			350.6	3.30689	--	--	350.6	2.22706	--		501.5	2.09719			451.5	0.9983
--	--	350.8	4.40014			350.8	3.30684	--	--	350.8	2.22701	--		502	2.09697			452	0.99841
--	--	351	4.40022			351	3.30672	--	--	351	2.22693	--		502.5	2.09716			452.5	0.99867
--	--	351.2	4.40016			351.2	3.30661	--	--	351.2	2.22683	--		503	2.09682			453	0.99838
--	--	351.4	4.40015			351.4	3.30656	--	--	351.4	2.2267	--		503.5	2.09669			453.5	0.9985
--	--	351.6	4.40016			351.6	3.30655	--	--	351.6	2.22666	--		504	2.09672			454	0.99819
--	--	351.8	4.40034			351.8	3.30651	--	--	351.8	2.22645	--		504.5	2.09693			454.5	0.99833
--	--	352	4.40037			352	3.30648	--	--	352	2.22627	--		505	2.09706			455	0.99841
--	--	352.2	4.40039			352.2	3.30639	--	--	352.2	2.22613	--		505.5	2.09709			455.5	0.99865
--	--	352.4	4.40019			352.4	3.3064	--	--	352.4	2.22647	--		506	2.09723			456	0.99879
--	--	352.6	4.40024			352.6	3.30634	--	--	352.6	2.22637	--		506.5	2.09735			456.5	0.9988
--	--	352.8	4.40022			352.8	3.3063	--	--	352.8	2.22631	--		507	2.09735			457	0.99848
--	--	353	4.4002			353	3.30628	--	--	353	2.22652	--		507.5	2.09769			457.5	0.99854
--	--	353.2	4.40027			353.2	3.30625	--	--	353.2	2.22665	--		508	2.09791			458	0.99849
--	--	353.4	4.40023			353.4	3.30628	--	--	353.4	2.22681	--		508.5	2.09803			458.5	0.99844
--	--	353.6	4.40014			353.6	3.3063	--	--	353.6	2.22676	--		509	2.09785			459	0.99814
--	--	353.8	4.40031			353.8	3.30628	--	--	353.8	2.2266	--		509.5	2.09775			459.5	0.99795
--	--	354	4.40042			354	3.30619	--	--	354	2.2265	--		510	2.09774			460	0.99793
--	--	354.2	4.40037			354.2	3.3062	--	--	354.2	2.22678	--		510.5	2.09771			460.5	0.99811
--	--	354.4	4.40039			354.4	3.30619	--	--	354.4	2.22671	--		511	2.09788			461	0.99799
--	--	354.6	4.40049			354.6	3.30614	--	--	354.6	2.22668	--		511.5	2.09779			461.5	0.99849
--	--	354.8	4.4005			354.8	3.30606	--	--	354.8	2.22666	--		512	2.09796			462	0.99855
--	--	355	4.40052			355	3.30599	--	--	355	2.22668	--		512.5	2.09786			462.5	0.99854
--	--	355.2	4.40046			355.2	3.30598	--	--	355.2	2.22665	--		513	2.09765			463	0.99884
--	--	355.4	4.40058			355.4	3.30597	--	--	355.4	2.22673	--		513.5	2.09765			463.5	0.99889
--	--	355.6	4.40069			355.6	3.30589	--	--	355.6	2.22663	--		514	2.09753			464	0.9989
--	--	355.8	4.40073			355.8	3.30585	--	--	355.8	2.2266	--		514.5	2.09762			464.5	0.99913
--	--	356	4.40062			356	3.30575	--	--	356	2.22668	--		515	2.09756			465	0.99893
--	--	356.2	4.40069			356.2	3.30566	--	--	356.2	2.22678	--		515.5	2.09766			465.5	0.99913
--	--	356.4	4.40076			356.4	3.30566	--	--	356.4	2.2268	--		516	2.09772			466	0.99887
--	--	356.6	4.40096			356.6	3.30559	--	--	356.6	2.22655	--		516.5	2.09753			466.5	0.99921
--	--	356.8	4.40099			356.8	3.30552	--	--	356.8	2.22639	--		517	2.09763			467	0.99926
--	--	357	4.4011			357	3.30551	--	--	357	2.2265	--		517.5	2.09765			467.5	0.99924
--	--	357.2	4.40121			357.2	3.30546	--	--	357.2	2.22627	--		518	2.09757			468	0.99948
--	--	357.4	4.40121			357.4	3.30546	--	--	357.4	2.22609	--		518.5	2.09786			468.5	0.9995
--	--	357.6	4.40137			357.6	3.30536	--	--	357.6	2.22577	--		519	2.09783			469	0.99952
--	--	357.8	4.40145			357.8	3.30527	--	--	357.8	2.22588	--		519.5	2.09784			469.5	0.99948
--	--	358	4.40145			358	3.30515	--	--	358	2.22588	--		520	2.0978			470	0.99936
--	--	358.2	4.40175			358.2	3.30527	--	--	358.2	2.22613	--		520.5	2.09758			470.5	0.99919
--	--	358.4	4.40224			358.4	3.3054	--	--	358.4	2.22608	--		521	2.09772			471	0.99909
--	--	358.6	4.40267			358.6	3.30548	--	--	358.6	2.22622	--		521.5	2.09766			471.5	0.99952
--	--	358.8	4.40301			358.8	3.30563	--	--	358.8	2.22632	--		522	2.09769			472	0.99937
--	--	359	4.40335			359	3.30572	--	--	359	2.22642	--		522.5	2.09783			472.5	0.99942
--	--	359.2	4.40373			359.2	3.30592	--	--	359.2	2.22652	--		523	2.09788			473	0.99942
--	--	359.4	4.40418			359.4	3.30611	--	--	359.4	2.2266	--		523.5	2.09784			473.5	0.99923
--	--	359.6	4.40468			359.6	3.30627	--	--	359.6	2.22663	--		524	2.09779			474	0.99906
--	--	359.8	4.40504			359.8	3.30643	--	--	359.8	2.22684	--		524.5	2.09782			474.5	0.99932
--	--	360	4.40554			360	3.30656	--	--	360	2.22675	--		525	2.09747			475	0.99975
--	--	360.2	4.40602			360.2	3.30673	--	--	360.2	2.22683	--		525.5	2.09746			475.5	0.9995
--	--	360.4	4.40647			360.4	3.30699	--	--	360.4	2.22681	--		526	2.0974			476	0.99908
--	--	360.6	4.40694			360.6	3.30711	--	--	360.6	2.22696	--		526.5	2.09753			476.5	0.99918
--	--	360.8	4.40729			360.8	3.30724	--	--	360.8	2.22706	--		527	2.09745			477	0.99899
--	--	361	4.40773			361	3.30746	--	--	361	2.22743	--		527.5	2.09709			477.5	0.99904
--	--	361.2	4.40819			361.2	3.30763	--	--	361.2	2.22748	--		528	2.09698			478	0.99899
--	--	361.4	4.40861			361.4	3.30778	--	--	361.4	2.22766	--		528.5	2.09708			478.5	0.99931
--	--	361.6	4.4091			361.6	3.30794	--	--	361.6	2.22771	--		529	2.09703			479	0.99893
--	--	361.8	4.40938			361.8	3.30807	--	--	361.8	2.22799	--		529.5	2.09746			479.5	0.99864
--	--	362	4.40986			362	3.3082	--	--	362	2.22765	--		530	2.09728			480	0.99856
--	--	362.2	4.41019			362.2	3.30843	--	--	362.2	2.22768	--		530.5	2.09739			480.5	0.9985
--	--	362.4	4.41051			362.4	3.30842	--	--	362.4	2.2273	--		531	2.09726			481	0.99854
--	--	362.6	4.41061			362.6	3.3084	--	--	362.6	2.22724	--		531.5	2.09709			481.5	0.99868
--	--	362.8	4.41053			362.8	3.30837	--	--	362.8	2.22717	--		532	2.09745			482	0.99868
--	--	363	4.41064			363	3.30836	--	--	363	2.22717	--		532.5	2.09742			482.5	0.9989
--	--	363.2	4.41079			363.2	3.30841	--	--	363.2	2.22699	--		533	2.09742			483	0.9987
--	--	363.4	4.41095			363.4	3.30841	--	--	363.4	2.22662	--		533.5	2.09739			483.5	0.99865
--	--	363.6	4.41102			363.6	3.30845	--	--	363.6	2.22649	--		534	2.09741			484	0.99864
--	--	363.8	4.41099			363.8	3.30845	--	--	363.8	2.22613	--		534.5	2.09757			484.5	0.99888
--	--	364	4.41109			364	3.30847	--	--	364	2.22613	--		535	2.09732			485	0.99904
--	--	364.2	4.41113			364.2	3.30839	--	--	364.2	2.22603	--		535.5	2.0975			485.5	0.9989
--	--	364.4	4.41117			364.4	3.30841	--	--	364.4	2.22575	--		536	2.09759			486	0.99904
--	--	364.6	4.41118			364.6	3.3083	--	--	364.6	2.22552	--		536.5	2.09732			486.5	0.9989
--	--	364.8	4.41122			364.8	3.30828	--	--	364.8	2.22521	--		537	2.09749			487	0.99897
--	--	365	4.41127			365	3.30829	--	--	365	2.22501	--		537.5	2.09739			487.5	0.99927
--	--	365.2	4.41137			365.2	3.30819	--	--	365.2	2.22454	--		538	2.09754			488	0.99946
--	--	365.4	4.41136			365.4	3.30817	--	--	365.4	2.224	--		538.5	2.09748			488.5	0.99974
--	--	365.6	4.41137			365.6	3.30813	--	--	365.6	2.22366	--		539	2.09743			489	0.99958
--	--	365.8	4.41144			365.8	3.30811	--	--	365.8	2.22345	--		539.5	2.09753			489.5	0.99969
--	--	366	4.41154			366	3.30808	--	--	366	2.22304	--		540	2.09762			490	1
--	--	366.2	4.41158			366.2	3.30809	--	--	366.2	2.22297	--		540.5	2.09798			490.5	0.9997
--	--	366.4	4.41169			366.4	3.30805	--	--	366.4	2.22279	--		541	2.09825			491	0.99975
--	--	366.6	4.4116			366.6	3.30798	--	--	366.6	2.22271	--		541.5	2.09817			491.5	0.99957
--	--	366.8	4.41163			366.8	3.30791	--	--	366.8	2.22238	--		542	2.09854			492	0.99957
--	--	367	4.41175			367	3.3079	--	--	367	2.22194	--		542.5	2.09855			492.5	0.99991
--	--	367.2	4.41182			367.2	3.3078	--	--	367.2	2.22144	--		543	2.09861			493	0.9997
--	--	367.4	4.41184			367.4	3.30772	--	--	367.4	2.22104	--		543.5	2.09863			493.5	0.99991
--	--	367.6	4.41184			367.6	3.3076	--	--	367.6	2.22073	--		544	2.0987			494	0.99986
--	--	367.8	4.41186			367.8	3.30747	--	--	367.8	2.22021	--		544.5	2.09862			494.5	0.99974
--	--	368	4.41192			368	3.30744	--	--	368	2.21987	--		545	2.09834			495	0.99975
--	--	368.2	4.41192			368.2	3.3073	--	--	368.2	2.2191	--		545.5	2.09821			495.5	0.99975
--	--	368.4	4.41188			368.4	3.30726	--	--	368.4	2.21858	--		546	2.0982			496	0.99967
--	--	368.6	4.41177			368.6	3.30718	--	--	368.6	2.21823	--		546.5	2.09807			496.5	0.9994
--	--	368.8	4.41179			368.8	3.30705	--	--	368.8	2.21789	--		547	2.09801			497	0.99926
--	--	369	4.4117			369	3.30694	--	--	369	2.21766	--		547.5	2.09806			497.5	0.99963
--	--	369.2	4.41167			369.2	3.30681	--	--	369.2	2.21732	--		548	2.09808			498	0.99942
--	--	369.4	4.41167			369.4	3.30676	--	--	369.4	2.21691	--		548.5	2.09803			498.5	0.9994
--	--	369.6	4.4117			369.6	3.30665	--	--	369.6	2.21676	--		549	2.09809			499	0.99938
--	--	369.8	4.41177			369.8	3.30655	--	--	369.8	2.21611	--		549.5	2.09833			499.5	0.99948
--	--	370	4.41175			370	3.30637	--	--	370	2.21567	--		550	2.09827			500	0.99961
--	--	370.2	4.41181			370.2	3.30626	--	--	370.2	2.21531	--		550.5	2.09816			500.5	0.99966
--	--	370.4	4.41177			370.4	3.30616	--	--	370.4	2.21475	--		551	2.09816			501	0.9996
--	--	370.6	4.41166			370.6	3.30613	--	--	370.6	2.21407	--		551.5	2.09804			501.5	0.9997
--	--	370.8	4.41155			370.8	3.30602	--	--	370.8	2.21346	--		552	2.098			502	0.99952
--	--	371	4.41151			371	3.30592	--	--	371	2.21317	--		552.5	2.09801			502.5	0.99963
--	--	371.2	4.41146			371.2	3.30577	--	--	371.2	2.2127	--		553	2.09808			503	0.99906
--	--	371.4	4.41133			371.4	3.30571	--	--	371.4	2.21221	--		553.5	2.09798			503.5	0.99878
--	--	371.6	4.41124			371.6	3.30558	--	--	371.6	2.2116	--		554	2.09797			504	0.99867
--	--	371.8	4.41114			371.8	3.30548	--	--	371.8	2.21095	--		554.5	2.09796			504.5	0.99844
--	--	372	4.41109			372	3.30535	--	--	372	2.21049	--		555	2.0982			505	0.99817
--	--	372.2	4.41099			372.2	3.30514	--	--	372.2	2.21005	--		555.5	2.098			505.5	0.99795
--	--	372.4	4.41085			372.4	3.30512	--	--	372.4	2.20956	--		556	2.0979			506	0.9972
--	--	372.6	4.41082			372.6	3.30503	--	--	372.6	2.20913	--		556.5	2.09778			506.5	0.99678
--	--	372.8	4.41089			372.8	3.30491	--	--	372.8	2.20859	--		557	2.09775			507	0.9964
--	--	373	4.41079			373	3.30481	--	--	373	2.20809	--		557.5	2.09773			507.5	0.99646
--	--	373.2	4.41076			373.2	3.30475	--	--	373.2	2.20739	--		558	2.09766			508	0.99629
--	--	373.4	4.4107			373.4	3.30463	--	--	373.4	2.20688	--		558.5	2.09763			508.5	0.99547
--	--	373.6	4.4106			373.6	3.30455	--	--	373.6	2.20639	--		559	2.09779			509	0.99527
--	--	373.8	4.41053			373.8	3.30447	--	--	373.8	2.20582	--		559.5	2.09773			509.5	0.99485
--	--	374	4.41041			374	3.30438	--	--	374	2.20551	--		560	2.09792			510	0.99448
--	--	374.2	4.41028			374.2	3.30431	--	--	374.2	2.20495	--		560.5	2.09805			510.5	0.99413
--	--	374.4	4.41013			374.4	3.3043	--	--	374.4	2.20454	--		561	2.09793			511	0.99364
--	--	374.6	4.41005			374.6	3.30417	--	--	374.6	2.20413	--		561.5	2.09778			511.5	0.99326
--	--	374.8	4.4101			374.8	3.30403	--	--	374.8	2.20366	--		562	2.09778			512	0.99286
--	--	375	4.41013			375	3.30391	--	--	375	2.2032	--		562.5	2.09775			512.5	0.99248
--	--	375.2	4.41003			375.2	3.30389	--	--	375.2	2.20261	--		563	2.09803			513	0.99247
--	--	375.4	4.40995			375.4	3.30385	--	--	375.4	2.2024	--		563.5	2.09783			513.5	0.99181
--	--	375.6	4.40992			375.6	3.30377	--	--	375.6	2.20203	--		564	2.09759			514	0.99159
--	--	375.8	4.40991			375.8	3.30366	--	--	375.8	2.20176	--		564.5	2.09752			514.5	0.99152
--	--	376	4.40992			376	3.3036	--	--	376	2.20163	--		565	2.09736			515	0.99131
--	--	376.2	4.40987			376.2	3.30357	--	--	376.2	2.20123	--		565.5	2.0973			515.5	0.99122
--	--	376.4	4.4098			376.4	3.30355	--	--	376.4	2.20108	--		566	2.09744			516	0.99116
--	--	376.6	4.40984			376.6	3.30344	--	--	376.6	2.20105	--		566.5	2.09737			516.5	0.99091
--	--	376.8	4.40982			376.8	3.30331	--	--	376.8	2.20096	--		567	2.09741			517	0.99063
--	--	377	4.4098			377	3.3031	--	--	377	2.20074	--		567.5	2.09719			517.5	0.99043
--	--	377.2	4.40977			377.2	3.30297	--	--	377.2	2.20052	--		568	2.09747			518	0.99015
--	--	377.4	4.4098			377.4	3.30286	--	--	377.4	2.20034	--		568.5	2.09779			518.5	0.98993
--	--	377.6	4.40984			377.6	3.30278	--	--	377.6	2.20013	--		569	2.09787			519	0.9898
--	--	377.8	4.40984			377.8	3.30265	--	--	377.8	2.2001	--		569.5	2.09816			519.5	0.98948
--	--	378	4.4098			378	3.30254	--	--	378	2.2	--		570	2.09833			520	0.98912
--	--	378.2	4.40982			378.2	3.30252	--	--	378.2	2.20016	--		570.5	2.09824			520.5	0.98877
--	--	378.4	4.40973			378.4	3.30244	--	--	378.4	2.20029	--		571	2.0983			521	0.98864
--	--	378.6	4.40975			378.6	3.30233	--	--	378.6	2.20023	--		571.5	2.09819			521.5	0.98846
--	--	378.8	4.40973			378.8	3.30226	--	--	378.8	2.20023	--		572	2.09808			522	0.98836
--	--	379	4.40961			379	3.30221	--	--	379	2.20057	--		572.5	2.09775			522.5	0.98809
--	--	379.2	4.4096			379.2	3.30216	--	--	379.2	2.20096	--		573	2.09775			523	0.98801
--	--	379.4	4.4096			379.4	3.30203	--	--	379.4	2.20101	--		573.5	2.0976			523.5	0.98762
--	--	379.6	4.40963			379.6	3.3019	--	--	379.6	2.20106	--		574	2.09743			524	0.98786
--	--	379.8	4.40965			379.8	3.3018	--	--	379.8	2.20137	--		574.5	2.09739			524.5	0.98767
--	--	380	4.40958			380	3.30176	--	--	380	2.20173	--		575	2.09735			525	0.98752
--	--	380.2	4.40953			380.2	3.30169	--	--	380.2	2.20206	--		575.5	2.09739			525.5	0.98753
--	--	380.4	4.40956			380.4	3.30158	--	--	380.4	2.20248	--		576	2.09743			526	0.98736
--	--	380.6	4.40956			380.6	3.30154	--	--	380.6	2.20291	--		576.5	2.0974			526.5	0.98721
--	--	380.8	4.4095			380.8	3.30145	--	--	380.8	2.20328	--		577	2.09752			527	0.98747
--	--	381	4.40948			381	3.30141	--	--	381	2.20374	--		577.5	2.09729			527.5	0.98771
--	--	381.2	4.40946			381.2	3.30145	--	--	381.2	2.2044	--		578	2.09733			528	0.98797
--	--	381.4	4.40944			381.4	3.30143	--	--	381.4	2.20513	--		578.5	2.09732			528.5	0.98758
--	--	381.6	4.40935			381.6	3.30136	--	--	381.6	2.20601	--		579	2.09732			529	0.98765
--	--	381.8	4.40933			381.8	3.30128	--	--	381.8	2.20665	--		579.5	2.09737			529.5	0.98773
--	--	382	4.4093			382	3.30114	--	--	382	2.20745	--		580	2.09742			530	0.98787
--	--	382.2	4.40931			382.2	3.30111	--	--	382.2	2.20851	--		580.5	2.09734			530.5	0.98795
--	--	382.4	4.40933			382.4	3.30096	--	--	382.4	2.20923	--		581	2.09722			531	0.98797
--	--	382.6	4.40939			382.6	3.30086	--	--	382.6	2.21018	--		581.5	2.0972			531.5	0.98795
--	--	382.8	4.40944			382.8	3.30078	--	--	382.8	2.21118	--		582	2.09728			532	0.98781
--	--	383	4.40946			383	3.30074	--	--	383	2.21235	--		582.5	2.09732			532.5	0.98753
--	--	383.2	4.40957			383.2	3.30068	--	--	383.2	2.21332	--		583	2.09728			533	0.98771
--	--	383.4	4.40952			383.4	3.30063	--	--	383.4	2.21436	--		583.5	2.0974			533.5	0.98758
--	--	383.6	4.40954			383.6	3.30056	--	--	383.6	2.21569	--		584	2.09735			534	0.98748
--	--	383.8	4.40958			383.8	3.30052	--	--	383.8	2.21691	--		584.5	2.09717			534.5	0.98734
--	--	384	4.40958			384	3.30052	--	--	384	2.2181	--		585	2.09737			535	0.98704
--	--	384.2	4.40963			384.2	3.30044	--	--	384.2	2.21941	--		585.5	2.0975			535.5	0.98684
--	--	384.4	4.40961			384.4	3.30034	--	--	384.4	2.22068	--		586	2.09753			536	0.98674
--	--	384.6	4.40953			384.6	3.30028	--	--	384.6	2.22204	--		586.5	2.09768			536.5	0.98665
--	--	384.8	4.40965			384.8	3.30018	--	--	384.8	2.2233	--		587	2.09778			537	0.98666
--	--	385	4.40972			385	3.3001	--	--	385	2.22474	--		587.5	2.09796			537.5	0.98641
--	--	385.2	4.40969			385.2	3.30007	--	--	385.2	2.22619	--		588	2.09804			538	0.98641
--	--	385.4	4.40963			385.4	3.30006	--	--	385.4	2.22773	--		588.5	2.09824			538.5	0.98632
--	--	385.6	4.40967			385.6	3.30005	--	--	385.6	2.22903	--		589	2.09841			539	0.9865
--	--	385.8	4.40976			385.8	3.3	--	--	385.8	2.23039	--		589.5	2.09837			539.5	0.98678
--	--	386	4.40969			386	3.30001	--	--	386	2.23189	--		590	2.09826			540	0.98698
--	--	386.2	4.40968			386.2	3.30009	--	--	386.2	2.23331	--		590.5	2.09848			540.5	0.98719
--	--	386.4	4.40975			386.4	3.30007	--	--	386.4	2.23465	--		591	2.09832			541	0.98736
--	--	386.6	4.40975			386.6	3.30007	--	--	386.6	2.23614	--		591.5	2.09821			541.5	0.98744
--	--	386.8	4.40977			386.8	3.30005	--	--	386.8	2.23763	--		592	2.09819			542	0.98767
--	--	387	4.40972			387	3.30001	--	--	387	2.23925	--		592.5	2.0983			542.5	0.98766
--	--	387.2	4.40971			387.2	3.30005	--	--	387.2	2.24072	--		593	2.09809			543	0.98777
--	--	387.4	4.40976			387.4	3.30009	--	--	387.4	2.24217	--		593.5	2.09818			543.5	0.98756
--	--	387.6	4.40983			387.6	3.30012	--	--	387.6	2.24353	--		594	2.09827			544	0.9877
--	--	387.8	4.4098			387.8	3.3001	--	--	387.8	2.24477	--		594.5	2.09811			544.5	0.98752
--	--	388	4.4098			388	3.3001	--	--	388	2.24601	--		595	2.09774			545	0.98767
--	--	388.2	4.40982			388.2	3.30005	--	--	388.2	2.24735	--		595.5	2.0978			545.5	0.98753
--	--	388.4	4.4098			388.4	3.30009	--	--	388.4	2.24851	--		596	2.09775			546	0.98746
--	--	388.6	4.40991			388.6	3.30013	--	--	388.6	2.24982	--		596.5	2.09763			546.5	0.98742
--	--	388.8	4.41002			388.8	3.30017	--	--	388.8	2.25116	--		597	2.09734			547	0.98763
--	--	389	4.41002			389	3.30023	--	--	389	2.25241	--		597.5	2.09717			547.5	0.98775
--	--	389.2	4.41007			389.2	3.3003	--	--	389.2	2.25343	--		598	2.09711			548	0.98785
--	--	389.4	4.41006			389.4	3.30035	--	--	389.4	2.25442	--		598.5	2.09663			548.5	0.98778
--	--	389.6	4.41017			389.6	3.30043	--	--	389.6	2.25554	--		599	2.09679			549	0.98796
--	--	389.8	4.41018			389.8	3.30047	--	--	389.8	2.2565	--		599.5	2.09703			549.5	0.98791
--	--	390	4.41017			390	3.30061	--	--	390	2.25741	--		600	2.09688			550	0.98786
--	--	390.2	4.41026			390.2	3.30069	--	--	390.2	2.25853	--		600.5	2.09705			550.5	0.9876
--	--	390.4	4.41036			390.4	3.30078	--	--	390.4	2.25949	--		601	2.09727			551	0.98771
--	--	390.6	4.41037			390.6	3.3008	--	--	390.6	2.26019	--		601.5	2.09721			551.5	0.98771
--	--	390.8	4.41045			390.8	3.3009	--	--	390.8	2.26112	--		602	2.09753			552	0.98761
--	--	391	4.41049			391	3.301	--	--	391	2.26181	--		602.5	2.09735			552.5	0.98758
--	--	391.2	4.41049			391.2	3.30113	--	--	391.2	2.26241	--		603	2.09771			553	0.9876
--	--	391.4	4.41059			391.4	3.30118	--	--	391.4	2.2631	--		603.5	2.09772			553.5	0.98786
--	--	391.6	4.41057			391.6	3.30119	--	--	391.6	2.26377	--		604	2.09757			554	0.98778
--	--	391.8	4.41057			391.8	3.30124	--	--	391.8	2.26451	--		604.5	2.09769			554.5	0.98794
--	--	392	4.41066			392	3.30141	--	--	392	2.26547	--		605	2.09747			555	0.98828
--	--	392.2	4.41067			392.2	3.30156	--	--	392.2	2.26655	--		605.5	2.09718			555.5	0.98833
--	--	392.4	4.4107			392.4	3.30168	--	--	392.4	2.2674	--		606	2.09728			556	0.98836
--	--	392.6	4.41074			392.6	3.30179	--	--	392.6	2.26839	--		606.5	2.0973			556.5	0.9887
--	--	392.8	4.41079			392.8	3.30192	--	--	392.8	2.26944	--		607	2.09733			557	0.98877
--	--	393	4.41083			393	3.30207	--	--	393	2.2705	--		607.5	2.09736			557.5	0.9888
--	--	393.2	4.41083			393.2	3.3022	--	--	393.2	2.27171	--		608	2.09741			558	0.98875
--	--	393.4	4.41085			393.4	3.30233	--	--	393.4	2.27302	--		608.5	2.09742			558.5	0.98844
--	--	393.6	4.41093			393.6	3.30245	--	--	393.6	2.27452	--		609	2.09726			559	0.98834
--	--	393.8	4.41091			393.8	3.30256	--	--	393.8	2.27591	--		609.5	2.09732			559.5	0.98811
--	--	394	4.41102			394	3.30277	--	--	394	2.27767	--		610	2.09742			560	0.98781
--	--	394.2	4.41101			394.2	3.30293	--	--	394.2	2.2795	--		610.5	2.09741			560.5	0.98768
--	--	394.4	4.41098			394.4	3.30309	--	--	394.4	2.2813	--		611	2.0973			561	0.98762
--	--	394.6	4.41101			394.6	3.30327	--	--	394.6	2.28313	--		611.5	2.0973			561.5	0.9876
--	--	394.8	4.41104			394.8	3.30348	--	--	394.8	2.28547	--		612	2.09707			562	0.98766
--	--	395	4.41105			395	3.30367	--	--	395	2.28785	--		612.5	2.09734			562.5	0.98741
--	--	395.2	4.41113			395.2	3.3039	--	--	395.2	2.29057	--		613	2.09759			563	0.98752
--	--	395.4	4.41127			395.4	3.30406	--	--	395.4	2.29343	--		613.5	2.09772			563.5	0.98751
--	--	395.6	4.41131			395.6	3.30422	--	--	395.6	2.2965	--		614	2.09775			564	0.98772
--	--	395.8	4.41137			395.8	3.30442	--	--	395.8	2.29968	--		614.5	2.09786			564.5	0.98805
--	--	396	4.41148			396	3.30467	--	--	396	2.30311	--		615	2.09773			565	0.988
--	--	396.2	4.41147			396.2	3.30487	--	--	396.2	2.30655	--		615.5	2.09761			565.5	0.98763
--	--	396.4	4.41162			396.4	3.30508	--	--	396.4	2.31029	--		616	2.09758			566	0.98781
--	--	396.6	4.41166			396.6	3.30525	--	--	396.6	2.31427	--		616.5	2.09766			566.5	0.98763
--	--	396.8	4.41177			396.8	3.30542	--	--	396.8	2.3186	--		617	2.09736			567	0.9876
--	--	397	4.41178			397	3.30568	--	--	397	2.3231	--		617.5	2.09733			567.5	0.98753
--	--	397.2	4.41175			397.2	3.30593	--	--	397.2	2.32779	--		618	2.09732			568	0.98777
--	--	397.4	4.41188			397.4	3.3062	--	--	397.4	2.33282	--		618.5	2.09741			568.5	0.98792
--	--	397.6	4.41192			397.6	3.30647	--	--	397.6	2.33808	--		619	2.09746			569	0.98777
--	--	397.8	4.41204			397.8	3.30675	--	--	397.8	2.34349	--		619.5	2.09752			569.5	0.98806
--	--	398	4.41213			398	3.30702	--	--	398	2.34924	--		620	2.0976			570	0.98843
--	--	398.2	4.41209			398.2	3.30726	--	--	398.2	2.35525	--		620.5	2.09778			570.5	0.98812
--	--	398.4	4.41219			398.4	3.30753	--	--	398.4	2.36151	--		621	2.09792			571	0.98819
--	--	398.6	4.4123			398.6	3.3078	--	--	398.6	2.36793	--		621.5	2.09793			571.5	0.98843
--	--	398.8	4.41239			398.8	3.30805	--	--	398.8	2.37483	--		622	2.09783			572	0.9888
--	--	399	4.41239			399	3.30829	--	--	399	2.38164	--		622.5	2.09801			572.5	0.98855
--	--	399.2	4.41242			399.2	3.30852	--	--	399.2	2.38832	--		623	2.09771			573	0.98838
--	--	399.4	4.41249			399.4	3.30877	--	--	399.4	2.39549	--		623.5	2.09775			573.5	0.98838
--	--	399.6	4.41257			399.6	3.30903	--	--	399.6	2.40304	--		624	2.09781			574	0.98815
--	--	399.8	4.41258			399.8	3.3093	--	--	399.8	2.4108	--		624.5	2.09769			574.5	0.98787
--	--	400	4.41259			400	3.30958	--	--	400	2.41887	--		625	2.09768			575	0.98784
--	--	400.2	4.41269			400.2	3.30982	--	--	400.2	2.42717	--		625.5	2.09769			575.5	0.98785
--	--	400.4	4.41277			400.4	3.31009	--	--	400.4	2.43572	--		626	2.0979			576	0.98767
--	--	400.6	4.4128			400.6	3.31035	--	--	400.6	2.44422	--		626.5	2.09783			576.5	0.98746
--	--	400.8	4.41291			400.8	3.31065	--	--	400.8	2.45297	--		627	2.09757			577	0.9877
--	--	401	4.41293			401	3.31094	--	--	401	2.4617	--		627.5	2.09761			577.5	0.98757
--	--	401.2	4.41295			401.2	3.31122	--	--	401.2	2.4708	--		628	2.09746			578	0.98767
--	--	401.4	4.413			401.4	3.31144	--	--	401.4	2.4799	--		628.5	2.09747			578.5	0.98761
--	--	401.6	4.41296			401.6	3.31161	--	--	401.6	2.48894	--		629	2.09762			579	0.98755
--	--	401.8	4.41296			401.8	3.3118	--	--	401.8	2.49818	--		629.5	2.09765			579.5	0.98772
--	--	402	4.41295			402	3.31198	--	--	402	2.50745	--		630	2.09741			580	0.98791
--	--	402.2	4.41295			402.2	3.31218	--	--	402.2	2.51701	--		630.5	2.09737			580.5	0.9879
--	--	402.4	4.41301			402.4	3.31235	--	--	402.4	2.52663	--		631	2.09733			581	0.98801
--	--	402.6	4.41306			402.6	3.31249	--	--	402.6	2.53604	--		631.5	2.09768			581.5	0.98772
--	--	402.8	4.41304			402.8	3.31263	--	--	402.8	2.54576	--		632	2.09801			582	0.988
--	--	403	4.41299			403	3.31277	--	--	403	2.55543	--		632.5	2.09798			582.5	0.9882
--	--	403.2	4.413			403.2	3.31294	--	--	403.2	2.56561	--		633	2.09836			583	0.98858
--	--	403.4	4.41301			403.4	3.31311	--	--	403.4	2.57602	--		633.5	2.09845			583.5	0.98879
--	--	403.6	4.41291			403.6	3.31327	--	--	403.6	2.58625	--		634	2.09833			584	0.98862
--	--	403.8	4.41278			403.8	3.31345	--	--	403.8	2.59684	--		634.5	2.09869			584.5	0.98823
--	--	404	4.41281			404	3.31361	--	--	404	2.60698	--		635	2.09841			585	0.98863
--	--	404.2	4.4128			404.2	3.31379	--	--	404.2	2.61706	--		635.5	2.09867			585.5	0.98867
--	--	404.4	4.41268			404.4	3.31393	--	--	404.4	2.62733	--		636	2.09855			586	0.98855
--	--	404.6	4.41265			404.6	3.314	--	--	404.6	2.63763	--		636.5	2.09832			586.5	0.98841
--	--	404.8	4.41259			404.8	3.31406	--	--	404.8	2.64801	--		637	2.0986			587	0.98828
--	--	405	4.41249			405	3.31419	--	--	405	2.65817	--		637.5	2.09856			587.5	0.98816
--	--	405.2	4.41247			405.2	3.31433	--	--	405.2	2.66865	--		638	2.09864			588	0.98799
--	--	405.4	4.41247			405.4	3.3144	--	--	405.4	2.67891	--		638.5	2.09897			588.5	0.98801
--	--	405.6	4.41249			405.6	3.31454	--	--	405.6	2.6891	--		639	2.09898			589	0.98833
--	--	405.8	4.4125			405.8	3.31464	--	--	405.8	2.69926	--		639.5	2.0995			589.5	0.98801
--	--	406	4.41246			406	3.31479	--	--	406	2.70956	--		640	2.09946			590	0.988
--	--	406.2	4.41242			406.2	3.3149	--	--	406.2	2.7198	--		640.5	2.0991			590.5	0.98821
--	--	406.4	4.41228			406.4	3.31503	--	--	406.4	2.72969	--		641	2.09915			591	0.98824
--	--	406.6	4.41224			406.6	3.31508	--	--	406.6	2.73939	--		641.5	2.0991			591.5	0.98818
--	--	406.8	4.41213			406.8	3.31522	--	--	406.8	2.7496	--		642	2.09862			592	0.98815
--	--	407	4.41212			407	3.31531	--	--	407	2.75934	--		642.5	2.09844			592.5	0.98812
--	--	407.2	4.41205			407.2	3.31541	--	--	407.2	2.76946	--		643	2.09831			593	0.98816
--	--	407.4	4.41201			407.4	3.31548	--	--	407.4	2.77898	--		643.5	2.09839			593.5	0.988
--	--	407.6	4.41201			407.6	3.31554	--	--	407.6	2.78834	--		644	2.09831			594	0.98802
--	--	407.8	4.41201			407.8	3.31554	--	--	407.8	2.79753	--		644.5	2.09814			594.5	0.98782
--	--	408	4.412			408	3.31558	--	--	408	2.80627	--		645	2.09852			595	0.98794
--	--	408.2	4.41188			408.2	3.31564	--	--	408.2	2.81545	--		645.5	2.09846			595.5	0.9881
--	--	408.4	4.41184			408.4	3.31567	--	--	408.4	2.82465	--		646	2.09861			596	0.98802
--	--	408.6	4.41186			408.6	3.31568	--	--	408.6	2.83314	--		646.5	2.09887			596.5	0.98791
--	--	408.8	4.41177			408.8	3.31573	--	--	408.8	2.84176	--		647	2.09896			597	0.98806
--	--	409	4.4117			409	3.3158	--	--	409	2.85012	--		647.5	2.09905			597.5	0.98818
--	--	409.2	4.41165			409.2	3.31582	--	--	409.2	2.85875	--		648	2.09867			598	0.98806
--	--	409.4	4.41156			409.4	3.31582	--	--	409.4	2.86702	--		648.5	2.09856			598.5	0.98773
--	--	409.6	4.41147			409.6	3.31581	--	--	409.6	2.875	--		649	2.0987			599	0.98777
--	--	409.8	4.41133			409.8	3.3158	--	--	409.8	2.88327	--		649.5	2.09883			599.5	0.98748
--	--	410	4.41124			410	3.3158	--	--	410	2.89118	--		650	2.09913			600	0.987
--	--	410.2	4.4112			410.2	3.3158	--	--	410.2	2.89902	--		650.5	2.09886			600.5	0.98685
--	--	410.4	4.41113			410.4	3.3158	--	--	410.4	2.90673	--		651	2.09913			601	0.98695
--	--	410.6	4.41112			410.6	3.31575	--	--	410.6	2.91432	--		651.5	2.09913			601.5	0.98635
--	--	410.8	4.41105			410.8	3.31579	--	--	410.8	2.92196	--		652	2.09902			602	0.98637
--	--	411	4.41101			411	3.31581	--	--	411	2.92918	--		652.5	2.0991			602.5	0.98661
--	--	411.2	4.41094			411.2	3.31582	--	--	411.2	2.93654	--		653	2.09921			603	0.98709
--	--	411.4	4.41089			411.4	3.31586	--	--	411.4	2.94333	--		653.5	2.09926			603.5	0.98703
--	--	411.6	4.41085			411.6	3.31587	--	--	411.6	2.94998	--		654	2.09919			604	0.98723
--	--	411.8	4.41071			411.8	3.31591	--	--	411.8	2.95699	--		654.5	2.0992			604.5	0.98757
--	--	412	4.41063			412	3.31597	--	--	412	2.96376	--		655	2.09949			605	0.98785
--	--	412.2	4.4106			412.2	3.31598	--	--	412.2	2.97049	--		655.5	2.09949			605.5	0.98772
--	--	412.4	4.41051			412.4	3.31601	--	--	412.4	2.97676	--		656	2.09958			606	0.9883
--	--	412.6	4.41043			412.6	3.31602	--	--	412.6	2.98318	--		656.5	2.09965			606.5	0.98805
--	--	412.8	4.41028			412.8	3.31608	--	--	412.8	2.98967	--		657	2.09985			607	0.98786
--	--	413	4.41022			413	3.31615	--	--	413	2.99576	--		657.5	2.1			607.5	0.98755
--	--	413.2	4.41011			413.2	3.31619	--	--	413.2	3.00188	--		658	2.09982			608	0.98747
--	--	413.4	4.41			413.4	3.3162	--	--	413.4	3.00766	--		658.5	2.09978			608.5	0.98742
--	--	413.6	4.40994			413.6	3.31629	--	--	413.6	3.01321	--		659	2.09973			609	0.98742
--	--	413.8	4.40984			413.8	3.31636	--	--	413.8	3.01875	--		659.5	2.0994			609.5	0.98756
--	--	414	4.40979			414	3.31642	--	--	414	3.024	--		660	2.09905			610	0.98767
--	--	414.2	4.40965			414.2	3.3165	--	--	414.2	3.02939	--		660.5	2.09909			610.5	0.98747
--	--	414.4	4.40954			414.4	3.31658	--	--	414.4	3.03436	--		661	2.09897			611	0.98757
--	--	414.6	4.40948			414.6	3.31666	--	--	414.6	3.03923	--		661.5	2.09883			611.5	0.98762
--	--	414.8	4.40938			414.8	3.31676	--	--	414.8	3.044	--		662	2.0985			612	0.98784
--	--	415	4.40933			415	3.31684	--	--	415	3.04854	--		662.5	2.09865			612.5	0.98785
--	--	415.2	4.40921			415.2	3.31686	--	--	415.2	3.05293	--		663	2.09862			613	0.98757
--	--	415.4	4.40907			415.4	3.31694	--	--	415.4	3.0573	--		663.5	2.09852			613.5	0.98768
--	--	415.6	4.40902			415.6	3.31699	--	--	415.6	3.06146	--		664	2.09842			614	0.98752
--	--	415.8	4.40889			415.8	3.3171	--	--	415.8	3.06578	--		664.5	2.09859			614.5	0.98739
--	--	416	4.40878			416	3.31718	--	--	416	3.06991	--		665	2.0985			615	0.98773
--	--	416.2	4.40869			416.2	3.31727	--	--	416.2	3.07395	--		665.5	2.09883			615.5	0.98752
--	--	416.4	4.40857			416.4	3.31734	--	--	416.4	3.07741	--		666	2.09873			616	0.98768
--	--	416.6	4.40849			416.6	3.31746	--	--	416.6	3.08117	--		666.5	2.09854			616.5	0.98786
--	--	416.8	4.40843			416.8	3.31759	--	--	416.8	3.08447	--		667	2.09838			617	0.98824
--	--	417	4.40834			417	3.3177	--	--	417	3.08774	--		667.5	2.09838			617.5	0.9887
--	--	417.2	4.40828			417.2	3.31779	--	--	417.2	3.0912	--		668	2.09819			618	0.98838
--	--	417.4	4.40826			417.4	3.31797	--	--	417.4	3.09432	--		668.5	2.09843			618.5	0.9883
--	--	417.6	4.40819			417.6	3.31808	--	--	417.6	3.09746	--		669	2.09874			619	0.98826
--	--	417.8	4.40811			417.8	3.31813	--	--	417.8	3.10076	--		669.5	2.09884			619.5	0.98806
--	--	418	4.40803			418	3.31819	--	--	418	3.10357	--		670	2.09873			620	0.9884
--	--	418.2	4.40786			418.2	3.31824	--	--	418.2	3.10636	--		670.5	2.09878			620.5	0.98838
--	--	418.4	4.40771			418.4	3.3183	--	--	418.4	3.10922	--		671	2.09933			621	0.98838
--	--	418.6	4.40756			418.6	3.31831	--	--	418.6	3.11197	--		671.5	2.09976			621.5	0.98809
--	--	418.8	4.40737			418.8	3.31839	--	--	418.8	3.1147	--		672	2.09956			622	0.98757
--	--	419	4.40721			419	3.31847	--	--	419	3.11719	--		672.5	2.09997			622.5	0.98782
--	--	419.2	4.40705			419.2	3.31857	--	--	419.2	3.11966	--		673	2.09976			623	0.98791
--	--	419.4	4.4069			419.4	3.3187	--	--	419.4	3.12195	--		673.5	2.09903			623.5	0.98797
--	--	419.6	4.40675			419.6	3.3188	--	--	419.6	3.12399	--		674	2.09894			624	0.98784
--	--	419.8	4.40663			419.8	3.31887	--	--	419.8	3.1263	--		674.5	2.09901			624.5	0.98777
--	--	420	4.40649			420	3.31896	--	--	420	3.12829	--		675	2.09886			625	0.9877
--	--	420.2	4.40639			420.2	3.31901	--	--	420.2	3.1301	--		675.5	2.09834			625.5	0.98736
--	--	420.4	4.40624			420.4	3.3191	--	--	420.4	3.13206	--		676	2.09787			626	0.98743
--	--	420.6	4.40609			420.6	3.3192	--	--	420.6	3.13402	--		676.5	2.09808			626.5	0.988
--	--	420.8	4.40596			420.8	3.31929	--	--	420.8	3.13584	--		677	2.09763			627	0.98806
--	--	421	4.40582			421	3.31936	--	--	421	3.13757	--		677.5	2.09783			627.5	0.98823
--	--	421.2	4.40572			421.2	3.31938	--	--	421.2	3.13924	--		678	2.09831			628	0.9885
--	--	421.4	4.40563			421.4	3.31946	--	--	421.4	3.14067	--		678.5	2.09832			628.5	0.98848
--	--	421.6	4.40546			421.6	3.31949	--	--	421.6	3.14214	--		679	2.09827			629	0.98839
--	--	421.8	4.4054			421.8	3.31963	--	--	421.8	3.1436	--		679.5	2.09845			629.5	0.98864
--	--	422	4.40531			422	3.31981	--	--	422	3.14464	--		680	2.09849			630	0.98921
--	--	422.2	4.40525			422.2	3.31996	--	--	422.2	3.14613	--		680.5	2.09863			630.5	0.98927
--	--	422.4	4.40529			422.4	3.32011	--	--	422.4	3.14731	--		681	2.09857			631	0.98897
--	--	422.6	4.40526			422.6	3.32026	--	--	422.6	3.14827	--		681.5	2.09889			631.5	0.98877
--	--	422.8	4.40525			422.8	3.32038	--	--	422.8	3.14928	--		682	2.09884			632	0.98867
--	--	423	4.40522			423	3.3205	--	--	423	3.15028	--		682.5	2.09895			632.5	0.98844
--	--	423.2	4.40521			423.2	3.32064	--	--	423.2	3.15151	--		683	2.09909			633	0.98868
--	--	423.4	4.40522			423.4	3.3207	--	--	423.4	3.15247	--		683.5	2.09867			633.5	0.98896
--	--	423.6	4.40526			423.6	3.32081	--	--	423.6	3.15347	--		684	2.09881			634	0.98877
--	--	423.8	4.40533			423.8	3.32094	--	--	423.8	3.15463	--		684.5	2.09882			634.5	0.98826
--	--	424	4.40531			424	3.32111	--	--	424	3.15544	--		685	2.09851			635	0.98792
--	--	424.2	4.40534			424.2	3.3212	--	--	424.2	3.15631	--		685.5	2.09868			635.5	0.9883
--	--	424.4	4.4053			424.4	3.32127	--	--	424.4	3.15718	--		686	2.09843			636	0.9883
--	--	424.6	4.40533			424.6	3.3214	--	--	424.6	3.15776	--		686.5	2.09899			636.5	0.98823
--	--	424.8	4.4053			424.8	3.32151	--	--	424.8	3.15839	--		687	2.09902			637	0.98824
--	--	425	4.40537			425	3.32161	--	--	425	3.15892	--		687.5	2.09864			637.5	0.98833
--	--	425.2	4.40535			425.2	3.32168	--	--	425.2	3.15922	--		688	2.09905			638	0.98799
--	--	425.4	4.40535			425.4	3.32181	--	--	425.4	3.15981	--		688.5	2.09895			638.5	0.98805
--	--	425.6	4.40534			425.6	3.32191	--	--	425.6	3.16031	--		689	2.09915			639	0.98821
--	--	425.8	4.40531			425.8	3.32201	--	--	425.8	3.16082	--		689.5	2.09957			639.5	0.98833
--	--	426	4.40531			426	3.32205	--	--	426	3.16126	--		690	2.09926			640	0.98811
--	--	426.2	4.40529			426.2	3.32208	--	--	426.2	3.16177	--		690.5	2.09953			640.5	0.98839
--	--	426.4	4.40527			426.4	3.32213	--	--	426.4	3.16221	--		691	2.09911			641	0.98886
--	--	426.6	4.40526			426.6	3.32222	--	--	426.6	3.16271	--		691.5	2.09896			641.5	0.98873
--	--	426.8	4.4053			426.8	3.32228	--	--	426.8	3.16321	--		692	2.09915			642	0.98862
--	--	427	4.40534			427	3.32239	--	--	427	3.16356	--		692.5	2.09939			642.5	0.98882
--	--	427.2	4.40541			427.2	3.32243	--	--	427.2	3.16389	--		693	2.09938			643	0.98884
--	--	427.4	4.40545			427.4	3.32252	--	--	427.4	3.16399	--		693.5	2.09941			643.5	0.98904
--	--	427.6	4.4055			427.6	3.32262	--	--	427.6	3.16428	--		694	2.09908			644	0.9893
--	--	427.8	4.40546			427.8	3.32267	--	--	427.8	3.16463	--		694.5	2.0994			644.5	0.98938
--	--	428	4.40548			428	3.32271	--	--	428	3.16486	--		695	2.09966			645	0.98936
--	--	428.2	4.40548			428.2	3.32276	--	--	428.2	3.16505	--		695.5	2.09993			645.5	0.98889
--	--	428.4	4.40552			428.4	3.32287	--	--	428.4	3.16515	--		696	2.09959			646	0.98902
--	--	428.6	4.40561			428.6	3.32302	--	--	428.6	3.16538	--		696.5	2.0995			646.5	0.98887
--	--	428.8	4.40563			428.8	3.32307	--	--	428.8	3.16572	--		697	2.09874			647	0.98886
--	--	429	4.40572			429	3.32315	--	--	429	3.16602	--		697.5	2.09888			647.5	0.98844
--	--	429.2	4.40572			429.2	3.32316	--	--	429.2	3.16615	--		698	2.09901			648	0.98819
--	--	429.4	4.40573			429.4	3.32321	--	--	429.4	3.16669	--		698.5	2.09945			648.5	0.98806
--	--	429.6	4.40576			429.6	3.32329	--	--	429.6	3.16698	--		699	2.0996			649	0.98765
--	--	429.8	4.40573			429.8	3.32333	--	--	429.8	3.16716	--		699.5	2.09939			649.5	0.98732
--	--	430	4.40578			430	3.32337	--	--	430	3.16747	--		700	2.09926			650	0.98768
--	--	430.2	4.40583			430.2	3.32342	--	--	430.2	3.16755	--						650.5	0.98758
--	--	430.4	4.4059			430.4	3.32344	--	--	430.4	3.1678	--						651	0.98748
--	--	430.6	4.40592			430.6	3.32353	--	--	430.6	3.16788	--						651.5	0.98714
--	--	430.8	4.4059			430.8	3.3236	--	--	430.8	3.16804	--						652	0.9877
--	--	431	4.40592			431	3.32364	--	--	431	3.16824	--						652.5	0.98773
--	--	431.2	4.40596			431.2	3.32365	--	--	431.2	3.16837	--						653	0.98762
--	--	431.4	4.40594			431.4	3.32371	--	--	431.4	3.16847	--						653.5	0.98814
--	--	431.6	4.40596			431.6	3.32376	--	--	431.6	3.16874	--						654	0.98844
--	--	431.8	4.40595			431.8	3.32381	--	--	431.8	3.16902	--						654.5	0.98796
--	--	432	4.40602			432	3.32391	--	--	432	3.16917	--						655	0.98789
--	--	432.2	4.40607			432.2	3.32397	--	--	432.2	3.16932	--						655.5	0.98818
--	--	432.4	4.40609			432.4	3.32401	--	--	432.4	3.16951	--						656	0.98858
--	--	432.6	4.40613			432.6	3.32408	--	--	432.6	3.16963	--						656.5	0.98794
--	--	432.8	4.40617			432.8	3.32409	--	--	432.8	3.16964	--						657	0.98765
--	--	433	4.40618			433	3.32411	--	--	433	3.16958	--						657.5	0.98772
--	--	433.2	4.40621			433.2	3.32415	--	--	433.2	3.16976	--						658	0.98775
--	--	433.4	4.40626			433.4	3.32423	--	--	433.4	3.16989	--						658.5	0.98737
--	--	433.6	4.40632			433.6	3.32433	--	--	433.6	3.16982	--						659	0.98753
--	--	433.8	4.40637			433.8	3.32439	--	--	433.8	3.16984	--						659.5	0.98771
--	--	434	4.40647			434	3.32445	--	--	434	3.17	--						660	0.9876
--	--	434.2	4.40653			434.2	3.32455	--	--	434.2	3.1699	--						660.5	0.98755
--	--	434.4	4.40653			434.4	3.3247	--	--	434.4	3.16995	--						661	0.98792
--	--	434.6	4.40659			434.6	3.32483	--	--	434.6	3.16999	--						661.5	0.98823
--	--	434.8	4.40664			434.8	3.32491	--	--	434.8	3.17015	--						662	0.98829
--	--	435	4.40668			435	3.32497	--	--	435	3.17017	--						662.5	0.98814
--	--	435.2	4.40674			435.2	3.32507	--	--	435.2	3.17002	--						663	0.98824
--	--	435.4	4.40672			435.4	3.32525	--	--	435.4	3.17025	--						663.5	0.98826
--	--	435.6	4.40674			435.6	3.32542	--	--	435.6	3.17039	--						664	0.98836
--	--	435.8	4.40678			435.8	3.32552	--	--	435.8	3.17033	--						664.5	0.98874
--	--	436	4.40685			436	3.32563	--	--	436	3.17025	--						665	0.98877
--	--	436.2	4.40686			436.2	3.32572	--	--	436.2	3.17021	--						665.5	0.98894
--	--	436.4	4.40685			436.4	3.32583	--	--	436.4	3.17021	--						666	0.98908
--	--	436.6	4.40687			436.6	3.32595	--	--	436.6	3.17013	--						666.5	0.98922
--	--	436.8	4.40686			436.8	3.32604	--	--	436.8	3.17036	--						667	0.98922
--	--	437	4.40679			437	3.32614	--	--	437	3.17035	--						667.5	0.98931
--	--	437.2	4.40685			437.2	3.32631	--	--	437.2	3.17038	--						668	0.9896
--	--	437.4	4.40686			437.4	3.32647	--	--	437.4	3.17033	--						668.5	0.98936
--	--	437.6	4.40689			437.6	3.32662	--	--	437.6	3.17039	--						669	0.98906
--	--	437.8	4.40691			437.8	3.32676	--	--	437.8	3.17033	--						669.5	0.98909
--	--	438	4.40687			438	3.32694	--	--	438	3.17044	--						670	0.98954
--	--	438.2	4.40685			438.2	3.32711	--	--	438.2	3.17025	--						670.5	0.98917
--	--	438.4	4.40682			438.4	3.3273	--	--	438.4	3.17036	--						671	0.98923
--	--	438.6	4.40679			438.6	3.32744	--	--	438.6	3.17041	--						671.5	0.98925
--	--	438.8	4.40675			438.8	3.32761	--	--	438.8	3.17038	--						672	0.98928
--	--	439	4.40671			439	3.32777	--	--	439	3.17038	--						672.5	0.98913
--	--	439.2	4.40672			439.2	3.32795	--	--	439.2	3.17041	--						673	0.98991
--	--	439.4	4.40676			439.4	3.32816	--	--	439.4	3.17059	--						673.5	0.98972
--	--	439.6	4.40679			439.6	3.32833	--	--	439.6	3.17064	--						674	0.98985
--	--	439.8	4.40689			439.8	3.32847	--	--	439.8	3.17062	--						674.5	0.98901
--	--	440	4.40686			440	3.32873	--	--	440	3.17061	--						675	0.98925
--	--	440.2	4.40682			440.2	3.32896	--	--	440.2	3.1707	--						675.5	0.98893
--	--	440.4	4.40685			440.4	3.3292	--	--	440.4	3.17085	--						676	0.98844
--	--	440.6	4.40683			440.6	3.32945	--	--	440.6	3.17093	--						676.5	0.98831
--	--	440.8	4.40681			440.8	3.3297	--	--	440.8	3.17111	--						677	0.98763
--	--	441	4.40679			441	3.32996	--	--	441	3.17098	--						677.5	0.98713
--	--	441.2	4.40679			441.2	3.33029	--	--	441.2	3.17118	--						678	0.98763
--	--	441.4	4.40679			441.4	3.33057	--	--	441.4	3.17123	--						678.5	0.98724
--	--	441.6	4.40678			441.6	3.33084	--	--	441.6	3.17115	--						679	0.98786
--	--	441.8	4.40675			441.8	3.33114	--	--	441.8	3.17126	--						679.5	0.98807
--	--	442	4.40674			442	3.33145	--	--	442	3.17155	--						680	0.98802
--	--	442.2	4.40674			442.2	3.33174	--	--	442.2	3.17152	--						680.5	0.9886
--	--	442.4	4.40678			442.4	3.3321	--	--	442.4	3.17147	--						681	0.98862
--	--	442.6	4.40676			442.6	3.33242	--	--	442.6	3.1717	--						681.5	0.98868
--	--	442.8	4.40678			442.8	3.33278	--	--	442.8	3.17182	--						682	0.98878
--	--	443	4.40679			443	3.33313	--	--	443	3.1719	--						682.5	0.98829
--	--	443.2	4.40679			443.2	3.33351	--	--	443.2	3.17173	--						683	0.98844
--	--	443.4	4.40676			443.4	3.33388	--	--	443.4	3.1717	--						683.5	0.98768
--	--	443.6	4.40672			443.6	3.3343	--	--	443.6	3.17183	--						684	0.98768
--	--	443.8	4.40672			443.8	3.33473	--	--	443.8	3.17196	--						684.5	0.98786
--	--	444	4.40667			444	3.33515	--	--	444	3.17209	--						685	0.98772
--	--	444.2	4.40668			444.2	3.33554	--	--	444.2	3.17226	--						685.5	0.9884
--	--	444.4	4.4067			444.4	3.33601	--	--	444.4	3.17237	--						686	0.98862
--	--	444.6	4.40667			444.6	3.3365	--	--	444.6	3.17232	--						686.5	0.9883
--	--	444.8	4.40664			444.8	3.33701	--	--	444.8	3.17224	--						687	0.9886
--	--	445	4.40668			445	3.33752	--	--	445	3.17229	--						687.5	0.98844
--	--	445.2	4.40672			445.2	3.33806	--	--	445.2	3.17244	--						688	0.98898
--	--	445.4	4.40678			445.4	3.33859	--	--	445.4	3.17237	--						688.5	0.98879
--	--	445.6	4.40675			445.6	3.33916	--	--	445.6	3.1726	--						689	0.98937
--	--	445.8	4.40676			445.8	3.33975	--	--	445.8	3.17275	--						689.5	0.98942
--	--	446	4.40678			446	3.34034	--	--	446	3.17271	--						690	0.98869
--	--	446.2	4.40676			446.2	3.34097	--	--	446.2	3.17275	--						690.5	0.98892
--	--	446.4	4.40679			446.4	3.34166	--	--	446.4	3.17291	--						691	0.98899
--	--	446.6	4.40682			446.6	3.34231	--	--	446.6	3.1733	--						691.5	0.98902
--	--	446.8	4.40679			446.8	3.343	--	--	446.8	3.17314	--						692	0.98913
--	--	447	4.40675			447	3.3437	--	--	447	3.17304	--						692.5	0.98865
--	--	447.2	4.40678			447.2	3.34442	--	--	447.2	3.17307	--						693	0.98879
--	--	447.4	4.40683			447.4	3.34519	--	--	447.4	3.17334	--						693.5	0.98824
--	--	447.6	4.40689			447.6	3.346	--	--	447.6	3.17348	--						694	0.98804
--	--	447.8	4.40691			447.8	3.34684	--	--	447.8	3.1736	--						694.5	0.98892
--	--	448	4.4069			448	3.34765	--	--	448	3.17348	--						695	0.98883
--	--	448.2	4.40695			448.2	3.34852	--	--	448.2	3.17356	--						695.5	0.98913
--	--	448.4	4.40695			448.4	3.34946	--	--	448.4	3.17358	--						696	0.9885
--	--	448.6	4.40697			448.6	3.35036	--	--	448.6	3.17347	--						696.5	0.98859
--	--	448.8	4.407			448.8	3.35127	--	--	448.8	3.17351	--						697	0.98882
--	--	449	4.40704			449	3.35223	--	--	449	3.17353	--						697.5	0.98887
--	--	449.2	4.40705			449.2	3.35328	--	--	449.2	3.17365	--						698	0.9888
--	--	449.4	4.40708			449.4	3.35434	--	--	449.4	3.17383	--						698.5	0.98878
--	--	449.6	4.40709			449.6	3.35537	--	--	449.6	3.17399	--						699	0.98801
--	--	449.8	4.40714			449.8	3.35656	--	--	449.8	3.1741	--						699.5	0.988
--	--	450	4.40714			450	3.3578	--	--	450	3.17436	--						700	0.98767
--	--	450.2	4.40716			450.2	3.35905	--	--	450.2	3.17445	--
--	--	450.4	4.40721			450.4	3.3603	--	--	450.4	3.17446	--
--	--	450.6	4.40724			450.6	3.36157	--	--	450.6	3.17454	--
--	--	450.8	4.40727			450.8	3.36294	--	--	450.8	3.17456	--
--	--	451	4.40735			451	3.36438	--	--	451	3.17476	--
--	--	451.2	4.40743			451.2	3.36583	--	--	451.2	3.17499	--
--	--	451.4	4.40742			451.4	3.36735	--	--	451.4	3.1752	--
--	--	451.6	4.40744			451.6	3.3689	--	--	451.6	3.17517	--
--	--	451.8	4.40743			451.8	3.37046	--	--	451.8	3.17536	--
--	--	452	4.40748			452	3.37203	--	--	452	3.17533	--
--	--	452.2	4.40751			452.2	3.3737	--	--	452.2	3.17533	--
--	--	452.4	4.40748			452.4	3.3754	--	--	452.4	3.17541	--
--	--	452.6	4.40754			452.6	3.37709	--	--	452.6	3.17551	--
--	--	452.8	4.40756			452.8	3.3789	--	--	452.8	3.17566	--
--	--	453	4.40759			453	3.38077	--	--	453	3.17567	--
--	--	453.2	4.40763			453.2	3.38264	--	--	453.2	3.17587	--
--	--	453.4	4.40761			453.4	3.38453	--	--	453.4	3.17587	--
--	--	453.6	4.40761			453.6	3.38652	--	--	453.6	3.17585	--
--	--	453.8	4.40759			453.8	3.38862	--	--	453.8	3.17588	--
--	--	454	4.40755			454	3.39067	--	--	454	3.17572	--
--	--	454.2	4.40754			454.2	3.39269	--	--	454.2	3.17549	--
--	--	454.4	4.40752			454.4	3.39484	--	--	454.4	3.17544	--
--	--	454.6	4.40746			454.6	3.39708	--	--	454.6	3.17544	--
--	--	454.8	4.40744			454.8	3.3994	--	--	454.8	3.17525	--
--	--	455	4.4074			455	3.40176	--	--	455	3.1752	--
--	--	455.2	4.40739			455.2	3.40416	--	--	455.2	3.17521	--
--	--	455.4	4.40739			455.4	3.40664	--	--	455.4	3.17513	--
--	--	455.6	4.40736			455.6	3.4092	--	--	455.6	3.17513	--
--	--	455.8	4.40732			455.8	3.41188	--	--	455.8	3.17513	--
--	--	456	4.40731			456	3.41464	--	--	456	3.17467	--
--	--	456.2	4.40719			456.2	3.41747	--	--	456.2	3.17463	--
--	--	456.4	4.40716			456.4	3.42017	--	--	456.4	3.17466	--
--	--	456.6	4.40714			456.6	3.42281	--	--	456.6	3.17443	--
--	--	456.8	4.40704			456.8	3.42593	--	--	456.8	3.17458	--
--	--	457	4.40702			457	3.42907	--	--	457	3.17471	--
--	--	457.2	4.40695			457.2	3.43223	--	--	457.2	3.17489	--
--	--	457.4	4.4069			457.4	3.43551	--	--	457.4	3.17497	--
--	--	457.6	4.40687			457.6	3.43887	--	--	457.6	3.17499	--
--	--	457.8	4.40683			457.8	3.44235	--	--	457.8	3.17505	--
--	--	458	4.40675			458	3.44585	--	--	458	3.17517	--
--	--	458.2	4.40674			458.2	3.44936	--	--	458.2	3.17539	--
--	--	458.4	4.40672			458.4	3.45306	--	--	458.4	3.17567	--
--	--	458.6	4.40668			458.6	3.45685	--	--	458.6	3.17608	--
--	--	458.8	4.40666			458.8	3.46071	--	--	458.8	3.17621	--
--	--	459	4.40659			459	3.46461	--	--	459	3.17639	--
--	--	459.2	4.40653			459.2	3.46861	--	--	459.2	3.17657	--
--	--	459.4	4.40653			459.4	3.47268	--	--	459.4	3.17673	--
--	--	459.6	4.40649			459.6	3.47687	--	--	459.6	3.17699	--
--	--	459.8	4.40644			459.8	3.48109	--	--	459.8	3.17714	--
--	--	460	4.40641			460	3.48541	--	--	460	3.17737	--
--	--	460.2	4.40634			460.2	3.4898	--	--	460.2	3.17801	--
--	--	460.4	4.40632			460.4	3.49431	--	--	460.4	3.17827	--
--	--	460.6	4.4063			460.6	3.49907	--	--	460.6	3.1786	--
--	--	460.8	4.40622			460.8	3.5041	--	--	460.8	3.17887	--
--	--	461	4.40621			461	3.50874	--	--	461	3.1791	--
--	--	461.2	4.40617			461.2	3.51346	--	--	461.2	3.17917	--
--	--	461.4	4.40613			461.4	3.51833	--	--	461.4	3.17923	--
--	--	461.6	4.40606			461.6	3.52325	--	--	461.6	3.17928	--
--	--	461.8	4.40601			461.8	3.52835	--	--	461.8	3.17951	--
--	--	462	4.40595			462	3.5332	--	--	462	3.17956	--
--	--	462.2	4.40595			462.2	3.53809	--	--	462.2	3.17956	--
--	--	462.4	4.40591			462.4	3.54286	--	--	462.4	3.17956	--
--	--	462.6	4.40586			462.6	3.54799	--	--	462.6	3.17958	--
--	--	462.8	4.40582			462.8	3.55318	--	--	462.8	3.17946	--
--	--	463	4.40575			463	3.55834	--	--	463	3.17949	--
--	--	463.2	4.40568			463.2	3.56368	--	--	463.2	3.17959	--
--	--	463.4	4.40564			463.4	3.56903	--	--	463.4	3.17959	--
--	--	463.6	4.40554			463.6	3.57447	--	--	463.6	3.17953	--
--	--	463.8	4.4055			463.8	3.58	--	--	463.8	3.17961	--
--	--	464	4.40546			464	3.58554	--	--	464	3.17964	--
--	--	464.2	4.40541			464.2	3.59107	--	--	464.2	3.17971	--
--	--	464.4	4.40538			464.4	3.59634	--	--	464.4	3.17961	--
--	--	464.6	4.40538			464.6	3.60187	--	--	464.6	3.17966	--
--	--	464.8	4.40535			464.8	3.60741	--	--	464.8	3.17949	--
--	--	465	4.40538			465	3.6129	--	--	465	3.17948	--
--	--	465.2	4.40534			465.2	3.61849	--	--	465.2	3.17927	--
--	--	465.4	4.40526			465.4	3.62417	--	--	465.4	3.1792	--
--	--	465.6	4.40526			465.6	3.62997	--	--	465.6	3.17946	--
--	--	465.8	4.40521			465.8	3.6357	--	--	465.8	3.17943	--
--	--	466	4.40522			466	3.64116	--	--	466	3.17935	--
--	--	466.2	4.40521			466.2	3.64703	--	--	466.2	3.17954	--
--	--	466.4	4.40519			466.4	3.65296	--	--	466.4	3.17964	--
--	--	466.6	4.40521			466.6	3.65924	--	--	466.6	3.17967	--
--	--	466.8	4.40522			466.8	3.66519	--	--	466.8	3.17976	--
--	--	467	4.40522			467	3.67113	--	--	467	3.17989	--
--	--	467.2	4.4053			467.2	3.67723	--	--	467.2	3.18	--
--	--	467.4	4.40535			467.4	3.68321	--	--	467.4	3.18003	--
--	--	467.6	4.40538			467.6	3.68916	--	--	467.6	3.18015	--
--	--	467.8	4.40538			467.8	3.69514	--	--	467.8	3.18034	--
--	--	468	4.40542			468	3.70098	--	--	468	3.18028	--
--	--	468.2	4.40542			468.2	3.70674	--	--	468.2	3.18031	--
--	--	468.4	4.40549			468.4	3.71275	--	--	468.4	3.18046	--
--	--	468.6	4.40556			468.6	3.71907	--	--	468.6	3.18049	--
--	--	468.8	4.40557			468.8	3.72524	--	--	468.8	3.18049	--
--	--	469	4.40561			469	3.73119	--	--	469	3.1807	--
--	--	469.2	4.40563			469.2	3.73727	--	--	469.2	3.18079	--
--	--	469.4	4.40569			469.4	3.7434	--	--	469.4	3.18098	--
--	--	469.6	4.40578			469.6	3.74963	--	--	469.6	3.18132	--
--	--	469.8	4.40583			469.8	3.75567	--	--	469.8	3.18121	--
--	--	470	4.40594			470	3.76191	--	--	470	3.18157	--
--	--	470.2	4.40601			470.2	3.76823	--	--	470.2	3.18177	--
--	--	470.4	4.4061			470.4	3.77456	--	--	470.4	3.18199	--
--	--	470.6	4.40618			470.6	3.7809	--	--	470.6	3.18237	--
--	--	470.8	4.40628			470.8	3.78717	--	--	470.8	3.18262	--
--	--	471	4.4064			471	3.79353	--	--	471	3.18266	--
--	--	471.2	4.40649			471.2	3.79992	--	--	471.2	3.18275	--
--	--	471.4	4.40663			471.4	3.80607	--	--	471.4	3.18284	--
--	--	471.6	4.4067			471.6	3.81237	--	--	471.6	3.18314	--
--	--	471.8	4.40686			471.8	3.81862	--	--	471.8	3.18327	--
--	--	472	4.40705			472	3.82493	--	--	472	3.18343	--
--	--	472.2	4.40725			472.2	3.83132	--	--	472.2	3.18348	--
--	--	472.4	4.40748			472.4	3.83807	--	--	472.4	3.18373	--
--	--	472.6	4.40767			472.6	3.8443	--	--	472.6	3.18387	--
--	--	472.8	4.4079			472.8	3.85062	--	--	472.8	3.18418	--
--	--	473	4.40822			473	3.85693	--	--	473	3.18431	--
--	--	473.2	4.40846			473.2	3.86357	--	--	473.2	3.18438	--
--	--	473.4	4.40874			473.4	3.87025	--	--	473.4	3.18467	--
--	--	473.6	4.40906			473.6	3.87681	--	--	473.6	3.18472	--
--	--	473.8	4.40938			473.8	3.8831	--	--	473.8	3.18464	--
--	--	474	4.40972			474	3.8894	--	--	474	3.18487	--
--	--	474.2	4.41003			474.2	3.89577	--	--	474.2	3.18498	--
--	--	474.4	4.41036			474.4	3.9023	--	--	474.4	3.18507	--
--	--	474.6	4.4107			474.6	3.90868	--	--	474.6	3.18505	--
--	--	474.8	4.4111			474.8	3.91516	--	--	474.8	3.18505	--
--	--	475	4.41151			475	3.92144	--	--	475	3.18533	--
--	--	475.2	4.41192			475.2	3.92772	--	--	475.2	3.18533	--
--	--	475.4	4.41236			475.4	3.93403	--	--	475.4	3.18551	--
--	--	475.6	4.4128			475.6	3.9404	--	--	475.6	3.18559	--
--	--	475.8	4.41331			475.8	3.94668	--	--	475.8	3.18551	--
--	--	476	4.41379			476	3.95286	--	--	476	3.18557	--
--	--	476.2	4.41433			476.2	3.95915	--	--	476.2	3.18574	--
--	--	476.4	4.41486			476.4	3.96544	--	--	476.4	3.18618	--
--	--	476.6	4.41539			476.6	3.97138	--	--	476.6	3.18605	--
--	--	476.8	4.41597			476.8	3.97769	--	--	476.8	3.18601	--
--	--	477	4.41658			477	3.98352	--	--	477	3.18593	--
--	--	477.2	4.41712			477.2	3.98956	--	--	477.2	3.18603	--
--	--	477.4	4.41777			477.4	3.99543	--	--	477.4	3.18621	--
--	--	477.6	4.4184			477.6	4.00121	--	--	477.6	3.18621	--
--	--	477.8	4.41906			477.8	4.00699	--	--	477.8	3.18629	--
--	--	478	4.41973			478	4.01294	--	--	478	3.18639	--
--	--	478.2	4.42039			478.2	4.01886	--	--	478.2	3.18639	--
--	--	478.4	4.42111			478.4	4.02444	--	--	478.4	3.18626	--
--	--	478.6	4.42185			478.6	4.02999	--	--	478.6	3.18637	--
--	--	478.8	4.42256			478.8	4.03544	--	--	478.8	3.18631	--
--	--	479	4.42336			479	4.04081	--	--	479	3.18618	--
--	--	479.2	4.42414			479.2	4.04639	--	--	479.2	3.18608	--
--	--	479.4	4.42496			479.4	4.05183	--	--	479.4	3.18644	--
--	--	479.6	4.4258			479.6	4.05713	--	--	479.6	3.1866	--
--	--	479.8	4.4266			479.8	4.0623	--	--	479.8	3.18668	--
--	--	480	4.42741			480	4.06746	--	--	480	3.18688	--
--	--	480.2	4.42825			480.2	4.07275	--	--	480.2	3.18699	--
--	--	480.4	4.42902			480.4	4.07772	--	--	480.4	3.18701	--
--	--	480.6	4.42987			480.6	4.08273	--	--	480.6	3.18704	--
--	--	480.8	4.43073			480.8	4.08768	--	--	480.8	3.18726	--
--	--	481	4.43155			481	4.09241	--	--	481	3.18748	--
--	--	481.2	4.43233			481.2	4.09735	--	--	481.2	3.18765	--
--	--	481.4	4.43309			481.4	4.10193	--	--	481.4	3.18791	--
--	--	481.6	4.43388			481.6	4.10644	--	--	481.6	3.18811	--
--	--	481.8	4.43471			481.8	4.11088	--	--	481.8	3.18833	--
--	--	482	4.43551			482	4.11536	--	--	482	3.18858	--
--	--	482.2	4.43635			482.2	4.1197	--	--	482.2	3.18879	--
--	--	482.4	4.43717			482.4	4.12402	--	--	482.4	3.18912	--
--	--	482.6	4.43796			482.6	4.12813	--	--	482.6	3.18935	--
--	--	482.8	4.43873			482.8	4.13215	--	--	482.8	3.18953	--
--	--	483	4.4396			483	4.13645	--	--	483	3.18985	--
--	--	483.2	4.44033			483.2	4.14047	--	--	483.2	3.19003	--
--	--	483.4	4.44108			483.4	4.14442	--	--	483.4	3.19016	--
--	--	483.6	4.44177			483.6	4.14821	--	--	483.6	3.19016	--
--	--	483.8	4.44245			483.8	4.15193	--	--	483.8	3.19015	--
--	--	484	4.44314			484	4.15574	--	--	484	3.19033	--
--	--	484.2	4.44386			484.2	4.15911	--	--	484.2	3.1902	--
--	--	484.4	4.44452			484.4	4.16249	--	--	484.4	3.19025	--
--	--	484.6	4.44518			484.6	4.16591	--	--	484.6	3.19033	--
--	--	484.8	4.44577			484.8	4.16916	--	--	484.8	3.19028	--
--	--	485	4.44632			485	4.17246	--	--	485	3.19038	--
--	--	485.2	4.44688			485.2	4.17572	--	--	485.2	3.19038	--
--	--	485.4	4.44748			485.4	4.17891	--	--	485.4	3.19041	--
--	--	485.6	4.44803			485.6	4.18205	--	--	485.6	3.19033	--
--	--	485.8	4.44857			485.8	4.18529	--	--	485.8	3.19018	--
--	--	486	4.44908			486	4.18831	--	--	486	3.19025	--
--	--	486.2	4.44952			486.2	4.19101	--	--	486.2	3.19015	--
--	--	486.4	4.44992			486.4	4.19372	--	--	486.4	3.19007	--
--	--	486.6	4.45034			486.6	4.19631	--	--	486.6	3.18989	--
--	--	486.8	4.45076			486.8	4.19915	--	--	486.8	3.18992	--
--	--	487	4.45112			487	4.2019	--	--	487	3.18976	--
--	--	487.2	4.45142			487.2	4.20422	--	--	487.2	3.18961	--
--	--	487.4	4.45173			487.4	4.20679	--	--	487.4	3.18979	--
--	--	487.6	4.452			487.6	4.20915	--	--	487.6	3.1899	--
--	--	487.8	4.45226			487.8	4.21162	--	--	487.8	3.19002	--
--	--	488	4.45252			488	4.21406	--	--	488	3.19016	--
--	--	488.2	4.45271			488.2	4.21635	--	--	488.2	3.19062	--
--	--	488.4	4.45288			488.4	4.21887	--	--	488.4	3.19085	--
--	--	488.6	4.45306			488.6	4.22114	--	--	488.6	3.19088	--
--	--	488.8	4.45317			488.8	4.22329	--	--	488.8	3.19088	--
--	--	489	4.45329			489	4.22536	--	--	489	3.19092	--
--	--	489.2	4.45341			489.2	4.22715	--	--	489.2	3.1909	--
--	--	489.4	4.45349			489.4	4.22893	--	--	489.4	3.19075	--
--	--	489.6	4.45355			489.6	4.23073	--	--	489.6	3.19083	--
--	--	489.8	4.45364			489.8	4.23253	--	--	489.8	3.1909	--
--	--	490	4.45371			490	4.23414	--	--	490	3.1909	--
--	--	490.2	4.45373			490.2	4.23587	--	--	490.2	3.19087	--
--	--	490.4	4.45378			490.4	4.23764	--	--	490.4	3.19096	--
--	--	490.6	4.45381			490.6	4.23927	--	--	490.6	3.19093	--
--	--	490.8	4.45382			490.8	4.24096	--	--	490.8	3.191	--
--	--	491	4.45382			491	4.2425	--	--	491	3.19119	--
--	--	491.2	4.45381			491.2	4.24402	--	--	491.2	3.19147	--
--	--	491.4	4.45382			491.4	4.24557	--	--	491.4	3.19155	--
--	--	491.6	4.45381			491.6	4.24685	--	--	491.6	3.19144	--
--	--	491.8	4.45379			491.8	4.24828	--	--	491.8	3.19134	--
--	--	492	4.45383			492	4.24954	--	--	492	3.19129	--
--	--	492.2	4.45382			492.2	4.25077	--	--	492.2	3.19121	--
--	--	492.4	4.45389			492.4	4.25204	--	--	492.4	3.19085	--
--	--	492.6	4.45393			492.6	4.25322	--	--	492.6	3.19087	--
--	--	492.8	4.45401			492.8	4.25449	--	--	492.8	3.1909	--
--	--	493	4.45415			493	4.25569	--	--	493	3.19092	--
--	--	493.2	4.45423			493.2	4.25689	--	--	493.2	3.19101	--
--	--	493.4	4.45436			493.4	4.25805	--	--	493.4	3.19098	--
--	--	493.6	4.45451			493.6	4.25931	--	--	493.6	3.19126	--
--	--	493.8	4.45463			493.8	4.26053	--	--	493.8	3.19132	--
--	--	494	4.4548			494	4.26171	--	--	494	3.1915	--
--	--	494.2	4.45497			494.2	4.26271	--	--	494.2	3.19152	--
--	--	494.4	4.45519			494.4	4.26359	--	--	494.4	3.1915	--
--	--	494.6	4.45546			494.6	4.26477	--	--	494.6	3.19165	--
--	--	494.8	4.45579			494.8	4.26576	--	--	494.8	3.1918	--
--	--	495	4.4561			495	4.26654	--	--	495	3.19154	--
--	--	495.2	4.45645			495.2	4.26739	--	--	495.2	3.19139	--
--	--	495.4	4.45683			495.4	4.26829	--	--	495.4	3.19141	--
--	--	495.6	4.45732			495.6	4.26909	--	--	495.6	3.19144	--
--	--	495.8	4.45778			495.8	4.26997	--	--	495.8	3.19147	--
--	--	496	4.45835			496	4.27063	--	--	496	3.19147	--
--	--	496.2	4.45888			496.2	4.27132	--	--	496.2	3.1916	--
--	--	496.4	4.45943			496.4	4.27197	--	--	496.4	3.19178	--
--	--	496.6	4.46006			496.6	4.27256	--	--	496.6	3.19175	--
--	--	496.8	4.46075			496.8	4.2732	--	--	496.8	3.19203	--
--	--	497	4.46148			497	4.27371	--	--	497	3.19253	--
--	--	497.2	4.46216			497.2	4.27427	--	--	497.2	3.19265	--
--	--	497.4	4.46294			497.4	4.27462	--	--	497.4	3.19239	--
--	--	497.6	4.46373			497.6	4.27513	--	--	497.6	3.19252	--
--	--	497.8	4.46464			497.8	4.27558	--	--	497.8	3.19245	--
--	--	498	4.4656			498	4.27596	--	--	498	3.19242	--
--	--	498.2	4.46659			498.2	4.2763	--	--	498.2	3.19226	--
--	--	498.4	4.46762			498.4	4.27669	--	--	498.4	3.19234	--
--	--	498.6	4.46875			498.6	4.27708	--	--	498.6	3.19226	--
--	--	498.8	4.46986			498.8	4.2772	--	--	498.8	3.19204	--
--	--	499	4.47104			499	4.27754	--	--	499	3.19221	--
--	--	499.2	4.4723			499.2	4.27792	--	--	499.2	3.19242	--
--	--	499.4	4.47361			499.4	4.27833	--	--	499.4	3.19252	--
--	--	499.6	4.47502			499.6	4.27862	--	--	499.6	3.19235	--
--	--	499.8	4.47642			499.8	4.27899	--	--	499.8	3.19234	--
--	--	500	4.47791			500	4.27922	--	--	500	3.19235	--
--	--	500.2	4.47939			500.2	4.27946	--	--	500.2	3.19226	--
--	--	500.4	4.48103			500.4	4.27979	--	--	500.4	3.19216	--
--	--	500.6	4.48271			500.6	4.27996	--	--	500.6	3.19181	--
--	--	500.8	4.48447			500.8	4.28034	--	--	500.8	3.19188	--
--	--	501	4.48622			501	4.28066	--	--	501	3.19163	--
--	--	501.2	4.48804			501.2	4.281	--	--	501.2	3.19124	--
--	--	501.4	4.49002			501.4	4.2813	--	--	501.4	3.19113	--
--	--	501.6	4.49198			501.6	4.28165	--	--	501.6	3.19128	--
--	--	501.8	4.49411			501.8	4.28194	--	--	501.8	3.19114	--
--	--	502	4.49621			502	4.28218	--	--	502	3.19113	--
--	--	502.2	4.49838			502.2	4.2824	--	--	502.2	3.19113	--
--	--	502.4	4.50052			502.4	4.2826	--	--	502.4	3.19103	--
--	--	502.6	4.50276			502.6	4.28288	--	--	502.6	3.19106	--
--	--	502.8	4.50511			502.8	4.28322	--	--	502.8	3.19139	--
--	--	503	4.50746			503	4.28356	--	--	503	3.19139	--
--	--	503.2	4.50995			503.2	4.28379	--	--	503.2	3.19108	--
--	--	503.4	4.51243			503.4	4.28412	--	--	503.4	3.1911	--
--	--	503.6	4.515			503.6	4.28429	--	--	503.6	3.191	--
--	--	503.8	4.51766			503.8	4.28441	--	--	503.8	3.19093	--
--	--	504	4.5203			504	4.28459	--	--	504	3.19095	--
--	--	504.2	4.52305			504.2	4.2848	--	--	504.2	3.19082	--
--	--	504.4	4.5259			504.4	4.28502	--	--	504.4	3.19105	--
--	--	504.6	4.5288			504.6	4.2851	--	--	504.6	3.191	--
--	--	504.8	4.53185			504.8	4.2854	--	--	504.8	3.19123	--
--	--	505	4.53477			505	4.28546	--	--	505	3.19118	--
--	--	505.2	4.53766			505.2	4.28553	--	--	505.2	3.19111	--
--	--	505.4	4.5408			505.4	4.28571	--	--	505.4	3.19108	--
--	--	505.6	4.54399			505.6	4.28595	--	--	505.6	3.19106	--
--	--	505.8	4.54732			505.8	4.28613	--	--	505.8	3.19092	--
--	--	506	4.55062			506	4.28646	--	--	506	3.19106	--
--	--	506.2	4.554			506.2	4.28669	--	--	506.2	3.19095	--
--	--	506.4	4.55749			506.4	4.2872	--	--	506.4	3.19106	--
--	--	506.6	4.56097			506.6	4.28737	--	--	506.6	3.19124	--
--	--	506.8	4.56454			506.8	4.28759	--	--	506.8	3.19118	--
--	--	507	4.5681			507	4.2877	--	--	507	3.19093	--
--	--	507.2	4.57175			507.2	4.28786	--	--	507.2	3.19114	--
--	--	507.4	4.57541			507.4	4.28797	--	--	507.4	3.19131	--
--	--	507.6	4.57925			507.6	4.2881	--	--	507.6	3.19134	--
--	--	507.8	4.58317			507.8	4.28833	--	--	507.8	3.19157	--
--	--	508	4.58706			508	4.28844	--	--	508	3.19172	--
--	--	508.2	4.5911			508.2	4.28858	--	--	508.2	3.19188	--
--	--	508.4	4.59515			508.4	4.28871	--	--	508.4	3.19203	--
--	--	508.6	4.59922			508.6	4.28895	--	--	508.6	3.19229	--
--	--	508.8	4.60342			508.8	4.28917	--	--	508.8	3.1923	--
--	--	509	4.60758			509	4.28934	--	--	509	3.19224	--
--	--	509.2	4.61186			509.2	4.2895	--	--	509.2	3.19226	--
--	--	509.4	4.61641			509.4	4.28957	--	--	509.4	3.19227	--
--	--	509.6	4.62085			509.6	4.28966	--	--	509.6	3.19216	--
--	--	509.8	4.62538			509.8	4.28957	--	--	509.8	3.19216	--
--	--	510	4.62991			510	4.28973	--	--	510	3.19239	--
--	--	510.2	4.63461			510.2	4.28977	--	--	510.2	3.19248	--
--	--	510.4	4.63932			510.4	4.28993	--	--	510.4	3.19265	--
--	--	510.6	4.64421			510.6	4.28977	--	--	510.6	3.19252	--
--	--	510.8	4.64908			510.8	4.28986	--	--	510.8	3.1925	--
--	--	511	4.65384			511	4.28995	--	--	511	3.19258	--
--	--	511.2	4.65873			511.2	4.28999	--	--	511.2	3.19247	--
--	--	511.4	4.66371			511.4	4.29	--	--	511.4	3.19242	--
--	--	511.6	4.6688			511.6	4.29012	--	--	511.6	3.19244	--
--	--	511.8	4.67387			511.8	4.29017	--	--	511.8	3.19252	--
--	--	512	4.67886			512	4.29027	--	--	512	3.19239	--
--	--	512.2	4.68401			512.2	4.29069	--	--	512.2	3.19245	--
--	--	512.4	4.68923			512.4	4.29082	--	--	512.4	3.19224	--
--	--	512.6	4.69448			512.6	4.29101	--	--	512.6	3.19234	--
--	--	512.8	4.69966			512.8	4.29098	--	--	512.8	3.19203	--
--	--	513	4.70489			513	4.29089	--	--	513	3.19201	--
--	--	513.2	4.71026			513.2	4.29076	--	--	513.2	3.19186	--
--	--	513.4	4.71572			513.4	4.29069	--	--	513.4	3.19183	--
--	--	513.6	4.72123			513.6	4.29081	--	--	513.6	3.19186	--
--	--	513.8	4.72665			513.8	4.29084	--	--	513.8	3.19186	--
--	--	514	4.73181			514	4.29086	--	--	514	3.19177	--
--	--	514.2	4.73726			514.2	4.29086	--	--	514.2	3.19181	--
--	--	514.4	4.74269			514.4	4.29081	--	--	514.4	3.19173	--
--	--	514.6	4.74812			514.6	4.29071	--	--	514.6	3.19165	--
--	--	514.8	4.75352			514.8	4.29084	--	--	514.8	3.19186	--
--	--	515	4.75912			515	4.2909	--	--	515	3.19172	--
--	--	515.2	4.76489			515.2	4.29099	--	--	515.2	3.19168	--
--	--	515.4	4.77053			515.4	4.29115	--	--	515.4	3.19185	--
--	--	515.6	4.7761			515.6	4.29125	--	--	515.6	3.1918	--
--	--	515.8	4.78162			515.8	4.29126	--	--	515.8	3.19175	--
--	--	516	4.78737			516	4.29132	--	--	516	3.19163	--
--	--	516.2	4.79311			516.2	4.29126	--	--	516.2	3.19167	--
--	--	516.4	4.79888			516.4	4.2911	--	--	516.4	3.19155	--
--	--	516.6	4.80449			516.6	4.29103	--	--	516.6	3.19154	--
--	--	516.8	4.80994			516.8	4.29103	--	--	516.8	3.19152	--
--	--	517	4.81565			517	4.29107	--	--	517	3.19144	--
--	--	517.2	4.82137			517.2	4.29116	--	--	517.2	3.19142	--
--	--	517.4	4.82702			517.4	4.2913	--	--	517.4	3.19157	--
--	--	517.6	4.83249			517.6	4.2915	--	--	517.6	3.1917	--
--	--	517.8	4.83803			517.8	4.29152	--	--	517.8	3.1916	--
--	--	518	4.8437			518	4.29148	--	--	518	3.19168	--
--	--	518.2	4.84964			518.2	4.29153	--	--	518.2	3.19177	--
--	--	518.4	4.85545			518.4	4.29166	--	--	518.4	3.19165	--
--	--	518.6	4.86096			518.6	4.29169	--	--	518.6	3.19152	--
--	--	518.8	4.86643			518.8	4.29166	--	--	518.8	3.19142	--
--	--	519	4.87205			519	4.29152	--	--	519	3.19114	--
--	--	519.2	4.87763			519.2	4.29152	--	--	519.2	3.19128	--
--	--	519.4	4.88316			519.4	4.29152	--	--	519.4	3.19119	--
--	--	519.6	4.88852			519.6	4.29141	--	--	519.6	3.19103	--
--	--	519.8	4.89412			519.8	4.2914	--	--	519.8	3.19103	--
--	--	520	4.8998			520	4.2914	--	--	520	3.19108	--
--	--	520.2	4.90534			520.2	4.29152	--	--	520.2	3.19137	--
--	--	520.4	4.91086			520.4	4.29159	--	--	520.4	3.19141	--
--	--	520.6	4.91619			520.6	4.29159	--	--	520.6	3.19149	--
--	--	520.8	4.92157			520.8	4.29165	--	--	520.8	3.19145	--
--	--	521	4.92721			521	4.29183	--	--	521	3.19131	--
--	--	521.2	4.93271			521.2	4.2918	--	--	521.2	3.19159	--
--	--	521.4	4.93807			521.4	4.29186	--	--	521.4	3.1916	--
--	--	521.6	4.94335			521.6	4.29191	--	--	521.6	3.19175	--
--	--	521.8	4.94898			521.8	4.29183	--	--	521.8	3.19168	--
--	--	522	4.95435			522	4.29178	--	--	522	3.19188	--
--	--	522.2	4.95979			522.2	4.29188	--	--	522.2	3.19221	--
--	--	522.4	4.96505			522.4	4.29198	--	--	522.4	3.19237	--
--	--	522.6	4.97007			522.6	4.29188	--	--	522.6	3.19234	--
--	--	522.8	4.97535			522.8	4.29189	--	--	522.8	3.19239	--
--	--	523	4.9807			523	4.29193	--	--	523	3.19247	--
--	--	523.2	4.98587			523.2	4.29199	--	--	523.2	3.1927	--
--	--	523.4	4.99101			523.4	4.29212	--	--	523.4	3.19273	--
--	--	523.6	4.99609			523.6	4.29215	--	--	523.6	3.19283	--
--	--	523.8	5.00139			523.8	4.29229	--	--	523.8	3.19281	--
--	--	524	5.0065			524	4.29233	--	--	524	3.19279	--
--	--	524.2	5.01145			524.2	4.29231	--	--	524.2	3.19258	--
--	--	524.4	5.01633			524.4	4.29215	--	--	524.4	3.19235	--
--	--	524.6	5.02121			524.6	4.29215	--	--	524.6	3.19227	--
--	--	524.8	5.02617			524.8	4.29206	--	--	524.8	3.19216	--
--	--	525	5.03112			525	4.29214	--	--	525	3.19221	--
--	--	525.2	5.03597			525.2	4.29195	--	--	525.2	3.19216	--
--	--	525.4	5.04061			525.4	4.29197	--	--	525.4	3.19178	--
--	--	525.6	5.04523			525.6	4.29202	--	--	525.6	3.19193	--
--	--	525.8	5.04992			525.8	4.29205	--	--	525.8	3.19173	--
--	--	526	5.05444			526	4.292	--	--	526	3.19162	--
--	--	526.2	5.05899			526.2	4.29211	--	--	526.2	3.19144	--
--	--	526.4	5.06326			526.4	4.29209	--	--	526.4	3.19096	--
--	--	526.6	5.06767			526.6	4.29214	--	--	526.6	3.19087	--
--	--	526.8	5.07199			526.8	4.29234	--	--	526.8	3.19118	--
--	--	527	5.0764			527	4.29244	--	--	527	3.19124	--
--	--	527.2	5.0806			527.2	4.29254	--	--	527.2	3.19144	--
--	--	527.4	5.08471			527.4	4.29271	--	--	527.4	3.19139	--
--	--	527.6	5.08879			527.6	4.2927	--	--	527.6	3.19137	--
--	--	527.8	5.09289			527.8	4.29282	--	--	527.8	3.19134	--
--	--	528	5.09693			528	4.29276	--	--	528	3.19155	--
--	--	528.2	5.10088			528.2	4.29295	--	--	528.2	3.19167	--
--	--	528.4	5.10487			528.4	4.2931	--	--	528.4	3.19191	--
--	--	528.6	5.10865			528.6	4.29318	--	--	528.6	3.19191	--
--	--	528.8	5.11249			528.8	4.29318	--	--	528.8	3.19177	--
--	--	529	5.1162			529	4.29328	--	--	529	3.19178	--
--	--	529.2	5.11996			529.2	4.29335	--	--	529.2	3.19183	--
--	--	529.4	5.12352			529.4	4.29341	--	--	529.4	3.19208	--
--	--	529.6	5.12709			529.6	4.29353	--	--	529.6	3.19235	--
--	--	529.8	5.13068			529.8	4.29367	--	--	529.8	3.19227	--
--	--	530	5.13404			530	4.29373	--	--	530	3.19234	--
--	--	530.2	5.13745			530.2	4.29395	--	--	530.2	3.19248	--
--	--	530.4	5.14073			530.4	4.29406	--	--	530.4	3.19265	--
--	--	530.6	5.14408			530.6	4.29413	--	--	530.6	3.19288	--
--	--	530.8	5.14723			530.8	4.29411	--	--	530.8	3.19286	--
--	--	531	5.15041			531	4.29402	--	--	531	3.19258	--
--	--	531.2	5.15338			531.2	4.29414	--	--	531.2	3.19275	--
--	--	531.4	5.15637			531.4	4.29417	--	--	531.4	3.19261	--
--	--	531.6	5.15939			531.6	4.29407	--	--	531.6	3.19263	--
--	--	531.8	5.16239			531.8	4.29414	--	--	531.8	3.1926	--
--	--	532	5.1652			532	4.29412	--	--	532	3.19268	--
--	--	532.2	5.16795			532.2	4.29429	--	--	532.2	3.19263	--
--	--	532.4	5.17054			532.4	4.29424	--	--	532.4	3.19253	--
--	--	532.6	5.17297			532.6	4.29431	--	--	532.6	3.19257	--
--	--	532.8	5.17565			532.8	4.29443	--	--	532.8	3.1926	--
--	--	533	5.17816			533	4.29453	--	--	533	3.19273	--
--	--	533.2	5.1805			533.2	4.29448	--	--	533.2	3.19271	--
--	--	533.4	5.18294			533.4	4.29453	--	--	533.4	3.19279	--
--	--	533.6	5.18518			533.6	4.29454	--	--	533.6	3.19275	--
--	--	533.8	5.18751			533.8	4.29457	--	--	533.8	3.19261	--
--	--	534	5.18961			534	4.29447	--	--	534	3.1927	--
--	--	534.2	5.19182			534.2	4.29448	--	--	534.2	3.1927	--
--	--	534.4	5.19391			534.4	4.29448	--	--	534.4	3.19275	--
--	--	534.6	5.19601			534.6	4.29448	--	--	534.6	3.19263	--
--	--	534.8	5.19792			534.8	4.29457	--	--	534.8	3.19273	--
--	--	535	5.19992			535	4.29459	--	--	535	3.19275	--
--	--	535.2	5.2018			535.2	4.29462	--	--	535.2	3.19263	--
--	--	535.4	5.20367			535.4	4.29458	--	--	535.4	3.19252	--
--	--	535.6	5.20549			535.6	4.29457	--	--	535.6	3.19255	--
--	--	535.8	5.20711			535.8	4.29463	--	--	535.8	3.19253	--
--	--	536	5.20873			536	4.29471	--	--	536	3.19263	--
--	--	536.2	5.21046			536.2	4.29469	--	--	536.2	3.19266	--
--	--	536.4	5.21206			536.4	4.29454	--	--	536.4	3.19265	--
--	--	536.6	5.21372			536.6	4.29449	--	--	536.6	3.19268	--
--	--	536.8	5.21549			536.8	4.29445	--	--	536.8	3.1927	--
--	--	537	5.21689			537	4.29445	--	--	537	3.19288	--
--	--	537.2	5.21829			537.2	4.29446	--	--	537.2	3.19294	--
--	--	537.4	5.21987			537.4	4.29457	--	--	537.4	3.19297	--
--	--	537.6	5.22113			537.6	4.29468	--	--	537.6	3.19293	--
--	--	537.8	5.22264			537.8	4.29466	--	--	537.8	3.19291	--
--	--	538	5.22402			538	4.29473	--	--	538	3.19291	--
--	--	538.2	5.22546			538.2	4.29473	--	--	538.2	3.19284	--
--	--	538.4	5.22684			538.4	4.29469	--	--	538.4	3.19286	--
--	--	538.6	5.22811			538.6	4.29462	--	--	538.6	3.19271	--
--	--	538.8	5.2294			538.8	4.29449	--	--	538.8	3.19286	--
--	--	539	5.23062			539	4.29448	--	--	539	3.19268	--
--	--	539.2	5.23183			539.2	4.29454	--	--	539.2	3.19275	--
--	--	539.4	5.23331			539.4	4.29457	--	--	539.4	3.19286	--
--	--	539.6	5.23447			539.6	4.29453	--	--	539.6	3.19299	--
--	--	539.8	5.23569			539.8	4.29458	--	--	539.8	3.19299	--
--	--	540	5.23694			540	4.2946	--	--	540	3.19299	--
--	--	540.2	5.23811			540.2	4.29446	--	--	540.2	3.19283	--
--	--	540.4	5.23912			540.4	4.29442	--	--	540.4	3.19278	--
--	--	540.6	5.24033			540.6	4.29452	--	--	540.6	3.19278	--
--	--	540.8	5.24137			540.8	4.29451	--	--	540.8	3.19265	--
--	--	541	5.24219			541	4.29458	--	--	541	3.1926	--
--	--	541.2	5.24323			541.2	4.29439	--	--	541.2	3.19229	--
--	--	541.4	5.24433			541.4	4.29437	--	--	541.4	3.19227	--
--	--	541.6	5.24534			541.6	4.29431	--	--	541.6	3.19239	--
--	--	541.8	5.24633			541.8	4.29409	--	--	541.8	3.19229	--
--	--	542	5.2472			542	4.29391	--	--	542	3.19199	--
--	--	542.2	5.24825			542.2	4.29383	--	--	542.2	3.19196	--
--	--	542.4	5.24922			542.4	4.29379	--	--	542.4	3.19183	--
--	--	542.6	5.25006			542.6	4.29383	--	--	542.6	3.19188	--
--	--	542.8	5.25101			542.8	4.29387	--	--	542.8	3.19206	--
--	--	543	5.25169			543	4.29383	--	--	543	3.19183	--
--	--	543.2	5.25267			543.2	4.29384	--	--	543.2	3.19183	--
--	--	543.4	5.25356			543.4	4.29397	--	--	543.4	3.19193	--
--	--	543.6	5.25414			543.6	4.29396	--	--	543.6	3.1919	--
--	--	543.8	5.2549			543.8	4.29392	--	--	543.8	3.19175	--
--	--	544	5.25554			544	4.29389	--	--	544	3.19173	--
--	--	544.2	5.25631			544.2	4.29369	--	--	544.2	3.19155	--
--	--	544.4	5.25703			544.4	4.29373	--	--	544.4	3.1916	--
--	--	544.6	5.25779			544.6	4.29367	--	--	544.6	3.19157	--
--	--	544.8	5.25848			544.8	4.29364	--	--	544.8	3.1916	--
--	--	545	5.25934			545	4.29369	--	--	545	3.1918	--
--	--	545.2	5.26023			545.2	4.29357	--	--	545.2	3.19172	--
--	--	545.4	5.26093			545.4	4.29378	--	--	545.4	3.19186	--
--	--	545.6	5.26153			545.6	4.2938	--	--	545.6	3.19198	--
--	--	545.8	5.2621			545.8	4.2938	--	--	545.8	3.19211	--
--	--	546	5.26267			546	4.29391	--	--	546	3.19229	--
--	--	546.2	5.26329			546.2	4.29411	--	--	546.2	3.19255	--
--	--	546.4	5.26388			546.4	4.29422	--	--	546.4	3.19271	--
--	--	546.6	5.26449			546.6	4.29431	--	--	546.6	3.19297	--
--	--	546.8	5.26518			546.8	4.29434	--	--	546.8	3.19288	--
--	--	547	5.2658			547	4.29431	--	--	547	3.19273	--
--	--	547.2	5.26664			547.2	4.29452	--	--	547.2	3.19268	--
--	--	547.4	5.26723			547.4	4.29457	--	--	547.4	3.19268	--
--	--	547.6	5.26794			547.6	4.29449	--	--	547.6	3.19268	--
--	--	547.8	5.26868			547.8	4.2947	--	--	547.8	3.19279	--
--	--	548	5.26938			548	4.29468	--	--	548	3.19275	--
--	--	548.2	5.27014			548.2	4.2947	--	--	548.2	3.19263	--
--	--	548.4	5.27079			548.4	4.29488	--	--	548.4	3.19266	--
--	--	548.6	5.27141			548.6	4.29492	--	--	548.6	3.19271	--
--	--	548.8	5.27212			548.8	4.29504	--	--	548.8	3.19276	--
--	--	549	5.27265			549	4.29508	--	--	549	3.1927	--
--	--	549.2	5.27311			549.2	4.29524	--	--	549.2	3.1927	--
--	--	549.4	5.27368			549.4	4.29548	--	--	549.4	3.1927	--
--	--	549.6	5.27433			549.6	4.29542	--	--	549.6	3.19268	--
--	--	549.8	5.27494			549.8	4.29528	--	--	549.8	3.19239	--
--	--	550	5.27555			550	4.2952	--	--	550	3.1919	--
--	--	550.2	5.27632			550.2	4.29509	--	--	550.2	3.19165	--
--	--	550.4	5.27701			550.4	4.29499	--	--	550.4	3.1916	--
--	--	550.6	5.27758			550.6	4.29487	--	--	550.6	3.19141	--
--	--	550.8	5.27808			550.8	4.29464	--	--	550.8	3.19095	--
--	--	551	5.27882			551	4.29454	--	--	551	3.19092	--
--	--	551.2	5.27929			551.2	4.29464	--	--	551.2	3.19114	--
--	--	551.4	5.27974			551.4	4.29471	--	--	551.4	3.19132	--
--	--	551.6	5.28021			551.6	4.29469	--	--	551.6	3.19154	--
--	--	551.8	5.28058			551.8	4.29459	--	--	551.8	3.19142	--
--	--	552	5.28108			552	4.29443	--	--	552	3.19137	--
--	--	552.2	5.28166			552.2	4.29474	--	--	552.2	3.19142	--
--	--	552.4	5.28218			552.4	4.29479	--	--	552.4	3.19144	--
--	--	552.6	5.28249			552.6	4.29473	--	--	552.6	3.19154	--
--	--	552.8	5.28291			552.8	4.2946	--	--	552.8	3.19144	--
--	--	553	5.28336			553	4.29459	--	--	553	3.19134	--
--	--	553.2	5.28387			553.2	4.29446	--	--	553.2	3.19124	--
--	--	553.4	5.28439			553.4	4.29428	--	--	553.4	3.19126	--
--	--	553.6	5.28484			553.6	4.29417	--	--	553.6	3.19136	--
--	--	553.8	5.28531			553.8	4.2942	--	--	553.8	3.19131	--
--	--	554	5.28587			554	4.29435	--	--	554	3.19141	--
--	--	554.2	5.28635			554.2	4.29446	--	--	554.2	3.1917	--
--	--	554.4	5.28677			554.4	4.29452	--	--	554.4	3.19183	--
--	--	554.6	5.2873			554.6	4.29452	--	--	554.6	3.19186	--
--	--	554.8	5.28779			554.8	4.29457	--	--	554.8	3.19198	--
--	--	555	5.28831			555	4.29474	--	--	555	3.19227	--
--	--	555.2	5.28867			555.2	4.29497	--	--	555.2	3.19244	--
--	--	555.4	5.28912			555.4	4.29482	--	--	555.4	3.19214	--
--	--	555.6	5.28958			555.6	4.29473	--	--	555.6	3.19222	--
--	--	555.8	5.29011			555.8	4.29481	--	--	555.8	3.19211	--
--	--	556	5.29053			556	4.29471	--	--	556	3.19203	--
--	--	556.2	5.29102			556.2	4.29469	--	--	556.2	3.19194	--
--	--	556.4	5.29152			556.4	4.29442	--	--	556.4	3.1919	--
--	--	556.6	5.2919			556.6	4.29442	--	--	556.6	3.19199	--
--	--	556.8	5.29249			556.8	4.29448	--	--	556.8	3.19204	--
--	--	557	5.29292			557	4.29454	--	--	557	3.19209	--
--	--	557.2	5.29329			557.2	4.29453	--	--	557.2	3.19214	--
--	--	557.4	5.2938			557.4	4.29481	--	--	557.4	3.19235	--
--	--	557.6	5.29423			557.6	4.29482	--	--	557.6	3.19217	--
--	--	557.8	5.2947			557.8	4.29486	--	--	557.8	3.19217	--
--	--	558	5.29517			558	4.29486	--	--	558	3.19226	--
--	--	558.2	5.29552			558.2	4.29493	--	--	558.2	3.19237	--
--	--	558.4	5.29598			558.4	4.29492	--	--	558.4	3.19226	--
--	--	558.6	5.29636			558.6	4.29499	--	--	558.6	3.19226	--
--	--	558.8	5.29686			558.8	4.29508	--	--	558.8	3.19221	--
--	--	559	5.29732			559	4.29516	--	--	559	3.19226	--
--	--	559.2	5.29789			559.2	4.2953	--	--	559.2	3.1923	--
--	--	559.4	5.29819			559.4	4.29519	--	--	559.4	3.19232	--
--	--	559.6	5.29868			559.6	4.29515	--	--	559.6	3.19237	--
--	--	559.8	5.29918			559.8	4.29505	--	--	559.8	3.19217	--
--	--	560	5.29957			560	4.29493	--	--	560	3.19209	--
--	--	560.2	5.30024			560.2	4.29519	--	--	560.2	3.19226	--
--	--	560.4	5.3007			560.4	4.29519	--	--	560.4	3.19247	--
--	--	560.6	5.30104			560.6	4.29535	--	--	560.6	3.19263	--
--	--	560.8	5.30155			560.8	4.29543	--	--	560.8	3.19265	--
--	--	561	5.30209			561	4.29569	--	--	561	3.19276	--
--	--	561.2	5.30274			561.2	4.29588	--	--	561.2	3.19283	--
--	--	561.4	5.30338			561.4	4.29597	--	--	561.4	3.19297	--
--	--	561.6	5.3038			561.6	4.29586	--	--	561.6	3.19297	--
--	--	561.8	5.30438			561.8	4.29606	--	--	561.8	3.19332	--
--	--	562	5.30479			562	4.296	--	--	562	3.19325	--
--	--	562.2	5.30525			562.2	4.29603	--	--	562.2	3.19325	--
--	--	562.4	5.30578			562.4	4.29592	--	--	562.4	3.19325	--
--	--	562.6	5.30619			562.6	4.29601	--	--	562.6	3.19363	--
--	--	562.8	5.30669			562.8	4.296	--	--	562.8	3.19363	--
--	--	563	5.30704			563	4.29598	--	--	563	3.19356	--
--	--	563.2	5.30746			563.2	4.29604	--	--	563.2	3.19363	--
--	--	563.4	5.30768			563.4	4.29589	--	--	563.4	3.19386	--
--	--	563.6	5.30815			563.6	4.2959	--	--	563.6	3.19366	--
--	--	563.8	5.30857			563.8	4.29605	--	--	563.8	3.19371	--
--	--	564	5.30898			564	4.29624	--	--	564	3.19389	--
--	--	564.2	5.30943			564.2	4.2962	--	--	564.2	3.19391	--
--	--	564.4	5.30964			564.4	4.29612	--	--	564.4	3.19366	--
--	--	564.6	5.31005			564.6	4.2962	--	--	564.6	3.19343	--
--	--	564.8	5.31061			564.8	4.29614	--	--	564.8	3.19335	--
--	--	565	5.31108			565	4.29612	--	--	565	3.19337	--
--	--	565.2	5.3116			565.2	4.29594	--	--	565.2	3.19328	--
--	--	565.4	5.31189			565.4	4.29577	--	--	565.4	3.19309	--
--	--	565.6	5.31223			565.6	4.2958	--	--	565.6	3.19309	--
--	--	565.8	5.31274			565.8	4.29588	--	--	565.8	3.19307	--
--	--	566	5.31301			566	4.29575	--	--	566	3.19288	--
--	--	566.2	5.31345			566.2	4.29575	--	--	566.2	3.19283	--
--	--	566.4	5.31386			566.4	4.29572	--	--	566.4	3.19281	--
--	--	566.6	5.31423			566.6	4.29589	--	--	566.6	3.19283	--
--	--	566.8	5.31471			566.8	4.29592	--	--	566.8	3.19265	--
--	--	567	5.31505			567	4.29604	--	--	567	3.19268	--
--	--	567.2	5.31553			567.2	4.29616	--	--	567.2	3.19276	--
--	--	567.4	5.31585			567.4	4.29599	--	--	567.4	3.19248	--
--	--	567.6	5.31634			567.6	4.29617	--	--	567.6	3.19221	--
--	--	567.8	5.31687			567.8	4.29618	--	--	567.8	3.1923	--
--	--	568	5.31729			568	4.29624	--	--	568	3.19227	--
--	--	568.2	5.3177			568.2	4.29606	--	--	568.2	3.19221	--
--	--	568.4	5.3181			568.4	4.2961	--	--	568.4	3.19217	--
--	--	568.6	5.3187			568.6	4.29611	--	--	568.6	3.19239	--
--	--	568.8	5.31889			568.8	4.29609	--	--	568.8	3.19258	--
--	--	569	5.3192			569	4.29605	--	--	569	3.19258	--
--	--	569.2	5.31961			569.2	4.29598	--	--	569.2	3.19265	--
--	--	569.4	5.31978			569.4	4.29616	--	--	569.4	3.19276	--
--	--	569.6	5.32015			569.6	4.29618	--	--	569.6	3.19278	--
--	--	569.8	5.32057			569.8	4.29617	--	--	569.8	3.19273	--
--	--	570	5.32083			570	4.29618	--	--	570	3.19275	--
--	--	570.2	5.32126			570.2	4.29629	--	--	570.2	3.19281	--
--	--	570.4	5.32157			570.4	4.29623	--	--	570.4	3.19275	--
--	--	570.6	5.32187			570.6	4.29627	--	--	570.6	3.19265	--
--	--	570.8	5.32221			570.8	4.29623	--	--	570.8	3.19265	--
--	--	571	5.3226			571	4.29633	--	--	571	3.19266	--
--	--	571.2	5.32297			571.2	4.29628	--	--	571.2	3.19263	--
--	--	571.4	5.32307			571.4	4.29631	--	--	571.4	3.19266	--
--	--	571.6	5.32343			571.6	4.29639	--	--	571.6	3.19289	--
--	--	571.8	5.32385			571.8	4.29629	--	--	571.8	3.19281	--
--	--	572	5.32408			572	4.29623	--	--	572	3.19273	--
--	--	572.2	5.32442			572.2	4.29622	--	--	572.2	3.19261	--
--	--	572.4	5.32472			572.4	4.29648	--	--	572.4	3.19271	--
--	--	572.6	5.325			572.6	4.29656	--	--	572.6	3.19268	--
--	--	572.8	5.32534			572.8	4.29643	--	--	572.8	3.1926	--
--	--	573	5.32582			573	4.29651	--	--	573	3.19253	--
--	--	573.2	5.32605			573.2	4.29661	--	--	573.2	3.19258	--
--	--	573.4	5.32629			573.4	4.29661	--	--	573.4	3.1925	--
--	--	573.6	5.32669			573.6	4.29638	--	--	573.6	3.19229	--
--	--	573.8	5.32713			573.8	4.29648	--	--	573.8	3.19245	--
--	--	574	5.32735			574	4.29654	--	--	574	3.19253	--
--	--	574.2	5.32776			574.2	4.29646	--	--	574.2	3.19242	--
--	--	574.4	5.32816			574.4	4.2964	--	--	574.4	3.19234	--
--	--	574.6	5.32839			574.6	4.29656	--	--	574.6	3.19258	--
--	--	574.8	5.3288			574.8	4.29666	--	--	574.8	3.19266	--
--	--	575	5.32923			575	4.29668	--	--	575	3.19261	--
--	--	575.2	5.32949			575.2	4.29663	--	--	575.2	3.1925	--
--	--	575.4	5.33002			575.4	4.29663	--	--	575.4	3.19263	--
--	--	575.6	5.33063			575.6	4.29661	--	--	575.6	3.19265	--
--	--	575.8	5.33098			575.8	4.29652	--	--	575.8	3.19244	--
--	--	576	5.33123			576	4.29654	--	--	576	3.19245	--
--	--	576.2	5.3315			576.2	4.29667	--	--	576.2	3.19255	--
--	--	576.4	5.3318			576.4	4.29679	--	--	576.4	3.19271	--
--	--	576.6	5.33222			576.6	4.29663	--	--	576.6	3.19252	--
--	--	576.8	5.33257			576.8	4.29667	--	--	576.8	3.19258	--
--	--	577	5.33277			577	4.29685	--	--	577	3.19263	--
--	--	577.2	5.33295			577.2	4.29684	--	--	577.2	3.19245	--
--	--	577.4	5.33323			577.4	4.29668	--	--	577.4	3.19237	--
--	--	577.6	5.33361			577.6	4.29666	--	--	577.6	3.19229	--
--	--	577.8	5.3339			577.8	4.29671	--	--	577.8	3.19227	--
--	--	578	5.3341			578	4.29671	--	--	578	3.1923	--
--	--	578.2	5.33443			578.2	4.29661	--	--	578.2	3.19209	--
--	--	578.4	5.33464			578.4	4.29662	--	--	578.4	3.19214	--
--	--	578.6	5.33489			578.6	4.29658	--	--	578.6	3.19221	--
--	--	578.8	5.33524			578.8	4.2966	--	--	578.8	3.19221	--
--	--	579	5.3354			579	4.29663	--	--	579	3.1923	--
--	--	579.2	5.33547			579.2	4.29648	--	--	579.2	3.19216	--
--	--	579.4	5.33569			579.4	4.29641	--	--	579.4	3.19226	--
--	--	579.6	5.33585			579.6	4.29635	--	--	579.6	3.19204	--
--	--	579.8	5.33594			579.8	4.29627	--	--	579.8	3.19199	--
--	--	580	5.33632			580	4.29631	--	--	580	3.19203	--
--	--	580.2	5.33664			580.2	4.29629	--	--	580.2	3.19216	--
--	--	580.4	5.337			580.4	4.29626	--	--	580.4	3.19214	--
--	--	580.6	5.3373			580.6	4.29614	--	--	580.6	3.19212	--
--	--	580.8	5.33746			580.8	4.29626	--	--	580.8	3.19244	--
--	--	581	5.33771			581	4.2962	--	--	581	3.19245	--
--	--	581.2	5.338			581.2	4.29621	--	--	581.2	3.1925	--
--	--	581.4	5.33838			581.4	4.29617	--	--	581.4	3.19258	--
--	--	581.6	5.33876			581.6	4.29621	--	--	581.6	3.19252	--
--	--	581.8	5.33908			581.8	4.29626	--	--	581.8	3.19261	--
--	--	582	5.33932			582	4.29624	--	--	582	3.1926	--
--	--	582.2	5.33952			582.2	4.29618	--	--	582.2	3.1926	--
--	--	582.4	5.33989			582.4	4.29617	--	--	582.4	3.19276	--
--	--	582.6	5.34016			582.6	4.29606	--	--	582.6	3.19278	--
--	--	582.8	5.3405			582.8	4.29606	--	--	582.8	3.19279	--
--	--	583	5.34081			583	4.2959	--	--	583	3.19258	--
--	--	583.2	5.34112			583.2	4.29575	--	--	583.2	3.19245	--
--	--	583.4	5.34143			583.4	4.29576	--	--	583.4	3.19258	--
--	--	583.6	5.3418			583.6	4.29562	--	--	583.6	3.19248	--
--	--	583.8	5.34206			583.8	4.29559	--	--	583.8	3.19261	--
--	--	584	5.34232			584	4.2956	--	--	584	3.19266	--
--	--	584.2	5.34245			584.2	4.29561	--	--	584.2	3.19275	--
--	--	584.4	5.34267			584.4	4.29554	--	--	584.4	3.19266	--
--	--	584.6	5.34299			584.6	4.29548	--	--	584.6	3.19275	--
--	--	584.8	5.3431			584.8	4.29541	--	--	584.8	3.19276	--
--	--	585	5.34352			585	4.29527	--	--	585	3.19253	--
--	--	585.2	5.34373			585.2	4.2953	--	--	585.2	3.19247	--
--	--	585.4	5.34393			585.4	4.2953	--	--	585.4	3.19239	--
--	--	585.6	5.34421			585.6	4.29521	--	--	585.6	3.19237	--
--	--	585.8	5.34451			585.8	4.29535	--	--	585.8	3.19258	--
--	--	586	5.34476			586	4.29532	--	--	586	3.1926	--
--	--	586.2	5.34543			586.2	4.29533	--	--	586.2	3.19268	--
--	--	586.4	5.34577			586.4	4.29531	--	--	586.4	3.19265	--
--	--	586.6	5.34602			586.6	4.29533	--	--	586.6	3.19252	--
--	--	586.8	5.34623			586.8	4.29539	--	--	586.8	3.1926	--
--	--	587	5.34634			587	4.29535	--	--	587	3.19237	--
--	--	587.2	5.3466			587.2	4.29564	--	--	587.2	3.19235	--
--	--	587.4	5.34699			587.4	4.29606	--	--	587.4	3.19245	--
--	--	587.6	5.34735			587.6	4.29614	--	--	587.6	3.19257	--
--	--	587.8	5.3476			587.8	4.29626	--	--	587.8	3.19263	--
--	--	588	5.34782			588	4.29628	--	--	588	3.19253	--
--	--	588.2	5.34813			588.2	4.29627	--	--	588.2	3.19248	--
--	--	588.4	5.34835			588.4	4.29627	--	--	588.4	3.19242	--
--	--	588.6	5.34862			588.6	4.29633	--	--	588.6	3.19237	--
--	--	588.8	5.34882			588.8	4.29633	--	--	588.8	3.19237	--
--	--	589	5.34912			589	4.2964	--	--	589	3.19237	--
--	--	589.2	5.34912			589.2	4.29648	--	--	589.2	3.19247	--
--	--	589.4	5.34947			589.4	4.29648	--	--	589.4	3.19258	--
--	--	589.6	5.3497			589.6	4.29645	--	--	589.6	3.1927	--
--	--	589.8	5.34985			589.8	4.29657	--	--	589.8	3.19286	--
--	--	590	5.35006			590	4.2966	--	--	590	3.19283	--
--	--	590.2	5.35023			590.2	4.29655	--	--	590.2	3.19278	--
--	--	590.4	5.35014			590.4	4.29651	--	--	590.4	3.19273	--
--	--	590.6	5.35041			590.6	4.29649	--	--	590.6	3.19263	--
--	--	590.8	5.35053			590.8	4.29649	--	--	590.8	3.1926	--
--	--	591	5.3509			591	4.2966	--	--	591	3.19247	--
--	--	591.2	5.35137			591.2	4.29657	--	--	591.2	3.19253	--
--	--	591.4	5.35164			591.4	4.29637	--	--	591.4	3.1925	--
--	--	591.6	5.35186			591.6	4.29595	--	--	591.6	3.19242	--
--	--	591.8	5.3521			591.8	4.29595	--	--	591.8	3.19235	--
--	--	592	5.35261			592	4.29606	--	--	592	3.1924	--
--	--	592.2	5.35292			592.2	4.29612	--	--	592.2	3.19248	--
--	--	592.4	5.35313			592.4	4.29611	--	--	592.4	3.19248	--
--	--	592.6	5.3535			592.6	4.29624	--	--	592.6	3.19265	--
--	--	592.8	5.35376			592.8	4.29638	--	--	592.8	3.19279	--
--	--	593	5.35396			593	4.29649	--	--	593	3.19278	--
--	--	593.2	5.35433			593.2	4.29655	--	--	593.2	3.19279	--
--	--	593.4	5.35471			593.4	4.29661	--	--	593.4	3.19279	--
--	--	593.6	5.35495			593.6	4.29665	--	--	593.6	3.19276	--
--	--	593.8	5.35524			593.8	4.29667	--	--	593.8	3.19257	--
--	--	594	5.35552			594	4.29671	--	--	594	3.19245	--
--	--	594.2	5.35575			594.2	4.29665	--	--	594.2	3.19239	--
--	--	594.4	5.35614			594.4	4.29683	--	--	594.4	3.19242	--
--	--	594.6	5.35656			594.6	4.29694	--	--	594.6	3.1926	--
--	--	594.8	5.35703			594.8	4.297	--	--	594.8	3.19271	--
--	--	595	5.35757			595	4.29706	--	--	595	3.19283	--
--	--	595.2	5.35765			595.2	4.29701	--	--	595.2	3.19276	--
--	--	595.4	5.35769			595.4	4.29722	--	--	595.4	3.19324	--
--	--	595.6	5.35799			595.6	4.29731	--	--	595.6	3.19351	--
--	--	595.8	5.35812			595.8	4.29744	--	--	595.8	3.19353	--
--	--	596	5.35826			596	4.29762	--	--	596	3.1935	--
--	--	596.2	5.35823			596.2	4.29767	--	--	596.2	3.19348	--
--	--	596.4	5.35838			596.4	4.29774	--	--	596.4	3.19361	--
--	--	596.6	5.35864			596.6	4.29802	--	--	596.6	3.19386	--
--	--	596.8	5.35876			596.8	4.29812	--	--	596.8	3.19399	--
--	--	597	5.35903			597	4.29823	--	--	597	3.19418	--
--	--	597.2	5.35928			597.2	4.29836	--	--	597.2	3.19446	--
--	--	597.4	5.3594			597.4	4.29835	--	--	597.4	3.19446	--
--	--	597.6	5.35952			597.6	4.2983	--	--	597.6	3.19474	--
--	--	597.8	5.35972			597.8	4.29824	--	--	597.8	3.19459	--
--	--	598	5.3597			598	4.29818	--	--	598	3.19459	--
--	--	598.2	5.35986			598.2	4.29824	--	--	598.2	3.19454	--
--	--	598.4	5.36002			598.4	4.29818	--	--	598.4	3.19453	--
--	--	598.6	5.36012			598.6	4.29816	--	--	598.6	3.19459	--
--	--	598.8	5.36017			598.8	4.29816	--	--	598.8	3.19449	--
--	--	599	5.36006			599	4.2982	--	--	599	3.19449	--
--	--	599.2	5.36005			599.2	4.29821	--	--	599.2	3.19462	--
--	--	599.4	5.36028			599.4	4.29824	--	--	599.4	3.19474	--
--	--	599.6	5.36059			599.6	4.29806	--	--	599.6	3.19436	--
--	--	599.8	5.3606			599.8	4.29804	--	--	599.8	3.19431	--
--	--	600	5.36069			600	4.29793	--	--	600	3.19441	--
--	--	600.2	5.36098			600.2	4.29773			600.2	3.19435
--	--	600.4	5.36107			600.4	4.29761			600.4	3.1944
--	--	600.6	5.36121			600.6	4.29753			600.6	3.19462
--	--	600.8	5.36135			600.8	4.2974			600.8	3.19441
--	--	601	5.36163			601	4.29734			601	3.19423
--	--	601.2	5.36173			601.2	4.29711			601.2	3.19386
--	--	601.4	5.3618			601.4	4.2969			601.4	3.19358
--	--	601.6	5.36205			601.6	4.29693			601.6	3.19373
--	--	601.8	5.36207			601.8	4.2969			601.8	3.19338
--	--	602	5.36218			602	4.29697			602	3.19361
--	--	602.2	5.36243			602.2	4.29701			602.2	3.19364
--	--	602.4	5.36262			602.4	4.29689			602.4	3.19376
--	--	602.6	5.36277			602.6	4.29697			602.6	3.19381
--	--	602.8	5.36283			602.8	4.29694			602.8	3.19386
--	--	603	5.36295			603	4.29678			603	3.19377
--	--	603.2	5.36319			603.2	4.29689			603.2	3.19387
--	--	603.4	5.36326			603.4	4.29683			603.4	3.194
--	--	603.6	5.36345			603.6	4.29686			603.6	3.19453
--	--	603.8	5.3636			603.8	4.297			603.8	3.19453
--	--	604	5.36379			604	4.29719			604	3.19456
--	--	604.2	5.36405			604.2	4.29719			604.2	3.19441
--	--	604.4	5.36421			604.4	4.29724			604.4	3.19451
--	--	604.6	5.36432			604.6	4.29718			604.6	3.1944
--	--	604.8	5.36445			604.8	4.29722			604.8	3.1941
--	--	605	5.36464			605	4.29725			605	3.19431
--	--	605.2	5.36485			605.2	4.29727			605.2	3.19438
--	--	605.4	5.36504			605.4	4.29735			605.4	3.19456
--	--	605.6	5.36538			605.6	4.29724			605.6	3.19453
--	--	605.8	5.36573			605.8	4.29725			605.8	3.19438
--	--	606	5.36627			606	4.2973			606	3.19446
--	--	606.2	5.36664			606.2	4.2975			606.2	3.19458
--	--	606.4	5.36688			606.4	4.29744			606.4	3.19464
--	--	606.6	5.36708			606.6	4.29741			606.6	3.19454
--	--	606.8	5.36744			606.8	4.29742			606.8	3.19444
--	--	607	5.36775			607	4.29745			607	3.19436
--	--	607.2	5.36798			607.2	4.29762			607.2	3.19449
--	--	607.4	5.36824			607.4	4.29758			607.4	3.19446
--	--	607.6	5.36858			607.6	4.29767			607.6	3.19436
--	--	607.8	5.36906			607.8	4.29767			607.8	3.19387
--	--	608	5.3692			608	4.29757			608	3.19391
--	--	608.2	5.3695			608.2	4.29734			608.2	3.19382
--	--	608.4	5.3697			608.4	4.29733			608.4	3.19387
--	--	608.6	5.36975			608.6	4.29727			608.6	3.19387
--	--	608.8	5.36996			608.8	4.29733			608.8	3.19397
--	--	609	5.37019			609	4.29737			609	3.19409
--	--	609.2	5.37038			609.2	4.29727			609.2	3.19395
--	--	609.4	5.37043			609.4	4.29725			609.4	3.19391
--	--	609.6	5.37061			609.6	4.29725			609.6	3.19382
--	--	609.8	5.3707			609.8	4.29763			609.8	3.19399
--	--	610	5.3707			610	4.29793			610	3.194
--	--	610.2	5.37073			610.2	4.29812			610.2	3.19423
--	--	610.4	5.37076			610.4	4.29804			610.4	3.19417
--	--	610.6	5.37091			610.6	4.29832			610.6	3.19451
--	--	610.8	5.37111			610.8	4.29838			610.8	3.19461
--	--	611	5.37137			611	4.29836			611	3.19472
--	--	611.2	5.37149			611.2	4.29831			611.2	3.19469
--	--	611.4	5.37156			611.4	4.29832			611.4	3.19485
--	--	611.6	5.37152			611.6	4.29814			611.6	3.19464
--	--	611.8	5.3716			611.8	4.29806			611.8	3.19449
--	--	612	5.37149			612	4.29814			612	3.19438
--	--	612.2	5.3716			612.2	4.29814			612.2	3.19443
--	--	612.4	5.37157			612.4	4.29806			612.4	3.19443
--	--	612.6	5.37165			612.6	4.29807			612.6	3.19453
--	--	612.8	5.3718			612.8	4.29819			612.8	3.19451
--	--	613	5.37198			613	4.29808			613	3.19428
--	--	613.2	5.3722			613.2	4.29801			613.2	3.1942
--	--	613.4	5.37238			613.4	4.29798			613.4	3.19412
--	--	613.6	5.37252			613.6	4.29799			613.6	3.1942
--	--	613.8	5.37283			613.8	4.29792			613.8	3.1942
--	--	614	5.37297			614	4.29759			614	3.19397
--	--	614.2	5.37298			614.2	4.29725			614.2	3.19395
--	--	614.4	5.37314			614.4	4.29686			614.4	3.19351
--	--	614.6	5.37327			614.6	4.29674			614.6	3.19332
--	--	614.8	5.37346			614.8	4.29651			614.8	3.19286
--	--	615	5.37356			615	4.29651			615	3.19293
--	--	615.2	5.37358			615.2	4.2965			615.2	3.19288
--	--	615.4	5.37371			615.4	4.29648			615.4	3.19286
--	--	615.6	5.37379			615.6	4.2965			615.6	3.19265
--	--	615.8	5.3739			615.8	4.29656			615.8	3.19273
--	--	616	5.37401			616	4.29652			616	3.19258
--	--	616.2	5.37408			616.2	4.29637			616.2	3.19255
--	--	616.4	5.3742			616.4	4.29628			616.4	3.19237
--	--	616.6	5.3744			616.6	4.29621			616.6	3.19227
--	--	616.8	5.37459			616.8	4.29603			616.8	3.19168
--	--	617	5.37474			617	4.29598			617	3.19172
--	--	617.2	5.37491			617.2	4.29604			617.2	3.19178
--	--	617.4	5.37508			617.4	4.29603			617.4	3.19211
--	--	617.6	5.37515			617.6	4.296			617.6	3.19208
--	--	617.8	5.37529			617.8	4.296			617.8	3.19208
--	--	618	5.37525			618	4.29621			618	3.19209
--	--	618.2	5.37538			618.2	4.29637			618.2	3.19217
--	--	618.4	5.37553			618.4	4.29632			618.4	3.19211
--	--	618.6	5.37568			618.6	4.29637			618.6	3.19224
--	--	618.8	5.37588			618.8	4.29641			618.8	3.19239
--	--	619	5.376			619	4.29644			619	3.19245
--	--	619.2	5.37613			619.2	4.29637			619.2	3.19234
--	--	619.4	5.37621			619.4	4.29627			619.4	3.1923
--	--	619.6	5.37638			619.6	4.29627			619.6	3.19226
--	--	619.8	5.37656			619.8	4.29626			619.8	3.19232
--	--	620	5.37676			620	4.29618			620	3.19229
--	--	620.2	5.37685			620.2	4.29618			620.2	3.19253
--	--	620.4	5.37689			620.4	4.29618			620.4	3.19252
--	--	620.6	5.37713			620.6	4.29633			620.6	3.19258
--	--	620.8	5.37731			620.8	4.29638			620.8	3.1926
--	--	621	5.37739			621	4.29651			621	3.19302
--	--	621.2	5.37759			621.2	4.29648			621.2	3.19301
--	--	621.4	5.37774			621.4	4.29644			621.4	3.19306
--	--	621.6	5.3777			621.6	4.29641			621.6	3.19265
--	--	621.8	5.37792			621.8	4.29637			621.8	3.19258
--	--	622	5.37809			622	4.29621			622	3.1924
--	--	622.2	5.37819			622.2	4.29601			622.2	3.19227
--	--	622.4	5.37813			622.4	4.29582			622.4	3.19217
--	--	622.6	5.37839			622.6	4.29584			622.6	3.19214
--	--	622.8	5.37849			622.8	4.29598			622.8	3.19222
--	--	623	5.37855			623	4.29595			623	3.19229
--	--	623.2	5.37862			623.2	4.29588			623.2	3.19255
--	--	623.4	5.37857			623.4	4.29593			623.4	3.19255
--	--	623.6	5.37862			623.6	4.2961			623.6	3.19255
--	--	623.8	5.37854			623.8	4.29645			623.8	3.19268
--	--	624	5.37865			624	4.29633			624	3.19263
--	--	624.2	5.37888			624.2	4.29651			624.2	3.19281
--	--	624.4	5.37907			624.4	4.29648			624.4	3.19257
--	--	624.6	5.3792			624.6	4.29649			624.6	3.1927
--	--	624.8	5.37919			624.8	4.29648			624.8	3.19261
--	--	625	5.37933			625	4.29669			625	3.19278
--	--	625.2	5.3795			625.2	4.29665			625.2	3.19283
--	--	625.4	5.37973			625.4	4.29674			625.4	3.19296
--	--	625.6	5.37983			625.6	4.29686			625.6	3.19299
--	--	625.8	5.37996			625.8	4.29686			625.8	3.19299
--	--	626	5.37998			626	4.29694			626	3.19324
--	--	626.2	5.38006			626.2	4.29706			626.2	3.19371
--	--	626.4	5.38006			626.4	4.29712			626.4	3.19399
--	--	626.6	5.38029			626.6	4.29733			626.6	3.19425
--	--	626.8	5.3803			626.8	4.29735			626.8	3.19446
--	--	627	5.38026			627	4.29731			627	3.19454
--	--	627.2	5.38003			627.2	4.29727			627.2	3.19443
--	--	627.4	5.38027			627.4	4.29727			627.4	3.1941
--	--	627.6	5.38056			627.6	4.29734			627.6	3.19418
--	--	627.8	5.38082			627.8	4.29735			627.8	3.19438
--	--	628	5.38099			628	4.29707			628	3.19438
--	--	628.2	5.38109			628.2	4.29719			628.2	3.19451
--	--	628.4	5.38128			628.4	4.29712			628.4	3.19438
--	--	628.6	5.38136			628.6	4.29735			628.6	3.19474
--	--	628.8	5.38156			628.8	4.2975			628.8	3.19492
--	--	629	5.38163			629	4.29746			629	3.19502
--	--	629.2	5.38175			629.2	4.29748			629.2	3.19503
--	--	629.4	5.38185			629.4	4.2978			629.4	3.19513
--	--	629.6	5.38179			629.6	4.29795			629.6	3.19526
--	--	629.8	5.38196			629.8	4.29798			629.8	3.19534
--	--	630	5.38196			630	4.29802			630	3.19547
--	--	630.2	5.38208			630.2	4.29804			630.2	3.19539
--	--	630.4	5.38215			630.4	4.29809			630.4	3.1952
--	--	630.6	5.38228			630.6	4.29808			630.6	3.195
--	--	630.8	5.38236			630.8	4.29803			630.8	3.1949
--	--	631	5.38259			631	4.29796			631	3.19477
--	--	631.2	5.38286			631.2	4.29784			631.2	3.19466
--	--	631.4	5.38331			631.4	4.29796			631.4	3.19464
--	--	631.6	5.38331			631.6	4.29802			631.6	3.19476
--	--	631.8	5.38334			631.8	4.29793			631.8	3.19466
--	--	632	5.38343			632	4.29782			632	3.19487
--	--	632.2	5.38353			632.2	4.29787			632.2	3.1948
--	--	632.4	5.38379			632.4	4.29769			632.4	3.19462
--	--	632.6	5.38377			632.6	4.29769			632.6	3.19462
--	--	632.8	5.38384			632.8	4.29747			632.8	3.19428
--	--	633	5.38383			633	4.2973			633	3.19402
--	--	633.2	5.38387			633.2	4.29737			633.2	3.19405
--	--	633.4	5.38383			633.4	4.29727			633.4	3.19405
--	--	633.6	5.38399			633.6	4.29716			633.6	3.194
--	--	633.8	5.38411			633.8	4.29677			633.8	3.19355
--	--	634	5.38408			634	4.29677			634	3.19361
--	--	634.2	5.38423			634.2	4.29678			634.2	3.1936
--	--	634.4	5.38455			634.4	4.29684			634.4	3.1936
--	--	634.6	5.38457			634.6	4.29657			634.6	3.19309
--	--	634.8	5.38475			634.8	4.29663			634.8	3.19332
--	--	635	5.38476			635	4.29671			635	3.19363
--	--	635.2	5.38474			635.2	4.29685			635.2	3.19384
--	--	635.4	5.38474			635.4	4.29711			635.4	3.19407
--	--	635.6	5.38475			635.6	4.29712			635.6	3.19435
--	--	635.8	5.38482			635.8	4.2971			635.8	3.19444
--	--	636	5.38502			636	4.29708			636	3.19451
--	--	636.2	5.38498			636.2	4.29713			636.2	3.19418
--	--	636.4	5.3851			636.4	4.29717			636.4	3.19425
--	--	636.6	5.38494			636.6	4.2973			636.6	3.19428
--	--	636.8	5.3849			636.8	4.29739			636.8	3.19443
--	--	637	5.38499			637	4.29744			637	3.19466
--	--	637.2	5.38516			637.2	4.29757			637.2	3.19474
--	--	637.4	5.3853			637.4	4.29733			637.4	3.19454
--	--	637.6	5.38539			637.6	4.29734			637.6	3.19451
--	--	637.8	5.38539			637.8	4.29731			637.8	3.19464
--	--	638	5.38545			638	4.29736			638	3.19472
--	--	638.2	5.38555			638.2	4.29734			638.2	3.19462
--	--	638.4	5.38562			638.4	4.29757			638.4	3.19459
--	--	638.6	5.38547			638.6	4.29737			638.6	3.19441
--	--	638.8	5.38555			638.8	4.29757			638.8	3.1948
--	--	639	5.38547			639	4.29745			639	3.19461
--	--	639.2	5.38564			639.2	4.29734			639.2	3.19433
--	--	639.4	5.3859			639.4	4.29722			639.4	3.19412
--	--	639.6	5.3861			639.6	4.29706			639.6	3.19394
--	--	639.8	5.38609			639.8	4.29703			639.8	3.1936
--	--	640	5.38623			640	4.29714			640	3.19358
--	--	640.2	5.38633			640.2	4.29718			640.2	3.19381
--	--	640.4	5.38638			640.4	4.2972			640.4	3.19373
--	--	640.6	5.3865			640.6	4.29728			640.6	3.19389
--	--	640.8	5.38667			640.8	4.29725			640.8	3.19399
--	--	641	5.38681			641	4.29718			641	3.19391
--	--	641.2	5.38686			641.2	4.29724			641.2	3.19384
--	--	641.4	5.38684			641.4	4.29725			641.4	3.19387
--	--	641.6	5.387			641.6	4.29752			641.6	3.19413
--	--	641.8	5.38704			641.8	4.29759			641.8	3.1942
--	--	642	5.38716			642	4.29774			642	3.1943
--	--	642.2	5.3872			642.2	4.29797			642.2	3.19466
--	--	642.4	5.38735			642.4	4.29797			642.4	3.19464
--	--	642.6	5.38737			642.6	4.29773			642.6	3.19456
--	--	642.8	5.38754			642.8	4.29784			642.8	3.19464
--	--	643	5.38769			643	4.29787			643	3.19467
--	--	643.2	5.38793			643.2	4.2979			643.2	3.19476
--	--	643.4	5.38806			643.4	4.29769			643.4	3.19443
--	--	643.6	5.38795			643.6	4.29775			643.6	3.19456
--	--	643.8	5.388			643.8	4.29784			643.8	3.19456
--	--	644	5.38823			644	4.29778			644	3.19467
--	--	644.2	5.38831			644.2	4.29784			644.2	3.19461
--	--	644.4	5.38831			644.4	4.29773			644.4	3.19428
--	--	644.6	5.38844			644.6	4.29764			644.6	3.19417
--	--	644.8	5.38835			644.8	4.29742			644.8	3.19397
--	--	645	5.38841			645	4.29737			645	3.19379
--	--	645.2	5.38834			645.2	4.29739			645.2	3.19366
--	--	645.4	5.3884			645.4	4.29733			645.4	3.19377
--	--	645.6	5.38867			645.6	4.2973			645.6	3.19387
--	--	645.8	5.38867			645.8	4.29728			645.8	3.19373
--	--	646	5.38891			646	4.2971			646	3.19369
--	--	646.2	5.38883			646.2	4.29697			646.2	3.19346
--	--	646.4	5.38895			646.4	4.29679			646.4	3.19311
--	--	646.6	5.38899			646.6	4.29679			646.6	3.1932
--	--	646.8	5.38905			646.8	4.29686			646.8	3.19327
--	--	647	5.3888			647	4.29688			647	3.1934
--	--	647.2	5.38887			647.2	4.2969			647.2	3.19325
--	--	647.4	5.3889			647.4	4.29686			647.4	3.19317
--	--	647.6	5.38892			647.6	4.29708			647.6	3.19343
--	--	647.8	5.38895			647.8	4.29716			647.8	3.19342
--	--	648	5.38884			648	4.29711			648	3.19335
--	--	648.2	5.38896			648.2	4.29705			648.2	3.19322
--	--	648.4	5.38895			648.4	4.29702			648.4	3.1932
--	--	648.6	5.38886			648.6	4.29722			648.6	3.19333
--	--	648.8	5.38879			648.8	4.29734			648.8	3.19381
--	--	649	5.38892			649	4.29727			649	3.19366
[truncated: 967 more rows]
