# Supplementary material for: Two-dimensional halide perovskite as β-ray scintillator for nuclear radiation monitoring
Source: Nat Commun. 2020 Jul 7;11:3395. doi: 10.1038/s41467-020-17114-7 (PMC7341884; doi:10.1038/s41467-020-17114-7)
Supplement: Supplementary file 3 — Source Data [file 41467_2020_17114_MOESM3_ESM.zip › Source data file/Data of Figures in the manuscript/Figure 4d.xlsx]

## Sheet: Sheet1
Figure 4d
XRD data
	STA2PbI4		STA2Pb(Br/I)4		STA2PbBr4		STA2Pb(Cl/Br)4		STA2PbCl4
2theta (degree)	intensity (a.u.)	2theta (degree)	intensity (a.u.)	2theta (degree)	intensity (a.u.)	2theta (degree)	intensity (a.u.)	2theta (degree)	intensity (a.u.)
4	0.03718	3	0.06166	3	0.11547	4	0.04121	4	0.09824
4.02967	0.03439	3.02046	0.05185	3.02046	0.11292	4.02046	0.04874	4.02967	0.09564
4.05934	0.03606	3.04093	0.04885	3.04093	0.09992	4.04093	0.04298	4.05934	0.08393
4.08901	0.03327	3.06139	0.04845	3.06139	0.10247	4.06139	0.04386	4.08901	0.08328
4.11868	0.03634	3.08185	0.04665	3.08185	0.09941	4.08185	0.0381	4.11868	0.07807
4.14835	0.03578	3.10231	0.04565	3.10231	0.09865	4.10231	0.04475	4.14835	0.07547
4.17802	0.03495	3.12278	0.03884	3.12278	0.09814	4.12278	0.04386	4.17802	0.08523
4.2077	0.03355	3.14324	0.04364	3.14324	0.09967	4.14324	0.03855	4.2077	0.07807
4.23737	0.03075	3.1637	0.04865	3.1637	0.09406	4.1637	0.04165	4.23737	0.09174
4.26704	0.03103	3.18416	0.03904	3.18416	0.08718	4.18416	0.04475	4.26704	0.08393
4.29671	0.02907	3.20463	0.03844	3.20463	0.08361	4.20463	0.03855	4.29671	0.08979
4.32638	0.0355	3.22509	0.04104	3.22509	0.07928	4.22509	0.04519	4.32638	0.07872
4.35605	0.03886	3.24555	0.04264	3.24555	0.08335	4.24555	0.03943	4.35605	0.09759
4.38572	0.0383	3.26601	0.04605	3.26601	0.0831	4.26602	0.03899	4.38572	0.08393
4.41539	0.04221	3.28648	0.04224	3.28648	0.08259	4.28648	0.0381	4.41539	0.09954
4.44506	0.03355	3.30694	0.03944	3.30694	0.07418	4.30694	0.04386	4.44506	0.08848
4.47473	0.03131	3.3274	0.04084	3.3274	0.08718	4.3274	0.04475	4.47473	0.08263
4.50441	0.03103	3.34787	0.04484	3.34787	0.07673	4.34787	0.04696	4.50441	0.08328
4.53408	0.03634	3.36833	0.03764	3.36833	0.07647	4.36833	0.04121	4.53408	0.08328
4.56375	0.03159	3.38879	0.04665	3.38879	0.08361	4.38879	0.0381	4.56375	0.08783
4.59342	0.03327	3.40925	0.04625	3.40925	0.07086	4.40925	0.04785	4.59342	0.08588
4.62309	0.03243	3.42972	0.04404	3.42972	0.07724	4.42972	0.0514	4.62309	0.07872
4.65276	0.03383	3.45018	0.04464	3.45018	0.06398	4.45018	0.04962	4.65276	0.08653
4.68243	0.03634	3.47064	0.05265	3.47064	0.07443	4.47064	0.05228	4.68243	0.08458
4.7121	0.0274	3.4911	0.05285	3.4911	0.06959	4.4911	0.06292	4.7121	0.09174
4.74177	0.03774	3.51157	0.05465	3.51157	0.06602	4.51157	0.06513	4.74177	0.07807
4.77144	0.0355	3.53203	0.06306	3.53203	0.07341	4.53203	0.06336	4.77144	0.08979
4.80111	0.04138	3.55249	0.04945	3.55249	0.06424	4.55249	0.06203	4.80111	0.06311
4.83078	0.03998	3.57295	0.04344	3.57295	0.06933	4.57296	0.07709	4.83078	0.1041
4.86046	0.03774	3.59342	0.03784	3.59342	0.07163	4.59342	0.08152	4.86046	0.10085
4.89013	0.03383	3.61388	0.04104	3.61388	0.06577	4.61388	0.09216	4.89013	0.08133
4.9198	0.0411	3.63434	0.03984	3.63434	0.07367	4.63434	0.10058	4.9198	0.108
4.94947	0.03886	3.65481	0.04044	3.65481	0.06118	4.6548	0.11564	4.94947	0.09759
4.97914	0.04166	3.67527	0.04505	3.67527	0.06628	4.67527	0.12849	4.97914	0.09889
5.00881	0.03774	3.69573	0.04464	3.69573	0.06092	4.69573	0.13779	5.00881	0.09954
5.03848	0.04389	3.71619	0.05145	3.71619	0.07673	4.71619	0.16526	5.03848	0.1002
5.06815	0.04753	3.73666	0.04505	3.73666	0.0599	4.73666	0.18432	5.06815	0.108
5.09782	0.05591	3.75712	0.03644	3.75712	0.0599	4.75712	0.22375	5.09782	0.11191
5.12749	0.05927	3.77758	0.03443	3.77758	0.05608	4.77758	0.23128	5.12749	0.14118
5.15716	0.06933	3.79804	0.03143	3.79804	0.06449	4.79804	0.28223	5.15716	0.13793
5.18684	0.08247	3.81851	0.03624	3.81851	0.06628	4.81851	0.34559	5.18684	0.16526
5.21651	0.07996	3.83897	0.03744	3.83897	0.0622	4.83897	0.40319	5.21651	0.18608
5.24618	0.10232	3.85943	0.03864	3.85943	0.0673	4.85943	0.47763	5.24618	0.23617
5.27585	0.1163	3.87989	0.03724	3.87989	0.06449	4.8799	0.5813	5.27585	0.26285
5.30552	0.14789	3.90036	0.03504	3.90036	0.06679	4.90036	0.74346	5.30552	0.30839
5.33519	0.18507	3.92082	0.03724	3.92082	0.06271	4.92082	0.87594	5.33519	0.37606
5.36486	0.21918	3.94128	0.03764	3.94128	0.05633	4.94128	0.98937	5.36486	0.45088
5.39453	0.2695	3.96175	0.03203	3.96175	0.06933	4.96174	1	5.39453	0.51984
5.4242	0.34945	3.98221	0.03504	3.98221	0.0622	4.98221	0.79397	5.4242	0.66753
5.45387	0.45653	4.00267	0.03423	4.00267	0.0622	5.00267	0.48117	5.45387	0.88159
5.48354	0.58373	4.02313	0.03143	4.02313	0.06449	5.02313	0.26097	5.48354	1
5.51321	0.80626	4.0436	0.03123	4.0436	0.05914	5.0436	0.1564	5.51321	0.93819
5.54289	1	4.06406	0.03984	4.06406	0.05939	5.06406	0.1121	5.54289	0.63045
5.57256	0.89041	4.08452	0.03624	4.08452	0.06424	5.08452	0.10899	5.57256	0.32336
5.60223	0.45848	4.10498	0.03343	4.10498	0.06602	5.10498	0.08773	5.60223	0.18412
5.6319	0.18815	4.12545	0.04144	4.12545	0.06322	5.12545	0.07311	5.6319	0.13012
5.66157	0.10679	4.14591	0.03423	4.14591	0.06679	5.14591	0.0638	5.66157	0.11711
5.69124	0.06821	4.16637	0.03423	4.16637	0.05353	5.16637	0.06823	5.69124	0.10345
5.72091	0.05396	4.18684	0.03604	4.18684	0.0622	5.18684	0.06203	5.72091	0.09889
5.75058	0.05535	4.2073	0.03323	4.2073	0.0701	5.2073	0.05317	5.75058	0.07742
5.78025	0.04557	4.22776	0.03624	4.22776	0.06602	5.22776	0.04918	5.78025	0.06766
5.80992	0.04333	4.24822	0.03564	4.24822	0.05939	5.24822	0.04298	5.80992	0.06766
5.83959	0.04892	4.26868	0.03403	4.26868	0.07418	5.26868	0.04386	5.83959	0.07742
5.86927	0.03886	4.28915	0.03724	4.28915	0.06373	5.28915	0.04253	5.86927	0.07482
5.89893	0.03718	4.30961	0.03704	4.30961	0.07418	5.30961	0.04519	5.89893	0.06831
5.92861	0.03187	4.33007	0.03483	4.33007	0.06806	5.33007	0.04652	5.92861	0.07157
5.95828	0.03662	4.35054	0.03323	4.35054	0.07545	5.35054	0.04475	5.95828	0.07092
5.98795	0.03578	4.371	0.03584	4.371	0.08055	5.371	0.04121	5.98795	0.08198
6.01762	0.03495	4.39146	0.03884	4.39146	0.07953	5.39146	0.03943	6.01762	0.06571
6.04729	0.03578	4.41192	0.04284	4.41192	0.09381	5.41192	0.03855	6.04729	0.05595
6.07696	0.03411	4.43239	0.03724	4.43239	0.09839	5.43239	0.03722	6.07696	0.05921
6.10663	0.03942	4.45285	0.04324	4.45285	0.11063	5.45285	0.03589	6.10663	0.05725
6.1363	0.03299	4.47331	0.04424	4.47331	0.12236	5.47331	0.03988	6.1363	0.054
6.16597	0.0288	4.49378	0.04665	4.49378	0.13051	5.49378	0.02393	6.16597	0.0566
6.19564	0.02768	4.51424	0.04785	4.51424	0.14096	5.51424	0.03899	6.19564	0.05335
6.22532	0.02432	4.5347	0.04865	4.5347	0.17589	5.5347	0.04032	6.22532	0.05856
6.25499	0.02824	4.55516	0.04785	4.55516	0.20851	5.55516	0.03456	6.25499	0.0501
6.28466	0.0274	4.57563	0.05185	4.57563	0.27836	5.57563	0.0319	6.28466	0.04229
6.31433	0.02348	4.59609	0.05726	4.59609	0.32144	5.59609	0.03101	6.31433	0.03839
6.344	0.01873	4.61655	0.05245	4.61655	0.36477	5.61655	0.04121	6.344	0.02798
6.37367	0.02544	4.63701	0.05826	4.63701	0.47081	5.63701	0.035	6.37367	0.04684
6.40334	0.026	4.65748	0.06346	4.65748	0.57227	5.65748	0.03323	6.40334	0.04359
6.43301	0.02264	4.67794	0.06707	4.67794	0.6908	5.67794	0.03146	6.43301	0.04034
6.46268	0.02069	4.6984	0.08208	4.6984	0.70405	5.6984	0.03943	6.46268	0.03383
6.49235	0.02181	4.71886	0.08829	4.71886	0.69794	5.71886	0.0319	6.49235	0.0553
6.52202	0.02013	4.73933	0.0979	4.73933	0.64415	5.73933	0.03234	6.52202	0.054
6.55169	0.01873	4.75979	0.11391	4.75979	0.70839	5.75979	0.02658	6.55169	0.05075
6.58137	0.01398	4.78025	0.13073	4.78025	0.82488	5.78025	0.03146	6.58137	0.03709
6.61104	0.01901	4.80072	0.16637	4.80072	0.75045	5.80072	0.03146	6.61104	0.054
6.64071	0.0232	4.82118	0.18018	4.82118	0.48891	5.82118	0.03456	6.64071	0.04815
6.67038	0.01929	4.84164	0.22943	4.84164	0.2651	5.84164	0.03013	6.67038	0.03513
6.70005	0.02348	4.8621	0.25205	4.8621	0.16594	5.8621	0.04519	6.70005	0.03448
6.72972	0.02013	4.88256	0.32232	4.88256	0.11726	5.88256	0.03101	6.72972	0.03448
6.75939	0.01649	4.90303	0.38498	4.90303	0.09763	5.90303	0.0257	6.75939	0.04424
6.78906	0.01733	4.92349	0.45686	4.92349	0.09381	5.92349	0.02747	6.78906	0.03058
6.81873	0.01929	4.94395	0.53594	4.94395	0.09024	5.94395	0.03367	6.81873	0.03188
6.8484	0.0246	4.96442	0.64404	4.96442	0.08208	5.96442	0.03633	6.8484	0.04099
6.87807	0.02069	4.98488	0.82182	4.98488	0.07826	5.98488	0.04386	6.87807	0.03318
6.90775	0.01817	5.00534	1	5.00534	0.06781	6.00534	0.02924	6.90775	0.04815
6.93742	0.01258	5.0258	0.93854	5.0258	0.06551	6.0258	0.0319	6.93742	0.02993
6.96709	0.01146	5.04627	0.54875	5.04627	0.06959	6.04627	0.02614	6.96709	0.02928
6.99676	0.01454	5.06673	0.22603	5.06673	0.06653	6.06673	0.03013	6.99676	0.02928
7.02643	0.01733	5.08719	0.1029	5.08719	0.07367	6.08719	0.03057	7.02643	0.02928
7.0561	0.0137	5.10766	0.07367	5.10766	0.06194	6.10766	0.03456	7.0561	0.04359
7.08577	0.01957	5.12812	0.06687	5.12812	0.05786	6.12812	0.0288	7.08577	0.02798
7.11544	0.01062	5.14858	0.05986	5.14858	0.06933	6.14858	0.04209	7.11544	0.03383
7.14511	0.01677	5.16904	0.06146	5.16904	0.05863	6.16904	0.03545	7.14511	0.02537
7.17478	0.01258	5.18951	0.05125	5.18951	0.0543	6.18951	0.03367	7.17478	0.03383
7.20445	0.01314	5.20997	0.04865	5.20997	0.06143	6.20997	0.03677	7.20445	0.03904
7.23412	0.00923	5.23043	0.05005	5.23043	0.0622	6.23043	0.04253	7.23412	0.04359
7.2638	0.01202	5.25089	0.04084	5.25089	0.06347	6.25089	0.04652	7.2638	0.03253
7.29347	0.01146	5.27136	0.04585	5.27136	0.05837	6.27136	0.04386	7.29347	0.02863
7.32314	0.00559	5.29182	0.03924	5.29182	0.05761	6.29182	0.03988	7.32314	0.03643
7.35281	0.01174	5.31228	0.03724	5.31228	0.06322	6.31228	0.0381	7.35281	0.02472
7.38248	0.00923	5.33274	0.04104	5.33274	0.05684	6.33274	0.02658	7.38248	0.02212
7.41215	0.01174	5.35321	0.04144	5.35321	0.06475	6.35321	0.02038	7.41215	0.02602
7.44182	0.01845	5.37367	0.04264	5.37367	0.05633	6.37367	0.02924	7.44182	0.04294
7.47149	0.01118	5.39413	0.03624	5.39413	0.05149	6.39413	0.02924	7.47149	0.03448
7.50116	0.00699	5.4146	0.03383	5.4146	0.05837	6.4146	0.02614	7.50116	0.01822
7.53083	0.01286	5.43506	0.03303	5.43506	0.06143	6.43506	0.01905	7.53083	0.03058
7.5605	0.01398	5.45552	0.03564	5.45552	0.05455	6.45552	0.035	7.5605	0.03318
7.59018	0.00978	5.47598	0.03564	5.47598	0.05251	6.47598	0.02791	7.59018	0.03253
7.61985	0.01006	5.49645	0.03283	5.49645	0.05557	6.49645	0.02924	7.61985	0.02928
7.64952	0.01006	5.51691	0.03183	5.51691	0.04588	6.51691	0.03057	7.64952	0.02342
7.67919	0.01426	5.53737	0.03003	5.53737	0.06143	6.53737	0.0226	7.67919	0.02928
7.70886	0.00895	5.55783	0.03524	5.55783	0.06092	6.55783	0.03057	7.70886	0.02147
7.73853	0.01006	5.5783	0.03203	5.5783	0.05175	6.5783	0.02747	7.73853	0.01692
7.7682	0.01482	5.59876	0.03103	5.59876	0.05812	6.59876	0.03057	7.7682	0.02668
7.79787	0.00951	5.61922	0.03123	5.61922	0.0543	6.61922	0.03988	7.79787	0.03774
7.82754	0.01146	5.63968	0.02983	5.63968	0.05226	6.63968	0.02437	7.82754	0.03123
7.85721	0.0109	5.66015	0.03343	5.66015	0.05684	6.66015	0.03146	7.85721	0.04684
7.88688	0.01817	5.68061	0.02863	5.68061	0.05047	6.68061	0.02658	7.88688	0.03578
7.91655	0.0151	5.70107	0.02643	5.70107	0.06424	6.70107	0.02614	7.91655	0.04164
7.94623	0.01594	5.72154	0.02523	5.72154	0.05353	6.72154	0.02393	7.94623	0.03904
7.9759	0.02432	5.742	0.03123	5.742	0.0571	6.742	0.02348	7.9759	0.04684
8.00557	0.02796	5.76246	0.02823	5.76246	0.0548	6.76246	0.03013	8.00557	0.07742
8.03524	0.02935	5.78292	0.03063	5.78292	0.05175	6.78292	0.0288	8.03524	0.10085
8.06491	0.03634	5.80339	0.02783	5.80339	0.05914	6.80339	0.02969	8.06491	0.11191
8.09458	0.04557	5.82385	0.03083	5.82385	0.05226	6.82385	0.02393	8.09458	0.12427
8.12425	0.06514	5.84431	0.02923	5.84431	0.06067	6.84431	0.0319	8.12425	0.15875
8.15392	0.08135	5.86477	0.02943	5.86477	0.05455	6.86477	0.03633	8.15392	0.23292
8.18359	0.1149	5.88524	0.02923	5.88524	0.05531	6.88524	0.03456	8.18359	0.27326
8.21326	0.15348	5.9057	0.02402	5.9057	0.06143	6.9057	0.03412	8.21326	0.34092
8.24293	0.22197	5.92616	0.02943	5.92616	0.05812	6.92616	0.04032	8.24293	0.40013
8.27261	0.28739	5.94662	0.02643	5.94662	0.05633	6.94662	0.04741	8.27261	0.29473
8.30228	0.3433	5.96709	0.01962	5.96709	0.05277	6.96709	0.03988	8.30228	0.16526
8.33195	0.22393	5.98755	0.02883	5.98755	0.04792	6.98755	0.05848	8.33195	0.09889
8.36162	0.09701	6.00801	0.02603	6.00801	0.05149	7.00801	0.05272	8.36162	0.05075
8.39129	0.05312	6.02848	0.02442	6.02848	0.05404	7.02848	0.06956	8.39129	0.03578
8.42096	0.03467	6.04894	0.02062	6.04894	0.04843	7.04894	0.07355	8.42096	0.02798
8.45063	0.0246	6.0694	0.02523	6.0694	0.04665	7.0694	0.08595	8.45063	0.03383
8.4803	0.01761	6.08986	0.02442	6.08986	0.052	7.08986	0.09659	8.4803	0.04034
8.50997	0.01174	6.11032	0.02482	6.11032	0.06067	7.11032	0.11786	8.50997	0.02602
8.53964	0.0151	6.13079	0.02422	6.13079	0.05277	7.13079	0.14798	8.53964	0.02733
8.56931	0.00839	6.15125	0.02583	6.15125	0.05098	7.15125	0.15995	8.56931	0.02342
8.59899	0.01202	6.17171	0.02482	6.17171	0.05149	7.17171	0.21577	8.59899	0.02733
8.62866	0.01062	6.19218	0.02643	6.19218	0.052	7.19218	0.23172	8.62866	0.02017
8.65833	0.01314	6.21264	0.02663	6.21264	0.04563	7.21264	0.29685	8.65833	0.02928
8.688	0.00951	6.2331	0.02402	6.2331	0.05659	7.2331	0.34781	8.688	0.03318
8.71767	0.01118	6.25356	0.02302	6.25356	0.04869	7.25356	0.43908	8.71767	0.02993
8.74734	0.01006	6.27403	0.02462	6.27403	0.04792	7.27403	0.55383	8.74734	0.02668
8.77701	0.00978	6.29449	0.02022	6.29449	0.05175	7.29449	0.67169	8.77701	0.03513
8.80668	0.00811	6.31495	0.02242	6.31495	0.05098	7.31495	0.78467	8.80668	0.01366
8.83635	0.00895	6.33542	0.02342	6.33542	0.04818	7.33542	0.86309	8.83635	0.02602
8.86602	0.00923	6.35588	0.02262	6.35588	0.04818	7.35588	0.82809	8.86602	0.02472
8.89569	0.01146	6.37634	0.02122	6.37634	0.05047	7.37634	0.6039	8.89569	0.02407
8.92536	0.00839	6.3968	0.02042	6.3968	0.04792	7.3968	0.38414	8.92536	0.01301
8.95503	0.00531	6.41727	0.02242	6.41727	0.04843	7.41727	0.21311	8.95503	0.02472
8.98471	0.00839	6.43773	0.02242	6.43773	0.04308	7.43773	0.13602	8.98471	0.02342
9.01438	0.00363	6.45819	0.02342	6.45819	0.04614	7.45819	0.10589	9.01438	0.04099
9.04405	0.00783	6.47865	0.02062	6.47865	0.05251	7.47865	0.08197	9.04405	0.03318
9.07372	0.00643	6.49912	0.01942	6.49912	0.05531	7.49912	0.05272	9.07372	0.02342
9.10339	0.00839	6.51958	0.02102	6.51958	0.04537	7.51958	0.05804	9.10339	0.02668
9.13306	0.00727	6.54004	0.02102	6.54004	0.05226	7.54004	0.04342	9.13306	0.02863
9.16273	0.01174	6.5605	0.02082	6.5605	0.05251	7.5605	0.04076	9.16273	0.02928
9.1924	0.00727	6.58097	0.02422	6.58097	0.04945	7.58097	0.04386	9.1924	0.02082
9.22207	0.00783	6.60143	0.02402	6.60143	0.05047	7.60143	0.03323	9.22207	0.01627
9.25174	0.00335	6.62189	0.02082	6.62189	0.04537	7.62189	0.03234	9.25174	0.01822
9.28141	0.00755	6.64236	0.01962	6.64236	0.05226	7.64236	0.04076	9.28141	0.02863
9.31109	0.01202	6.66282	0.01882	6.66282	0.06271	7.66282	0.02969	9.31109	0.02798
9.34075	0.00615	6.68328	0.02462	6.68328	0.05812	7.68328	0.02969	9.34075	0.02733
9.37043	0.00559	6.70374	0.02002	6.70374	0.05608	7.70374	0.03013	9.37043	0.02277
9.4001	0.00755	6.7242	0.02422	6.7242	0.06118	7.7242	0.02747	9.4001	0.02147
9.42977	0.00503	6.74467	0.02563	6.74467	0.06118	7.74467	0.02614	9.42977	0.02147
9.45944	0.00391	6.76513	0.02362	6.76513	0.06781	7.76513	0.02082	9.45944	0.03448
9.48911	0.00867	6.78559	0.02743	6.78559	0.07596	7.78559	0.02437	9.48911	0.02277
9.51878	0.00587	6.80606	0.02863	6.80606	0.08055	7.80606	0.03101	9.51878	0.02082
9.54845	0.01062	6.82652	0.02462	6.82652	0.09202	7.82652	0.02703	9.54845	0.01952
9.57812	0.00475	6.84698	0.03163	6.84698	0.1091	7.84698	0.02304	9.57812	0.03253
9.60779	0.00811	6.86744	0.03764	6.86744	0.12057	7.86744	0.0226	9.60779	0.01561
9.63747	0.00419	6.88791	0.04885	6.88791	0.15422	7.88791	0.0257	9.63747	0.02602
9.66714	0.00615	6.90837	0.04845	6.90837	0.17691	7.90837	0.02127	9.66714	0.02147
9.69681	0.00671	6.92883	0.04825	6.92883	0.21234	7.92883	0.01374	9.69681	0.02993
9.72648	0.00531	6.9493	0.03804	6.9493	0.25006	7.9493	0.02127	9.72648	0.02017
9.75615	0.00615	6.96976	0.02763	6.96976	0.31048	7.96976	0.0226	9.75615	0.01627
9.78582	0.00699	6.99022	0.02663	6.99022	0.38746	7.99022	0.01861	9.78582	0.01627
9.81549	0.00643	7.01068	0.02843	7.01068	0.48993	8.01068	0.02127	9.81549	0.02993
9.84516	0.00475	7.03115	0.02843	7.03115	0.61356	8.03115	0.01905	9.84516	0.02602
9.87483	0.00699	7.05161	0.03003	7.05161	0.70686	8.05161	0.01595	9.87483	0.02082
9.9045	0.00531	7.07207	0.03163	7.07207	0.71246	8.07207	0.01152	9.9045	0.02017
9.93417	0.00503	7.09253	0.03263	7.09253	0.75988	8.09253	0.01639	9.93417	0.02147
9.96384	0.00923	7.113	0.04064	7.113	0.81545	8.113	0.01374	9.96384	0.02147
9.99352	0.00978	7.13346	0.04745	7.13346	1	8.13346	0.01772	9.99352	0.02212
10.0232	0.00727	7.15392	0.05826	7.15392	0.97476	8.15392	0.0226	10.0232	0.02537
10.0528	0.00559	7.17438	0.06166	7.17438	0.6755	8.17438	0.01595	10.0528	0.01952
10.0825	0.00363	7.19485	0.07187	7.19485	0.36069	8.19485	0.01506	10.0825	0.01757
10.1122	0.00615	7.21531	0.09009	7.21531	0.18838	8.21531	0.01196	10.1122	0.02863
10.1419	0.00699	7.23577	0.11852	7.23577	0.14198	8.23577	0.01506	10.1419	0.01366
10.1715	0.00699	7.25624	0.14294	7.25624	0.09737	8.25624	0.01817	10.1715	0.01757
10.2012	0.00475	7.2767	0.17177	7.2767	0.09075	8.2767	0.01241	10.2012	0.02472
10.2309	0.00643	7.29716	0.204	7.29716	0.07137	8.29716	0.01551	10.2309	0.01627
10.2606	0.01062	7.31762	0.23664	7.31762	0.07086	8.31762	0.01772	10.2606	0.02342
10.2902	0.00335	7.33809	0.29289	7.33809	0.06475	8.33808	0.01285	10.2902	0.02212
10.3199	0.00755	7.35855	0.36957	7.35855	0.0571	8.35855	0.01684	10.3199	0.02407
10.3496	0.00699	7.37901	0.44444	7.37901	0.05939	8.37901	0.01285	10.3496	0.02017
10.3792	0.00671	7.39947	0.52893	7.39947	0.04384	8.39947	0.01374	10.3792	0.02733
10.4089	0.01118	7.41994	0.66086	7.41994	0.04869	8.41994	0.01684	10.4089	0.01692
10.4386	0.00503	7.4404	0.79459	7.4404	0.04461	8.4404	0.01462	10.4386	0.01041
10.4682	0.00447	7.46086	0.81602	7.46086	0.04894	8.46086	0.01506	10.4682	0.01171
10.4979	0.00727	7.48132	0.61021	7.48132	0.03951	8.48132	0.01152	10.4979	0.02342
10.5276	0.00755	7.50179	0.3007	7.50179	0.04588	8.50179	0.01595	10.5276	0.01561
10.5573	0.00363	7.52225	0.12753	7.52225	0.0441	8.52225	0.01374	10.5573	0.00846
10.5869	0.00615	7.54271	0.07528	7.54271	0.04129	8.54271	0.01196	10.5869	0.01822
10.6166	0.00783	7.56318	0.05065	7.56318	0.0441	8.56317	0.01374	10.6166	0.01561
10.6463	0.00559	7.58364	0.04324	7.58364	0.0418	8.58364	0.01684	10.6463	0.01952
10.6759	0.00559	7.6041	0.03644	7.6041	0.04002	8.6041	0.01374	10.6759	0.01952
10.7056	0.00699	7.62456	0.03544	7.62456	0.04257	8.62456	0.01551	10.7056	0.02342
10.7353	0.00867	7.64503	0.03143	7.64503	0.0441	8.64503	0.01595	10.7353	0.03253
10.765	0.00923	7.66549	0.02462	7.66549	0.04206	8.66549	0.01285	10.765	0.02993
10.7946	0.0109	7.68595	0.02462	7.68595	0.04869	8.68595	0.01019	10.7946	0.04294
10.8243	0.00923	7.70641	0.02703	7.70641	0.03977	8.70641	0.01063	10.8243	0.04945
10.854	0.00923	7.72688	0.02102	7.72688	0.03594	8.72688	0.01108	10.854	0.04424
10.8836	0.01621	7.74734	0.02042	7.74734	0.03875	8.74734	0.01063	10.8836	0.03253
10.9133	0.01873	7.7678	0.02162	7.7678	0.03798	8.7678	0.01063	10.9133	0.05465
10.943	0.0232	7.78826	0.02022	7.78826	0.04308	8.78826	0.01108	10.943	0.08913
10.9726	0.0355	7.80873	0.02042	7.80873	0.03518	8.80873	0.01152	10.9726	0.07612
11.0023	0.05451	7.82919	0.01982	7.82919	0.04486	8.82919	0.01329	11.0023	0.09824
11.032	0.0657	7.84965	0.02162	7.84965	0.04129	8.84965	0.0093	11.032	0.07417
11.0617	0.06542	7.87012	0.01481	7.87012	0.03671	8.87012	0.01551	11.0617	0.04294
11.0913	0.04445	7.89058	0.01622	7.89058	0.03671	8.89058	0.01551	11.0913	0.03253
11.121	0.01873	7.91104	0.01762	7.91104	0.04028	8.91104	0.01241	11.121	0.01431
11.1507	0.01006	7.9315	0.01742	7.9315	0.04028	8.9315	0.01196	11.1507	0.02537
11.1803	0.01202	7.95196	0.01882	7.95196	0.03645	8.95196	0.01462	11.1803	0.02472
11.21	0.00503	7.97243	0.01702	7.97243	0.03722	8.97243	0.01241	11.21	0.02537
11.2397	0.00699	7.99289	0.01822	7.99289	0.03798	8.99289	0.01285	11.2397	0.01952
11.2694	0.00559	8.01335	0.01902	8.01335	0.03441	9.01335	0.01108	11.2694	0.00586
11.299	0.00727	8.03382	0.01542	8.03382	0.03365	9.03382	0.01019	11.299	0.01952
11.3287	0.00867	8.05428	0.01782	8.05428	0.03824	9.05428	0.01019	11.3287	0.01822
11.3584	0.00783	8.07474	0.01161	8.07474	0.02753	9.07474	0.00842	11.3584	0.01366
11.388	0.0028	8.0952	0.01441	8.0952	0.03518	9.0952	0.01418	11.388	0.01822
11.4177	0.01146	8.11567	0.01522	8.11567	0.03416	9.11567	0.01551	11.4177	0.01236
11.4474	0.00923	8.13613	0.01542	8.13613	0.03467	9.13613	0.01285	11.4474	0.01106
11.4771	0.00895	8.15659	0.01401	8.15659	0.03084	9.15659	0.01506	11.4771	0.02863
11.5067	0.00727	8.17705	0.01301	8.17705	0.026	9.17705	0.01817	11.5067	0.01561
11.5364	0.00923	8.19752	0.01522	8.19752	0.03441	9.19752	0.01462	11.5364	0.02407
11.5661	0.01314	8.21798	0.01141	8.21798	0.03161	9.21798	0.00975	11.5661	0.02147
11.5957	0.00615	8.23844	0.00921	8.23844	0.02702	9.23844	0.02393	11.5957	0.02082
11.6254	0.00559	8.25891	0.00921	8.25891	0.0362	9.25891	0.02082	11.6254	0.01301
11.6551	0.00419	8.27937	0.01281	8.27937	0.03288	9.27937	0.01728	11.6551	0.02017
11.6847	0.00867	8.29983	0.01001	8.29983	0.0362	9.29983	0.02437	11.6847	0.02472
11.7144	0.00923	8.32029	0.01201	8.32029	0.03441	9.32029	0.02171	11.7144	0.02342
11.7441	0.00923	8.34076	0.01221	8.34076	0.03518	9.34076	0.02614	11.7441	0.02082
11.7738	0.01202	8.36122	0.01061	8.36122	0.03314	9.36122	0.0319	11.7738	0.02277
11.8034	0.00531	8.38168	0.01001	8.38168	0.03722	9.38168	0.02304	11.8034	0.01236
11.8331	0.00363	8.40214	0.00761	8.40214	0.02804	9.40214	0.02348	11.8331	0.02472
11.8628	0.00447	8.42261	0.01101	8.42261	0.02957	9.42261	0.02437	11.8628	0.01496
11.8925	0.00811	8.44307	0.01101	8.44307	0.03722	9.44307	0.03279	11.8925	0.01627
11.9221	0.00615	8.46353	0.01081	8.46353	0.03518	9.46353	0.03722	11.9221	0.02277
11.9518	0.00503	8.48399	0.01281	8.48399	0.03186	9.48399	0.03456	11.9518	0.02212
11.9815	0.00391	8.50446	0.00621	8.50446	0.03543	9.50446	0.04165	11.9815	0.01627
12.0111	0.0028	8.52492	0.01061	8.52492	0.03492	9.52492	0.05051	12.0111	0.01952
12.0408	0.00475	8.54538	0.00881	8.54538	0.03722	9.54538	0.05937	12.0408	0.00651
12.0705	0.00447	8.56584	0.00921	8.56584	0.03518	9.56584	0.07444	12.0705	0.01692
12.1001	0.00363	8.58631	0.00801	8.58631	0.03543	9.58631	0.0895	12.1001	0.01431
12.1298	0.00867	8.60677	0.01001	8.60677	0.03339	9.60677	0.11032	12.1298	0.01431
12.1595	0.00671	8.62723	0.00881	8.62723	0.03161	9.62723	0.14444	12.1595	0.00651
12.1891	0.00951	8.6477	0.01201	8.6477	0.03441	9.6477	0.1914	12.1891	0.01496
12.2188	0.00699	8.66816	0.00941	8.66816	0.02906	9.66816	0.19229	12.2188	0.02668
12.2485	0.00923	8.68862	0.00821	8.68862	0.02829	9.68862	0.26274	12.2485	0.01757
12.2782	0.00671	8.70909	0.01041	8.70909	0.03059	9.70909	0.29065	12.2782	0.02082
12.3078	0.00391	8.72955	0.00561	8.72955	0.02982	9.72955	0.29818	12.3078	0.01561
12.3375	0.00391	8.75001	0.00721	8.75001	0.03033	9.75001	0.27559	12.3375	0.01757
12.3672	0.00419	8.77047	0.01001	8.77047	0.03569	9.77047	0.20868	12.3672	0.01692
12.3969	0.000279564	8.79093	0.00841	8.79093	0.03186	9.79093	0.13602	12.3969	0.02342
12.4265	0.00643	8.8114	0.00701	8.8114	0.03212	9.8114	0.0926	12.4265	0.01496
12.4562	0.00559	8.83186	0.00921	8.83186	0.0288	9.83186	0.0669	12.4562	0.02082
12.4859	0.00391	8.85232	0.00541	8.85232	0.02982	9.85232	0.04918	12.4859	0.01822
12.5155	0.00196	8.87279	0.00801	8.87279	0.03186	9.87279	0.04032	12.5155	0.02537
12.5452	0.00391	8.89325	0.00741	8.89325	0.03237	9.89325	0.03013	12.5452	0.00911
12.5749	0.00503	8.91371	0.00881	8.91371	0.026	9.91371	0.02614	12.5749	0.02537
12.6045	0.00531	8.93417	0.00641	8.93417	0.02855	9.93417	0.02393	12.6045	0.01366
12.6342	0.00587	8.95464	0.01301	8.95464	0.02931	9.95464	0.02481	12.6342	0.01301
12.6639	0.0014	8.9751	0.01001	8.9751	0.02931	9.9751	0.01684	12.6639	0.01301
12.6936	0.00783	8.99556	0.00761	8.99556	0.03059	9.99556	0.02082	12.6936	0.02017
12.7232	0.00671	9.01603	0.00721	9.01603	0.02753	10.016	0.02348	12.7232	0.01366
12.7529	0.00391	9.03649	0.00721	9.03649	0.0339	10.0365	0.01196	12.7529	0.01301
12.7826	0.00503	9.05695	0.0036	9.05695	0.03288	10.057	0.01551	12.7826	0.01301
12.8122	0.00447	9.07741	0.01021	9.07741	0.03033	10.0774	0.01551	12.8122	0.01496
12.8419	0.000838692	9.09788	0.00641	9.09788	0.03569	10.0979	0.01551	12.8419	0.01561
12.8716	0.00615	9.11834	0.00841	9.11834	0.0362	10.1183	0.01595	12.8716	0.01236
12.9012	0.00224	9.1388	0.00741	9.1388	0.02906	10.1388	0.02082	12.9012	0.00651
12.9309	0.000838692	9.15926	0.00821	9.15926	0.03798	10.1593	0.01329	12.9309	0.01757
12.9606	0.0028	9.17973	0.00661	9.17973	0.04155	10.1797	0.00532	12.9606	0.02147
12.9903	0.00671	9.20019	0.00581	9.20019	0.04486	10.2002	0.01152	12.9903	0.02668
13.0199	0.00531	9.22065	0.00741	9.22065	0.05251	10.2206	0.01772	13.0199	0.02147
13.0496	0.0014	9.24111	0.00641	9.24111	0.05073	10.2411	0.01329	13.0496	0.02082
13.0793	0.00447	9.26158	0.00781	9.26158	0.05786	10.2616	0.00975	13.0793	0.01301
13.109	0.00839	9.28204	0.00621	9.28204	0.07392	10.282	0.00576	13.109	0.02017
13.1386	0.00335	9.3025	0.0038	9.3025	0.09151	10.3025	0.01374	13.1386	0.02147
13.1683	0.0014	9.32296	0.00721	9.32296	0.10961	10.323	0.00886	13.1683	0.01301
13.198	0.01202	9.34343	0.00841	9.34343	0.13485	10.3434	0.01374	13.198	0.01106
13.2276	0.00839	9.36389	0.00821	9.36389	0.15753	10.3639	0.01108	13.2276	0.02537
13.2573	0.00951	9.38435	0.00521	9.38435	0.22585	10.3843	0.01152	13.2573	0.02147
13.287	0.0028	9.40481	0.00561	9.40481	0.26842	10.4048	0.01506	13.287	0.01692
13.3166	0.00391	9.42528	0.00621	9.42528	0.32781	10.4253	0.00886	13.3166	0.01236
13.3463	0.00671	9.44574	0.01041	9.44574	0.34744	10.4457	0.00842	13.3463	0.01301
13.376	0.00587	9.4662	0.00721	9.4662	0.39816	10.4662	0.00975	13.376	0.01236
13.4057	0	9.48667	0.01221	9.48667	0.47438	10.4867	0.01063	13.4057	0.01496
13.4353	0.00503	9.50713	0.00721	9.50713	0.51211	10.5071	0.01418	13.4353	0.01561
13.465	0.000279564	9.52759	0.01121	9.52759	0.38924	10.5276	0.00842	13.465	0.01301
13.4947	0.00811	9.54805	0.01021	9.54805	0.25873	10.548	0.01019	13.4947	0.01301
13.5243	0.00615	9.56852	0.01301	9.56852	0.14479	10.5685	0.00886	13.5243	0.01041
13.554	0.00587	9.58898	0.01642	9.58898	0.09177	10.589	0.01196	13.554	0.01106
13.5837	0.00727	9.60944	0.01522	9.60944	0.07443	10.6094	0.00886	13.5837	0.00716
13.6134	0.01034	9.62991	0.02082	9.62991	0.04563	10.6299	0.01019	13.6134	0.02017
13.643	0.00727	9.65037	0.02222	9.65037	0.0418	10.6504	0.01462	13.643	0.01366
13.6727	0.00643	9.67083	0.02623	9.67083	0.04563	10.6708	0.01462	13.6727	0.01692
13.7024	0.00895	9.69129	0.03724	9.69129	0.03314	10.6913	0.01241	13.7024	0.03383
13.732	0.00895	9.71176	0.04264	9.71176	0.0288	10.7118	0.01019	13.732	0.02993
13.7617	0.0123	9.73222	0.06486	9.73222	0.02778	10.7322	0.00532	13.7617	0.03188
13.7914	0.01426	9.75268	0.06967	9.75268	0.0288	10.7527	0.00798	13.7914	0.02537
13.821	0.01677	9.77314	0.0951	9.77314	0.02651	10.7731	0.01285	13.821	0.02017
13.8507	0.01733	9.79361	0.10991	9.79361	0.02804	10.7936	0.01108	13.8507	0.02668
13.8804	0.01146	9.81407	0.15435	9.81407	0.0288	10.8141	0.01728	13.8804	0.01822
13.9101	0.01006	9.83453	0.19079	9.83453	0.02473	10.8345	0.00886	13.9101	0.02733
13.9397	0.00391	9.85499	0.23203	9.85499	0.02804	10.855	0.01374	13.9397	0.01106
13.9694	0.00224	9.87546	0.2963	9.87546	0.02829	10.8755	0.01241	13.9694	0.01171
13.9991	0.00699	9.89592	0.32092	9.89592	0.02931	10.8959	0.00842	13.9991	0.01236
14.0288	0.00643	9.91638	0.26847	9.91638	0.02702	10.9164	0.00798	14.0288	0.02017
14.0584	0.00923	9.93684	0.19239	9.93684	0.02039	10.9368	0.0093	14.0584	0.01887
14.0881	0.00699	9.95731	0.10551	9.95731	0.02498	10.9573	0.00753	14.0881	0.01757
14.1178	0.00587	9.97777	0.05145	9.97777	0.0232	10.9778	0.00753	14.1178	0.02342
14.1474	0.0028	9.99823	0.02723	9.99823	0.02575	10.9982	0.01285	14.1474	0.02733
14.1771	0.00727	10.0187	0.01922	10.0187	0.02626	11.0187	0.01374	14.1771	0.02537
14.2068	0.00447	10.0391	0.01782	10.0391	0.02039	11.0391	0.01506	14.2068	0.02733
14.2364	0.00839	10.0596	0.01602	10.0596	0.02294	11.0596	0.0093	14.2364	0.03969
14.2661	0.00531	10.0801	0.01502	10.0801	0.02651	11.0801	0.01152	14.2661	0.02928
14.2958	0.00503	10.1005	0.01141	10.1005	0.02728	11.1005	0.01241	14.2958	0.04359
14.3255	0.00811	10.121	0.01161	10.121	0.02626	11.121	0.0093	14.3255	0.06246
14.3551	0.00447	10.1415	0.01161	10.1415	0.026	11.1415	0.01241	14.3551	0.08588
14.3848	0.00224	10.1619	0.01421	10.1619	0.02294	11.1619	0.00709	14.3848	0.1028
14.4145	0.00531	10.1824	0.01221	10.1824	0.02116	11.1824	0.01418	14.4145	0.13403
14.4441	0.00895	10.2028	0.01421	10.2028	0.02498	11.2028	0.00798	14.4441	0.16526
14.4738	0.00895	10.2233	0.01582	10.2233	0.02473	11.2233	0.01019	14.4738	0.21015
14.5035	0.00783	10.2438	0.01662	10.2438	0.02575	11.2438	0.01019	14.5035	0.26675
14.5331	0.0123	10.2642	0.02202	10.2642	0.01733	11.2642	0.01684	14.5331	0.21991
14.5628	0.01929	10.2847	0.02863	10.2847	0.02524	11.2847	0.01063	14.5628	0.17892
14.5925	0.02935	10.3052	0.03303	10.3052	0.02473	11.3052	0.01374	14.5925	0.1041
14.6222	0.04221	10.3256	0.03564	10.3256	0.0181	11.3256	0.01019	14.6222	0.06311
14.6518	0.06654	10.3461	0.02523	10.3461	0.01886	11.3461	0.01196	14.6518	0.03969
14.6815	0.11574	10.3666	0.01201	10.3666	0.01835	11.3666	0.00842	14.6815	0.04099
14.7112	0.18982	10.387	0.00961	10.387	0.02396	11.387	0.00886	14.7112	0.04294
14.7409	0.21582	10.4075	0.00601	10.4075	0.01912	11.4075	0.01063	14.7409	0.03839
14.7705	0.13755	10.4279	0.00881	10.4279	0.02294	11.4279	0.00665	14.7705	0.04554
14.8002	0.06598	10.4484	0.00521	10.4484	0.02218	11.4484	0.01152	14.8002	0.03904
14.8299	0.03411	10.4689	0.00661	10.4689	0.01886	11.4689	0.00487	14.8299	0.04945
14.8595	0.02488	10.4893	0.00661	10.4893	0.01835	11.4893	0.01374	14.8595	0.0566
14.8892	0.01621	10.5098	0.0036	10.5098	0.02014	11.5098	0.01418	14.8892	0.07482
14.9189	0.01649	10.5303	0.00541	10.5303	0.02039	11.5303	0.01241	14.9189	0.10215
14.9485	0.01258	10.5507	0.004	10.5507	0.01606	11.5507	0.00842	14.9485	0.11841
14.9782	0.0123	10.5712	0.0042	10.5712	0.01682	11.5712	0.00886	14.9782	0.13858
15.0079	0.0151	10.5916	0.00561	10.5916	0.01784	11.5916	0.0062	15.0079	0.19193
15.0376	0.01566	10.6121	0.0048	10.6121	0.02243	11.6121	0.01329	15.0376	0.22186
15.0672	0.01873	10.6326	0.00501	10.6326	0.02243	11.6326	0.01063	15.0672	0.1555
15.0969	0.02404	10.653	0.00661	10.653	0.02269	11.653	0.01817	15.0969	0.08718
15.1266	0.04333	10.6735	0.00621	10.6735	0.02141	11.6735	0.01462	15.1266	0.0475
15.1562	0.05815	10.694	0.00781	10.694	0.01886	11.694	0.01817	15.1562	0.04099
15.1859	0.08471	10.7144	0.00541	10.7144	0.02116	11.7144	0.0093	15.1859	0.03383
15.2156	0.1546	10.7349	0.00761	10.7349	0.01657	11.7349	0.01462	15.2156	0.01561
15.2453	0.18535	10.7553	0.00621	10.7553	0.01912	11.7553	0.01949	15.2453	0.01561
15.2749	0.12972	10.7758	0.01021	10.7758	0.01606	11.7758	0.01905	15.2749	0.02147
15.3046	0.06514	10.7963	0.00841	10.7963	0.0181	11.7963	0.01595	15.3046	0.01952
15.3343	0.03271	10.8167	0.00841	10.8167	0.02065	11.8167	0.02525	15.3343	0.01431
15.3639	0.01677	10.8372	0.01742	10.8372	0.02141	11.8372	0.02703	15.3639	0.01887
15.3936	0.01174	10.8577	0.02142	10.8577	0.01631	11.8577	0.02393	15.3936	0.00911
15.4233	0.01202	10.8781	0.01502	10.8781	0.02014	11.8781	0.0257	15.4233	0.02733
15.4529	0.01118	10.8986	0.00881	10.8986	0.01937	11.8986	0.04165	15.4529	0.01952
15.4826	0.00811	10.9191	0.00561	10.9191	0.01631	11.9191	0.04165	15.4826	0.02733
15.5123	0.00978	10.9395	0.0038	10.9395	0.01631	11.9395	0.04962	15.5123	0.02017
15.542	0.00811	10.96	0.0022	10.96	0.01759	11.96	0.05671	15.542	0.01757
15.5716	0.00615	10.9804	0.00501	10.9804	0.01147	11.9804	0.06646	15.5716	0.02017
15.6013	0.00419	11.0009	0.0032	11.0009	0.01453	12.0009	0.08463	15.6013	0.01757
15.631	0.01258	11.0214	0.001	11.0214	0.02065	12.0214	0.10501	15.631	0.01627
15.6607	0.00951	11.0418	0.004	11.0418	0.01733	12.0418	0.14222	15.6607	0.01561
15.6903	0.00671	11.0623	0.00601	11.0623	0.0181	12.0623	0.18299	15.6903	0.02147
15.72	0.00895	11.0828	0.0032	11.0828	0.01427	12.0828	0.19273	15.72	0.01301
15.7497	0.00755	11.1032	0.00661	11.1032	0.01504	12.1032	0.22419	15.7497	0.01496
15.7793	0.00615	11.1237	0.00521	11.1237	0.01555	12.1237	0.22596	15.7793	0.03253
15.809	0.00699	11.1441	0.0024	11.1441	0.01759	12.1441	0.22242	15.809	0.02082
15.8387	0.00755	11.1646	0.00501	11.1646	0.01886	12.1646	0.19938	15.8387	0.03188
15.8683	0.00923	11.1851	0.0028	11.1851	0.01606	12.1851	0.12362	15.8683	0.03904
15.898	0.00951	11.2055	0.0024	11.2055	0.01631	12.2055	0.09349	15.898	0.0475
15.9277	0.01146	11.226	0.0028	11.226	0.013	12.226	0.06159	15.9277	0.06376
15.9573	0.00839	11.2464	0.0036	11.2464	0.01478	12.2464	0.04829	15.9573	0.08979
15.987	0.00867	11.2669	0.00721	11.2669	0.01835	12.2669	0.0381	15.987	0.11386
16.0167	0.01621	11.2874	0.0026	11.2874	0.01912	12.2874	0.03234	16.0167	0.09629
16.0464	0.0137	11.3078	0.0032	11.3078	0.01784	12.3078	0.02525	16.0464	0.08328
16.076	0.0232	11.3283	0.003	11.3283	0.0181	12.3283	0.02924	16.076	0.0514
16.1057	0.02963	11.3488	0.0042	11.3488	0.01912	12.3488	0.02836	16.1057	0.04554
16.1354	0.04138	11.3692	0.0042	11.3692	0.02141	12.3692	0.02038	16.1354	0.03253
16.1651	0.07213	11.3897	0.0032	11.3897	0.02014	12.3897	0.01506	16.1651	0.01431
16.1947	0.09282	11.4101	0.0032	11.4101	0.01784	12.4101	0.02127	16.1947	0.02277
16.2244	0.10344	11.4306	0.0042	11.4306	0.02269	12.4306	0.01418	16.2244	0.01041
16.2541	0.07548	11.4511	0.0034	11.4511	0.01657	12.4511	0.01772	16.2541	0.01171
16.2837	0.03886	11.4715	0.0014	11.4715	0.02141	12.4715	0.01196	16.2837	0.01887
16.3134	0.01957	11.492	0.0014	11.492	0.03263	12.492	0.01506	16.3134	0.01952
16.3431	0.01538	11.5125	0.002	11.5125	0.02371	12.5125	0.01595	16.3431	0.01627
16.3727	0.01286	11.5329	0.002	11.5329	0.03569	12.5329	0.0093	16.3727	0.01887
16.4024	0.01174	11.5534	0.0034	11.5534	0.0311	12.5534	0.01374	16.4024	0.00716
16.4321	0.01034	11.5739	0.0042	11.5739	0.02804	12.5739	0.01063	16.4321	0.01692
16.4618	0.00475	11.5943	0.0028	11.5943	0.03135	12.5943	0.00886	16.4618	0.01757
16.4914	0.01034	11.6148	0.0028	11.6148	0.03467	12.6148	0.01019	16.4914	0.02017
16.5211	0.01454	11.6352	0.0032	11.6352	0.03926	12.6352	0.01551	16.5211	0.02342
16.5508	0.01314	11.6557	0.0014	11.6557	0.04665	12.6557	0.00842	16.5508	0.01692
16.5804	0.01677	11.6762	0.0048	11.6762	0.06271	12.6762	0.01595	16.5804	0.01236
16.6101	0.01314	11.6966	0.004	11.6966	0.07826	12.6966	0.01506	16.6101	0.01561
16.6398	0.00615	11.7171	0.0032	11.7171	0.11139	12.7171	0.01374	16.6398	0.00976
16.6695	0.00531	11.7376	0.002	11.7376	0.13918	12.7376	0.01418	16.6695	0.00651
16.6991	0.00867	11.758	0.0038	11.758	0.18812	12.758	0.01462	16.6991	0.0013
16.7288	0.0028	11.7785	0.0016	11.7785	0.26306	12.7785	0.00753	16.7288	0.01171
16.7585	0.00727	11.7989	0.0024	11.7989	0.30665	12.7989	0.0093	16.7585	0.01627
16.7881	0.00671	11.8194	0.0018	11.8194	0.34846	12.8194	0.00354	16.7881	0.01106
16.8178	0.00699	11.8399	0.0046	11.8399	0.43997	12.8399	0.01374	16.8178	0.01431
16.8475	0.00783	11.8603	0.0028	11.8603	0.50599	12.8603	0.00886	16.8475	0.01236
16.8772	0.00503	11.8808	0.0046	11.8808	0.51058	12.8808	0.01108	16.8772	0.01887
16.9068	0.00615	11.9013	0.0048	11.9013	0.38134	12.9013	0.00842	16.9068	0.02668
16.9365	0.00531	11.9217	0.00621	11.9217	0.23146	12.9217	0.01196	16.9365	0.00976
16.9662	0.00363	11.9422	0.00601	11.9422	0.12567	12.9422	0.01019	16.9662	0.01041
16.9958	0.00503	11.9626	0.00521	11.9626	0.08157	12.9626	0.01374	16.9958	0.02668
17.0255	0.00727	11.9831	0.0044	11.9831	0.05251	12.9831	0.00354	17.0255	0.00846
17.0552	0.00727	12.0036	0.00581	12.0036	0.04231	13.0036	0.00709	17.0552	0.00781
17.0848	0.00978	12.024	0.0038	12.024	0.03645	13.024	0.00886	17.0848	0.01496
17.1145	0.0028	12.0445	0.01021	12.0445	0.02498	13.0445	0.0093	17.1145	0.01106
17.1442	0.00867	12.065	0.00821	12.065	0.03441	13.065	0.00665	17.1442	0.00976
17.1739	0.00923	12.0854	0.00641	12.0854	0.01988	13.0854	0.00576	17.1739	0.01627
17.2035	0.00643	12.1059	0.00981	12.1059	0.02575	13.1059	0.00753	17.2035	0.01952
17.2332	0.00699	12.1263	0.01341	12.1263	0.0232	13.1263	0.00487	17.2332	0.02407
17.2629	0.00867	12.1468	0.01722	12.1468	0.02192	13.1468	0.01019	17.2629	0.01757
17.2925	0.00224	12.1673	0.02422	12.1673	0.01657	13.1673	0.00975	17.2925	0.01887
17.3222	0.00755	12.1877	0.03403	12.1877	0.02065	13.1877	0.01285	17.3222	0.02472
17.3519	0.00643	12.2082	0.05365	12.2082	0.01759	13.2082	0.01196	17.3519	0.03058
17.3816	0.00391	12.2287	0.05966	12.2287	0.01784	13.2287	0.01063	17.3816	0.02472
17.4112	0.00587	12.2491	0.09109	12.2491	0.01376	13.2491	0.01285	17.4112	0.03839
17.4409	0.00587	12.2696	0.11091	12.2696	0.01478	13.2696	0.00975	17.4409	0.02602
17.4706	0.00895	12.2901	0.14995	12.2901	0.0209	13.2901	0.01551	17.4706	0.01366
17.5002	0.01342	12.3105	0.18679	12.3105	0.0158	13.3105	0.00665	17.5002	0.01887
17.5299	0.02153	12.331	0.21502	12.331	0.01529	13.331	0.01108	17.5299	0.01106
17.5596	0.02153	12.3514	0.22022	12.3514	0.01861	13.3514	0.01108	17.5596	0.02017
17.5892	0.02125	12.3719	0.19379	12.3719	0.01351	13.3719	0.01019	17.5892	0.00651
17.6189	0.01873	12.3924	0.13754	12.3924	0.01861	13.3924	0.00975	17.6189	0.00325
17.6486	0.00811	12.4128	0.08008	12.4128	0.01759	13.4128	0.01462	17.6486	0.00325
17.6783	0.01118	12.4333	0.04484	12.4333	0.01504	13.4333	0.01152	17.6783	0.00455
17.7079	0.00419	12.4537	0.01922	12.4537	0.01504	13.4537	0.0093	17.7079	0.00651
17.7376	0.00755	12.4742	0.01562	12.4742	0.01963	13.4742	0.00886	17.7376	0.0026
17.7673	0.00867	12.4947	0.01301	12.4947	0.01733	13.4947	0.01063	17.7673	0.01041
17.7969	0.00727	12.5151	0.01582	12.5151	0.01682	13.5151	0.01241	17.7969	0.01496
17.8266	0.00671	12.5356	0.00721	12.5356	0.01886	13.5356	0.00798	17.8266	0.00586
17.8563	0.00391	12.5561	0.0038	12.5561	0.01376	13.5561	0.00798	17.8563	0.00651
17.886	0.00559	12.5765	0.00821	12.5765	0.01606	13.5765	0.0093	17.886	0.01952
17.9156	0.00168	12.597	0.0046	12.597	0.01198	13.597	0.01108	17.9156	0.01496
17.9453	0.0014	12.6174	0.0032	12.6174	0.01708	13.6174	0.00709	17.9453	0.01496
17.975	0.00419	12.6379	0.0042	12.6379	0.01453	13.6379	0.00798	17.975	0
18.0046	0.00503	12.6584	0.00541	12.6584	0.01708	13.6584	0.00576	18.0046	0.00651
18.0343	0.00587	12.6788	0.0036	12.6788	0.01529	13.6788	0.00842	18.0343	0.00911
18.064	0.00168	12.6993	0.004	12.6993	0.01682	13.6993	0.01152	18.064	0.01041
18.0937	0.00671	12.7198	0.0034	12.7198	0.01631	13.7198	0.00665	18.0937	0.01757
18.1233	0.00531	12.7402	0.0018	12.7402	0.01275	13.7402	0.00975	18.1233	0.0039
18.153	0.00531	12.7607	0.0032	12.7607	0.01682	13.7607	0.0031	18.153	0.01757
18.1827	0.00699	12.7812	0.0048	12.7812	0.01326	13.7812	0.01063	18.1827	0.01561
18.2123	0.00475	12.8016	0.0034	12.8016	0.01275	13.8016	0.01063	18.2123	0.01106
18.242	0.0028	12.8221	0.003	12.8221	0.01504	13.8221	0.00753	18.242	0.00651
18.2717	0.00308	12.8425	0.004	12.8425	0.01733	13.8425	0.00665	18.2717	0.00911
18.3013	0.00224	12.863	0.002	12.863	0.01478	13.863	0.01019	18.3013	0.01236
18.331	0.00447	12.8835	0.0032	12.8835	0.01326	13.8835	0.00975	18.331	0.00325
18.3607	0.00783	12.9039	0.0024	12.9039	0.01096	13.9039	0.00886	18.3607	0.01236
18.3904	0.01174	12.9244	0.002	12.9244	0.0158	13.9244	0.00798	18.3904	0.01106
18.42	0.00559	12.9449	0.0032	12.9449	0.01453	13.9449	0.00576	18.42	0.01171
18.4497	0.00335	12.9653	0.0034	12.9653	0.0079	13.9653	0.00709	18.4497	0.00586
18.4794	0	12.9858	0.00561	12.9858	0.01045	13.9858	0.00798	18.4794	0.01171
18.509	0.00308	13.0062	0.0024	13.0062	0.01122	14.0062	0.00975	18.509	0.01757
18.5387	0.00419	13.0267	0.0034	13.0267	0.01198	14.0267	0.0062	18.5387	0.00976
18.5684	0.00419	13.0472	0.0016	13.0472	0.01427	14.0472	0.00798	18.5684	0.00195
18.5981	0.00252	13.0676	0.004	13.0676	0.01453	14.0676	0.01462	18.5981	0.00195
18.6277	0.00755	13.0881	0.0036	13.0881	0.01759	14.0881	0.00975	18.6277	0.0039
18.6574	0.00559	13.1085	0.004	13.1085	0.0102	14.1085	0.01019	18.6574	0.00586
18.6871	0.00308	13.129	0.002	13.129	0.01122	14.129	0.00576	18.6871	0.01236
18.7167	0.00615	13.1495	0.0022	13.1495	0.01173	14.1495	0.00443	18.7167	0.00455
18.7464	0.00475	13.1699	0.0036	13.1699	0.01096	14.1699	0.01063	18.7464	0.01366
18.7761	0.00447	13.1904	0.0038	13.1904	0.01173	14.1904	0.0062	18.7761	0.01757
18.8058	0.0028	13.2109	0.0044	13.2109	0.01122	14.2109	0.01019	18.8058	0.000650618
18.8354	0.00391	13.2313	0.0038	13.2313	0.01275	14.2313	0.00798	18.8354	0.00325
18.8651	0.00252	13.2518	0.0034	13.2518	0.0158	14.2518	0.01506	18.8651	0.01171
18.8948	0.00308	13.2722	0.0038	13.2722	0.01427	14.2722	0.01019	18.8948	0.00781
18.9244	0.00503	13.2927	0.0032	13.2927	0.01045	14.2927	0.01285	18.9244	0.01171
18.9541	0.000838692	13.3132	0.0032	13.3132	0.00841	14.3132	0.01595	18.9541	0.02017
18.9838	0.00447	13.3336	0.0034	13.3336	0.01198	14.3336	0.01285	18.9838	0.00976
19.0134	0.0028	13.3541	0.0018	13.3541	0.01555	14.3541	0.01817	19.0134	0.01692
19.0431	0.00503	13.3746	0.0046	13.3746	0.0102	14.3746	0.01684	19.0431	0.01496
19.0728	0.00643	13.395	0.0028	13.395	0.00969	14.395	0.02437	19.0728	0.00976
19.1025	0.00643	13.4155	0.003	13.4155	0.01249	14.4155	0.03456	19.1025	0.01822
19.1321	0.00363	13.436	0.0032	13.436	0.01096	14.436	0.03323	19.1321	0.01692
19.1618	0.00503	13.4564	0.0004004	13.4564	0.01147	14.4564	0.04608	19.1618	0.02212
19.1915	0.01034	13.4769	0.0014	13.4769	0.01173	14.4769	0.05007	19.1915	0.02277
19.2212	0.00503	13.4973	0.0036	13.4973	0.01147	14.4973	0.06513	19.2212	0.03643
19.2508	0.00867	13.5178	0.0036	13.5178	0.01147	14.5178	0.05051	19.2508	0.04294
19.2805	0.01705	13.5383	0.0032	13.5383	0.01224	14.5383	0.06424	19.2805	0.04619
19.3102	0.02013	13.5587	0.00501	13.5587	0.00688	14.5587	0.05494	19.3102	0.054
19.3398	0.03439	13.5792	0.00561	13.5792	0.0158	14.5792	0.04386	19.3398	0.04945
19.3695	0.02656	13.5997	0.0048	13.5997	0.01249	14.5997	0.03988	19.3695	0.04099
19.3992	0.01845	13.6201	0.01221	13.6201	0.01657	14.6201	0.03146	19.3992	0.04359
19.4289	0.01454	13.6406	0.01001	13.6406	0.00867	14.6406	0.02171	19.4289	0.02407
19.4585	0.01314	13.661	0.01882	13.661	0.013	14.661	0.01595	19.4585	0.01887
19.4882	0.02572	13.6815	0.01802	13.6815	0.013	14.6815	0.0093	19.4882	0.01952
19.5179	0.02656	13.702	0.02503	13.702	0.00867	14.702	0.01329	19.5179	0.02147
19.5475	0.01733	13.7224	0.02462	13.7224	0.01478	14.7224	0.00576	19.5475	0.01366
19.5772	0.01454	13.7429	0.02422	13.7429	0.01427	14.7429	0.01196	19.5772	0.01692
19.6069	0.01314	13.7634	0.01542	13.7634	0.01504	14.7634	0.00532	19.6069	0.01822
19.6365	0.00699	13.7838	0.00921	13.7838	0.01249	14.7838	0.01196	19.6365	0.01822
19.6662	0.00951	13.8043	0.00521	13.8043	0.01453	14.8043	0.00975	19.6662	0.00846
19.6959	0.01202	13.8247	0.00661	13.8247	0.01631	14.8247	0.00753	19.6959	0.01627
19.7255	0.00755	13.8452	0.002	13.8452	0.013	14.8452	0.00443	19.7255	0.01561
19.7552	0.00335	13.8657	0.003	13.8657	0.01555	14.8657	0.00753	19.7552	0.01366
19.7849	0.00391	13.8861	0.000800801	13.8861	0.0158	14.8861	0.00842	19.7849	0.00586
19.8146	0.00615	13.9066	0.0016	13.9066	0.01045	14.9066	0.0062	19.8146	0.01561
19.8442	0.00419	13.9271	0.0018	13.9271	0.01529	14.9271	0.01063	19.8442	0.02082
19.8739	0.00475	13.9475	0.0028	13.9475	0.01682	14.9475	0.00798	19.8739	0.02472
19.9036	0.00755	13.968	0.0018	13.968	0.01504	14.968	0.00798	19.9036	0.01757
19.9333	0.00531	13.9885	0.0016	13.9885	0.01326	14.9885	0.00665	19.9333	0.01627
19.9629	0.0028	14.0089	0.0016	14.0089	0.02116	15.0089	0.00443	19.9629	0.02017
19.9926	0.00475	14.0294	0.0022	14.0294	0.02167	15.0294	0.00798	19.9926	0.02537
20.0223	0.00559	14.0498	0	14.0498	0.0288	15.0498	0.00532	20.0223	0.00586
20.0519	0.00867	14.0703	0.0036	14.0703	0.02829	15.0703	0.00798	20.0519	0.01757
20.0816	0.00363	14.0908	0.0036	14.0908	0.0418	15.0908	0.00709	20.0816	0.01627
20.1113	0.00671	14.1112	0.0024	14.1112	0.05531	15.1112	0.0093	20.1113	0.02993
20.141	0.00308	14.1317	0.0032	14.1317	0.06653	15.1317	0.000886132	20.141	0.01887
20.1706	0.00475	14.1522	0.0036	14.1522	0.09381	15.1522	0.0093	20.1706	0.02537
20.2003	0.00643	14.1726	0.0038	14.1726	0.11471	15.1726	0.00709	20.2003	0.02017
20.23	0.01174	14.1931	0.0016	14.1931	0.15371	15.1931	0.00842	20.23	0.02277
20.2596	0.00867	14.2135	0.0016	14.2135	0.17716	15.2135	0.00487	20.2596	0.03969
20.2893	0.00503	14.234	0.0038	14.234	0.20673	15.234	0.00443	20.2893	0.03253
20.319	0.01118	14.2545	0.0012	14.2545	0.19934	15.2545	0.00975	20.319	0.02537
20.3486	0.00755	14.2749	0.0028	14.2749	0.15396	15.2749	0.00709	20.3486	0.01887
20.3783	0.00839	14.2954	0.0044	14.2954	0.09712	15.2954	0.00487	20.3783	0.04359
20.408	0.00615	14.3158	0.0044	14.3158	0.06118	15.3158	0.00399	20.408	0.02993
20.4377	0.00559	14.3363	0.00841	14.3363	0.03798	15.3363	0.00399	20.4377	0.02277
20.4673	0.0109	14.3568	0.00561	14.3568	0.02498	15.3568	0.00576	20.4673	0.03058
20.497	0.00923	14.3772	0.00941	14.3772	0.02141	15.3772	0.00487	20.497	0.02602
20.5267	0.01621	14.3977	0.00861	14.3977	0.01912	15.3977	0.01063	20.5267	0.03904
20.5563	0.01286	14.4182	0.00921	14.4182	0.01504	15.4182	0.00886	20.5563	0.03969
20.586	0.01985	14.4386	0.01281	14.4386	0.01529	15.4386	0.0062	20.586	0.05075
20.6157	0.02264	14.4591	0.01301	14.4591	0.01376	15.4591	0.00798	20.6157	0.04164
20.6454	0.01845	14.4795	0.00981	14.4795	0.01249	15.4795	0.01285	20.6454	0.04099
20.675	0.01985	14.5	0.01041	14.5	0.01122	15.5	0.0031	20.675	0.04945
20.7047	0.02544	14.5205	0.00581	14.5205	0.01427	15.5205	0.00798	20.7047	0.06376
20.7344	0.01817	14.5409	0.0038	14.5409	0.01376	15.5409	0.0062	20.7344	0.108
20.764	0.02292	14.5614	0.0048	14.5614	0.01045	15.5614	0.00576	20.764	0.08783
20.7937	0.03467	14.5819	0.00701	14.5819	0.01096	15.5819	0.00576	20.7937	0.12232
20.8234	0.0355	14.6023	0.00601	14.6023	0.01198	15.6023	0.00798	20.8234	0.13273
20.853	0.04781	14.6228	0.01261	14.6228	0.00892	15.6228	0.0062	20.853	0.11126
20.8827	0.05703	14.6433	0.01301	14.6433	0.01096	15.6433	0.01063	20.8827	0.07027
20.9124	0.08806	14.6637	0.01682	14.6637	0.01096	15.6637	0.00354	20.9124	0.05595
20.9421	0.13447	14.6842	0.01942	14.6842	0.01147	15.6842	0.00842	20.9421	0.054
20.9717	0.10428	14.7046	0.02783	14.7046	0.01147	15.7046	0.00798	20.9717	0.04034
21.0014	0.08666	14.7251	0.03984	14.7251	0.00892	15.7251	0.00709	21.0014	0.02993
21.0311	0.04864	14.7456	0.04945	14.7456	0.01096	15.7456	0.00975	21.0311	0.02017
21.0607	0.03495	14.766	0.05666	14.766	0.01122	15.766	0.00354	21.0607	0.02863
21.0904	0.02544	14.7865	0.06807	14.7865	0.01045	15.7865	0.00753	21.0904	0.02602
21.1201	0.02237	14.807	0.06707	14.807	0.00637	15.807	0.00709	21.1201	0.01822
21.1498	0.01929	14.8274	0.06446	14.8274	0.00969	15.8274	0.00753	21.1498	0.01952
21.1794	0.01761	14.8479	0.05025	14.8479	0.00969	15.8479	0.01551	21.1794	0.01431
21.2091	0.00923	14.8683	0.03203	14.8683	0.01122	15.8683	0.00753	21.2091	0.01692
21.2388	0.01286	14.8888	0.02182	14.8888	0.01173	15.8888	0.01241	21.2388	0.02212
21.2684	0.01314	14.9093	0.01421	14.9093	0.0079	15.9093	0.01329	21.2684	0.02017
21.2981	0.01566	14.9297	0.00681	14.9297	0.01224	15.9297	0.01063	21.2981	0.02277
21.3278	0.01118	14.9502	0.00601	14.9502	0.00765	15.9502	0.00975	21.3278	0.02602
21.3575	0.01258	14.9707	0.0048	14.9707	0.00969	15.9707	0.01462	21.3575	0.01822
21.3871	0.01314	14.9911	0.0048	14.9911	0.01071	15.9911	0.01418	21.3871	0.02082
21.4168	0.01174	15.0116	0.004	15.0116	0.01096	16.0116	0.01462	21.4168	0.01822
21.4465	0.00951	15.032	0.0034	15.032	0.00994	16.032	0.01551	21.4465	0.00781
21.4761	0.00895	15.0525	0.000800801	15.0525	0.00739	16.0525	0.02215	21.4761	0.01822
21.5058	0.0123	15.073	0.0032	15.073	0.00969	16.073	0.01551	21.5058	0.00781
21.5355	0.00811	15.0934	0.0036	15.0934	0.00943	16.0934	0.02215	21.5355	0.02277
21.5651	0.00727	15.1139	0.000600601	15.1139	0.00994	16.1139	0.01949	21.5651	0.02537
21.5948	0.01034	15.1344	0.0028	15.1344	0.01122	16.1344	0.01506	21.5948	0.02733
21.6245	0.01118	15.1548	0.002	15.1548	0.00867	16.1548	0.02082	21.6245	0.02342
21.6542	0.00615	15.1753	0.002	15.1753	0.0079	16.1753	0.01329	21.6542	0.03188
21.6838	0.00755	15.1958	0.001	15.1958	0.00918	16.1957	0.01728	21.6838	0.03839
21.7135	0.00895	15.2162	0.000800801	15.2162	0.01198	16.2162	0.02038	21.7135	0.03318
21.7432	0.00643	15.2367	0.0018	15.2367	0.00867	16.2367	0.01639	21.7432	0.05075
21.7728	0.00699	15.2571	0.002	15.2571	0.01275	16.2571	0.01728	21.7728	0.04164
21.8025	0.01258	15.2776	0.0026	15.2776	0.01045	16.2776	0.02304	21.8025	0.054
21.8322	0.01621	15.2981	0.0036	15.2981	0.00969	16.2981	0.01994	21.8322	0.04294
21.8619	0.01817	15.3185	0.001	15.3185	0.00943	16.3185	0.01285	21.8619	0.04034
21.8915	0.03019	15.339	0.0028	15.339	0.00535	16.339	0.01418	21.8915	0.03058
21.9212	0.03131	15.3595	0.0018	15.3595	0.00433	16.3594	0.01241	21.9212	0.03969
21.9509	0.03299	15.3799	0.002	15.3799	0.00714	16.3799	0.01684	21.9509	0.03969
21.9805	0.03327	15.4004	0.00701	15.4004	0.00892	16.4004	0.00798	21.9805	0.04489
22.0102	0.02013	15.4208	0.003	15.4208	0.00994	16.4208	0.01152	22.0102	0.05986
22.0399	0.02852	15.4413	0.003	15.4413	0.00382	16.4413	0.01241	22.0399	0.07157
22.0695	0.04501	15.4618	0.0042	15.4618	0.00484	16.4618	0.01595	22.0695	0.07352
22.0992	0.05507	15.4822	0.0036	15.4822	0.00612	16.4822	0.00975	22.0992	0.07677
22.1289	0.05787	15.5027	0.00541	15.5027	0.00714	16.5027	0.01285	22.1289	0.05335
22.1586	0.05396	15.5231	0.0034	15.5231	0.0079	16.5232	0.01462	22.1586	0.04424
22.1882	0.0397	15.5436	0.0048	15.5436	0.0051	16.5436	0.01728	22.1882	0.02277
22.2179	0.026	15.5641	0.00821	15.5641	0.00765	16.5641	0.01817	22.2179	0.03578
22.2476	0.01621	15.5845	0.00821	15.5845	0.00714	16.5845	0.02127	22.2476	0.02147
22.2772	0.01286	15.605	0.00821	15.605	0.01045	16.605	0.03013	22.2772	0.02733
22.3069	0.00923	15.6255	0.00741	15.6255	0.00816	16.6255	0.02038	22.3069	0.03123
22.3366	0.00867	15.6459	0.00781	15.6459	0.00331	16.6459	0.02127	22.3366	0.03058
22.3663	0.01174	15.6664	0.0042	15.6664	0.00892	16.6664	0.02393	22.3663	0.01822
22.3959	0.00951	15.6868	0.00641	15.6868	0.00765	16.6868	0.01639	22.3959	0.03513
22.4256	0.00951	15.7073	0.00641	15.7073	0.0079	16.7073	0.02747	22.4256	0.03448
22.4553	0.0137	15.7278	0.0046	15.7278	0.00637	16.7278	0.02836	22.4553	0.03774
22.4849	0.00615	15.7482	0.00841	15.7482	0.00714	16.7482	0.02038	22.4849	0.04294
22.5146	0.00615	15.7687	0.0042	15.7687	0.00714	16.7687	0.03146	22.5146	0.04164
22.5443	0.00699	15.7892	0.00641	15.7892	0.00867	16.7892	0.03456	22.5443	0.0566
22.574	0.01258	15.8096	0.00941	15.8096	0.00892	16.8096	0.04121	22.574	0.05205
22.6036	0.00503	15.8301	0.01021	15.8301	0.00969	16.8301	0.04209	22.6036	0.05986
22.6333	0.00783	15.8506	0.00641	15.8506	0.00867	16.8505	0.06159	22.6333	0.07352
22.663	0.01062	15.871	0.00801	15.871	0.00586	16.871	0.0669	22.663	0.11646
22.6926	0.01174	15.8915	0.00741	15.8915	0.00816	16.8915	0.08551	22.6926	0.12362
22.7223	0.00671	15.9119	0.00721	15.9119	0.00765	16.9119	0.09747	22.7223	0.12232
22.752	0.00447	15.9324	0.00821	15.9324	0.00765	16.9324	0.10058	22.752	0.13988
22.7816	0.00895	15.9529	0.00881	15.9529	0.00688	16.9529	0.08817	22.7816	0.1542
22.8113	0.00699	15.9733	0.00881	15.9733	0.00612	16.9733	0.06735	22.8113	0.12557
22.841	0.00951	15.9938	0.00801	15.9938	0.00816	16.9938	0.05538	22.841	0.13338
22.8707	0.01454	16.0143	0.00841	16.0143	0.00867	17.0143	0.04696	22.8707	0.08003
22.9003	0.0137	16.0347	0.00641	16.0347	0.01173	17.0347	0.03722	22.9003	0.06962
22.93	0.01258	16.0552	0.00701	16.0552	0.01224	17.0552	0.02348	22.93	0.0501
22.9597	0.01202	16.0756	0.0046	16.0756	0.01045	17.0756	0.02614	22.9597	0.06571
22.9894	0.02432	16.0961	0.00721	16.0961	0.00714	17.0961	0.02348	22.9894	0.06376
23.019	0.02292	16.1166	0.00641	16.1166	0.01249	17.1166	0.01285	23.019	0.0475
23.0487	0.03858	16.137	0.00861	16.137	0.01249	17.137	0.01152	23.0487	0.04424
23.0784	0.05088	16.1575	0.00981	16.1575	0.01504	17.1575	0.01152	23.0784	0.05075
23.108	0.07436	16.1779	0.00581	16.1779	0.01224	17.1779	0.01152	23.108	0.05465
23.1377	0.10176	16.1984	0.00761	16.1984	0.01249	17.1984	0.01329	23.1377	0.04815
23.1674	0.12469	16.2189	0.00501	16.2189	0.013	17.2189	0.01728	23.1674	0.0566
23.1971	0.11909	16.2393	0.00621	16.2393	0.01326	17.2393	0.01374	23.1971	0.05335
23.2267	0.07996	16.2598	0.00721	16.2598	0.01376	17.2598	0.00842	23.2267	0.03448
23.2564	0.04948	16.2803	0.00841	16.2803	0.013	17.2803	0.01994	23.2564	0.04684
23.2861	0.0411	16.3007	0.0048	16.3007	0.01733	17.3007	0.01152	23.2861	0.04684
23.3157	0.03606	16.3212	0.00541	16.3212	0.01606	17.3212	0.01551	23.3157	0.04359
23.3454	0.02824	16.3417	0.00561	16.3417	0.013	17.3417	0.01728	23.3454	0.04034
23.3751	0.03355	16.3621	0.0018	16.3621	0.01784	17.3621	0.01639	23.3751	0.04164
23.4047	0.03467	16.3826	0.0024	16.3826	0.01835	17.3826	0.00753	23.4047	0.054
23.4344	0.03215	16.403	0.0032	16.403	0.02473	17.403	0.01152	23.4344	0.03904
23.4641	0.02544	16.4235	0.0026	16.4235	0.02294	17.4235	0.01418	23.4641	0.03578
23.4937	0.02264	16.444	0.0016	16.444	0.03186	17.444	0.00886	23.4937	0.05465
23.5234	0.02712	16.4644	0.002	16.4644	0.03875	17.4644	0.0062	23.5234	0.0566
23.5531	0.01901	16.4849	0.004	16.4849	0.04741	17.4849	0.0093	23.5531	0.05465
23.5828	0.01957	16.5054	0.001	16.5054	0.07494	17.5054	0.00753	23.5828	0.04554
23.6124	0.01873	16.5258	0.0026	16.5258	0.1012	17.5258	0.00798	23.6124	0.04424
23.6421	0.01538	16.5463	0.0046	16.5463	0.1272	17.5463	0.00753	23.6421	0.02993
23.6718	0.02097	16.5667	0.0038	16.5667	0.15524	17.5667	0.00798	23.6718	0.02407
23.7015	0.026	16.5872	0.0028	16.5872	0.20393	17.5872	0.00532	23.7015	0.04099
23.7311	0.0288	16.6077	0.0032	16.6077	0.24242	17.6077	0.00842	23.7311	0.03578
23.7608	0.02907	16.6281	0.0024	16.6281	0.21591	17.6281	0.00886	23.7608	0.05335
23.7905	0.03047	16.6486	0.0038	16.6486	0.18787	17.6486	0.01329	23.7905	0.03643
23.8201	0.02237	16.6691	0.0014	16.6691	0.12236	17.6691	0.0093	23.8201	0.03709
23.8498	0.01957	16.6895	0.0012	16.6895	0.08998	17.6895	0.0062	23.8498	0.03448
23.8795	0.01426	16.71	0.00521	16.71	0.05379	17.71	0.00842	23.8795	0.02342
23.9092	0.01677	16.7305	0.00721	16.7305	0.02982	17.7305	0.00487	23.9092	0.02342
23.9388	0.01482	16.7509	0.00601	16.7509	0.02524	17.7509	0.00975	23.9388	0.02342
23.9685	0.01314	16.7714	0.00901	16.7714	0.0209	17.7714	0.00886	23.9685	0.03709
23.9982	0.01677	16.7918	0.00521	16.7918	0.01963	17.7918	0.01063	23.9982	0.02733
24.0278	0.02209	16.8123	0.00581	16.8123	0.01555	17.8123	0.00576	24.0278	0.04359
24.0575	0.0151	16.8328	0.0036	16.8328	0.01657	17.8328	0.00354	24.0575	0.02798
24.0872	0.0123	16.8532	0.00781	16.8532	0.01376	17.8532	0.00576	24.0872	0.03774
24.1168	0.01985	16.8737	0.00881	16.8737	0.00918	17.8737	0.00798	24.1168	0.03774
24.1465	0.02097	16.8941	0.0032	16.8941	0.00892	17.8941	0.01108	24.1465	0.05725
24.1762	0.01845	16.9146	0.0044	16.9146	0.01198	17.9146	0.0093	24.1762	0.06051
24.2059	0.01929	16.9351	0.00521	16.9351	0.00969	17.9351	0.00709	24.2059	0.05335
24.2355	0.00895	16.9555	0.0044	16.9555	0.013	17.9555	0.00842	24.2355	0.05335
24.2652	0.0151	16.976	0.00861	16.976	0.00459	17.976	0.01063	24.2652	0.05335
24.2949	0.01733	16.9965	0.00721	16.9965	0.00765	17.9965	0.00886	24.2949	0.04359
24.3245	0.02097	17.0169	0.00681	17.0169	0.00892	18.0169	0.0031	24.3245	0.06766
24.3542	0.02796	17.0374	0.00821	17.0374	0.00892	18.0374	0.00576	24.3542	0.04815
24.3839	0.03243	17.0578	0.01502	17.0578	0.01071	18.0578	0.00709	24.3839	0.04164
24.4136	0.04473	17.0783	0.02362	17.0783	0.00816	18.0783	0.0031	24.4136	0.04359
24.4432	0.03578	17.0988	0.02683	17.0988	0.00612	18.0988	0.00975	24.4432	0.04684
24.4729	0.03299	17.1192	0.03584	17.1192	0.00714	18.1192	0.01196	24.4729	0.02863
24.5026	0.02264	17.1397	0.03884	17.1397	0.00867	18.1397	0.01152	24.5026	0.05205
24.5322	0.01985	17.1602	0.05005	17.1602	0.0102	18.1602	0.01506	24.5322	0.04229
24.5619	0.02125	17.1806	0.05606	17.1806	0.00637	18.1806	0.01905	24.5619	0.04229
24.5916	0.01901	17.2011	0.05325	17.2011	0.00867	18.2011	0.01772	24.5916	0.05335
24.6212	0.01146	17.2216	0.07728	17.2216	0.00484	18.2216	0.01329	24.6212	0.03774
24.6509	0.01873	17.242	0.08509	17.242	0.00663	18.242	0.02082	24.6509	0.03904
24.6806	0.01062	17.2625	0.08629	17.2625	0.00561	18.2625	0.0257	24.6806	0.0488
24.7103	0.01258	17.2829	0.08929	17.2829	0.00586	18.2829	0.02969	24.7103	0.06441
24.7399	0.01566	17.3034	0.07628	17.3034	0.00586	18.3034	0.0226	24.7399	0.0553
24.7696	0.02432	17.3239	0.06186	17.3239	0.00867	18.3239	0.02658	24.7696	0.06116
24.7993	0.03606	17.3443	0.03984	17.3443	0.00816	18.3443	0.02304	24.7993	0.06766
24.8289	0.03383	17.3648	0.02382	17.3648	0.01224	18.3648	0.01462	24.8289	0.06636
24.8586	0.04417	17.3852	0.01542	17.3852	0.00688	18.3852	0.01817	24.8586	0.08913
24.8883	0.06374	17.4057	0.00961	17.4057	0.00663	18.4057	0.01994	24.8883	0.08783
24.918	0.07017	17.4262	0.00861	17.4262	0.00841	18.4262	0.00842	24.918	0.06962
24.9476	0.06793	17.4466	0.00801	17.4466	0.01173	18.4466	0.01418	24.9476	0.07027
24.9773	0.05759	17.4671	0.00501	17.4671	0.01198	18.4671	0.0093	24.9773	0.06636
25.007	0.04613	17.4876	0.00761	17.4876	0.00714	18.4876	0.0062	25.007	0.04945
25.0366	0.03215	17.508	0.0028	17.508	0.01096	18.508	0.00842	25.0366	0.04099
25.0663	0.02796	17.5285	0.00501	17.5285	0.00535	18.5285	0.00975	25.0663	0.03643
25.096	0.02768	17.549	0.004	17.549	0.00765	18.549	0.01196	25.096	0.04164
25.1257	0.02684	17.5694	0.003	17.5694	0.00357	18.5694	0.00399	25.1257	0.04619
25.1553	0.03103	17.5899	0.004	17.5899	0.00306	18.5899	0.00576	25.1553	0.03643
25.185	0.02516	17.6103	0.0032	17.6103	0.00612	18.6103	0.01019	25.185	0.03383
25.2147	0.01789	17.6308	0.0032	17.6308	0.00714	18.6308	0.0093	25.2147	0.03774
25.2443	0.02125	17.6513	0.0046	17.6513	0.00586	18.6513	0.00576	25.2443	0.04229
25.274	0.02153	17.6717	0.0044	17.6717	0.0079	18.6717	0.01329	25.274	0.02863
25.3037	0.01202	17.6922	0.00661	17.6922	0.00688	18.6922	0.0093	25.3037	0.03123
25.3333	0.02264	17.7127	0.00561	17.7127	0.00688	18.7127	0.0062	25.3333	0.04294
25.363	0.01174	17.7331	0.00881	17.7331	0.01249	18.7331	0.00975	25.363	0.02147
25.3927	0.02153	17.7536	0.00781	17.7536	0.01071	18.7536	0.01506	25.3927	0.02537
25.4224	0.01761	17.774	0.00821	17.774	0.00561	18.774	0.01063	25.4224	0.01952
25.452	0.02516	17.7945	0.00821	17.7945	0.00739	18.7945	0.01418	25.452	0.02277
25.4817	0.0151	17.815	0.00901	17.815	0.00969	18.815	0.00975	25.4817	0.02863
25.5114	0.02013	17.8354	0.01201	17.8354	0.0079	18.8354	0.00886	25.5114	0.01952
25.541	0.01566	17.8559	0.00641	17.8559	0.00637	18.8559	0.01063	25.541	0.01301
25.5707	0.00755	17.8764	0.00721	17.8764	0.00382	18.8764	0.00975	25.5707	0.02017
25.6004	0.00671	17.8968	0.00761	17.8968	0.00433	18.8968	0.00532	25.6004	0.02082
25.6301	0.01649	17.9173	0.00701	17.9173	0.00688	18.9173	0.01019	25.6301	0.02863
25.6597	0.0109	17.9377	0.00821	17.9377	0.00535	18.9377	0.00665	25.6597	0.02212
25.6894	0.0123	17.9582	0.00601	17.9582	0.01071	18.9582	0.01108	25.6894	0.02798
25.7191	0.00923	17.9787	0.01161	17.9787	0.0051	18.9787	0.01063	25.7191	0.02147
25.7487	0.00923	17.9991	0.00701	17.9991	0.00663	18.9991	0.00532	25.7487	0.03123
25.7784	0.01062	18.0196	0.01121	18.0196	0.00153	19.0196	0.00753	25.7784	0.02342
25.8081	0.0123	18.0401	0.01181	18.0401	0.00739	19.0401	0.01063	25.8081	0.02407
25.8377	0.0137	18.0605	0.01241	18.0605	0.00867	19.0605	0.01418	25.8377	0.01627
25.8674	0.01929	18.081	0.01201	18.081	0.00331	19.081	0.01152	25.8674	0.02082
25.8971	0.01677	18.1014	0.00741	18.1014	0.00586	19.1014	0.01108	25.8971	0.02212
25.9268	0.01566	18.1219	0.01061	18.1219	0.00637	19.1219	0.00709	25.9268	0.02082
25.9564	0.00923	18.1424	0.0042	18.1424	0.0079	19.1424	0.01905	25.9564	0.03318
25.9861	0.00923	18.1628	0.0036	18.1628	0.0051	19.1628	0.01374	25.9861	0.01496
26.0158	0.00895	18.1833	0.00641	18.1833	0.00535	19.1833	0.0226	26.0158	0.03058
26.0454	0.00699	18.2038	0.0028	18.2038	0.00586	19.2038	0.02171	26.0454	0.01301
26.0751	0.00951	18.2242	0.002	18.2242	0.00663	19.2242	0.02836	26.0751	0.02212
26.1048	0.00727	18.2447	0.0028	18.2447	0.00892	19.2447	0.03722	26.1048	0.01822
26.1345	0.0123	18.2651	0.0026	18.2651	0.01427	19.2651	0.03899	26.1345	0.02863
26.1641	0.00783	18.2856	0.0026	18.2856	0.01071	19.2856	0.04696	26.1641	0.01627
26.1938	0.00755	18.3061	0.0032	18.3061	0.01504	19.3061	0.05317	26.1938	0.02537
26.2235	0.00839	18.3265	0.0022	18.3265	0.01912	19.3265	0.05981	26.2235	0.02668
26.2531	0.00419	18.347	0.0028	18.347	0.01708	19.347	0.06203	26.2531	0.03904
26.2828	0.01146	18.3675	0.00521	18.3675	0.01988	19.3675	0.0545	26.2828	0.03383
26.3125	0.00811	18.3879	0.00561	18.3879	0.02141	19.3879	0.05405	26.3125	0.03904
26.3422	0.00839	18.4084	0.0038	18.4084	0.01937	19.4084	0.05804	26.3422	0.02602
26.3718	0.00755	18.4289	0.001	18.4289	0.01326	19.4289	0.04519	26.3718	0.03448
26.4015	0.01006	18.4493	0.0046	18.4493	0.01427	19.4493	0.03943	26.4015	0.03123
26.4312	0.01146	18.4698	0.004	18.4698	0.00892	19.4698	0.03943	26.4312	0.03774
26.4608	0.01174	18.4902	0.003	18.4902	0.00765	19.4902	0.03234	26.4608	0.02602
26.4905	0.0137	18.5107	0.0042	18.5107	0.00994	19.5107	0.02969	26.4905	0.03513
26.5202	0.02013	18.5312	0.0024	18.5312	0.00918	19.5312	0.0257	26.5202	0.02993
26.5498	0.01761	18.5516	0.0026	18.5516	0.00765	19.5516	0.03633	26.5498	0.02537
26.5795	0.01426	18.5721	0.0046	18.5721	0.00255	19.5721	0.02924	26.5795	0.02407
26.6092	0.01202	18.5925	0.0034	18.5925	0.00663	19.5925	0.02348	26.6092	0.03123
26.6389	0.01454	18.613	0.0018	18.613	0.00739	19.613	0.02215	26.6389	0.03188
26.6685	0.01314	18.6335	0.00541	18.6335	0.00561	19.6335	0.01861	26.6685	0.03188
26.6982	0.0137	18.6539	0.0036	18.6539	0.00688	19.6539	0.02038	26.6982	0.02472
26.7279	0.01482	18.6744	0.003	18.6744	0.00688	19.6744	0.01374	26.7279	0.02863
26.7575	0.01733	18.6949	0.0012	18.6949	0.00637	19.6949	0.01063	26.7575	0.04229
26.7872	0.01118	18.7153	0.0034	18.7153	0.00943	19.7153	0.01063	26.7872	0.03448
26.8169	0.01314	18.7358	0.0024	18.7358	0.00637	19.7358	0.00842	26.8169	0.04489
26.8466	0.01342	18.7563	0.002	18.7563	0.00612	19.7563	0.00753	26.8466	0.03253
26.8762	0.00643	18.7767	0.0024	18.7767	0.00841	19.7767	0.00487	26.8762	0.04099
26.9059	0.01426	18.7972	0.0022	18.7972	0.01198	19.7972	0.00975	26.9059	0.04229
26.9356	0.0123	18.8176	0.00521	18.8176	0.01453	19.8176	0.0062	26.9356	0.03188
26.9653	0.01733	18.8381	0.0034	18.8381	0.01708	19.8381	0.00487	26.9653	0.02733
26.9949	0.026	18.8586	0.00601	18.8586	0.02396	19.8586	0.01196	26.9949	0.01887
27.0246	0.0232	18.879	0.0046	18.879	0.03518	19.879	0.01108	27.0246	0.02472
27.0543	0.02125	18.8995	0.00541	18.8995	0.04588	19.8995	0.00709	27.0543	0.02602
27.0839	0.01817	18.92	0.004	18.92	0.05914	19.92	0.00709	27.0839	0.01757
27.1136	0.00978	18.9404	0.004	18.9404	0.08157	19.9404	0.0093	27.1136	0.02407
27.1433	0.01202	18.9609	0.00601	18.9609	0.10247	19.9609	0.01108	27.1433	0.01627
27.1729	0.01817	18.9813	0.00521	18.9813	0.12312	19.9813	0.0093	27.1729	0.01757
27.2026	0.0123	19.0018	0.00501	19.0018	0.13051	20.0018	0.00665	27.2026	0.02928
27.2323	0.01566	19.0223	0.00521	19.0223	0.11547	20.0223	0.0062	27.2323	0.01757
27.2619	0.01286	19.0427	0.00841	19.0427	0.09483	20.0427	0.00576	27.2619	0.01106
27.2916	0.0123	19.0632	0.00901	19.0632	0.06016	20.0632	0.01152	27.2916	0.01431
27.3213	0.0109	19.0836	0.00881	19.0836	0.0441	20.0836	0.00443	27.3213	0.01692
27.351	0.01426	19.1041	0.00801	19.1041	0.02498	20.1041	0.00975	27.351	0.03123
27.3806	0.01733	19.1246	0.01081	19.1246	0.01835	20.1246	0.00798	27.3806	0.02017
27.4103	0.00867	19.145	0.00761	19.145	0.01173	20.145	0.0093	27.4103	0.03123
27.44	0.01034	19.1655	0.00681	19.1655	0.00688	20.1655	0.00399	27.44	0.03318
27.4697	0.00978	19.186	0.00901	19.186	0.0102	20.186	0.00709	27.4697	0.04034
27.4993	0.01286	19.2064	0.00561	19.2064	0.00535	20.2064	0.00975	27.4993	0.03578
27.529	0.00531	19.2269	0.00721	19.2269	0.00561	20.2269	0.00576	27.529	0.05465
27.5587	0.00867	19.2474	0.00701	19.2474	0.00663	20.2474	0.00576	27.5587	0.04619
27.5883	0.00978	19.2678	0.004	19.2678	0.00306	20.2678	0.00798	27.5883	0.07287
27.618	0.01817	19.2883	0.0038	19.2883	0.00765	20.2883	0.00886	27.618	0.09369
27.6477	0.02181	19.3087	0.0038	19.3087	0.00637	20.3087	0.00487	27.6477	0.08718
27.6774	0.04333	19.3292	0.004	19.3292	0.00637	20.3292	0.00443	27.6774	0.09369
27.707	0.05228	19.3497	0.00521	19.3497	0.00663	20.3497	0.00576	27.707	0.09954
27.7367	0.0766	19.3701	0.0034	19.3701	0.00484	20.3701	0.00354	27.7367	0.08328
27.7664	0.07269	19.3906	0.0044	19.3906	0.00892	20.3906	0.00177	27.7664	0.07092
27.796	0.08051	19.4111	0.00581	19.4111	0.0079	20.4111	0.00354	27.796	0.05595
27.8257	0.0492	19.4315	0.00541	19.4315	0.00663	20.4315	0.00798	27.8257	0.03513
27.8554	0.05144	19.452	0.00581	19.452	0.01096	20.452	0	27.8554	0.02277
27.885	0.0355	19.4724	0.00701	19.4724	0.00943	20.4724	0.00487	27.885	0.03058
27.9147	0.0232	19.4929	0.00601	19.4929	0.013	20.4929	0.00266	27.9147	0.03643
27.9444	0.02516	19.5134	0.00761	19.5134	0.01453	20.5134	0.0062	27.9444	0.02863
27.9741	0.01985	19.5338	0.00721	19.5338	0.01912	20.5338	0.00665	27.9741	0.02733
28.0037	0.01566	19.5543	0.00821	19.5543	0.02116	20.5543	0.00487	28.0037	0.01887
28.0334	0.01062	19.5748	0.01181	19.5748	0.02294	20.5748	0.00576	28.0334	0.02472
28.0631	0.01538	19.5952	0.01882	19.5952	0.02294	20.5952	0.0093	28.0631	0.01952
28.0927	0.00615	19.6157	0.02302	19.6157	0.01453	20.6157	0.00665	28.0927	0.01822
28.1224	0.00923	19.6361	0.02743	19.6361	0.01835	20.6361	0.00487	28.1224	0.01692
28.1521	0.0123	19.6566	0.03624	19.6566	0.01224	20.6566	0.00443	28.1521	0.02472
28.1818	0.00727	19.6771	0.04765	19.6771	0.0102	20.6771	0.00975	28.1818	0.01301
28.2114	0.00587	19.6975	0.06086	19.6975	0.00637	20.6975	0.00532	28.2114	0.01301
28.2411	0.00671	19.718	0.06486	19.718	0.00739	20.718	0.01063	28.2411	0.02277
28.2708	0.00391	19.7385	0.07047	19.7385	0.00484	20.7385	0.01063	28.2708	0.02082
28.3004	0.00587	19.7589	0.06747	19.7589	0.00663	20.7589	0.01285	28.3004	0.01561
28.3301	0.00839	19.7794	0.06907	19.7794	0.00612	20.7794	0.00665	28.3301	0.01561
28.3598	0.00419	19.7998	0.04985	19.7998	0.00918	20.7998	0.00665	28.3598	0.02212
28.3895	0.00615	19.8203	0.03704	19.8203	0.00612	20.8203	0.000886132	28.3895	0.01366
28.4191	0.00839	19.8408	0.02763	19.8408	0.00484	20.8408	0.00753	28.4191	0.02147
28.4488	0.01202	19.8612	0.01802	19.8612	0.00433	20.8612	0.00753	28.4488	0.01041
28.4785	0.00503	19.8817	0.01221	19.8817	0.00586	20.8817	0.00842	28.4785	0.01757
28.5081	0.01174	19.9022	0.00841	19.9022	0.00484	20.9022	0.01108	28.5081	0.01301
28.5378	0.01062	19.9226	0.01001	19.9226	0.00382	20.9226	0.00709	28.5378	0.02017
28.5675	0.00867	19.9431	0.00561	19.9431	0.00102	20.9431	0.00399	28.5675	0.01887
28.5971	0.01426	19.9636	0.00721	19.9636	0.00229	20.9636	0.00532	28.5971	0.02472
28.6268	0.01426	19.984	0.00501	19.984	0.0028	20.984	0.00975	28.6268	0.01822
28.6565	0.01146	20.0045	0.00561	20.0045	0.00178	21.0045	0.00842	28.6565	0.01822
28.6862	0.01538	20.0249	0.004	20.0249	0.000764721	21.0249	0.00842	28.6862	0.01757
28.7158	0.01034	20.0454	0.00641	20.0454	0.00331	21.0454	0.0062	28.7158	0.02668
28.7455	0.00923	20.0659	0.00621	20.0659	0.00331	21.0659	0.00842	28.7455	0.02472
28.7752	0.00671	20.0863	0.00521	20.0863	0.00255	21.0863	0.00443	28.7752	0.02082
28.8048	0.00503	20.1068	0.0042	20.1068	0.00535	21.1068	0.01063	28.8048	0.03839
28.8345	0.00643	20.1273	0.00621	20.1273	0.00688	21.1273	0.00753	28.8345	0.03318
28.8642	0.00559	20.1477	0.0044	20.1477	0.00433	21.1477	0.01152	28.8642	0.0566
28.8939	0.00615	20.1682	0.004	20.1682	0.00484	21.1682	0.0062	28.8939	0.04945
28.9235	0.00978	20.1886	0.0034	20.1886	0.00841	21.1886	0.00709	28.9235	0.05335
28.9532	0.01034	20.2091	0.0046	20.2091	0.00918	21.2091	0.01019	28.9532	0.06636
28.9829	0.00978	20.2296	0.00641	20.2296	0.01249	21.2296	0.01063	28.9829	0.07157
29.0125	0.01398	20.25	0.0046	20.25	0.00867	21.25	0.00975	29.0125	0.08068
29.0422	0.00727	20.2705	0.003	20.2705	0.01122	21.2705	0.01329	29.0422	0.09044
29.0719	0.01342	20.2909	0.0044	20.2909	0.01147	21.2909	0.00842	29.0719	0.11256
29.1015	0.00727	20.3114	0.0046	20.3114	0.00816	21.3114	0.00665	29.1015	0.12036
29.1312	0.00587	20.3319	0.0034	20.3319	0.00994	21.3319	0.00886	29.1312	0.13142
29.1609	0.01062	20.3523	0.0046	20.3523	0.00561	21.3523	0.01019	29.1609	0.14249
29.1906	0.00475	20.3728	0.002	20.3728	0.000764721	21.3728	0.01772	29.1906	0.14444
29.2202	0.00643	20.3933	0.0038	20.3933	0.00306	21.3933	0.00753	29.2202	0.16786
29.2499	0.0123	20.4137	0.0034	20.4137	0.00178	21.4137	0.01241	29.2499	0.13663
29.2796	0.01566	20.4342	0.00541	20.4342	0.00382	21.4342	0.01063	29.2796	0.15159
29.3092	0.01286	20.4547	0.00561	20.4547	0.00102	21.4547	0.01418	29.3092	0.10995
29.3389	0.01454	20.4751	0.00601	20.4751	0.00153	21.4751	0.01949	29.3389	0.08848
29.3686	0.01621	20.4956	0.01041	20.4956	0.0051	21.4956	0.01728	29.3686	0.08588
29.3983	0.02181	20.516	0.01181	20.516	0.000509814	21.516	0.01684	29.3983	0.06636
29.4279	0.026	20.5365	0.01502	20.5365	0.00612	21.5365	0.02082	29.4279	0.054
29.4576	0.04641	20.557	0.02042	20.557	0.00484	21.557	0.03412	29.4576	0.03709
29.4873	0.06346	20.5774	0.02282	20.5774	0.00204	21.5774	0.02836	29.4873	0.05791
29.5169	0.07297	20.5979	0.01822	20.5979	0.000764721	21.5979	0.03855	29.5169	0.06441
29.5466	0.08191	20.6183	0.01742	20.6183	0.00408	21.6183	0.05272	29.5466	0.06831
29.5763	0.08359	20.6388	0.01562	20.6388	0.00408	21.6388	0.05848	29.5763	0.05791
29.6059	0.10847	20.6593	0.01181	20.6593	0.00382	21.6593	0.07754	29.6059	0.07352
29.6356	0.10763	20.6797	0.01041	20.6797	0.00739	21.6797	0.09304	29.6356	0.09954
29.6653	0.09086	20.7002	0.00721	20.7002	0.00459	21.7002	0.11342	29.6653	0.09759
29.695	0.07632	20.7207	0.00861	20.7207	0.00561	21.7207	0.12539	29.695	0.08588
29.7246	0.04725	20.7411	0.00621	20.7411	0.00255	21.7411	0.13026	29.7246	0.06311
29.7543	0.03523	20.7616	0.00581	20.7616	0.00331	21.7616	0.12982	29.7543	0.05856
29.784	0.0246	20.7821	0.00841	20.7821	0.0028	21.7821	0.14754	29.784	0.03643
29.8136	0.01985	20.8025	0.00601	20.8025	0.00637	21.8025	0.13646	29.8136	0.04359
29.8433	0.01566	20.823	0.00641	20.823	0.00408	21.823	0.11431	29.8433	0.03904
29.873	0.01705	20.8434	0.00701	20.8434	0.00306	21.8434	0.09083	29.873	0.05075
29.9027	0.01901	20.8639	0.0018	20.8639	0.0051	21.8639	0.07621	29.9027	0.0488
29.9323	0.02404	20.8844	0.00501	20.8844	0.00331	21.8844	0.06026	29.9323	0.03709
29.962	0.03215	20.9048	0.0034	20.9048	0.0028	21.9048	0.05095	29.962	0.0527
29.9917	0.04445	20.9253	0.00641	20.9253	0.0051	21.9253	0.04121	29.9917	0.054
30.0213	0.06933	20.9458	0.0042	20.9458	0.0051	21.9458	0.03589	30.0213	0.0475
30.051	0.06849	20.9662	0.003	20.9662	0.0079	21.9662	0.035	30.051	0.06636
30.0807	0.04389	20.9867	0.0036	20.9867	0.00535	21.9867	0.02437	30.0807	0.06897
30.1104	0.04193	21.0071	0.0042	21.0071	0.00484	22.0071	0.01994	30.1104	0.06831
30.14	0.03858	21.0276	0.00581	21.0276	0.00841	22.0276	0.01728	30.14	0.05921
30.1697	0.03718	21.0481	0.0022	21.0481	0.0051	22.0481	0.01772	30.1697	0.06506
30.1994	0.0534	21.0685	0.00721	21.0685	0.00714	22.0685	0.01595	30.1994	0.07222
30.229	0.06374	21.089	0.003	21.089	0.00918	22.089	0.00665	30.229	0.06506
30.2587	0.06122	21.1095	0.0038	21.1095	0.01096	22.1095	0.01196	30.2587	0.06441
30.2884	0.05368	21.1299	0.003	21.1299	0.00637	22.1299	0.01152	30.2884	0.05856
30.318	0.0369	21.1504	0.0038	21.1504	0.00816	22.1504	0.01063	30.318	0.06051
30.3477	0.02935	21.1708	0.003	21.1708	0.01071	22.1708	0.01285	30.3477	0.0527
30.3774	0.02264	21.1913	0.0032	21.1913	0.01402	22.1913	0.01285	30.3774	0.06051
30.4071	0.01761	21.2118	0.0024	21.2118	0.02218	22.2118	0.00576	30.4071	0.04489
30.4367	0.01901	21.2322	0.0048	21.2322	0.03339	22.2322	0.01063	30.4367	0.04684
30.4664	0.01649	21.2527	0.0046	21.2527	0.04028	22.2527	0.01241	30.4664	0.04815
30.4961	0.01817	21.2732	0.0046	21.2732	0.05149	22.2732	0.00886	30.4961	0.05075
30.5257	0.03383	21.2936	0.0032	21.2936	0.07035	22.2936	0.01241	30.5257	0.05856
30.5554	0.04361	21.3141	0.0044	21.3141	0.10196	22.3141	0.00709	30.5554	0.0514
30.5851	0.03467	21.3346	0.0046	21.3346	0.14122	22.3346	0.00753	30.5851	0.05075
30.6148	0.04166	21.355	0.00521	21.355	0.19271	22.355	0.00886	30.6148	0.04034
30.6444	0.04249	21.3755	0.0048	21.3755	0.21336	22.3755	0.0031	30.6444	0.03578
30.6741	0.04725	21.3959	0.00561	21.3959	0.23681	22.3959	0.00798	30.6741	0.03839
30.7038	0.03439	21.4164	0.00621	21.4164	0.19602	22.4164	0.01019	30.7038	0.03318
30.7335	0.02125	21.4369	0.00561	21.4369	0.1741	22.4369	0.01108	30.7335	0.02082
30.7631	0.02264	21.4573	0.00521	21.4573	0.117	22.4573	0.01019	30.7631	0.02277
30.7928	0.01566	21.4778	0.00581	21.4778	0.08692	22.4778	0.00975	30.7928	0.03318
30.8225	0.00978	21.4982	0.00581	21.4982	0.052	22.4982	0.0093	30.8225	0.02082
30.8521	0.00895	21.5187	0.00841	21.5187	0.03467	22.5187	0.01551	30.8521	0.01627
30.8818	0.00923	21.5392	0.00621	21.5392	0.03135	22.5392	0.01108	30.8818	0.04034
30.9115	0.00643	21.5596	0.00661	21.5596	0.01606	22.5596	0.01418	30.9115	0.02472
30.9411	0.00559	21.5801	0.00621	21.5801	0.01631	22.5801	0.01817	30.9411	0.03578
30.9708	0.00839	21.6006	0.00661	21.6006	0.01504	22.6006	0.01684	30.9708	0.02928
31.0005	0.01006	21.621	0.00561	21.621	0.00892	22.621	0.01639	31.0005	0.02537
31.0301	0.0137	21.6415	0.00621	21.6415	0.00918	22.6415	0.01506	31.0301	0.01106
31.0598	0.00867	21.662	0.00621	21.662	0.00663	22.662	0.01639	31.0598	0.02668
31.0895	0.00587	21.6824	0.00621	21.6824	0.00714	22.6824	0.01728	31.0895	0.02993
31.1192	0.00867	21.7029	0.00561	21.7029	0.00918	22.7029	0.01949	31.1192	0.01301
31.1488	0.01034	21.7233	0.00761	21.7233	0.00994	22.7233	0.02703	31.1488	0.02863
31.1785	0.01006	21.7438	0.00601	21.7438	0.01453	22.7438	0.02082	31.1785	0.02733
31.2082	0.01677	21.7643	0.004	21.7643	0.01784	22.7643	0.0257	31.2082	0.02537
31.2379	0.01342	21.7847	0.00501	21.7847	0.0209	22.7847	0.03057	31.2379	0.03123
31.2675	0.01454	21.8052	0.00801	21.8052	0.01861	22.8052	0.02127	31.2675	0.04229
31.2972	0.00783	21.8256	0.00521	21.8256	0.01861	22.8256	0.02127	31.2972	0.02798
31.3269	0.0123	21.8461	0.00661	21.8461	0.02065	22.8461	0.02304	31.3269	0.01952
31.3565	0.01174	21.8666	0.00541	21.8666	0.01427	22.8666	0.02525	31.3565	0.02928
31.3862	0.01146	21.887	0.00521	21.887	0.00943	22.887	0.02348	31.3862	0.02863
31.4159	0.01146	21.9075	0.00561	21.9075	0.00918	22.9075	0.01994	31.4159	0.02537
31.4456	0.00839	21.928	0.00601	21.928	0.00331	22.928	0.02969	31.4456	0.02472
31.4752	0.01482	21.9484	0.00681	21.9484	0.00586	22.9484	0.02215	31.4752	0.02212
31.5049	0.01789	21.9689	0.01081	21.9689	0.00663	22.9689	0.02038	31.5049	0.02407
31.5346	0.01733	21.9894	0.01121	21.9894	0.00586	22.9894	0.0226	31.5346	0.02733
31.5642	0.0274	22.0098	0.01481	22.0098	0.00433	23.0098	0.0288	31.5642	0.02017
31.5939	0.01901	22.0303	0.01261	22.0303	0.00484	23.0303	0.02836	31.5939	0.03709
31.6236	0.01873	22.0507	0.02302	22.0507	0.00306	23.0507	0.02969	31.6236	0.01887
31.6532	0.01621	22.0712	0.03283	22.0712	0.00102	23.0712	0.03323	31.6532	0.02082
31.6829	0.01538	22.0917	0.05285	22.0917	0.00102	23.0917	0.02658	31.6829	0.01301
31.7126	0.01314	22.1121	0.05706	22.1121	0.00612	23.1121	0.03013	31.7126	0.02928
31.7423	0.00923	22.1326	0.07728	22.1326	0.00357	23.1326	0.02836	31.7423	0.02212
31.7719	0.00951	22.1531	0.1005	22.1531	0.00229	23.1531	0.02304	31.7719	0.02017
31.8016	0.00923	22.1735	0.11431	22.1735	0.00357	23.1735	0.01684	31.8016	0.01757
31.8313	0.00503	22.194	0.13734	22.194	0.00357	23.194	0.02703	31.8313	0.03774
31.8609	0.00923	22.2144	0.14795	22.2144	0.00535	23.2144	0.02393	31.8609	0.01627
31.8906	0.00978	22.2349	0.14915	22.2349	0.0051	23.2349	0.03101	31.8906	0.01952
31.9203	0.00475	22.2554	0.15175	22.2554	0.000254907	23.2554	0.02127	31.9203	0.02212
31.95	0.00643	22.2758	0.13293	22.2758	0.00255	23.2758	0.01905	31.95	0.02928
31.9796	0.00783	22.2963	0.0963	22.2963	0.00408	23.2963	0.02703	31.9796	0.02017
32.0093	0.00783	22.3167	0.07748	22.3167	0.00382	23.3167	0.0226	32.0093	0.02342
32.039	0.00867	22.3372	0.05906	22.3372	0.00484	23.3372	0.01684	32.039	0.03904
32.0686	0.00755	22.3577	0.03403	22.3577	0.00204	23.3577	0.02703	32.0686	0.02668
32.0983	0.00951	22.3781	0.02442	22.3781	0.00178	23.3781	0.02437	32.0983	0.04489
32.128	0.00978	22.3986	0.02142	22.3986	0.00484	23.3986	0.02703	32.128	0.04489
32.1576	0.01398	22.4191	0.01942	22.4191	0.0028	23.4191	0.04076	32.1576	0.04815
32.1873	0.01454	22.4395	0.01602	22.4395	0.00331	23.4395	0.03013	32.1873	0.06246
32.217	0.01314	22.46	0.01201	22.46	0.00331	23.46	0.02658	32.217	0.04945
32.2467	0.01286	22.4805	0.01041	22.4805	0.00841	23.4805	0.03412	32.2467	0.06831
32.2763	0.01342	22.5009	0.01261	22.5009	0.0079	23.5009	0.03234	32.2763	0.08198
32.306	0.01314	22.5214	0.01261	22.5214	0.00739	23.5214	0.02791	32.306	0.06506
32.3357	0.01174	22.5418	0.01221	22.5418	0.01071	23.5418	0.0226	32.3357	0.05791
32.3653	0.0109	22.5623	0.01021	22.5623	0.00663	23.5623	0.02082	32.3653	0.04815
32.395	0.0151	22.5828	0.01041	22.5828	0.00892	23.5828	0.02525	32.395	0.04294
32.4247	0.01817	22.6032	0.00821	22.6032	0.00765	23.6032	0.01817	32.4247	0.06181
32.4544	0.0151	22.6237	0.00881	22.6237	0.0051	23.6237	0.01374	32.4544	0.07417
32.484	0.01398	22.6442	0.00781	22.6442	0.00484	23.6442	0.01861	32.484	0.05986
32.5137	0.01649	22.6646	0.00841	22.6646	0.00331	23.6646	0.01905	32.5137	0.06311
32.5434	0.0137	22.6851	0.00701	22.6851	0.00484	23.6851	0.02127	32.5434	0.07092
32.573	0.01482	22.7055	0.00961	22.7055	0.00178	23.7055	0.01639	32.573	0.09239
32.6027	0.01705	22.726	0.00521	22.726	0.00561	23.726	0.01861	32.6027	0.08328
32.6324	0.02097	22.7465	0.00841	22.7465	0.0028	23.7465	0.01329	32.6324	0.08393
32.6621	0.02628	22.7669	0.00721	22.7669	0.00178	23.7669	0.01019	32.6621	0.0566
32.6917	0.04473	22.7874	0.00781	22.7874	0.0079	23.7874	0.01506	32.6917	0.06962
32.7214	0.0657	22.8079	0.00561	22.8079	0.00433	23.8079	0.01684	32.7214	0.05205
32.7511	0.06989	22.8283	0.00761	22.8283	0.00433	23.8283	0.01462	32.7511	0.06051
32.7807	0.05983	22.8488	0.00641	22.8488	0.00433	23.8488	0.01595	32.7807	0.05791
32.8104	0.05759	22.8692	0.00821	22.8692	0.00637	23.8692	0.02304	32.8104	0.07482
32.8401	0.04892	22.8897	0.00621	22.8897	0.01045	23.8897	0.01196	32.8401	0.06181
32.8698	0.03998	22.9102	0.00521	22.9102	0.01096	23.9102	0.01684	32.8698	0.06116
32.8994	0.0397	22.9306	0.0048	22.9306	0.00765	23.9306	0.02038	32.8994	0.05791
32.9291	0.02516	22.9511	0.0048	22.9511	0.00841	23.9511	0.02393	32.9291	0.0527
32.9588	0.02991	22.9716	0.00901	22.9716	0.013	23.9716	0.02703	32.9588	0.06051
32.9884	0.01957	22.992	0.00681	22.992	0.01173	23.992	0.03456	32.9884	0.07872
33.0181	0.02544	23.0125	0.00581	23.0125	0.013	24.0125	0.0319	33.0181	0.05725
33.0478	0.02264	23.0329	0.00601	23.0329	0.01453	24.0329	0.04298	33.0478	0.07742
33.0774	0.03634	23.0534	0.01001	23.0534	0.01529	24.0534	0.05627	33.0774	0.08198
33.1071	0.0246	23.0739	0.00641	23.0739	0.01071	24.0739	0.06912	33.1071	0.07287
33.1368	0.02404	23.0943	0.00961	23.0943	0.01453	24.0943	0.09659	33.1368	0.07742
33.1665	0.02404	23.1148	0.01201	23.1148	0.01376	24.1148	0.09437	33.1665	0.06831
33.1961	0.02656	23.1353	0.01301	23.1353	0.00867	24.1353	0.1152	33.1961	0.06962
33.2258	0.02153	23.1557	0.01221	23.1557	0.01122	24.1557	0.11387	33.2258	0.07872
33.2555	0.0246	23.1762	0.00941	23.1762	0.01249	24.1762	0.12494	33.2555	0.06571
33.2851	0.03886	23.1967	0.01401	23.1967	0.00943	24.1967	0.15374	33.2851	0.07482
33.3148	0.04417	23.2171	0.01682	23.2171	0.00561	24.2171	0.13514	33.3148	0.06311
33.3445	0.04864	23.2376	0.01461	23.2376	0.00918	24.2376	0.1214	33.3445	0.05856
33.3742	0.04669	23.258	0.01582	23.258	0.00994	24.258	0.12229	33.3742	0.06506
33.4038	0.04305	23.2785	0.01922	23.2785	0.013	24.2785	0.09393	33.4038	0.06766
33.4335	0.04221	23.299	0.01742	23.299	0.01478	24.299	0.07887	33.4335	0.06962
33.4632	0.03942	23.3194	0.01742	23.3194	0.01351	24.3194	0.07266	33.4632	0.054
33.4928	0.0411	23.3399	0.01421	23.3399	0.02294	24.3399	0.06823	33.4928	0.04815
33.5225	0.03886	23.3604	0.00981	23.3604	0.02116	24.3604	0.0381	33.5225	0.0566
33.5522	0.05144	23.3808	0.01161	23.3808	0.02294	24.3808	0.04121	33.5522	0.04945
33.5819	0.04361	23.4013	0.01061	23.4013	0.02396	24.4013	0.03323	33.5819	0.03709
33.6115	0.03327	23.4217	0.00561	23.4217	0.02294	24.4217	0.03279	33.6115	0.03318
33.6412	0.03075	23.4422	0.01021	23.4422	0.01963	24.4422	0.01949	33.6412	0.03318
33.6709	0.02376	23.4627	0.00761	23.4627	0.01759	24.4627	0.02437	33.6709	0.04945
33.7005	0.02181	23.4831	0.00741	23.4831	0.02039	24.4831	0.03456	33.7005	0.04034
33.7302	0.01342	23.5036	0.0034	23.5036	0.02269	24.5036	0.01595	33.7302	0.04945
33.7599	0.01398	23.524	0.0034	23.524	0.01912	24.524	0.02127	33.7599	0.04945
33.7895	0.01286	23.5445	0.00801	23.5445	0.0181	24.5445	0.02127	33.7895	0.04229
33.8192	0.00978	23.565	0.00581	23.565	0.013	24.565	0.01462	33.8192	0.04294
33.8489	0.01482	23.5854	0.0046	23.5854	0.02065	24.5854	0.00975	33.8489	0.03774
33.8786	0.0151	23.6059	0.00681	23.6059	0.01886	24.6059	0.01196	33.8786	0.04099
33.9082	0.0109	23.6264	0.0034	23.6264	0.02626	24.6264	0.01152	33.9082	0.03709
33.9379	0.0151	23.6468	0.00541	23.6468	0.03594	24.6468	0.00487	33.9379	0.02407
33.9676	0.02348	23.6673	0.00581	23.6673	0.0441	24.6673	0.01551	33.9676	0.02537
33.9972	0.02628	23.6878	0.00521	23.6878	0.05786	24.6878	0.01418	33.9972	0.02733
34.0269	0.02852	23.7082	0.00601	23.7082	0.08743	24.7082	0.01639	34.0269	0.02082
34.0566	0.01929	23.7287	0.0036	23.7287	0.11675	24.7287	0.01994	34.0566	0.02212
34.0862	0.02264	23.7491	0.004	23.7491	0.13638	24.7491	0.01196	34.0862	0.01952
34.1159	0.01873	23.7696	0.00561	23.7696	0.19373	24.7696	0.01374	34.1159	0.02212
34.1456	0.01286	23.7901	0.0038	23.7901	0.21565	24.7901	0.01506	34.1456	0.01952
34.1753	0.01566	23.8105	0.00601	23.8105	0.17742	24.8105	0.0093	34.1753	0.02537
34.2049	0.01314	23.831	0.00741	23.831	0.16492	24.831	0.01152	34.2049	0.01757
34.2346	0.01258	23.8514	0.00601	23.8514	0.14887	24.8514	0.00886	34.2346	0.02082
34.2643	0.01761	23.8719	0.00641	23.8719	0.10986	24.8719	0.00753	34.2643	0.01692
34.294	0.01985	23.8924	0.00741	23.8924	0.07545	24.8924	0.00886	34.294	0.01431
34.3236	0.01426	23.9128	0.00761	23.9128	0.05302	24.9128	0.0062	34.3236	0.03123
34.3533	0.01342	23.9333	0.00861	23.9333	0.03543	24.9333	0.01285	34.3533	0.02017
34.383	0.0109	23.9538	0.01061	23.9538	0.02116	24.9538	0.01063	34.383	0.02798
34.4126	0.01398	23.9742	0.01341	23.9742	0.02218	24.9742	0.00753	34.4126	0.02407
34.4423	0.01062	23.9947	0.01081	23.9947	0.0181	24.9947	0.01241	34.4423	0.02668
34.472	0.01174	24.0152	0.01141	24.0152	0.01045	25.0152	0.01285	34.472	0.03383
34.5016	0.00867	24.0356	0.01081	24.0356	0.01224	25.0356	0.00532	34.5016	0.03709
34.5313	0.01342	24.0561	0.01121	24.0561	0.0079	25.0561	0.00975	34.5313	0.03188
34.561	0.00923	24.0765	0.01201	24.0765	0.0102	25.0765	0.00576	34.561	0.02668
34.5907	0.00447	24.097	0.01181	24.097	0.00612	25.097	0.01152	34.5907	0.02212
34.6203	0.00978	24.1175	0.01001	24.1175	0.00459	25.1175	0.00709	34.6203	0.03513
34.65	0.00978	24.1379	0.00881	24.1379	0.00739	25.1379	0.01152	34.65	0.02537
34.6797	0.01118	24.1584	0.00921	24.1584	0.00484	25.1584	0.00798	34.6797	0.02668
34.7093	0.01398	24.1789	0.00821	24.1789	0.00663	25.1789	0.0031	34.7093	0.02668
34.739	0.01985	24.1993	0.00561	24.1993	0.00739	25.1993	0.00576	34.739	0.02277
34.7687	0.01873	24.2198	0.00781	24.2198	0.00969	25.2198	0.00399	34.7687	0.02602
34.7983	0.01817	24.2402	0.00941	24.2402	0.00535	25.2402	0.00886	34.7983	0.03709
34.828	0.01342	24.2607	0.00841	24.2607	0.00739	25.2607	0.0093	34.828	0.02798
34.8577	0.01398	24.2812	0.00881	24.2812	0.00663	25.2812	0.00798	34.8577	0.02993
34.8874	0.01258	24.3016	0.00741	24.3016	0.00382	25.3016	0.00886	34.8874	0.03383
34.917	0.01118	24.3221	0.00821	24.3221	0.00612	25.3221	0.01063	34.917	0.03188
34.9467	0.01705	24.3426	0.00721	24.3426	0.00459	25.3426	0.01108	34.9467	0.04684
34.9764	0.01621	24.363	0.00881	24.363	0.00637	25.363	0.01196	34.9764	0.03904
35.0061	0.0151	24.3835	0.00841	24.3835	0.00586	25.3835	0.00975	35.0061	0.03123
35.0357	0.01454	24.4039	0.00741	24.4039	0.00816	25.4039	0.00798	35.0357	0.03643
35.0654	0.01817	24.4244	0.00721	24.4244	0.00127	25.4244	0.01462	35.0654	0.03448
35.0951	0.01174	24.4449	0.00961	24.4449	0.00433	25.4449	0.00665	35.0951	0.03123
35.1247	0.01733	24.4653	0.01281	24.4653	0.00408	25.4653	0.00886	35.1247	0.04554
35.1544	0.0123	24.4858	0.01722	24.4858	0.00255	25.4858	0.01285	35.1544	0.02733
35.1841	0.01174	24.5063	0.01702	24.5063	0.00561	25.5063	0.01152	35.1841	0.02993
35.2137	0.01677	24.5267	0.02342	24.5267	0.00484	25.5267	0.01196	35.2137	0.05921
35.2434	0.02488	24.5472	0.03003	24.5472	0.00433	25.5472	0.01241	35.2434	0.03709
35.2731	0.02432	24.5677	0.04004	24.5677	0.00408	25.5677	0.01063	35.2731	0.03904
35.3028	0.02935	24.5881	0.05085	24.5881	0.00357	25.5881	0.00798	35.3028	0.03253
35.3324	0.03075	24.6086	0.06046	24.6086	0.00382	25.6086	0.01817	35.3324	0.02342
35.3621	0.02656	24.629	0.07247	24.629	0.00331	25.629	0.01063	35.3621	0.02472
35.3918	0.02488	24.6495	0.0999	24.6495	0.00561	25.6495	0.01108	35.3918	0.02733
35.4214	0.02181	24.67	0.1035	24.67	0.00535	25.67	0.00665	35.4214	0.02798
35.4511	0.02348	24.6904	0.12653	24.6904	0.00867	25.6904	0.01374	35.4511	0.01757
35.4808	0.01845	24.7109	0.13854	24.7109	0.00382	25.7109	0.01196	35.4808	0.02407
35.5105	0.02013	24.7313	0.14434	24.7313	0.00561	25.7313	0.01063	35.5105	0.02537
35.5401	0.01174	24.7518	0.13634	24.7518	0.00331	25.7518	0.00842	35.5401	0.01496
35.5698	0.01034	24.7723	0.11972	24.7723	0.0051	25.7723	0.01639	35.5698	0.01952
35.5995	0.01621	24.7927	0.09009	24.7927	0.00663	25.7927	0.01462	35.5995	0.01692
35.6291	0.00475	24.8132	0.07508	24.8132	0.00306	25.8132	0.01196	35.6291	0.01496
35.6588	0.00839	24.8337	0.05806	24.8337	0.00306	25.8337	0.02038	35.6588	0.01822
35.6885	0.01062	24.8541	0.03644	24.8541	0.00306	25.8541	0.01684	35.6885	0.02863
35.7182	0.00615	24.8746	0.02823	24.8746	0.00561	25.8746	0.01418	35.7182	0.01952
35.7478	0.00951	24.8951	0.01842	24.8951	0.00357	25.8951	0.01108	35.7478	0.02082
35.7775	0.0123	24.9155	0.01542	24.9155	0.00204	25.9155	0.01374	35.7775	0.01952
35.8072	0.00643	24.936	0.01522	24.936	0.0028	25.936	0.01684	35.8072	0.02082
35.8368	0.00699	24.9564	0.01121	24.9564	0.00153	25.9564	0.01285	35.8368	0.01496
35.8665	0.00923	24.9769	0.00881	24.9769	0.00459	25.9769	0.01196	35.8665	0.01757
35.8962	0.00755	24.9974	0.01281	24.9974	0.00535	25.9974	0.02127	35.8962	0.02277
35.9258	0.0028	25.0178	0.00941	25.0178	0.0028	26.0178	0.01551	35.9258	0.01757
35.9555	0.00112	25.0383	0.01001	25.0383	0.00306	26.0383	0.01728	35.9555	0.01301
35.9852	0.00895	25.0587	0.01041	25.0587	0.00178	26.0587	0.01595	35.9852	0.02277
36.0149	0.00503	25.0792	0.00761	25.0792	0.00586	26.0792	0.01241	36.0149	0.01627
36.0445	0.00811	25.0997	0.00561	25.0997	0.00612	26.0997	0.01817	36.0445	0.01496
36.0742	0.00811	25.1201	0.00541	25.1201	0.00433	26.1201	0.01861	36.0742	0.01366
36.1039	0.00699	25.1406	0.00801	25.1406	0.00382	26.1406	0.01994	36.1039	0.02082
36.1335	0.00671	25.1611	0.00661	25.1611	0.00204	26.1611	0.02304	36.1335	0.02277
36.1632	0.00867	25.1815	0.00661	25.1815	0.00535	26.1815	0.02614	36.1632	0.01822
36.1929	0.00559	25.202	0.00581	25.202	0.00357	26.202	0.02304	36.1929	0.02277
36.2226	0.00615	25.2224	0.00881	25.2224	0.00229	26.2224	0.02658	36.2226	0.02017
36.2522	0.01314	25.2429	0.00761	25.2429	0.00688	26.2429	0.03589	36.2522	0.01301
36.2819	0.01566	25.2634	0.00521	25.2634	0.00663	26.2634	0.02969	36.2819	0.00976
36.3116	0.01817	25.2838	0.01041	25.2838	0.00484	26.2838	0.03412	36.3116	0.01887
36.3412	0.01873	25.3043	0.00841	25.3043	0.00561	26.3043	0.03057	36.3412	0.02602
36.3709	0.01118	25.3248	0.00701	25.3248	0.00586	26.3248	0.0319	36.3709	0.01431
36.4006	0.01426	25.3452	0.01001	25.3452	0.00637	26.3452	0.03677	36.4006	0.01952
36.4303	0.01342	25.3657	0.00961	25.3657	0.00739	26.3657	0.03722	36.4303	0.01236
36.4599	0.00867	25.3862	0.00641	25.3862	0.00943	26.3862	0.03367	36.4599	0.01106
36.4896	0.01006	25.4066	0.00741	25.4066	0.00739	26.4066	0.04253	36.4896	0.02212
36.5193	0.00419	25.4271	0.00541	25.4271	0.00688	26.4271	0.04253	36.5193	0.02407
36.5489	0.00951	25.4475	0.004	25.4475	0.00586	26.4475	0.0514	36.5489	0.01887
36.5786	0.00447	25.468	0.00681	25.468	0.00688	26.468	0.06557	36.5786	0.02342
36.6083	0.01006	25.4885	0.00581	25.4885	0.00484	26.4885	0.07089	36.6083	0.02798
36.6379	0.00419	25.5089	0.00941	25.5089	0.00229	26.5089	0.08684	36.6379	0.02602
36.6676	0.00727	25.5294	0.00841	25.5294	0.00688	26.5294	0.11032	36.6676	0.01757
36.6973	0.00447	25.5499	0.0048	25.5499	0.00204	26.5499	0.12273	36.6973	0.01757
36.727	0.00335	25.5703	0.0024	25.5703	0.00994	26.5703	0.15463	36.727	0.02602
36.7566	0.00811	25.5908	0.00681	25.5908	0.00357	26.5908	0.17501	36.7566	0.02342
36.7863	0.00727	25.6112	0.0038	25.6112	0.00586	26.6112	0.18432	36.7863	0.03839
36.816	0.00783	25.6317	0.00661	25.6317	0.00459	26.6317	0.20558	36.816	0.0488
36.8456	0.00671	25.6522	0.00741	25.6522	0.00484	26.6522	0.18476	36.8456	0.03383
36.8753	0.00615	25.6726	0.00581	25.6726	0.00586	26.6726	0.19052	36.8753	0.03188
36.905	0.00783	25.6931	0.00581	25.6931	0.00408	26.6931	0.18432	36.905	0.03188
36.9347	0.00419	25.7136	0.00601	25.7136	0.00612	26.7136	0.17457	36.9347	0.02993
36.9643	0.00252	25.734	0.00601	25.734	0.00994	26.734	0.13425	36.9643	0.03383
36.994	0.01174	25.7545	0.0048	25.7545	0.00637	26.7545	0.13514	36.994	0.02472
37.0237	0.01174	25.7749	0.00581	25.7749	0.00561	26.7749	0.10323	37.0237	0.02668
37.0533	0.01314	25.7954	0.00661	25.7954	0.00739	26.7954	0.09083	37.0533	0.03058
37.083	0.01314	25.8159	0.00901	25.8159	0.00688	26.8159	0.07532	37.083	0.03448
37.1127	0.01957	25.8363	0.00741	25.8363	0.00816	26.8363	0.07	37.1127	0.02537
37.1424	0.02264	25.8568	0.00761	25.8568	0.013	26.8568	0.05893	37.1424	0.03253
37.172	0.01901	25.8773	0.00701	25.8773	0.00867	26.8773	0.04519	37.172	0.02147
37.2017	0.02292	25.8977	0.00861	25.8977	0.013	26.8977	0.04431	37.2017	0.01822
37.2314	0.01677	25.9182	0.01021	25.9182	0.00918	26.9182	0.03234	37.2314	0.02407
37.261	0.01705	25.9386	0.00721	25.9386	0.01733	26.9386	0.02658	37.261	0.03774
37.2907	0.01454	25.9591	0.00921	25.9591	0.01606	26.9591	0.02525	37.2907	0.02993
37.3204	0.01538	25.9796	0.01141	25.9796	0.01682	26.9796	0.01905	37.3204	0.03188
37.3501	0.01258	26	0.00761	26	0.01606	27	0.02082	37.3501	0.02082
37.3797	0.01174	26.0205	0.00841	26.0205	0.03492	27.0205	0.02038	37.3797	0.02863
37.4094	0.01174	26.041	0.01221	26.041	0.04129	27.041	0.01462	37.4094	0.01301
37.4391	0.0123	26.0614	0.01281	26.0614	0.05302	27.0614	0.02171	37.4391	0.01952
37.4687	0.00978	26.0819	0.01141	26.0819	0.06832	27.0819	0.01418	37.4687	0.01757
37.4984	0.01146	26.1024	0.01061	26.1024	0.09967	27.1024	0.0226	37.4984	0.01692
37.5281	0.00699	26.1228	0.01261	26.1228	0.12567	27.1228	0.01817	37.5281	0.02212
37.5577	0.01174	26.1433	0.01481	26.1433	0.17971	27.1433	0.01595	37.5577	0.01952
37.5874	0.01398	26.1637	0.01381	26.1637	0.23528	27.1637	0.02304	37.5874	0.02537
37.6171	0.01286	26.1842	0.01562	26.1842	0.30181	27.1842	0.01418	37.6171	0.02863
37.6468	0.01034	26.2047	0.01802	26.2047	0.3115	27.2047	0.02215	37.6468	0.03123
37.6764	0.01006	26.2251	0.01622	26.2251	0.30054	27.2251	0.01772	37.6764	0.01952
37.7061	0.00811	26.2456	0.01522	26.2456	0.25389	27.2456	0.01551	37.7061	0.01301
37.7358	0.00923	26.266	0.01682	26.266	0.21922	27.266	0.01817	37.7358	0.03774
37.7654	0.01062	26.2865	0.01522	26.2865	0.16773	27.2865	0.01817	37.7654	0.03253
37.7951	0.0123	26.307	0.01121	26.307	0.10936	27.307	0.02038	37.7951	0.02342
37.8248	0.01538	26.3274	0.01341	26.3274	0.07265	27.3274	0.01063	37.8248	0.02537
37.8544	0.01202	26.3479	0.00961	26.3479	0.05812	27.3479	0.01595	37.8544	0.02798
37.8841	0.01286	26.3684	0.01361	26.3684	0.04155	27.3684	0.01684	37.8841	0.02212
37.9138	0.01118	26.3888	0.01041	26.3888	0.03059	27.3888	0.01196	37.9138	0.01887
37.9435	0.01789	26.4093	0.01021	26.4093	0.02243	27.4093	0.01329	37.9435	0.02082
37.9731	0.01705	26.4297	0.01101	26.4297	0.01504	27.4297	0.01551	37.9731	0.03058
38.0028	0.01929	26.4502	0.00861	26.4502	0.01351	27.4502	0.01418	38.0028	0.01561
38.0325	0.02097	26.4707	0.01061	26.4707	0.01682	27.4707	0.00975	38.0325	0.01171
38.0622	0.0151	26.4911	0.00901	26.4911	0.01147	27.4911	0.00665	38.0622	0.02602
38.0918	0.0109	26.5116	0.01021	26.5116	0.01835	27.5116	0.01684	38.0918	0.02212
38.1215	0.01398	26.5321	0.00861	26.5321	0.01886	27.5321	0.00886	38.1215	0.01692
38.1512	0.00783	26.5525	0.00881	26.5525	0.01657	27.5525	0.01108	38.1512	0.01496
38.1808	0.00671	26.573	0.00921	26.573	0.01275	27.573	0.01329	38.1808	0.01366
38.2105	0.00531	26.5935	0.00821	26.5935	0.00943	27.5935	0.01063	38.2105	0.01887
38.2402	0.00867	26.6139	0.00681	26.6139	0.01224	27.6139	0.01462	38.2402	0.01106
38.2698	0.00699	26.6344	0.01041	26.6344	0.01045	27.6344	0.01374	38.2698	0.02407
38.2995	0.00643	26.6548	0.01121	26.6548	0.00663	27.6548	0.00842	38.2995	0.01041
38.3292	0.00923	26.6753	0.00921	26.6753	0.00892	27.6753	0.00753	38.3292	0.02602
38.3589	0.00811	26.6958	0.01081	26.6958	0.00433	27.6958	0.00975	38.3589	0.03513
38.3885	0.00978	26.7162	0.01001	26.7162	0.00459	27.7162	0.01196	38.3885	0.02017
38.4182	0.00727	26.7367	0.00981	26.7367	0.00204	27.7367	0.00798	38.4182	0.01952
38.4479	0.00727	26.7571	0.00961	26.7571	0.00459	27.7571	0.00753	38.4479	0.02928
38.4775	0.00224	26.7776	0.01201	26.7776	0.00918	27.7776	0.00842	38.4775	0.01887
38.5072	0.00308	26.7981	0.00861	26.7981	0.00637	27.7981	0.01817	38.5072	0.02993
38.5369	0.00951	26.8185	0.01061	26.8185	0.00484	27.8185	0.01152	38.5369	0.03253
38.5665	0.01034	26.839	0.01021	26.839	0.00357	27.839	0.01418	38.5665	0.04424
38.5962	0.00951	26.8595	0.01121	26.8595	0.00561	27.8595	0.01506	38.5962	0.05791
38.6259	0.00923	26.8799	0.01241	26.8799	0.0028	27.8799	0.01285	38.6259	0.03969
38.6556	0.01286	26.9004	0.01021	26.9004	0.00586	27.9004	0.01196	38.6556	0.03123
38.6852	0.01146	26.9209	0.01161	26.9209	0.00918	27.9209	0.01329	38.6852	0.0488
38.7149	0.0109	26.9413	0.01261	26.9413	0.00382	27.9413	0.01462	38.7149	0.03904
38.7446	0.01062	26.9618	0.01902	26.9618	0.0051	27.9618	0.01595	38.7446	0.03709
38.7743	0.00839	26.9822	0.01822	26.9822	0.00306	27.9822	0.01639	38.7743	0.02993
38.8039	0.0109	27.0027	0.02422	27.0027	0.00484	28.0027	0.01994	38.8039	0.01757
38.8336	0.0123	27.0232	0.02643	27.0232	0.00433	28.0232	0.01329	38.8336	0.02212
38.8633	0.01482	27.0436	0.03003	27.0436	0.00586	28.0436	0.01374	38.8633	0.02147
38.8929	0.01985	27.0641	0.04404	27.0641	0.00561	28.0641	0.02038	38.8929	0.01561
38.9226	0.02824	27.0846	0.05485	27.0846	0.00433	28.0846	0.01949	38.9226	0.00911
38.9523	0.02516	27.105	0.07187	27.105	0.00688	28.105	0.01861	38.9523	0.00976
38.9819	0.02292	27.1255	0.08308	27.1255	0.01224	28.1255	0.01994	38.9819	0.02733
39.0116	0.01873	27.1459	0.1031	27.1459	0.00969	28.1459	0.02038	39.0116	0.01887
39.0413	0.0246	27.1664	0.13013	27.1664	0.01045	28.1664	0.01108	39.0413	0.01106
39.071	0.02404	27.1869	0.14234	27.1869	0.00994	28.1869	0.02791	39.071	0.01887
39.1006	0.01566	27.2073	0.15135	27.2073	0.01173	28.2073	0.01728	39.1006	0.01106
39.1303	0.01174	27.2278	0.16336	27.2278	0.01147	28.2278	0.01994	39.1303	0.01822
39.16	0.01426	27.2483	0.16456	27.2483	0.00994	28.2483	0.02127	39.16	0.01757
39.1896	0.00699	27.2687	0.16076	27.2687	0.0102	28.2687	0.02215	39.1896	0.01366
39.2193	0.00755	27.2892	0.13453	27.2892	0.00663	28.2892	0.01639	39.2193	0.02212
39.249	0.00867	27.3096	0.11251	27.3096	0.00382	28.3096	0.01905	39.249	0.02928
39.2787	0.00867	27.3301	0.08068	27.3301	0.00586	28.3301	0.01418	39.2787	0.00846
39.3083	0.01398	27.3506	0.05866	27.3506	0.00331	28.3506	0.02127	39.3083	0.02537
39.338	0.0109	27.371	0.04124	27.371	0.00688	28.371	0.01285	39.338	0.01431
39.3677	0.00895	27.3915	0.03063	27.3915	0.0051	28.3915	0.01772	39.3677	0.01496
39.3973	0.00755	27.412	0.02322	27.412	0.0051	28.412	0.01905	39.3973	0.01627
39.427	0.00839	27.4324	0.01702	27.4324	0.00127	28.4324	0.01949	39.427	0.02342
39.4567	0.01034	27.4529	0.02182	27.4529	0.00714	28.4529	0.02215	39.4567	0.01496
39.4864	0.01062	27.4733	0.01862	27.4733	0.00255	28.4733	0.01551	39.4864	0.01822
39.516	0.00699	27.4938	0.01461	27.4938	0.0051	28.4938	0.01772	39.516	0.01496
39.5457	0.01146	27.5143	0.01321	27.5143	0	28.5143	0.01108	39.5457	0.00716
39.5754	0.00978	27.5347	0.01301	27.5347	0.0051	28.5347	0.01285	39.5754	0.01757
39.605	0.0123	27.5552	0.01361	27.5552	0.00204	28.5552	0.01241	39.605	0.02668
39.6347	0.00951	27.5757	0.01441	27.5757	0.00586	28.5757	0.01772	39.6347	0.01757
39.6644	0.01118	27.5961	0.01241	27.5961	0.00331	28.5961	0.01462	39.6644	0.01692
39.694	0.0123	27.6166	0.01141	27.6166	0.00688	28.6166	0.01905	39.694	0.01106
39.7237	0.01006	27.637	0.01041	27.637	0.00586	28.637	0.01285	39.7237	0.01561
39.7534	0.01342	27.6575	0.00901	27.6575	0.00408	28.6575	0.01684	39.7534	0.01887
39.7831	0.01006	27.678	0.00681	27.678	0.00561	28.678	0.02481	39.7831	0.00846
39.8127	0.01454	27.6984	0.00721	27.6984	0.00561	28.6984	0.01905	39.8127	0.00455
39.8424	0.01006	27.7189	0.00661	27.7189	0.00433	28.7189	0.0226	39.8424	0.01952
39.8721	0.01146	27.7394	0.00781	27.7394	0.00331	28.7394	0.02791	39.8721	0.01822
39.9017	0.00978	27.7598	0.00781	27.7598	0.00433	28.7598	0.02924	39.9017	0.01366
39.9314	0.00727	27.7803	0.0048	27.7803	0.00535	28.7803	0.03545	39.9314	0.01106
39.9611	0.00895	27.8008	0.00821	27.8008	0.00484	28.8008	0.04209	39.9611	0.01041
39.9908	0.00643	27.8212	0.01001	27.8212	0.00255	28.8212	0.02658	39.9908	0.01236
40.0204	0.0014	27.8417	0.00841	27.8417	0.00918	28.8417	0.04519	40.0204	0.01496
40.0501	0.00755	27.8621	0.00561	27.8621	0.00765	28.8621	0.04298	40.0501	0.02342
40.0798	0.0028	27.8826	0.00781	27.8826	0.00484	28.8826	0.03855	40.0798	0.01496
40.1094	0.00419	27.9031	0.00521	27.9031	0.00484	28.9031	0.06203	40.1094	0.01236
40.1391	0.00559	27.9235	0.00881	27.9235	0.00994	28.9235	0.0576	40.1391	0.02017
40.1688	0.00419	27.944	0.00781	27.944	0.01096	28.944	0.06247	40.1688	0.01952
40.1985	0.00699	27.9644	0.00961	27.9644	0.01326	28.9644	0.07355	40.1985	0.03123
40.2281	0.00587	27.9849	0.00761	27.9849	0.01249	28.9849	0.08418	40.2281	0.01301
40.2578	0.00531	28.0054	0.01021	28.0054	0.01606	29.0054	0.10191	40.2578	0.01692
40.2875	0.00755	28.0258	0.00981	28.0258	0.01835	29.0258	0.10634	40.2875	0.03383
40.3171	0.00447	28.0463	0.01121	28.0463	0.01682	29.0463	0.11874	40.3171	0.02407
40.3468	0.000838692	28.0668	0.00941	28.0668	0.01249	29.0668	0.15241	40.3468	0.01822
40.3765	0.00643	28.0872	0.01141	28.0872	0.00637	29.0872	0.14001	40.3765	0.02863
40.4061	0.00755	28.1077	0.01021	28.1077	0.00994	29.1077	0.15773	40.4061	0.01952
40.4358	0.00643	28.1282	0.01441	28.1282	0.00994	29.1282	0.13735	40.4358	0.02017
40.4655	0.01062	28.1486	0.01161	28.1486	0.00765	29.1486	0.13159	40.4655	0.02668
40.4952	0.00503	28.1691	0.01141	28.1691	0.00637	29.1691	0.12716	40.4952	0.03578
40.5248	0.0109	28.1895	0.01081	28.1895	0.00535	29.1895	0.11077	40.5248	0.03513
40.5545	0.00867	28.21	0.01321	28.21	0.00739	29.21	0.09171	40.5545	0.03774
40.5842	0.01286	28.2305	0.01101	28.2305	0.0051	29.2305	0.08285	40.5842	0.04684
40.6138	0.00615	28.2509	0.01201	28.2509	0.00765	29.2509	0.07133	40.6138	0.02863
40.6435	0.00951	28.2714	0.01461	28.2714	0.00765	29.2714	0.06114	40.6435	0.02863
40.6732	0.0109	28.2919	0.01321	28.2919	0.00816	29.2919	0.05583	40.6732	0.03774
40.7029	0.01286	28.3123	0.01081	28.3123	0.01224	29.3123	0.04564	40.7029	0.03643
40.7325	0.01202	28.3328	0.01301	28.3328	0.01173	29.3328	0.04209	40.7325	0.04815
40.7622	0.01817	28.3532	0.00921	28.3532	0.01275	29.3532	0.03323	40.7622	0.02863
40.7919	0.01314	28.3737	0.00741	28.3737	0.01351	29.3737	0.02658	40.7919	0.02863
40.8215	0.02041	28.3942	0.00601	28.3942	0.01657	29.3942	0.02924	40.8215	0.03969
40.8512	0.0246	28.4146	0.00801	28.4146	0.01861	29.4146	0.02836	40.8512	0.03253
40.8809	0.03131	28.4351	0.01021	28.4351	0.02651	29.4351	0.02658	40.8809	0.03383
40.9106	0.03243	28.4555	0.00901	28.4555	0.03441	29.4555	0.02215	40.9106	0.02407
40.9402	0.02963	28.476	0.00901	28.476	0.04588	29.476	0.01817	40.9402	0.04229
40.9699	0.02963	28.4965	0.00921	28.4965	0.05328	29.4965	0.01994	40.9699	0.02863
40.9996	0.02572	28.5169	0.00901	28.5169	0.07341	29.5169	0.01551	40.9996	0.03709
41.0292	0.02237	28.5374	0.00961	28.5374	0.09814	29.5374	0.01506	41.0292	0.03253
41.0589	0.01454	28.5579	0.00741	28.5579	0.13281	29.5579	0.01684	41.0589	0.03253
41.0886	0.01901	28.5783	0.00641	28.5783	0.16977	29.5783	0.01684	41.0886	0.02537
41.1183	0.02125	28.5988	0.00801	28.5988	0.20444	29.5988	0.01639	41.1183	0.01561
41.1479	0.02432	28.6193	0.00821	28.6193	0.23936	29.6193	0.01285	41.1479	0.02407
41.1776	0.01594	28.6397	0.00881	28.6397	0.2493	29.6397	0.01196	41.1776	0.02928
41.2073	0.01398	28.6602	0.00801	28.6602	0.21998	29.6602	0.01772	41.2073	0.01171
41.2369	0.01538	28.6806	0.01221	28.6806	0.18659	29.6806	0.01374	41.2369	0.01236
41.2666	0.01817	28.7011	0.00981	28.7011	0.16441	29.7011	0.00709	41.2666	0.02472
41.2963	0.01146	28.7216	0.01001	28.7216	0.12669	29.7216	0.00842	41.2963	0.01301
41.3259	0.00587	28.742	0.01161	28.742	0.08718	29.742	0.01551	41.3259	0.02407
41.3556	0.00951	28.7625	0.00881	28.7625	0.06322	29.7625	0.01196	41.3556	0.01496
41.3853	0.01118	28.783	0.00941	28.783	0.039	29.783	0.01108	41.3853	0.01236
41.415	0.01286	28.8034	0.01041	28.8034	0.03212	29.8034	0.01684	41.415	0.02147
41.4446	0.00503	28.8239	0.01181	28.8239	0.01963	29.8239	0.01285	41.4446	0.01041
41.4743	0.00783	28.8443	0.00921	28.8443	0.01912	29.8443	0.01462	41.4743	0.00846
41.504	0.00783	28.8648	0.00741	28.8648	0.01326	29.8648	0.01152	41.504	0.01496
41.5336	0.00839	28.8853	0.00941	28.8853	0.01402	29.8853	0.01684	41.5336	0.02407
41.5633	0.00895	28.9057	0.00941	28.9057	0.01071	29.9057	0.01595	41.5633	0.01952
41.593	0.00699	28.9262	0.00821	28.9262	0.00714	29.9262	0.01551	41.593	0.01757
41.6227	0.00727	28.9467	0.00761	28.9467	0.01045	29.9467	0.01817	41.6227	0.01366
41.6523	0.01006	28.9671	0.01081	28.9671	0.00586	29.9671	0.01861	41.6523	0.01822
41.682	0.00923	28.9876	0.00901	28.9876	0.00535	29.9876	0.01374	41.682	0.02407
41.7117	0.00727	29.0081	0.004	29.0081	0.00561	30.0081	0.02171	41.7117	0.01692
41.7413	0.00811	29.0285	0.01041	29.0285	0.00433	30.0285	0.01285	41.7413	0.01236
41.771	0.0123	29.049	0.00701	29.049	0.00637	30.049	0.01905	41.771	0.02863
41.8007	0.00587	29.0694	0.00901	29.0694	0.00714	30.0694	0.01728	41.8007	0.01822
41.8304	0.00783	29.0899	0.00721	29.0899	0.00714	30.0899	0.01462	41.8304	0.02863
41.86	0.01062	29.1104	0.01041	29.1104	0.00433	30.1104	0.0226	41.86	0.03318
41.8897	0.00951	29.1308	0.00761	29.1308	0.00892	30.1308	0.01905	41.8897	0.02472
41.9194	0.00951	29.1513	0.01041	29.1513	0.00561	30.1513	0.02791	41.9194	0.03774
41.949	0.0123	29.1717	0.00641	29.1717	0.00994	30.1717	0.02127	41.949	0.03123
41.9787	0.01034	29.1922	0.00901	29.1922	0.00892	30.1922	0.02924	41.9787	0.04034
42.0084	0.01342	29.2127	0.00661	29.2127	0.00408	30.2127	0.03633	42.0084	0.03253
42.038	0.01398	29.2331	0.00801	29.2331	0.00867	30.2331	0.03279	42.038	0.03318
42.0677	0.01454	29.2536	0.00761	29.2536	0.0079	30.2536	0.03279	42.0677	0.03188
42.0974	0.00699	29.2741	0.00901	29.2741	0.00688	30.2741	0.03234	42.0974	0.01822
42.1271	0.01202	29.2945	0.01121	29.2945	0.0051	30.2945	0.04076	42.1271	0.03058
42.1567	0.01733	29.315	0.00621	29.315	0.00561	30.315	0.02924	42.1567	0.03643
42.1864	0.01482	29.3355	0.00861	29.3355	0.00535	30.3355	0.02481	42.1864	0.03383
42.2161	0.01649	29.3559	0.00901	29.3559	0.00688	30.3559	0.02658	42.2161	0.04164
42.2457	0.01761	29.3764	0.01001	29.3764	0.00535	30.3764	0.01772	42.2457	0.02668
42.2754	0.01426	29.3968	0.01081	29.3968	0.00714	30.3968	0.02038	42.2754	0.03839
42.3051	0.01258	29.4173	0.00981	29.4173	0.00459	30.4173	0.02038	42.3051	0.02733
42.3347	0.00811	29.4378	0.01041	29.4378	0.00484	30.4378	0.02437	42.3347	0.03318
42.3644	0.01202	29.4582	0.01341	29.4582	0.00433	30.4582	0.01905	42.3644	0.02863
42.3941	0.0109	29.4787	0.01481	29.4787	0.00433	30.4787	0.0257	42.3941	0.03709
42.4238	0.0137	29.4992	0.01922	29.4992	0.00331	30.4992	0.01329	42.4238	0.03188
42.4534	0.01398	29.5196	0.02402	29.5196	0.00535	30.5196	0.0226	42.4534	0.04229
42.4831	0.01621	29.5401	0.02362	29.5401	0.00637	30.5401	0.01728	42.4831	0.04489
42.5128	0.01873	29.5605	0.02563	29.5605	0.00408	30.5605	0.02082	42.5128	0.03904
42.5425	0.01901	29.581	0.03323	29.581	0.00484	30.581	0.01639	42.5425	0.04229
42.5721	0.01957	29.6015	0.04224	29.6015	0.00535	30.6015	0.01595	42.5721	0.04034
42.6018	0.01873	29.6219	0.05826	29.6219	0.00612	30.6219	0.01285	42.6018	0.0514
42.6315	0.01621	29.6424	0.06567	29.6424	0.00229	30.6424	0.01994	42.6315	0.03709
42.6611	0.01901	29.6628	0.07367	29.6628	0.00255	30.6628	0.01506	42.6611	0.03643
42.6908	0.02292	29.6833	0.08849	29.6833	0.00382	30.6833	0.01684	42.6908	0.04164
42.7205	0.0232	29.7038	0.0951	29.7038	0.00561	30.7038	0.01994	42.7205	0.06181
42.7501	0.01342	29.7242	0.10891	29.7242	0.00484	30.7242	0.02304	42.7501	0.0514
42.7798	0.01761	29.7447	0.10691	29.7447	0.00408	30.7447	0.02393	42.7798	0.03383
42.8095	0.02125	29.7652	0.11151	29.7652	0.00867	30.7652	0.02658	42.8095	0.03904
42.8392	0.01258	29.7856	0.11612	29.7856	0.0079	30.7856	0.02437	42.8392	0.03253
42.8688	0.01705	29.8061	0.09229	29.8061	0.00816	30.8061	0.0257	42.8688	0.02928
42.8985	0.02572	29.8266	0.06967	29.8266	0.00867	30.8266	0.02747	42.8985	0.03578
42.9282	0.03019	29.847	0.06186	29.847	0.00178	30.847	0.02747	42.9282	0.03448
42.9578	0.0232	29.8675	0.06106	29.8675	0.00484	30.8675	0.02525	42.9578	0.02993
42.9875	0.02153	29.8879	0.04284	29.8879	0.00943	30.8879	0.02791	42.9875	0.01757
43.0172	0.0232	29.9084	0.03063	29.9084	0.00765	30.9084	0.03412	43.0172	0.02277
43.0469	0.02796	29.9289	0.02242	29.9289	0.01071	30.9289	0.02658	43.0469	0.02082
43.0765	0.02041	29.9493	0.02022	29.9493	0.00969	30.9493	0.0257	43.0765	0.03253
43.1062	0.01594	29.9698	0.01602	29.9698	0.01784	30.9698	0.02127	43.1062	0.02602
43.1359	0.0109	29.9902	0.01261	29.9902	0.01708	30.9902	0.0257	43.1359	0.02537
43.1655	0.00895	30.0107	0.01321	30.0107	0.02167	31.0107	0.02348	43.1655	0.02537
43.1952	0.00727	30.0312	0.01281	30.0312	0.01912	31.0312	0.02038	43.1952	0.02668
43.2249	0.01202	30.0516	0.01221	30.0516	0.01861	31.0516	0.02127	43.2249	0.03188
43.2546	0.01202	30.0721	0.00921	30.0721	0.01427	31.0721	0.02038	43.2546	0.02017
43.2842	0.00978	30.0926	0.01001	30.0926	0.01147	31.0926	0.02038	43.2842	0.04294
43.3139	0.00923	30.113	0.01081	30.113	0.01096	31.113	0.01905	43.3139	0.02733
43.3436	0.01174	30.1335	0.00701	30.1335	0.00739	31.1335	0.01772	43.3436	0.03253
43.3732	0.01342	30.1539	0.01622	30.1539	0.00892	31.1539	0.01374	43.3732	0.02993
43.4029	0.01761	30.1744	0.01321	30.1744	0.00892	31.1744	0.01949	43.4029	0.02733
43.4326	0.01118	30.1949	0.00941	30.1949	0.00892	31.1949	0.01772	43.4326	0.02928
43.4622	0.01314	30.2153	0.01301	30.2153	0.00918	31.2153	0.02437	43.4622	0.02082
43.4919	0.0109	30.2358	0.01081	30.2358	0.00663	31.2358	0.02215	43.4919	0.03643
43.5216	0.01538	30.2563	0.01562	30.2563	0.00867	31.2563	0.02658	43.5216	0.02277
43.5513	0.01118	30.2767	0.01622	30.2767	0.00867	31.2767	0.03101	43.5513	0.03513
43.5809	0.01845	30.2972	0.01061	30.2972	0.00586	31.2972	0.02658	43.5809	0.02277
43.6106	0.01398	30.3177	0.01401	30.3177	0.00612	31.3177	0.03279	43.6106	0.03839
43.6403	0.00923	30.3381	0.01461	30.3381	0.00765	31.3381	0.03722	43.6403	0.0488
43.6699	0.01426	30.3586	0.01822	30.3586	0.00918	31.3586	0.03722	43.6699	0.02212
43.6996	0.00755	30.379	0.01822	30.379	0.00408	31.379	0.05405	43.6996	0.02602
43.7293	0.01286	30.3995	0.01682	30.3995	0.00943	31.3995	0.05981	43.7293	0.03383
43.759	0.00951	30.42	0.01441	30.42	0.00943	31.42	0.06602	43.759	0.03188
43.7886	0.00978	30.4404	0.01722	30.4404	0.00918	31.4404	0.07266	43.7886	0.02212
43.8183	0.00923	30.4609	0.01481	30.4609	0.01096	31.4609	0.09171	43.8183	0.02342
43.848	0.01034	30.4814	0.01261	30.4814	0.01453	31.4814	0.10767	43.848	0.03643
43.8776	0.00839	30.5018	0.01001	30.5018	0.01351	31.5018	0.11077	43.8776	0.02668
43.9073	0.00755	30.5223	0.01582	30.5223	0.01606	31.5223	0.10678	43.9073	0.02668
43.937	0.00727	30.5428	0.01201	30.5428	0.02014	31.5428	0.12893	43.937	0.02733
43.9667	0.00895	30.5632	0.00921	30.5632	0.01937	31.5632	0.12672	43.9667	0.02277
43.9963	0.00978	30.5837	0.00781	30.5837	0.01988	31.5837	0.12494	43.9963	0.02017
44.026	0.01454	30.6041	0.01061	30.6041	0.02192	31.6041	0.13469	44.026	0.02147
44.0557	0.01006	30.6246	0.01121	30.6246	0.01275	31.6246	0.12317	44.0557	0.01627
44.0853	0.01761	30.6451	0.01341	30.6451	0.01147	31.6451	0.1152	44.0853	0.02407
44.115	0.01733	30.6655	0.00841	30.6655	0.01198	31.6655	0.08551	44.115	0.02668
44.1447	0.01649	30.686	0.00821	30.686	0.01096	31.686	0.09703	44.1447	0.02472
44.1743	0.01286	30.7065	0.00601	30.7065	0.0079	31.7065	0.07709	44.1743	0.02863
44.204	0.01733	30.7269	0.01041	30.7269	0.00816	31.7269	0.06424	44.204	0.02733
44.2337	0.0123	30.7474	0.01041	30.7474	0.00943	31.7474	0.05893	44.2337	0.01952
44.2634	0.01286	30.7678	0.01121	30.7678	0.01249	31.7678	0.05184	44.2634	0.02277
44.293	0.01202	30.7883	0.01281	30.7883	0.01555	31.7883	0.03633	44.293	0.01692
44.3227	0.01174	30.8088	0.00981	30.8088	0.013	31.8088	0.04386	44.3227	0.01692
44.3524	0.01286	30.8292	0.01241	30.8292	0.01529	31.8292	0.03722	44.3524	0.03578
44.382	0.01398	30.8497	0.01141	30.8497	0.0209	31.8497	0.03456	44.382	0.02407
44.4117	0.0109	30.8701	0.01021	30.8701	0.02829	31.8701	0.0257	44.4117	0.02602
44.4414	0.01314	30.8906	0.01361	30.8906	0.03237	31.8906	0.02924	44.4414	0.03318
44.4711	0.01118	30.9111	0.00821	30.9111	0.03518	31.9111	0.02171	44.4711	0.02407
44.5007	0.0109	30.9315	0.00941	30.9315	0.04384	31.9315	0.03146	44.5007	0.03643
44.5304	0.01286	30.952	0.01101	30.952	0.07392	31.952	0.02304	44.5304	0.03058
44.5601	0.00783	30.9725	0.01481	30.9725	0.0882	31.9725	0.02525	44.5601	0.03318
44.5897	0.01286	30.9929	0.00921	30.9929	0.12541	31.9929	0.01817	44.5897	0.03188
44.6194	0.00783	31.0134	0.01381	31.0134	0.16492	32.0134	0.02924	44.6194	0.03318
44.6491	0.0123	31.0339	0.00941	31.0339	0.20851	32.0339	0.01639	44.6491	0.02537
44.6788	0.01342	31.0543	0.00941	31.0543	0.25134	32.0543	0.01684	44.6788	0.02407
44.7084	0.0123	31.0748	0.00961	31.0748	0.23936	32.0748	0.02658	44.7084	0.03188
44.7381	0.01761	31.0952	0.01001	31.0952	0.2261	32.0952	0.01994	44.7381	0.03578
44.7678	0.01426	31.1157	0.01081	31.1157	0.19908	32.1157	0.02171	44.7678	0.02212
44.7974	0.0137	31.1362	0.00961	31.1362	0.16671	32.1362	0.02969	44.7974	0.01692
44.8271	0.0109	31.1566	0.00761	31.1566	0.14785	32.1566	0.02791	44.8271	0.02277
44.8568	0.01454	31.1771	0.00941	31.1771	0.10222	32.1771	0.02171	44.8568	0.02472
44.8865	0.01538	31.1975	0.00761	31.1975	0.07545	32.1975	0.02924	44.8865	0.02668
44.9161	0.01398	31.218	0.00821	31.218	0.05965	32.218	0.02614	44.9161	0.02602
44.9458	0.00671	31.2385	0.00901	31.2385	0.04282	32.2385	0.03677	44.9458	0.02147
44.9755	0.01006	31.2589	0.01181	31.2589	0.03441	32.2589	0.03899	44.9755	0.02537
45.0051	0.01258	31.2794	0.01341	31.2794	0.0288	32.2794	0.0319	45.0051	0.00846
		31.2999	0.00981	31.2999	0.02116	32.2999	0.03412	--	--
		31.3203	0.01301	31.3203	0.01504	32.3203	0.03677	--	--
		31.3408	0.01341	31.3408	0.01376	32.3408	0.03367	--	--
		31.3612	0.01261	31.3612	0.01275	32.3612	0.04564	--	--
		31.3817	0.01141	31.3817	0.01376	32.3817	0.02836	--	--
		31.4022	0.01261	31.4022	0.00892	32.4022	0.035	--	--
		31.4226	0.01301	31.4226	0.00382	32.4226	0.03899	--	--
		31.4431	0.01041	31.4431	0.00867	32.4431	0.035	--	--
		31.4636	0.00821	31.4636	0.00663	32.4636	0.03456	--	--
		31.484	0.00801	31.484	0.00714	32.484	0.02791	--	--
		31.5045	0.01021	31.5045	0.00663	32.5045	0.0319	--	--
		31.525	0.01061	31.525	0.00484	32.525	0.02836	--	--
		31.5454	0.01161	31.5454	0.00484	32.5454	0.02836	--	--
		31.5659	0.00741	31.5659	0.00535	32.5659	0.02969	--	--
		31.5863	0.01081	31.5863	0.00357	32.5863	0.02304	--	--
		31.6068	0.00921	31.6068	0.0051	32.6068	0.0288	--	--
		31.6273	0.01021	31.6273	0.00382	32.6273	0.02171	--	--
		31.6477	0.00861	31.6477	0.00535	32.6477	0.02437	--	--
		31.6682	0.01341	31.6682	0.00459	32.6682	0.03057	--	--
		31.6887	0.01101	31.6887	0.00892	32.6887	0.0226	--	--
		31.7091	0.01041	31.7091	0.0051	32.7091	0.03279	--	--
		31.7296	0.01281	31.7296	0.00765	32.7296	0.02658	--	--
		31.75	0.01041	31.75	0.00408	32.7501	0.01994	--	--
		31.7705	0.01221	31.7705	0.00841	32.7705	0.0257	--	--
		31.791	0.01141	31.791	0.00408	32.791	0.02747	--	--
		31.8114	0.01361	31.8114	0.00382	32.8114	0.02614	--	--
		31.8319	0.01301	31.8319	0.00688	32.8319	0.02082	--	--
		31.8524	0.01241	31.8524	0.00841	32.8524	0.02348	--	--
		31.8728	0.01181	31.8728	0.0079	32.8728	0.02747	--	--
		31.8933	0.01261	31.8933	0.00178	32.8933	0.0226	--	--
		31.9138	0.01261	31.9138	0.00535	32.9138	0.02082	--	--
		31.9342	0.01401	31.9342	0.00357	32.9342	0.02348	--	--
		31.9547	0.01562	31.9547	0.0051	32.9547	0.02658	--	--
		31.9751	0.01502	31.9751	0.00918	32.9751	0.02481	--	--
		31.9956	0.01662	31.9956	0.01351	32.9956	0.03146	--	--
		32.0161	0.02202	32.0161	0.00892	33.0161	0.01861	--	--
		32.0365	0.01602	32.0365	0.01249	33.0365	0.02836	--	--
		32.057	0.02322	32.057	0.01886	33.057	0.02082	--	--
		32.0774	0.02723	32.0774	0.01631	33.0774	0.02393	--	--
		32.0979	0.03243	32.0979	0.01504	33.0979	0.02437	--	--
		32.1184	0.03804	32.1184	0.01657	33.1184	0.02525	--	--
		32.1388	0.03764	32.1388	0.01529	33.1388	0.01772	--	--
		32.1593	0.04665	32.1593	0.01478	33.1593	0.02304	--	--
		32.1798	0.05145	32.1798	0.01784	33.1798	0.01772	--	--
		32.2002	0.06567	32.2002	0.01096	33.2002	0.01684	--	--
		32.2207	0.07628	32.2207	0.01096	33.2207	0.01639	--	--
		32.2411	0.07447	32.2411	0.01071	33.2411	0.01595	--	--
		32.2616	0.08609	32.2616	0.00892	33.2616	0.02171	--	--
		32.2821	0.08068	32.2821	0.00408	33.2821	0.01728	--	--
		32.3025	0.08869	32.3025	0.01045	33.3025	0.01418	--	--
		32.323	0.08649	32.323	0.01071	33.323	0.01196	--	--
		32.3435	0.07728	32.3435	0.00408	33.3435	0.01374	--	--
		32.3639	0.06406	32.3639	0.01326	33.3639	0.01108	--	--
		32.3844	0.05746	32.3844	0.00663	33.3844	0.02038	--	--
		32.4049	0.04645	32.4049	0.0079	33.4049	0.01772	--	--
		32.4253	0.04304	32.4253	0.01122	33.4253	0.01551	--	--
		32.4458	0.03383	32.4458	0.00892	33.4458	0.01684	--	--
		32.4662	0.02543	32.4662	0.00484	33.4662	0.01374	--	--
		32.4867	0.01962	32.4867	0.01096	33.4867	0.01374	--	--
		32.5072	0.01982	32.5072	0.00841	33.5072	0.01728	--	--
		32.5276	0.01762	32.5276	0.01224	33.5276	0.01728	--	--
		32.5481	0.01882	32.5481	0.01045	33.5481	0.02127	--	--
		32.5686	0.02002	32.5686	0.01096	33.5686	0.01285	--	--
		32.589	0.01862	32.589	0.01071	33.589	0.0257	--	--
		32.6095	0.01842	32.6095	0.013	33.6095	0.01994	--	--
		32.6299	0.01642	32.6299	0.01427	33.6299	0.01639	--	--
		32.6504	0.01261	32.6504	0.01453	33.6504	0.01462	--	--
		32.6709	0.01421	32.6709	0.01427	33.6709	0.02304	--	--
		32.6913	0.01542	32.6913	0.00994	33.6913	0.02038	--	--
		32.7118	0.01381	32.7118	0.01275	33.7118	0.02038	--	--
		32.7323	0.01121	32.7323	0.01606	33.7323	0.01949	--	--
		32.7527	0.01101	32.7527	0.01173	33.7527	0.02481	--	--
		32.7732	0.01141	32.7732	0.00943	33.7732	0.02127	--	--
		32.7936	0.01081	32.7936	0.00816	33.7936	0.03456	--	--
		32.8141	0.01522	32.8141	0.00688	33.8141	0.02703	--	--
		32.8346	0.01261	32.8346	0.00637	33.8346	0.0288	--	--
		32.855	0.00781	32.855	0.00331	33.855	0.03545	--	--
		32.8755	0.01201	32.8755	0.0051	33.8755	0.02969	--	--
		32.8959	0.01001	32.8959	0.00306	33.8959	0.04874	--	--
		32.9164	0.01161	32.9164	0.00637	33.9164	0.04696	--	--
		32.9369	0.00781	32.9369	0.00357	33.9369	0.04386	--	--
		32.9573	0.00641	32.9573	0.00816	33.9573	0.05804	--	--
		32.9778	0.01081	32.9778	0.00561	33.9778	0.0638	--	--
		32.9983	0.01341	32.9983	0.00867	33.9983	0.07532	--	--
		33.0187	0.01461	33.0187	0.00943	34.0187	0.07089	--	--
		33.0392	0.01061	33.0392	0.00765	34.0392	0.07355	--	--
		33.0596	0.01241	33.0596	0.00994	34.0596	0.06823	--	--
		33.0801	0.01361	33.0801	0.00943	34.0801	0.06602	--	--
		33.1006	0.01642	33.1006	0.00714	34.1006	0.06912	--	--
		33.121	0.01281	33.121	0.01147	34.121	0.07444	--	--
		33.1415	0.01101	33.1415	0.00994	34.1415	0.07089	--	--
		33.162	0.00961	33.162	0.01096	34.162	0.06868	--	--
		33.1824	0.01021	33.1824	0.00943	34.1824	0.0545	--	--
		33.2029	0.00961	33.2029	0.00994	34.2029	0.04696	--	--
		33.2234	0.00941	33.2234	0.01249	34.2234	0.03633	--	--
		33.2438	0.01001	33.2438	0.01326	34.2438	0.05228	--	--
		33.2643	0.00921	33.2643	0.01402	34.2643	0.03899	--	--
		33.2847	0.01121	33.2847	0.01529	34.2847	0.04475	--	--
		33.3052	0.00681	33.3052	0.01835	34.3052	0.03279	--	--
		33.3257	0.00821	33.3257	0.01937	34.3257	0.03367	--	--
		33.3461	0.00801	33.3461	0.02294	34.3461	0.02747	--	--
		33.3666	0.00561	33.3666	0.03288	34.3666	0.0226	--	--
		33.3871	0.00641	33.3871	0.03747	34.3871	0.03234	--	--
		33.4075	0.00561	33.4075	0.05659	34.4075	0.03057	--	--
		33.428	0.00521	33.428	0.06347	34.428	0.0319	--	--
		33.4484	0.00701	33.4484	0.0831	34.4484	0.02791	--	--
		33.4689	0.00821	33.4689	0.10247	34.4689	0.03057	--	--
		33.4894	0.00761	33.4894	0.12465	34.4894	0.03855	--	--
		33.5098	0.00501	33.5098	0.14351	34.5098	0.03323	--	--
		33.5303	0.00841	33.5303	0.13485	34.5303	0.03988	--	--
		33.5508	0.00721	33.5508	0.13816	34.5508	0.04076	--	--
		33.5712	0.00861	33.5712	0.11318	34.5712	0.03545	--	--
		33.5917	0.00981	33.5917	0.09941	34.5917	0.03988	--	--
		33.6121	0.00961	33.6121	0.09253	34.6121	0.03633	--	--
		33.6326	0.00921	33.6326	0.06296	34.6326	0.03677	--	--
		33.6531	0.01201	33.6531	0.05455	34.6531	0.02703	--	--
		33.6735	0.00981	33.6735	0.03441	34.6735	0.02082	--	--
		33.694	0.00721	33.694	0.02957	34.694	0.02215	--	--
		33.7145	0.00941	33.7145	0.01835	34.7145	0.02393	--	--
		33.7349	0.00981	33.7349	0.01835	34.7349	0.02393	--	--
		33.7554	0.00981	33.7554	0.01402	34.7554	0.01905	--	--
		33.7758	0.01361	33.7758	0.01275	34.7758	0.02348	--	--
		33.7963	0.01121	33.7963	0.00994	34.7963	0.02171	--	--
		33.8168	0.00521	33.8168	0.01198	34.8168	0.01684	--	--
		33.8372	0.00941	33.8372	0.0102	34.8372	0.01994	--	--
		33.8577	0.00501	33.8577	0.01249	34.8577	0.01329	--	--
		33.8782	0.00701	33.8782	0.01198	34.8782	0.01551	--	--
		33.8986	0.00681	33.8986	0.00688	34.8986	0.01905	--	--
		33.9191	0.01001	33.9191	0.00994	34.9191	0.02127	--	--
		33.9395	0.00641	33.9395	0.0079	34.9395	0.01905	--	--
		33.96	0.00721	33.96	0.00943	34.96	0.02348	--	--
		33.9805	0.00881	33.9805	0.00841	34.9805	0.01462	--	--
		34.0009	0.00561	34.0009	0.00867	35.0009	0.01949	--	--
		34.0214	0.0048	34.0214	0.01071	35.0214	0.01285	--	--
		34.0419	0.00681	34.0419	0.00892	35.0419	0.02437	--	--
		34.0623	0.00581	34.0623	0.00816	35.0623	0.01994	--	--
		34.0828	0.00761	34.0828	0.00994	35.0828	0.01728	--	--
		34.1033	0.00721	34.1033	0.01096	35.1033	0.01994	--	--
		34.1237	0.00601	34.1237	0.01224	35.1237	0.01772	--	--
		34.1442	0.00701	34.1442	0.01122	35.1442	0.01905	--	--
		34.1646	0.00761	34.1646	0.0181	35.1646	0.03013	--	--
		34.1851	0.00941	34.1851	0.01147	35.1851	0.02658	--	--
		34.2056	0.0048	34.2056	0.02371	35.2056	0.01949	--	--
		34.226	0.00941	34.226	0.01784	35.226	0.02525	--	--
		34.2465	0.00821	34.2465	0.01504	35.2465	0.02393	--	--
		34.267	0.00841	34.267	0.02141	35.267	0.0226	--	--
		34.2874	0.00621	34.2874	0.01733	35.2874	0.02082	--	--
		34.3079	0.00681	34.3079	0.01096	35.3079	0.01684	--	--
		34.3283	0.00981	34.3283	0.013	35.3283	0.01462	--	--
		34.3488	0.00881	34.3488	0.01096	35.3488	0.01772	--	--
		34.3693	0.00701	34.3693	0.0051	35.3693	0.01861	--	--
		34.3897	0.00841	34.3897	0.00892	35.3897	0.00842	--	--
		34.4102	0.00601	34.4102	0.00765	35.4102	0.01241	--	--
		34.4306	0.01241	34.4306	0.00739	35.4306	0.01285	--	--
		34.4511	0.00781	34.4511	0.0051	35.4511	0.01329	--	--
		34.4716	0.00961	34.4716	0.00688	35.4716	0.00886	--	--
		34.492	0.01101	34.492	0.00459	35.492	0.01329	--	--
		34.5125	0.00961	34.5125	0.00612	35.5125	0.00975	--	--
		34.533	0.01061	34.533	0.00918	35.533	0.01329	--	--
		34.5534	0.01321	34.5534	0.00739	35.5534	0.01241	--	--
		34.5739	0.01381	34.5739	0.00943	35.5739	0.01374	--	--
		34.5944	0.01942	34.5944	0.00433	35.5944	0.01949	--	--
		34.6148	0.01662	34.6148	0.00586	35.6148	0.01374	--	--
		34.6353	0.02402	34.6353	0.00841	35.6353	0.01329	--	--
		34.6557	0.02442	34.6557	0.00535	35.6557	0.01772	--	--
		34.6762	0.02422	34.6762	0.00765	35.6762	0.01684	--	--
		34.6967	0.02883	34.6967	0.00918	35.6967	0.01994	--	--
		34.7171	0.02983	34.7171	0.01173	35.7171	0.01595	--	--
		34.7376	0.03043	34.7376	0.01478	35.7376	0.01639	--	--
		34.7581	0.03644	34.7581	0.00994	35.7581	0.01728	--	--
		34.7785	0.03283	34.7785	0.01733	35.7785	0.01684	--	--
		34.799	0.03844	34.799	0.01682	35.799	0.01817	--	--
		34.8194	0.05085	34.8194	0.01886	35.8194	0.01639	--	--
		34.8399	0.05245	34.8399	0.01529	35.8399	0.01639	--	--
		34.8604	0.05325	34.8604	0.01249	35.8604	0.01905	--	--
		34.8808	0.04364	34.8808	0.01555	35.8808	0.02348	--	--
		34.9013	0.04104	34.9013	0.01147	35.9013	0.02127	--	--
		34.9218	0.04204	34.9218	0.00841	35.9218	0.01462	--	--
		34.9422	0.02963	34.9422	0.00943	35.9422	0.02747	--	--
		34.9627	0.02723	34.9627	0.00586	35.9627	0.02215	--	--
		34.9832	0.02563	34.9832	0.00204	35.9832	0.01728	--	--
		35.0036	0.02302	35.0036	0.0051	36.0036	0.01551	--	--
		35.0241	0.01942	35.0241	0.00688	36.0241	0.02082	--	--
		35.0445	0.01662	35.0445	0.00561	36.0445	0.03057	--	--
		35.065	0.01622	35.065	0.00357	36.065	0.01994	--	--
		35.0855	0.01642	35.0855	0.000764721	36.0855	0.02393	--	--
		35.1059	0.01361	35.1059	0.00739	36.1059	0.0257	--	--
		35.1264	0.01441	35.1264	0.0028	36.1264	0.02481	--	--
		35.1469	0.01662	35.1469	0.00714	36.1469	0.02481	--	--
		35.1673	0.01321	35.1673	0.00535	36.1673	0.02437	--	--
		35.1878	0.01461	35.1878	0.00408	36.1878	0.01861	--	--
		35.2082	0.01361	35.2082	0.00484	36.2082	0.02525	--	--
		35.2287	0.01461	35.2287	0.01096	36.2287	0.02481	--	--
		35.2492	0.01301	35.2492	0.00382	36.2492	0.02393	--	--
		35.2696	0.01381	35.2696	0.00484	36.2696	0.03101	--	--
		35.2901	0.01702	35.2901	0.00459	36.2901	0.02703	--	--
		35.3105	0.01021	35.3105	0.00331	36.3105	0.03234	--	--
		35.331	0.01221	35.331	0.00535	36.331	0.03855	--	--
		35.3515	0.01181	35.3515	0.00408	36.3515	0.0381	--	--
		35.3719	0.01602	35.3719	0.00306	36.3719	0.03323	--	--
		35.3924	0.00981	35.3924	0.00586	36.3924	0.03013	--	--
		35.4129	0.01481	35.4129	0.00433	36.4129	0.03633	--	--
		35.4333	0.01301	35.4333	0.00612	36.4333	0.04785	--	--
		35.4538	0.01301	35.4538	0.00637	36.4538	0.05095	--	--
		35.4742	0.01041	35.4742	0.0051	36.4742	0.05228	--	--
		35.4947	0.01361	35.4947	0.00816	36.4947	0.0638	--	--
		35.5152	0.00961	35.5152	0.00765	36.5152	0.07399	--	--
		35.5356	0.01101	35.5356	0.00586	36.5356	0.06247	--	--
		35.5561	0.01161	35.5561	0.00918	36.5561	0.05405	--	--
		35.5766	0.01041	35.5766	0.00739	36.5766	0.06557	--	--
		35.597	0.01602	35.597	0.00663	36.597	0.06424	--	--
		35.6175	0.01041	35.6175	0.00739	36.6175	0.06292	--	--
		35.6379	0.01121	35.6379	0.01122	36.6379	0.06203	--	--
		35.6584	0.01421	35.6584	0.00918	36.6584	0.05228	--	--
		35.6789	0.01121	35.6789	0.01147	36.6789	0.05405	--	--
		35.6993	0.01502	35.6993	0.013	36.6993	0.04519	--	--
		35.7198	0.01161	35.7198	0.01529	36.7198	0.04785	--	--
		35.7403	0.01141	35.7403	0.01631	36.7403	0.04209	--	--
		35.7607	0.01001	35.7607	0.01708	36.7607	0.03899	--	--
		35.7812	0.01522	35.7812	0.01555	36.7812	0.04032	--	--
		35.8017	0.00901	35.8017	0.01937	36.8017	0.05051	--	--
		35.8221	0.01261	35.8221	0.0209	36.8221	0.03855	--	--
		35.8426	0.01381	35.8426	0.02141	36.8426	0.035	--	--
		35.863	0.01141	35.863	0.03161	36.863	0.03456	--	--
		35.8835	0.01141	35.8835	0.04767	36.8835	0.03456	--	--
		35.904	0.01421	35.904	0.04971	36.904	0.03323	--	--
		35.9244	0.01081	35.9244	0.06781	36.9244	0.02969	--	--
		35.9449	0.00901	35.9449	0.09151	36.9449	0.03057	--	--
		35.9654	0.01161	35.9654	0.10655	36.9654	0.02082	--	--
		35.9858	0.00921	35.9858	0.10375	36.9858	0.02393	--	--
		36.0063	0.00761	36.0063	0.10451	37.0063	0.01994	--	--
		36.0267	0.00861	36.0267	0.09381	37.0267	0.01949	--	--
		36.0472	0.00921	36.0472	0.08565	37.0472	0.01861	--	--
		36.0677	0.00661	36.0677	0.07239	37.0677	0.01905	--	--
		36.0881	0.00801	36.0881	0.06653	37.0881	0.01949	--	--
		36.1086	0.01041	36.1086	0.0599	37.1086	0.01861	--	--
		36.129	0.01081	36.129	0.0418	37.129	0.01462	--	--
		36.1495	0.00961	36.1495	0.02498	37.1495	0.01241	--	--
		36.17	0.01241	36.17	0.02371	37.17	0.01905	--	--
		36.1904	0.01081	36.1904	0.02218	37.1904	0.01639	--	--
		36.2109	0.00541	36.2109	0.01453	37.2109	0.01418	--	--
		36.2314	0.01061	36.2314	0.01275	37.2314	0.02127	--	--
		36.2518	0.00961	36.2518	0.00994	37.2518	0.01374	--	--
		36.2723	0.00941	36.2723	0.01147	37.2723	0.01418	--	--
		36.2927	0.00541	36.2927	0.01147	37.2927	0.02215	--	--
		36.3132	0.01061	36.3132	0.01733	37.3132	0.01817	--	--
		36.3337	0.01061	36.3337	0.01759	37.3337	0.01374	--	--
		36.3541	0.00901	36.3541	0.01835	37.3541	0.02082	--	--
		36.3746	0.00901	36.3746	0.02269	37.3746	0.01905	--	--
		36.3951	0.00941	36.3951	0.02039	37.3951	0.01506	--	--
		36.4155	0.01001	36.4155	0.01784	37.4155	0.01994	--	--
		36.436	0.00941	36.436	0.01555	37.436	0.01728	--	--
		36.4565	0.00841	36.4565	0.01682	37.4565	0.02393	--	--
		36.4769	0.00801	36.4769	0.01682	37.4769	0.01728	--	--
		36.4974	0.0048	36.4974	0.01249	37.4974	0.01639	--	--
		36.5178	0.00961	36.5178	0.01555	37.5178	0.01374	--	--
		36.5383	0.00921	36.5383	0.01096	37.5383	0.00709	--	--
		36.5588	0.00601	36.5588	0.01122	37.5588	0.01728	--	--
		36.5792	0.0048	36.5792	0.0102	37.5792	0.01506	--	--
		36.5997	0.00701	36.5997	0.00459	37.5997	0.01196	--	--
		36.6202	0.00781	36.6202	0.00867	37.6202	0.01285	--	--
		36.6406	0.00781	36.6406	0.00561	37.6406	0.01374	--	--
		36.6611	0.00541	36.6611	0.00688	37.6611	0.01772	--	--
		36.6815	0.00781	36.6815	0.00484	37.6815	0.01506	--	--
		36.702	0.00901	36.702	0.00918	37.702	0.01418	--	--
		36.7225	0.00881	36.7225	0.00969	37.7225	0.00975	--	--
		36.7429	0.00641	36.7429	0.00433	37.7429	0.01684	--	--
		36.7634	0.01021	36.7634	0.00612	37.7634	0.01639	--	--
		36.7839	0.00761	36.7839	0.00714	37.7839	0.01241	--	--
		36.8043	0.00741	36.8043	0.00612	37.8043	0.01196	--	--
		36.8248	0.00781	36.8248	0.00433	37.8248	0.01462	--	--
		36.8453	0.00941	36.8453	0.00459	37.8453	0.01684	--	--
		36.8657	0.00901	36.8657	0.00867	37.8657	0.00975	--	--
		36.8862	0.01101	36.8862	0.00637	37.8862	0.01772	--	--
		36.9066	0.00941	36.9066	0.00714	37.9066	0.01817	--	--
		36.9271	0.01562	36.9271	0.01071	37.9271	0.01595	--	--
		36.9476	0.01201	36.9476	0.00892	37.9476	0.02038	--	--
		36.968	0.01121	36.968	0.00969	37.968	0.01728	--	--
		36.9885	0.01001	36.9885	0.00892	37.9885	0.01684	--	--
		37.0089	0.01081	37.0089	0.01453	38.0089	0.01684	--	--
		37.0294	0.01361	37.0294	0.01224	38.0294	0.01684	--	--
		37.0499	0.01401	37.0499	0.01249	38.0499	0.01551	--	--
		37.0703	0.01461	37.0703	0.01096	38.0703	0.01462	--	--
		37.0908	0.01301	37.0908	0.01275	38.0908	0.01462	--	--
		37.1113	0.01201	37.1113	0.00714	38.1113	0.01994	--	--
		37.1317	0.01582	37.1317	0.00382	38.1317	0.01374	--	--
		37.1522	0.01321	37.1522	0.00739	38.1522	0.01772	--	--
		37.1726	0.01702	37.1726	0.00765	38.1726	0.01551	--	--
		37.1931	0.01481	37.1931	0.0051	38.1931	0.01949	--	--
		37.2136	0.01902	37.2136	0.01045	38.2136	0.01329	--	--
		37.234	0.01742	37.234	0.0079	38.234	0.01817	--	--
		37.2545	0.02222	37.2545	0.00739	38.2545	0.02171	--	--
		37.275	0.02082	37.275	0.0051	38.275	0.02215	--	--
		37.2954	0.01702	37.2954	0.00688	38.2954	0.01861	--	--
		37.3159	0.01922	37.3159	0.00714	38.3159	0.02836	--	--
		37.3364	0.02482	37.3364	0.00688	38.3364	0.02171	--	--
		37.3568	0.02182	37.3568	0.00535	38.3568	0.02304	--	--
		37.3773	0.02282	37.3773	0.00612	38.3773	0.02525	--	--
		37.3977	0.02182	37.3977	0.00637	38.3977	0.01949	--	--
		37.4182	0.02002	37.4182	0.00637	38.4182	0.02215	--	--
		37.4387	0.02563	37.4387	0.00433	38.4387	0.03146	--	--
		37.4591	0.02082	37.4591	0.00484	38.4591	0.02481	--	--
		37.4796	0.02222	37.4796	0.0028	38.4796	0.02215	--	--
		37.5001	0.01722	37.5001	0.00561	38.5001	0.01905	--	--
		37.5205	0.01461	37.5205	0.00331	38.5205	0.02127	--	--
		37.541	0.01822	37.541	0.00841	38.541	0.02348	--	--
		37.5614	0.01361	37.5614	0.00408	38.5614	0.01905	--	--
		37.5819	0.01381	37.5819	0.00229	38.5819	0.01595	--	--
		37.6024	0.01481	37.6024	0.00484	38.6024	0.01772	--	--
		37.6228	0.01201	37.6228	0.00586	38.6228	0.01418	--	--
		37.6433	0.01061	37.6433	0.00816	38.6433	0.02215	--	--
		37.6638	0.01201	37.6638	0.00918	38.6638	0.01994	--	--
		37.6842	0.01001	37.6842	0.00969	38.6842	0.02082	--	--
		37.7047	0.01021	37.7047	0.01529	38.7047	0.01595	--	--
		37.7251	0.01061	37.7251	0.01402	38.7251	0.01772	--	--
		37.7456	0.01101	37.7456	0.00994	38.7456	0.01772	--	--
		37.7661	0.01001	37.7661	0.00892	38.7661	0.01728	--	--
		37.7865	0.00541	37.7865	0.01096	38.7865	0.02038	--	--
		37.807	0.01081	37.807	0.00816	38.807	0.02171	--	--
		37.8275	0.00761	37.8275	0.00892	38.8275	0.01684	--	--
		37.8479	0.00901	37.8479	0.00688	38.8479	0.01905	--	--
		37.8684	0.00781	37.8684	0.00663	38.8684	0.01772	--	--
		37.8888	0.00561	37.8888	0.0051	38.8888	0.01949	--	--
		37.9093	0.00721	37.9093	0.00408	38.9093	0.02658	--	--
		37.9298	0.00961	37.9298	0.0051	38.9298	0.02082	--	--
		37.9502	0.00721	37.9502	0.00484	38.9502	0.02614	--	--
		37.9707	0.00581	37.9707	0.00382	38.9707	0.02924	--	--
		37.9912	0.00741	37.9912	0.00459	38.9912	0.02791	--	--
		38.0116	0.00721	38.0116	0.00688	39.0116	0.03146	--	--
		38.0321	0.00621	38.0321	0.00433	39.0321	0.03101	--	--
		38.0525	0.00661	38.0525	0.00408	39.0525	0.03234	--	--
		38.073	0.00641	38.073	0.00714	39.073	0.0319	--	--
		38.0935	0.00701	38.0935	0.00586	39.0935	0.03101	--	--
		38.1139	0.00601	38.1139	0.00714	39.1139	0.02437	--	--
		38.1344	0.0042	38.1344	0.00561	39.1344	0.02393	--	--
		38.1549	0.00701	38.1549	0.00357	39.1549	0.02703	--	--
		38.1753	0.00561	38.1753	0.00867	39.1753	0.03101	--	--
		38.1958	0.00701	38.1958	0.00841	39.1958	0.02038	--	--
		38.2163	0.00781	38.2163	0.00892	39.2163	0.01949	--	--
		38.2367	0.00501	38.2367	0.00994	39.2367	0.02171	--	--
		38.2572	0.00541	38.2572	0.01351	39.2572	0.02171	--	--
		38.2776	0.00701	38.2776	0.01453	39.2776	0.01684	--	--
		38.2981	0.00681	38.2981	0.01733	39.2981	0.01196	--	--
		38.3186	0.00521	38.3186	0.01988	39.3186	0.01728	--	--
		38.339	0.0042	38.339	0.02345	39.339	0.01728	--	--
		38.3595	0.00581	38.3595	0.02243	39.3595	0.01905	--	--
		38.38	0.00641	38.38	0.03186	39.38	0.01639	--	--
		38.4004	0.01041	38.4004	0.03798	39.4004	0.01241	--	--
		38.4209	0.00661	38.4209	0.04563	39.4209	0.01374	--	--
		38.4413	0.00601	38.4413	0.05659	39.4413	0.01772	--	--
		38.4618	0.00581	38.4618	0.05022	39.4618	0.02127	--	--
		38.4823	0.0038	38.4823	0.05684	39.4823	0.01684	--	--
		38.5027	0.00501	38.5027	0.05379	39.5027	0.01285	--	--
		38.5232	0.00701	38.5232	0.03977	39.5232	0.01418	--	--
		38.5436	0.00761	38.5436	0.04206	39.5436	0.01196	--	--
		38.5641	0.00861	38.5641	0.04257	39.5641	0.01196	--	--
		38.5846	0.00681	38.5846	0.03849	39.5846	0.01506	--	--
		38.605	0.00801	38.605	0.04155	39.605	0.01817	--	--
		38.6255	0.00561	38.6255	0.03773	39.6255	0.01905	--	--
		38.646	0.00801	38.646	0.02829	39.646	0.02038	--	--
		38.6664	0.00981	38.6664	0.02396	39.6664	0.01506	--	--
		38.6869	0.00921	38.6869	0.02192	39.6869	0.01196	--	--
		38.7073	0.00661	38.7073	0.01376	39.7073	0.01551	--	--
		38.7278	0.00841	38.7278	0.01657	39.7278	0.02082	--	--
		38.7483	0.00921	38.7483	0.01224	39.7483	0.02215	--	--
		38.7687	0.00821	38.7687	0.00994	39.7687	0.02481	--	--
		38.7892	0.00901	38.7892	0.01122	39.7892	0.01905	--	--
		38.8097	0.00641	38.8097	0.0051	39.8097	0.02171	--	--
		38.8301	0.00621	38.8301	0.0079	39.8301	0.01684	--	--
		38.8506	0.00761	38.8506	0.0028	39.8506	0.01595	--	--
		38.871	0.00841	38.871	0.00637	39.871	0.02304	--	--
		38.8915	0.00741	38.8915	0.0051	39.8915	0.01063	--	--
		38.912	0.0048	38.912	0.00357	39.912	0.01462	--	--
		38.9324	0.0042	38.9324	0.00586	39.9324	0.01772	--	--
		38.9529	0.00501	38.9529	0.00612	39.9529	0.01595	--	--
		38.9734	0.0044	38.9734	0.00765	39.9734	0.02127	--	--
		38.9938	0.00661	38.9938	0.00867	39.9938	0.01418	--	--
		39.0143	0.0048	39.0143	0.0051	40.0143	0.01462	--	--
		39.0348	0.00801	39.0348	0.00739	40.0348	0.01374	--	--
		39.0552	0.00581	39.0552	0.00204	40.0552	0.01595	--	--
		39.0757	0.0044	39.0757	0.00408	40.0757	0.01285	--	--
		39.0961	0.00781	39.0961	0.00663	40.0961	0.01285	--	--
		39.1166	0.00601	39.1166	0.00688	40.1166	0.01684	--	--
		39.1371	0.00761	39.1371	0.00637	40.1371	0.01462	--	--
		39.1575	0.00981	39.1575	0.00943	40.1575	0.01329	--	--
		39.178	0.00901	39.178	0.01427	40.178	0.01595	--	--
		39.1985	0.00861	39.1985	0.01351	40.1985	0.01639	--	--
		39.2189	0.00841	39.2189	0.02116	40.2189	0.01241	--	--
		39.2394	0.00821	39.2394	0.02014	40.2394	0.01418	--	--
		39.2598	0.01221	39.2598	0.02014	40.2598	0.01241	--	--
		39.2803	0.00821	39.2803	0.01886	40.2803	0.01462	--	--
		39.3008	0.01341	39.3008	0.01733	40.3008	0.01462	--	--
		39.3212	0.00721	39.3212	0.01733	40.3212	0.01595	--	--
		39.3417	0.01061	39.3417	0.01224	40.3417	0.01595	--	--
		39.3622	0.00541	39.3622	0.01427	40.3622	0.01418	--	--
		39.3826	0.00621	39.3826	0.00561	40.3826	0.01861	--	--
		39.4031	0.00821	39.4031	0.0079	40.4031	0.01329	--	--
		39.4235	0.00821	39.4235	0.00612	40.4235	0.02171	--	--
		39.444	0.00661	39.444	0.00816	40.444	0.01639	--	--
		39.4645	0.00821	39.4645	0.00688	40.4645	0.01506	--	--
		39.4849	0.00921	39.4849	0.00357	40.4849	0.01506	--	--
		39.5054	0.00721	39.5054	0.00586	40.5054	0.01817	--	--
		39.5259	0.00841	39.5259	0.00612	40.5259	0.01152	--	--
		39.5463	0.00861	39.5463	0.00841	40.5463	0.01506	--	--
		39.5668	0.01221	39.5668	0.00357	40.5668	0.01063	--	--
		39.5872	0.00681	39.5872	0.0051	40.5872	0.01639	--	--
		39.6077	0.00721	39.6077	0.00688	40.6077	0.02082	--	--
		39.6282	0.00581	39.6282	0.00586	40.6282	0.01684	--	--
		39.6486	0.00761	39.6486	0.0051	40.6486	0.01772	--	--
		39.6691	0.004	39.6691	0.00459	40.6691	0.01506	--	--
		39.6896	0.00841	39.6896	0.00663	40.6896	0.01063	--	--
		39.71	0.00721	39.71	0.0051	40.71	0.01241	--	--
		39.7305	0.00821	39.7305	0.00357	40.7305	0.01418	--	--
		39.751	0.00861	39.751	0.00586	40.751	0.01418	--	--
		39.7714	0.0048	39.7714	0.00561	40.7714	0.00886	--	--
		39.7919	0.00721	39.7919	0.00561	40.7919	0.01108	--	--
		39.8123	0.00901	39.8123	0.00433	40.8123	0.01108	--	--
		39.8328	0.00961	39.8328	0.00637	40.8328	0.0093	--	--
		39.8533	0.01161	39.8533	0.0079	40.8533	0.00886	--	--
		39.8737	0.01381	39.8737	0.00382	40.8737	0.01285	--	--
		39.8942	0.01001	39.8942	0.00357	40.8942	0.01108	--	--
		39.9147	0.01061	39.9147	0.00637	40.9147	0.00798	--	--
		39.9351	0.01421	39.9351	0.00382	40.9351	0.00975	--	--
		39.9556	0.01041	39.9556	0.00918	40.9556	0.01285	--	--
		39.976	0.01081	39.976	0.00714	40.976	0.01329	--	--
		39.9965	0.01502	39.9965	0.0079	40.9965	0.01506	--	--
						41.017	0.01462	--	--
						41.0374	0.01241	--	--
						41.0579	0.01019	--	--
						41.0784	0.01639	--	--
						41.0988	0.01506	--	--
						41.1193	0.01196	--	--
						41.1397	0.00842	--	--
						41.1602	0.01152	--	--
						41.1807	0.01241	--	--
						41.2011	0.00842	--	--
						41.2216	0.01418	--	--
						41.242	0.01728	--	--
						41.2625	0.01684	--	--
						41.283	0.01462	--	--
						41.3034	0.01019	--	--
						41.3239	0.01241	--	--
						41.3444	0.01196	--	--
						41.3648	0.0093	--	--
						41.3853	0.01418	--	--
						41.4057	0.02215	--	--
						41.4262	0.01551	--	--
						41.4467	0.01817	--	--
						41.4671	0.01639	--	--
						41.4876	0.01241	--	--
						41.5081	0.01418	--	--
						41.5285	0.02038	--	--
						41.549	0.01817	--	--
						41.5695	0.01418	--	--
						41.5899	0.01374	--	--
						41.6104	0.01329	--	--
						41.6308	0.02171	--	--
						41.6513	0.02215	--	--
						41.6718	0.01285	--	--
						41.6922	0.01196	--	--
						41.7127	0.01285	--	--
						41.7332	0.01241	--	--
						41.7536	0.00975	--	--
						41.7741	0.01196	--	--
						41.7945	0.01772	--	--
						41.815	0.01285	--	--
						41.8355	0.01196	--	--
						41.8559	0.00709	--	--
						41.8764	0.01108	--	--
						41.8969	0.01285	--	--
						41.9173	0.0093	--	--
						41.9378	0.00842	--	--
						41.9582	0.00886	--	--
						41.9787	0.01285	--	--
						41.9992	0.01063	--	--
						42.0196	0.01241	--	--
						42.0401	0.00798	--	--
						42.0606	0.00753	--	--
						42.081	0.00886	--	--
						42.1015	0.00532	--	--
						42.1219	0.0093	--	--
						42.1424	0.01285	--	--
						42.1629	0.01418	--	--
						42.1833	0.0062	--	--
						42.2038	0.01196	--	--
						42.2243	0.01152	--	--
						42.2447	0.01329	--	--
						42.2652	0.00798	--	--
						42.2856	0.00975	--	--
						42.3061	0.01462	--	--
						42.3266	0.01019	--	--
						42.347	0.01329	--	--
						42.3675	0.01285	--	--
						42.388	0.01285	--	--
						42.4084	0.01462	--	--
						42.4289	0.01772	--	--
						42.4494	0.01817	--	--
						42.4698	0.01418	--	--
						42.4903	0.01506	--	--
						42.5107	0.01285	--	--
						42.5312	0.01462	--	--
						42.5517	0.01506	--	--
						42.5721	0.02437	--	--
						42.5926	0.01684	--	--
						42.6131	0.01551	--	--
						42.6335	0.01861	--	--
						42.654	0.01684	--	--
						42.6744	0.01949	--	--
						42.6949	0.01418	--	--
						42.7154	0.01949	--	--
						42.7358	0.01861	--	--
						42.7563	0.01241	--	--
						42.7767	0.01418	--	--
						42.7972	0.01506	--	--
						42.8177	0.01108	--	--
						42.8381	0.00753	--	--
						42.8586	0.00753	--	--
						42.8791	0.01063	--	--
						42.8995	0.00665	--	--
						42.92	0.01063	--	--
						42.9404	0.00487	--	--
						42.9609	0.0062	--	--
						42.9814	0.00709	--	--
						43.0018	0.01063	--	--
						43.0223	0.01019	--	--
						43.0428	0.00354	--	--
						43.0632	0.01551	--	--
						43.0837	0.00487	--	--
						43.1041	0.00753	--	--
						43.1246	0.00576	--	--
						43.1451	0.00266	--	--
						43.1655	0.00975	--	--
						43.186	0.00222	--	--
						43.2065	0.01285	--	--
						43.2269	0.00886	--	--
						43.2474	0.00487	--	--
						43.2679	0.01019	--	--
						43.2883	0.00532	--	--
						43.3088	0.01063	--	--
						43.3292	0.00798	--	--
						43.3497	0.00842	--	--
						43.3702	0.00753	--	--
						43.3906	0.01063	--	--
						43.4111	0.00798	--	--
						43.4316	0.00532	--	--
						43.452	0.00665	--	--
						43.4725	0.01019	--	--
						43.4929	0.0093	--	--
						43.5134	0.0093	--	--
						43.5339	0.00487	--	--
						43.5543	0.00576	--	--
						43.5748	0.01285	--	--
						43.5953	0.01152	--	--
						43.6157	0.00443	--	--
						43.6362	0.01285	--	--
						43.6566	0.00665	--	--
						43.6771	0.01196	--	--
						43.6976	0.01108	--	--
						43.718	0.00709	--	--
						43.7385	0.01152	--	--
						43.759	0.00576	--	--
						43.7794	0.00798	--	--
						43.7999	0.00842	--	--
						43.8203	0.01817	--	--
						43.8408	0.01374	--	--
						43.8613	0.01241	--	--
						43.8817	0.00665	--	--
						43.9022	0.01063	--	--
						43.9227	0.01506	--	--
						43.9431	0.00709	--	--
						43.9636	0.01196	--	--
						43.9841	0.00753	--	--
						44.0045	0.01551	--	--
						44.025	0.01285	--	--
						44.0454	0.01019	--	--
						44.0659	0.01639	--	--
						44.0864	0.0093	--	--
						44.1068	0.01684	--	--
						44.1273	0.01551	--	--
						44.1478	0.01728	--	--
						44.1682	0.01551	--	--
						44.1887	0.01772	--	--
						44.2091	0.01063	--	--
						44.2296	0.01019	--	--
						44.2501	0.01462	--	--
						44.2705	0.01019	--	--
						44.291	0.01063	--	--
						44.3115	0.01418	--	--
						44.3319	0.01241	--	--
						44.3524	0.01639	--	--
						44.3728	0.01108	--	--
						44.3933	0.01019	--	--
						44.4138	0.00753	--	--
						44.4342	0.00665	--	--
						44.4547	0.0093	--	--
						44.4751	0.01108	--	--
						44.4956	0.01241	--	--
						44.5161	0.00842	--	--
						44.5365	0.00753	--	--
						44.557	0.00443	--	--
						44.5775	0.01108	--	--
						44.5979	0.00842	--	--
						44.6184	0.00798	--	--
						44.6388	0.00532	--	--
						44.6593	0.01418	--	--
						44.6798	0.01462	--	--
						44.7002	0.01241	--	--
						44.7207	0.01019	--	--
						44.7412	0.0093	--	--
						44.7616	0.01063	--	--
						44.7821	0.00532	--	--
						44.8025	0.00532	--	--
						44.823	0.01551	--	--
[truncated: 1,002 more rows]
