# Supplementary material for: Two-dimensional halide perovskite as β-ray scintillator for nuclear radiation monitoring
Source: Nat Commun. 2020 Jul 7;11:3395. doi: 10.1038/s41467-020-17114-7 (PMC7341884; doi:10.1038/s41467-020-17114-7)
Supplement: Supplementary file 3 — Source Data [file 41467_2020_17114_MOESM3_ESM.zip › Source data file/Data of Figures in the manuscript/Figure 5a.xlsx]

## Sheet: Sheet1
Figure 5a
Thermogravimetric Analysis
	DA2PbI4		TA2PbI4		CA2PbI4		STA2PbI4
temperature (℃）	weight (mg)	temperature (℃）	weight (mg)	temperature (℃）	weight (mg)	temperature (℃）	weight (mg)
30	7.42601	30	2.807	30	3.068	30	1.702
30.167	7.42607	30.167	2.807	30.167	3.068	30.167	1.70201
30.333	7.42613	30.333	2.807	30.333	3.068	30.333	1.70202
30.5	7.42618	30.5	2.807	30.5	3.068	30.5	1.70187
30.667	7.42623	30.667	2.807	30.667	3.06801	30.667	1.70138
30.833	7.42628	30.833	2.80701	30.833	3.06802	30.833	1.70104
31	7.42645	31	2.80706	31	3.06797	31	1.70119
31.167	7.42675	31.167	2.80712	31.167	3.06789	31.167	1.70145
31.333	7.4266	31.333	2.80707	31.333	3.06773	31.333	1.7015
31.5	7.42601	31.5	2.80686	31.5	3.0674	31.5	1.70129
31.667	7.42557	31.667	2.80672	31.667	3.0672	31.667	1.70111
31.833	7.4254	31.833	2.80668	31.833	3.06708	31.833	1.70095
32	7.4254	32	2.80648	32	3.06686	32	1.70074
32.167	7.42544	32.167	2.80632	32.167	3.0668	32.167	1.70069
32.333	7.42547	32.333	2.80626	32.333	3.06674	32.333	1.7007
32.5	7.42549	32.5	2.80636	32.5	3.06674	32.5	1.70071
32.667	7.42541	32.667	2.80635	32.667	3.06674	32.667	1.70071
32.833	7.42526	32.833	2.8063	32.833	3.06668	32.833	1.70074
33	7.42517	33	2.80633	33	3.06675	33	1.70083
33.167	7.42505	33.167	2.80625	33.167	3.06684	33.167	1.70087
33.333	7.42495	33.333	2.80644	33.333	3.06697	33.333	1.70101
33.5	7.42485	33.5	2.80657	33.5	3.06705	33.5	1.70105
33.667	7.42475	33.667	2.8066	33.667	3.06709	33.667	1.70107
33.833	7.42464	33.833	2.80668	33.833	3.06727	33.833	1.70119
34	7.42456	34	2.80681	34	3.06749	34	1.70137
34.167	7.42449	34.167	2.8069	34.167	3.06749	34.167	1.70141
34.333	7.42439	34.333	2.80693	34.333	3.06753	34.333	1.70146
34.5	7.4244	34.5	2.80697	34.5	3.06777	34.5	1.70175
34.667	7.42426	34.667	2.80709	34.667	3.0679	34.667	1.70179
34.833	7.42421	34.833	2.80727	34.833	3.06793	34.833	1.70182
35	7.42422	35	2.80753	35	3.06836	35	1.70225
35.167	7.42416	35.167	2.80786	35.167	3.06859	35.167	1.70248
35.333	7.42398	35.333	2.80784	35.333	3.06857	35.333	1.70251
35.5	7.42358	35.5	2.80803	35.5	3.06876	35.5	1.70275
35.667	7.42362	35.667	2.80822	35.667	3.06855	35.667	1.70259
35.833	7.42359	35.833	2.80796	35.833	3.06855	35.833	1.70243
36	7.42353	36	2.80785	36	3.06874	36	1.70272
36.167	7.42364	36.167	2.8083	36.167	3.06898	36.167	1.70286
36.333	7.42342	36.333	2.80819	36.333	3.06897	36.333	1.70285
36.5	7.42326	36.5	2.80783	36.5	3.06871	36.5	1.70284
36.667	7.42343	36.667	2.80831	36.667	3.069	36.667	1.70292
36.833	7.4234	36.833	2.8087	36.833	3.06949	36.833	1.7034
37	7.42308	37	2.80868	37	3.06968	37	1.70379
37.167	7.42318	37.167	2.80884	37.167	3.06943	37.167	1.70349
37.333	7.42339	37.333	2.80883	37.333	3.06943	37.333	1.70349
37.5	7.42321	37.5	2.80867	37.5	3.06968	37.5	1.70379
37.667	7.42308	37.667	2.80895	37.667	3.06968	37.667	1.70377
37.833	7.4233	37.833	2.80945	37.833	3.07007	37.833	1.70401
38	7.42337	38	2.80959	38	3.07051	38	1.70445
38.167	7.42309	38.167	2.80908	38.167	3.0701	38.167	1.7042
38.333	7.42296	38.333	2.80912	38.333	3.06989	38.333	1.70384
38.5	7.4232	38.5	2.80962	38.5	3.07038	38.5	1.70432
38.667	7.42328	38.667	2.80961	38.667	3.07063	38.667	1.70471
38.833	7.42301	38.833	2.80975	38.833	3.07063	38.833	1.70471
39	7.42293	39	2.80994	39	3.07077	39	1.70489
39.167	7.42315	39.167	2.80978	39.167	3.07076	39.167	1.70488
39.333	7.42318	39.333	2.80956	39.333	3.0706	39.333	1.70466
39.5	7.42291	39.5	2.80986	39.5	3.07075	39.5	1.70505
39.667	7.42288	39.667	2.81036	39.667	3.07123	39.667	1.70554
39.833	7.42312	39.833	2.81055	39.833	3.07157	39.833	1.70564
40	7.42311	40	2.81014	40	3.07116	40	1.70528
40.167	7.42285	40.167	2.80998	40.167	3.07085	40.167	1.70527
40.333	7.42294	40.333	2.81036	40.333	3.07124	40.333	1.70561
40.5	7.42319	40.5	2.81049	40.5	3.07151	40.5	1.70559
40.667	7.42308	40.667	2.81048	40.667	3.0715	40.667	1.70572
40.833	7.42282	40.833	2.81092	40.833	3.07173	40.833	1.70621
41	7.42277	41	2.81141	41	3.07222	41	1.70655
41.167	7.42303	41.167	2.81145	41.167	3.07246	41.167	1.70654
41.333	7.42308	41.333	2.81121	41.333	3.07221	41.333	1.70643
41.5	7.42284	41.5	2.81105	41.5	3.07191	41.5	1.70643
41.667	7.42261	41.667	2.81128	41.667	3.07215	41.667	1.70652
41.833	7.42283	41.833	2.81141	41.833	3.07243	41.833	1.7065
42	7.4231	42	2.81139	42	3.07243	42	1.70649
42.167	7.42292	42.167	2.81142	42.167	3.07241	42.167	1.70693
42.333	7.4227	42.333	2.81192	42.333	3.07286	42.333	1.70742
42.5	7.42262	42.5	2.81237	42.5	3.07334	42.5	1.70745
42.667	7.4229	42.667	2.81236	42.667	3.07338	42.667	1.70744
42.833	7.42304	42.833	2.81234	42.833	3.07337	42.833	1.70743
43	7.42283	43	2.81233	43	3.07336	43	1.70787
43.167	7.42263	43.167	2.81252	43.167	3.07355	43.167	1.70806
43.333	7.42268	43.333	2.81251	43.333	3.07354	43.333	1.7076
43.5	7.42297	43.5	2.8123	43.5	3.07333	43.5	1.7074
43.667	7.42303	43.667	2.81228	43.667	3.07332	43.667	1.70739
43.833	7.42285	43.833	2.81227	43.833	3.07331	43.833	1.70788
44	7.42266	44	2.81266	44	3.07334	44	1.70837
44.167	7.42256	44.167	2.81314	44.167	3.07383	44.167	1.70835
44.333	7.42287	44.333	2.81323	44.333	3.07428	44.333	1.70834
44.5	7.42309	44.5	2.81323	44.5	3.07428	44.5	1.70833
44.667	7.42291	44.667	2.81322	44.667	3.07427	44.667	1.70873
44.833	7.42273	44.833	2.81322	44.833	3.07426	44.833	1.70922
45	7.42256	45	2.81366	45	3.07435	45	1.70931
45.167	7.42239	45.167	2.81416	45.167	3.07484	45.167	1.70929
45.333	7.42227	45.333	2.81421	45.333	3.07524	45.333	1.70929
45.5	7.42259	45.5	2.8142	45.5	3.07524	45.5	1.70928
45.667	7.42287	45.667	2.8142	45.667	3.07524	45.667	1.70972
45.833	7.4227	45.833	2.81423	45.833	3.07523	45.833	1.71022
46	7.42254	46	2.81472	46	3.07522	46	1.71026
46.167	7.42239	46.167	2.81518	46.167	3.07561	46.167	1.71026
46.333	7.42223	46.333	2.81517	46.333	3.07609	46.333	1.71025
46.5	7.42228	46.5	2.81516	46.5	3.07619	46.5	1.71024
46.667	7.42262	46.667	2.8147	46.667	3.07573	46.667	1.71013
46.833	7.42276	46.833	2.81419	46.833	3.07522	46.833	1.71013
47	7.4226	47	2.81419	47	3.07517	47	1.71023
47.167	7.42245	47.167	2.81468	47.167	3.07522	47.167	1.71022
47.333	7.4223	47.333	2.81513	47.333	3.07572	47.333	1.71022
47.5	7.42216	47.5	2.81511	47.5	3.07616	47.5	1.71021
47.667	7.42231	47.667	2.81511	47.667	3.07614	47.667	1.71029
47.833	7.42267	47.833	2.8151	47.833	3.07614	47.833	1.71079
48	7.42272	48	2.8151	48	3.07615	48	1.71118
48.167	7.42258	48.167	2.8151	48.167	3.07614	48.167	1.71117
48.333	7.42244	48.333	2.81539	48.333	3.07624	48.333	1.71117
48.5	7.4223	48.5	2.81588	48.5	3.07673	48.5	1.71117
48.667	7.42215	48.667	2.81607	48.667	3.07713	48.667	1.71117
48.833	7.422	48.833	2.81607	48.833	3.07713	48.833	1.71132
49	7.42191	49	2.81608	49	3.07714	49	1.71182
49.167	7.42227	49.167	2.81609	49.167	3.07714	49.167	1.71217
49.333	7.42257	49.333	2.81609	49.333	3.07713	49.333	1.71217
49.5	7.42243	49.5	2.81633	49.5	3.07713	49.5	1.71216
49.667	7.42229	49.667	2.81683	49.667	3.07722	49.667	1.71215
49.833	7.42215	49.833	2.81707	49.833	3.0777	49.833	1.71214
50	7.42202	50	2.81707	50	3.0781	50	1.71223
50.167	7.42188	50.167	2.81707	50.167	3.07809	50.167	1.71273
50.333	7.42174	50.333	2.81706	50.333	3.07809	50.333	1.71312
50.5	7.42205	50.5	2.81706	50.5	3.07809	50.5	1.71311
50.667	7.42241	50.667	2.81704	50.667	3.07808	50.667	1.71311
50.833	7.42232	50.833	2.81753	50.833	3.07807	50.833	1.71309
51	7.42218	51	2.81803	51	3.07847	51	1.71309
51.167	7.42204	51.167	2.81803	51.167	3.07897	51.167	1.71314
51.333	7.42191	51.333	2.81803	51.333	3.07907	51.333	1.71364
51.5	7.42217	51.5	2.81802	51.5	3.07906	51.5	1.71408
51.667	7.42253	51.667	2.81801	51.667	3.07906	51.667	1.71407
51.833	7.4225	51.833	2.81802	51.833	3.07907	51.833	1.71408
52	7.42236	52	2.81828	52	3.07907	52	1.71408
52.167	7.42222	52.167	2.81878	52.167	3.07907	52.167	1.71407
52.333	7.42208	52.333	2.81902	52.333	3.07927	52.333	1.71406
52.5	7.42194	52.5	2.81901	52.5	3.07976	52.5	1.71436
52.667	7.42224	52.667	2.81902	52.667	3.08006	52.667	1.71486
52.833	7.42261	52.833	2.81871	52.833	3.07976	52.833	1.71477
53	7.42252	53	2.81821	53	3.07926	53	1.71427
53.167	7.42237	53.167	2.818	53.167	3.07905	53.167	1.71407
53.333	7.42222	53.333	2.8184	53.333	3.07905	53.333	1.71406
53.5	7.42208	53.5	2.81891	53.5	3.07905	53.5	1.71406
53.667	7.42194	53.667	2.81901	53.667	3.0792	53.667	1.71446
53.833	7.4218	53.833	2.81901	53.833	3.0797	53.833	1.71496
54	7.42166	54	2.81901	54	3.08004	54	1.71506
54.167	7.42152	54.167	2.81899	54.167	3.08004	54.167	1.71505
54.333	7.42138	54.333	2.81899	54.333	3.08004	54.333	1.71505
54.5	7.42164	54.5	2.81899	54.5	3.08004	54.5	1.71505
54.667	7.422	54.667	2.8193	54.667	3.08005	54.667	1.7151
54.833	7.42196	54.833	2.8198	54.833	3.08004	54.833	1.71559
55	7.42182	55	2.81999	55	3.08009	55	1.71603
55.167	7.42169	55.167	2.81999	55.167	3.08058	55.167	1.71604
55.333	7.4216	55.333	2.81999	55.333	3.08103	55.333	1.71604
55.5	7.42195	55.5	2.81999	55.5	3.08103	55.5	1.71604
55.667	7.42227	55.667	2.82013	55.667	3.08104	55.667	1.71604
55.833	7.42213	55.833	2.82062	55.833	3.08104	55.833	1.71609
56	7.42199	56	2.82098	56	3.08105	56	1.71659
56.167	7.42185	56.167	2.82098	56.167	3.08105	56.167	1.71704
56.333	7.4217	56.333	2.82097	56.333	3.08105	56.333	1.71703
56.5	7.42156	56.5	2.82096	56.5	3.08144	56.5	1.71703
56.667	7.42143	56.667	2.82096	56.667	3.08193	56.667	1.71703
56.833	7.42129	56.833	2.82096	56.833	3.08203	56.833	1.71704
57	7.4216	57	2.82131	57	3.08203	57	1.71738
57.167	7.42196	57.167	2.82181	57.167	3.08203	57.167	1.71789
57.333	7.42186	57.333	2.82196	57.333	3.08203	57.333	1.71804
57.5	7.42171	57.5	2.82196	57.5	3.08204	57.5	1.71804
57.667	7.42157	57.667	2.82195	57.667	3.08204	57.667	1.71802
57.833	7.42143	57.833	2.82194	57.833	3.08254	57.833	1.71802
58	7.42129	58	2.82194	58	3.08303	58	1.71802
58.167	7.4215	58.167	2.82229	58.167	3.08303	58.167	1.71826
58.333	7.42186	58.333	2.82279	58.333	3.08302	58.333	1.71876
58.5	7.42187	58.5	2.82294	58.5	3.08302	58.5	1.719
58.667	7.42173	58.667	2.82294	58.667	3.08302	58.667	1.719
58.833	7.4216	58.833	2.82294	58.833	3.08301	58.833	1.71901
59	7.42146	59	2.82294	59	3.08301	59	1.71901
59.167	7.42132	59.167	2.82294	59.167	3.08301	59.167	1.719
59.333	7.42117	59.333	2.82315	59.333	3.08311	59.333	1.71946
59.5	7.42103	59.5	2.82365	59.5	3.08362	59.5	1.71996
59.667	7.42089	59.667	2.82395	59.667	3.08402	59.667	1.72002
59.833	7.42125	59.833	2.82394	59.833	3.08402	59.833	1.72001
60	7.4216	60	2.82393	60	3.08401	60	1.72
60.167	7.42146	60.167	2.82393	60.167	3.08401	60.167	1.71999
60.333	7.42132	60.333	2.82392	60.333	3.084	60.333	1.71998
60.5	7.42119	60.5	2.82392	60.5	3.08401	60.5	1.72038
60.667	7.42105	60.667	2.82398	60.667	3.08381	60.667	1.72059
60.833	7.42121	60.833	2.82397	60.833	3.0838	60.833	1.7202
61	7.42156	61	2.82392	61	3.084	61	1.72
61.167	7.42162	61.167	2.82391	61.167	3.084	61.167	1.71999
61.333	7.42148	61.333	2.82391	61.333	3.08399	61.333	1.71998
61.5	7.42134	61.5	2.8239	61.5	3.08399	61.5	1.71997
61.667	7.42119	61.667	2.82389	61.667	3.08398	61.667	1.72037
61.833	7.42104	61.833	2.82419	61.833	3.08398	61.833	1.72086
62	7.4209	62	2.82469	62	3.08397	62	1.72097
62.167	7.42076	62.167	2.82489	62.167	3.08447	62.167	1.72097
62.333	7.42077	62.333	2.82489	62.333	3.08498	62.333	1.72096
62.5	7.42113	62.5	2.8249	62.5	3.08498	62.5	1.72096
62.667	7.42134	62.667	2.8249	62.667	3.08499	62.667	1.72097
62.833	7.4212	62.833	2.82491	62.833	3.085	62.833	1.72143
63	7.42107	63	2.82536	63	3.085	63	1.72193
63.167	7.42093	63.167	2.82586	63.167	3.085	63.167	1.72197
63.333	7.42079	63.333	2.82591	63.333	3.08499	63.333	1.72195
63.5	7.42064	63.5	2.82591	63.5	3.08539	63.5	1.72195
63.667	7.4205	63.667	2.82591	63.667	3.08589	63.667	1.72195
63.833	7.42042	63.833	2.8259	63.833	3.08599	63.833	1.72194
64	7.42078	64	2.82589	64	3.08598	64	1.72234
64.167	7.4211	64.167	2.82608	64.167	3.08598	64.167	1.72284
64.333	7.42096	64.333	2.82659	64.333	3.08598	64.333	1.72295
64.5	7.42082	64.5	2.82689	64.5	3.08598	64.5	1.72295
64.667	7.42068	64.667	2.82689	64.667	3.08598	64.667	1.72295
64.833	7.42054	64.833	2.82688	64.833	3.08603	64.833	1.72295
65	7.4204	65	2.82688	65	3.08654	65	1.72296
65.167	7.42026	65.167	2.82689	65.167	3.08699	65.167	1.72345
65.333	7.42017	65.333	2.82653	65.333	3.08653	65.333	1.72351
65.5	7.42053	65.5	2.82653	65.5	3.08604	65.5	1.72301
65.667	7.42083	65.667	2.82687	65.667	3.08598	65.667	1.72295
65.833	7.42069	65.833	2.82686	65.833	3.08597	65.833	1.72295
66	7.42055	66	2.82686	66	3.08597	66	1.72294
66.167	7.42041	66.167	2.82686	66.167	3.08598	66.167	1.72294
66.333	7.42028	66.333	2.82686	66.333	3.08634	66.333	1.72339
66.5	7.42014	66.5	2.82701	66.5	3.08684	66.5	1.72389
66.667	7.42001	66.667	2.82751	66.667	3.08699	66.667	1.72394
66.833	7.41987	66.833	2.82786	66.833	3.08698	66.833	1.72394
67	7.41973	67	2.82785	67	3.08698	67	1.72394
67.167	7.41964	67.167	2.82785	67.167	3.08698	67.167	1.72394
67.333	7.42	67.333	2.82785	67.333	3.08697	67.333	1.72394
67.5	7.42031	67.5	2.82785	67.5	3.08696	67.5	1.72423
67.667	7.42017	67.667	2.82805	67.667	3.08696	67.667	1.72473
67.833	7.42003	67.833	2.82855	67.833	3.08716	67.833	1.72493
68	7.4199	68	2.82885	68	3.08766	68	1.72492
68.167	7.41976	68.167	2.82885	68.167	3.08796	68.167	1.72491
68.333	7.41962	68.333	2.82885	68.333	3.08796	68.333	1.72491
68.5	7.41979	68.5	2.82884	68.5	3.08796	68.5	1.72491
68.667	7.42015	68.667	2.82884	68.667	3.08796	68.667	1.72496
68.833	7.42022	68.833	2.82899	68.833	3.08796	68.833	1.72546
69	7.42008	69	2.82948	69	3.08795	69	1.72591
69.167	7.41993	69.167	2.82983	69.167	3.08795	69.167	1.72591
69.333	7.4198	69.333	2.82982	69.333	3.08805	69.333	1.72591
69.5	7.41966	69.5	2.82983	69.5	3.08855	69.5	1.72591
69.667	7.41953	69.667	2.82983	69.667	3.08895	69.667	1.72591
69.833	7.41939	69.833	2.82983	69.833	3.08895	69.833	1.72595
70	7.41945	70	2.82964	70	3.08851	70	1.72601
70.167	7.41981	70.167	2.82964	70.167	3.08801	70.167	1.72597
70.333	7.41997	70.333	2.82984	70.333	3.08795	70.333	1.72592
70.5	7.41984	70.5	2.82984	70.5	3.08795	70.5	1.72592
70.667	7.41971	70.667	2.82983	70.667	3.08834	70.667	1.72592
70.833	7.41956	70.833	2.82984	70.833	3.08885	70.833	1.72592
71	7.41942	71	2.82985	71	3.08896	71	1.72597
71.167	7.41929	71.167	2.83014	71.167	3.08896	71.167	1.72647
71.333	7.41915	71.333	2.83064	71.333	3.08895	71.333	1.72692
71.5	7.41901	71.5	2.83083	71.5	3.08895	71.5	1.72692
71.667	7.41887	71.667	2.83083	71.667	3.08896	71.667	1.72693
71.833	7.41874	71.833	2.83083	71.833	3.08896	71.833	1.72693
72	7.41861	72	2.83083	72	3.08895	72	1.72692
72.167	7.41847	72.167	2.83082	72.167	3.08894	72.167	1.72691
72.333	7.41834	72.333	2.83097	72.333	3.08919	72.333	1.7272
72.5	7.41821	72.5	2.83147	72.5	3.08969	72.5	1.7277
72.667	7.41808	72.667	2.83182	72.667	3.08994	72.667	1.72791
72.833	7.41839	72.833	2.83181	72.833	3.08994	72.833	1.7279
73	7.41876	73	2.8318	73	3.08994	73	1.7279
73.167	7.41868	73.167	2.8318	73.167	3.08994	73.167	1.72789
73.333	7.41855	73.333	2.8318	73.333	3.08993	73.333	1.72789
73.5	7.41842	73.5	2.8318	73.5	3.08993	73.5	1.72804
73.667	7.41828	73.667	2.83225	73.667	3.08994	73.667	1.72854
73.833	7.41815	73.833	2.83275	73.833	3.08998	73.833	1.72889
74	7.418	74	2.8328	74	3.09048	74	1.72889
74.167	7.41786	74.167	2.8328	74.167	3.09092	74.167	1.72889
74.333	7.41773	74.333	2.8327	74.333	3.09082	74.333	1.72879
74.5	7.41759	74.5	2.8322	74.5	3.09033	74.5	1.7283
74.667	7.41746	74.667	2.83181	74.667	3.08994	74.667	1.7279
74.833	7.41733	74.833	2.83206	74.833	3.08994	74.833	1.7284
75	7.4172	75	2.83256	75	3.08994	75	1.7289
75.167	7.41707	75.167	2.83281	75.167	3.08993	75.167	1.72889
75.333	7.41744	75.333	2.83281	75.333	3.08993	75.333	1.72889
75.5	7.4178	75.5	2.83281	75.5	3.08993	75.5	1.7289
75.667	7.41767	75.667	2.83281	75.667	3.09019	75.667	1.7289
75.833	7.41754	75.833	2.8328	75.833	3.09069	75.833	1.7289
76	7.4174	76	2.8329	76	3.09093	76	1.72904
76.167	7.41727	76.167	2.8334	76.167	3.09093	76.167	1.72954
76.333	7.41713	76.333	2.8338	76.333	3.09092	76.333	1.72989
76.5	7.417	76.5	2.83379	76.5	3.09091	76.5	1.72989
76.667	7.41687	76.667	2.83379	76.667	3.09091	76.667	1.72989
76.833	7.41673	76.833	2.83379	76.833	3.09091	76.833	1.72988
77	7.41659	77	2.83379	77	3.09091	77	1.72988
77.167	7.41646	77.167	2.83378	77.167	3.0909	77.167	1.73004
77.333	7.41633	77.333	2.83424	77.333	3.09105	77.333	1.73053
77.5	7.4162	77.5	2.83473	77.5	3.09155	77.5	1.73088
77.667	7.41607	77.667	2.83478	77.667	3.09189	77.667	1.73088
77.833	7.41594	77.833	2.83478	77.833	3.09189	77.833	1.73087
78	7.41581	78	2.83478	78	3.09188	78	1.73087
78.167	7.41569	78.167	2.83433	78.167	3.09143	78.167	1.73041
78.333	7.41556	78.333	2.83382	78.333	3.09093	78.333	1.72991
78.5	7.41542	78.5	2.83427	78.5	3.09088	78.5	1.72991
78.667	7.41529	78.667	2.83478	78.667	3.09089	78.667	1.73042
78.833	7.41515	78.833	2.83478	78.833	3.09089	78.833	1.73087
79	7.41502	79	2.83478	79	3.09089	79	1.73087
79.167	7.41499	79.167	2.83477	79.167	3.09124	79.167	1.73087
79.333	7.41536	79.333	2.83477	79.333	3.09174	79.333	1.73087
79.5	7.41564	79.5	2.83477	79.5	3.09189	79.5	1.73087
79.667	7.41551	79.667	2.83502	79.667	3.09189	79.667	1.73088
79.833	7.41537	79.833	2.83553	79.833	3.0919	79.833	1.73118
80	7.41525	80	2.83577	80	3.0919	80	1.73167
80.167	7.41512	80.167	2.83577	80.167	3.0919	80.167	1.73188
80.333	7.41499	80.333	2.83577	80.333	3.0919	80.333	1.73188
80.5	7.41486	80.5	2.83576	80.5	3.09189	80.5	1.73187
80.667	7.41473	80.667	2.83576	80.667	3.09188	80.667	1.73186
80.833	7.41459	80.833	2.83576	80.833	3.09188	80.833	1.73186
81	7.41446	81	2.83582	81	3.09143	81	1.7314
81.167	7.41433	81.167	2.83582	81.167	3.09103	81.167	1.73135
81.333	7.4142	81.333	2.83577	81.333	3.09148	81.333	1.73179
81.5	7.41407	81.5	2.83577	81.5	3.09188	81.5	1.73185
81.667	7.41394	81.667	2.83577	81.667	3.09188	81.667	1.73185
81.833	7.41381	81.833	2.83577	81.833	3.09188	81.833	1.73185
82	7.41368	82	2.83576	82	3.09188	82	1.73185
82.167	7.41405	82.167	2.83621	82.167	3.09187	82.167	1.73185
82.333	7.41442	82.333	2.83671	82.333	3.09187	82.333	1.732
82.5	7.41429	82.5	2.83676	82.5	3.09186	82.5	1.73249
82.667	7.41416	82.667	2.83676	82.667	3.09187	82.667	1.73285
82.833	7.41402	82.833	2.83676	82.833	3.09188	82.833	1.73285
83	7.41389	83	2.83676	83	3.09188	83	1.73285
83.167	7.41375	83.167	2.83676	83.167	3.09188	83.167	1.73285
83.333	7.41363	83.333	2.83721	83.333	3.09188	83.333	1.73285
83.5	7.4135	83.5	2.83771	83.5	3.09213	83.5	1.73285
83.667	7.41337	83.667	2.83776	83.667	3.09263	83.667	1.73314
83.833	7.41324	83.833	2.83775	83.833	3.09287	83.833	1.73364
84	7.41311	84	2.83734	84	3.09247	84	1.73344
84.167	7.41298	84.167	2.83684	84.167	3.09198	84.167	1.73294
84.333	7.41285	84.333	2.83675	84.333	3.09188	84.333	1.73284
84.5	7.41272	84.5	2.83725	84.5	3.09187	84.5	1.73283
84.667	7.41259	84.667	2.83774	84.667	3.09187	84.667	1.73283
84.833	7.41246	84.833	2.83775	84.833	3.09187	84.833	1.73284
85	7.41233	85	2.83775	85	3.09187	85	1.73304
85.167	7.4122	85.167	2.83774	85.167	3.09186	85.167	1.73354
85.333	7.41207	85.333	2.83774	85.333	3.09186	85.333	1.73383
85.5	7.41194	85.5	2.83774	85.5	3.09186	85.5	1.73383
85.667	7.41181	85.667	2.8382	85.667	3.09187	85.667	1.73383
85.833	7.41168	85.833	2.8387	85.833	3.09187	85.833	1.73383
86	7.41155	86	2.8385	86	3.09172	86	1.73358
86.167	7.41142	86.167	2.838	86.167	3.09171	86.167	1.73307
86.333	7.41129	86.333	2.83775	86.333	3.09187	86.333	1.73302
86.5	7.41117	86.5	2.83775	86.5	3.09187	86.5	1.73353
86.667	7.41104	86.667	2.83775	86.667	3.09187	86.667	1.73383
86.833	7.41091	86.833	2.83819	86.833	3.09187	86.833	1.73383
87	7.41079	87	2.83868	87	3.09187	87	1.73383
87.167	7.41066	87.167	2.83873	87.167	3.09186	87.167	1.73383
87.333	7.41054	87.333	2.83872	87.333	3.09186	87.333	1.73383
87.5	7.41041	87.5	2.83872	87.5	3.09186	87.5	1.73383
87.667	7.41028	87.667	2.83872	87.667	3.09186	87.667	1.73413
87.833	7.41016	87.833	2.83872	87.833	3.09186	87.833	1.73462
88	7.41004	88	2.83922	88	3.09185	88	1.73482
88.167	7.40991	88.167	2.83972	88.167	3.09229	88.167	1.73482
88.333	7.40978	88.333	2.83972	88.333	3.09279	88.333	1.73482
88.5	7.40966	88.5	2.83972	88.5	3.09284	88.5	1.73482
88.667	7.40954	88.667	2.83972	88.667	3.09284	88.667	1.73482
88.833	7.40941	88.833	2.83972	88.833	3.09285	88.833	1.73482
89	7.40928	89	2.83973	89	3.09285	89	1.73508
89.167	7.40915	89.167	2.84003	89.167	3.09286	89.167	1.73558
89.333	7.40902	89.333	2.84053	89.333	3.09287	89.333	1.73583
89.5	7.4089	89.5	2.84037	89.5	3.09252	89.5	1.73548
89.667	7.40878	89.667	2.83987	89.667	3.09202	89.667	1.73498
89.833	7.40866	89.833	2.83972	89.833	3.09186	89.833	1.73483
90	7.40854	90	2.83972	90	3.09186	90	1.73483
90.167	7.40841	90.167	2.83971	90.167	3.09185	90.167	1.73482
90.333	7.40829	90.333	2.83991	90.333	3.09185	90.333	1.73491
90.5	7.40812	90.5	2.84041	90.5	3.09185	90.5	1.73541
90.667	7.40735	90.667	2.84071	90.667	3.09186	90.667	1.73582
90.833	7.40612	90.833	2.8407	90.833	3.09185	90.833	1.73582
91	7.40514	91	2.8407	91	3.09185	91	1.73582
91.167	7.40437	91.167	2.8407	91.167	3.09185	91.167	1.73582
91.333	7.40375	91.333	2.8407	91.333	3.09215	91.333	1.73582
91.5	7.40352	91.5	2.8411	91.5	3.09264	91.5	1.73582
91.667	7.4039	91.667	2.84161	91.667	3.09285	91.667	1.73583
91.833	7.40418	91.833	2.84171	91.833	3.09285	91.833	1.73592
92	7.40431	92	2.84171	92	3.09284	92	1.73642
92.167	7.40469	92.167	2.84131	92.167	3.09244	92.167	1.73642
92.333	7.40482	92.333	2.8408	92.333	3.09194	92.333	1.73592
92.5	7.40469	92.5	2.84095	92.5	3.09184	92.5	1.73581
92.667	7.40457	92.667	2.84145	92.667	3.09183	92.667	1.73581
92.833	7.40445	92.833	2.8417	92.833	3.09183	92.833	1.7358
93	7.40433	93	2.8417	93	3.09183	93	1.7358
93.167	7.40421	93.167	2.84171	93.167	3.09183	93.167	1.73585
93.333	7.40408	93.333	2.8417	93.333	3.09183	93.333	1.73635
93.5	7.40396	93.5	2.8417	93.5	3.09183	93.5	1.7368
93.667	7.40384	93.667	2.84151	93.667	3.09134	93.667	1.73631
93.833	7.40372	93.833	2.84151	93.833	3.09085	93.833	1.73582
94	7.4036	94	2.84171	94	3.09085	94	1.73582
94.167	7.40348	94.167	2.8417	94.167	3.09085	94.167	1.73582
94.333	7.40336	94.333	2.8417	94.333	3.09085	94.333	1.73581
94.5	7.40323	94.5	2.84169	94.5	3.09085	94.5	1.73581
94.667	7.40311	94.667	2.84168	94.667	3.09085	94.667	1.7361
94.833	7.40299	94.833	2.84214	94.833	3.09084	94.833	1.7366
95	7.40287	95	2.84264	95	3.09084	95	1.73679
95.167	7.40276	95.167	2.84268	95.167	3.09084	95.167	1.73679
95.333	7.40263	95.333	2.84268	95.333	3.09084	95.333	1.7368
95.5	7.40251	95.5	2.84268	95.5	3.09083	95.5	1.73681
95.667	7.40238	95.667	2.84268	95.667	3.09083	95.667	1.7368
95.833	7.40226	95.833	2.84283	95.833	3.09083	95.833	1.7368
96	7.4021	96	2.84303	96	3.09053	96	1.7365
96.167	7.40148	96.167	2.84287	96.167	3.09003	96.167	1.73625
96.333	7.40091	96.333	2.84267	96.333	3.08983	96.333	1.73655
96.5	7.40079	96.5	2.84267	96.5	3.08982	96.5	1.7368
96.667	7.40067	96.667	2.84267	96.667	3.08982	96.667	1.7368
96.833	7.40056	96.833	2.84266	96.833	3.08982	96.833	1.7368
97	7.40044	97	2.84291	97	3.08982	97	1.7368
97.167	7.40032	97.167	2.8434	97.167	3.08982	97.167	1.7368
97.333	7.4002	97.333	2.84365	97.333	3.08982	97.333	1.7368
97.5	7.40007	97.5	2.84365	97.5	3.09028	97.5	1.737
97.667	7.39955	97.667	2.84341	97.667	3.09053	97.667	1.73725
97.833	7.39894	97.833	2.84291	97.833	3.09008	97.833	1.73706
98	7.39872	98	2.84265	98	3.08983	98	1.73681
98.167	7.3986	98.167	2.84265	98.167	3.08983	98.167	1.7368
98.333	7.39849	98.333	2.84304	98.333	3.08982	98.333	1.7368
98.5	7.39836	98.5	2.84354	98.5	3.08982	98.5	1.7368
98.667	7.39825	98.667	2.84364	98.667	3.08982	98.667	1.7368
98.833	7.39813	98.833	2.84359	98.833	3.08977	98.833	1.73676
99	7.39751	99	2.84309	99	3.08928	99	1.73645
99.167	7.39689	99.167	2.84264	99.167	3.08882	99.167	1.7365
99.333	7.39678	99.333	2.84264	99.333	3.08882	99.333	1.73679
99.5	7.39666	99.5	2.84278	99.5	3.08881	99.5	1.73679
99.667	7.39654	99.667	2.84328	99.667	3.08881	99.667	1.73679
99.833	7.39642	99.833	2.84363	99.833	3.08881	99.833	1.73679
100	7.3963	100	2.84363	100	3.08882	100	1.73679
100.167	7.39578	100.167	2.84363	100.167	3.08882	100.167	1.73679
100.333	7.39517	100.333	2.84363	100.333	3.08881	100.333	1.73679
100.5	7.39496	100.5	2.84363	100.5	3.08881	100.5	1.73694
100.667	7.39484	100.667	2.84368	100.667	3.08881	100.667	1.73744
100.833	7.39472	100.833	2.84403	100.833	3.08866	100.833	1.73765
101	7.39461	101	2.84398	101	3.08816	101	1.73715
101.167	7.39414	101.167	2.84362	101.167	3.08781	101.167	1.73679
101.333	7.39352	101.333	2.84362	101.333	3.08781	101.333	1.73679
101.5	7.39325	101.5	2.84362	101.5	3.08781	101.5	1.73678
101.667	7.39313	101.667	2.84362	101.667	3.08781	101.667	1.73678
101.833	7.39301	101.833	2.84407	101.833	3.08781	101.833	1.73678
102	7.39289	102	2.84457	102	3.0878	102	1.73708
102.167	7.39233	102.167	2.84462	102.167	3.0878	102.167	1.73758
102.333	7.39172	102.333	2.84427	102.333	3.08745	102.333	1.73743
102.5	7.39155	102.5	2.84377	102.5	3.08694	102.5	1.73693
102.667	7.39144	102.667	2.84361	102.667	3.08679	102.667	1.73678
102.833	7.39132	102.833	2.84361	102.833	3.08679	102.833	1.73678
103	7.39116	103	2.84407	103	3.08678	103	1.73678
103.167	7.39054	103.167	2.84457	103.167	3.08679	103.167	1.73678
103.333	7.38997	103.333	2.84462	103.333	3.0868	103.333	1.73678
103.5	7.38986	103.5	2.84462	103.5	3.08679	103.5	1.73693
103.667	7.38974	103.667	2.84461	103.667	3.08679	103.667	1.73743
103.833	7.38938	103.833	2.84426	103.833	3.08644	103.833	1.73744
104	7.38876	104	2.84407	104	3.08594	104	1.73694
104.167	7.38839	104.167	2.84442	104.167	3.08579	104.167	1.73679
104.333	7.38828	104.333	2.84462	104.333	3.08578	104.333	1.73679
104.5	7.38816	104.5	2.84461	104.5	3.08578	104.5	1.73679
104.667	7.38759	104.667	2.84461	104.667	3.08578	104.667	1.73679
104.833	7.38698	104.833	2.84461	104.833	3.08577	104.833	1.73679
105	7.38682	105	2.84461	105	3.08577	105	1.73679
105.167	7.3867	105.167	2.84486	105.167	3.08577	105.167	1.73714
105.333	7.38649	105.333	2.84535	105.333	3.08578	105.333	1.73764
105.5	7.38588	105.5	2.8456	105.5	3.08578	105.5	1.73779
105.667	7.38536	105.667	2.8453	105.667	3.08548	105.667	1.73749
105.833	7.38525	105.833	2.84481	105.833	3.08497	105.833	1.73699
106	7.38508	106	2.84461	106	3.08477	106	1.73679
106.167	7.38446	106.167	2.84466	106.167	3.08477	106.167	1.73679
106.333	7.38389	106.333	2.84516	106.333	3.08477	106.333	1.73679
106.5	7.38377	106.5	2.8456	106.5	3.08476	106.5	1.73678
106.667	7.38366	106.667	2.84561	106.667	3.08475	106.667	1.73713
106.833	7.38305	106.833	2.84561	106.833	3.08476	106.833	1.73763
107	7.38244	107	2.84526	107	3.08441	107	1.73743
107.167	7.38232	107.167	2.84476	107.167	3.08391	107.167	1.73693
107.333	7.38221	107.333	2.84472	107.333	3.08377	107.333	1.73678
107.5	7.38175	107.5	2.84522	107.5	3.08377	107.5	1.73678
107.667	7.38114	107.667	2.84562	107.667	3.08378	107.667	1.73678
107.833	7.38088	107.833	2.84562	107.833	3.08378	107.833	1.73678
108	7.38077	108	2.84562	108	3.08377	108	1.73678
108.167	7.3803	108.167	2.84561	108.167	3.08377	108.167	1.73698
108.333	7.37969	108.333	2.84516	108.333	3.08332	108.333	1.73703
108.5	7.37943	108.5	2.84496	108.5	3.08282	108.5	1.73682
108.667	7.37922	108.667	2.84541	108.667	3.08277	108.667	1.73677
108.833	7.37861	108.833	2.84561	108.833	3.08272	108.833	1.73677
109	7.3781	109	2.84561	109	3.08222	109	1.73678
109.167	7.37798	109.167	2.84561	109.167	3.08177	109.167	1.73678
109.333	7.37761	109.333	2.84561	109.333	3.08177	109.333	1.73678
109.5	7.377	109.5	2.84561	109.5	3.08177	109.5	1.73677
109.667	7.37664	109.667	2.84581	109.667	3.08177	109.667	1.73677
109.833	7.37653	109.833	2.84616	109.833	3.08162	109.833	1.73687
110	7.37606	110	2.84596	110	3.08112	110	1.73687
110.167	7.37545	110.167	2.84561	110.167	3.08076	110.167	1.73677
110.333	7.37519	110.333	2.84561	110.333	3.08076	110.333	1.73676
110.5	7.37488	110.5	2.84561	110.5	3.08076	110.5	1.73676
110.667	7.37426	110.667	2.8456	110.667	3.08076	110.667	1.73676
110.833	7.37385	110.833	2.8461	110.833	3.08076	110.833	1.73676
111	7.37364	111	2.8466	111	3.08077	111	1.73676
111.167	7.37303	111.167	2.8466	111.167	3.08077	111.167	1.73676
111.333	7.37252	111.333	2.84646	111.333	3.08063	111.333	1.73677
111.5	7.3724	111.5	2.84596	111.5	3.08013	111.5	1.73677
111.667	7.37179	111.667	2.8456	111.667	3.07978	111.667	1.73676
111.833	7.37118	111.833	2.84595	111.833	3.07977	111.833	1.73676
112	7.37107	112	2.84646	112	3.07978	112	1.73676
112.167	7.37061	112.167	2.84661	112.167	3.07977	112.167	1.73676
112.333	7.37	112.333	2.8466	112.333	3.07977	112.333	1.73676
112.5	7.36974	112.5	2.8466	112.5	3.07977	112.5	1.73676
112.667	7.36928	112.667	2.84661	112.667	3.07977	112.667	1.73676
112.833	7.36867	112.833	2.84666	112.833	3.07972	112.833	1.73686
113	7.36841	113	2.84666	113	3.07922	113	1.73685
113.167	7.36784	113.167	2.84661	113.167	3.07877	113.167	1.73675
113.333	7.36723	113.333	2.84661	113.333	3.07877	113.333	1.73675
113.5	7.36697	113.5	2.84661	113.5	3.07877	113.5	1.73676
113.667	7.36636	113.667	2.84661	113.667	3.07877	113.667	1.73675
113.833	7.36585	113.833	2.8466	113.833	3.07876	113.833	1.73675
114	7.36549	114	2.84689	114	3.07876	114	1.73675
114.167	7.36488	114.167	2.84739	114.167	3.07876	114.167	1.73674
114.333	7.36452	114.333	2.84734	114.333	3.07851	114.333	1.73649
114.5	7.36411	114.5	2.84684	114.5	3.07801	114.5	1.73644
114.667	7.3635	114.667	2.84659	114.667	3.07776	114.667	1.73669
114.833	7.36319	114.833	2.84659	114.833	3.07776	114.833	1.73674
115	7.36283	115	2.8467	115	3.07777	115	1.73674
115.167	7.36222	115.167	2.8472	115.167	3.07776	115.167	1.73674
115.333	7.36187	115.333	2.8476	115.333	3.07777	115.333	1.73675
115.5	7.36141	115.5	2.8476	115.5	3.07777	115.5	1.73675
115.667	7.3608	115.667	2.8476	115.667	3.07777	115.667	1.73675
115.833	7.36054	115.833	2.84741	115.833	3.07756	115.833	1.73655
116	7.35993	116	2.84691	116	3.07707	116	1.73635
116.167	7.35932	116.167	2.84711	116.167	3.07657	116.167	1.73655
116.333	7.35901	116.333	2.8476	116.333	3.07607	116.333	1.73674
116.5	7.3584	116.5	2.84761	116.5	3.07577	116.5	1.73675
116.667	7.35799	116.667	2.84761	116.667	3.07577	116.667	1.73675
116.833	7.35763	116.833	2.84761	116.833	3.07578	116.833	1.73675
117	7.35702	117	2.84761	117	3.07578	117	1.73675
117.167	7.35667	117.167	2.848	117.167	3.07578	117.167	1.73674
117.333	7.35626	117.333	2.8485	117.333	3.07577	117.333	1.73674
117.5	7.35564	117.5	2.8486	117.5	3.07577	117.5	1.73719
117.667	7.35533	117.667	2.8482	117.667	3.07537	117.667	1.7373
117.833	7.35477	117.833	2.8477	117.833	3.07487	117.833	1.73684
118	7.35417	118	2.8476	118	3.07477	118	1.73675
118.167	7.35381	118.167	2.84785	118.167	3.07477	118.167	1.73675
118.333	7.3532	118.333	2.84835	118.333	3.07477	118.333	1.73676
118.5	7.35279	118.5	2.8486	118.5	3.07477	118.5	1.73676
118.667	7.35228	118.667	2.8486	118.667	3.07477	118.667	1.73675
118.833	7.35167	118.833	2.8486	118.833	3.07477	118.833	1.73675
119	7.35122	119	2.8486	119	3.07477	119	1.73695
119.167	7.35061	119.167	2.84885	119.167	3.07457	119.167	1.73725
119.333	7.35026	119.333	2.84885	119.333	3.07407	119.333	1.73705
119.5	7.34965	119.5	2.8486	119.5	3.07377	119.5	1.73676
119.667	7.34904	119.667	2.84859	119.667	3.07376	119.667	1.73676
119.833	7.34873	119.833	2.84859	119.833	3.07377	119.833	1.73675
120	7.34812	120	2.84859	120	3.07377	120	1.73675
120.167	7.34772	120.167	2.84899	120.167	3.07377	120.167	1.73676
120.333	7.34726	120.333	2.84949	120.333	3.07377	120.333	1.73675
120.5	7.34666	120.5	2.84959	120.5	3.07377	120.5	1.73675
120.667	7.3464	120.667	2.84959	120.667	3.07377	120.667	1.73719
120.833	7.34585	120.833	2.84959	120.833	3.07377	120.833	1.73769
121	7.34524	121	2.84929	121	3.07341	121	1.73739
121.167	7.34509	121.167	2.84929	121.167	3.07292	121.167	1.73689
121.333	7.34448	121.333	2.84959	121.333	3.07277	121.333	1.73674
121.5	7.34387	121.5	2.84959	121.5	3.07276	121.5	1.73675
121.667	7.34366	121.667	2.84959	121.667	3.07276	121.667	1.73674
121.833	7.34306	121.833	2.84959	121.833	3.07276	121.833	1.73675
122	7.34255	122	2.84969	122	3.07276	122	1.73675
122.167	7.34224	122.167	2.85019	122.167	3.07276	122.167	1.73705
122.333	7.34164	122.333	2.85059	122.333	3.07276	122.333	1.73755
122.5	7.34123	122.5	2.85059	122.5	3.07276	122.5	1.73775
122.667	7.34082	122.667	2.85059	122.667	3.07276	122.667	1.73775
122.833	7.34021	122.833	2.85059	122.833	3.07276	122.833	1.73775
123	7.33991	123	2.85079	123	3.07276	123	1.73776
123.167	7.33946	123.167	2.85119	123.167	3.07266	123.167	1.73766
123.333	7.33885	123.333	2.85098	123.333	3.07216	123.333	1.73716
123.5	7.3386	123.5	2.85058	123.5	3.07176	123.5	1.73675
123.667	7.33814	123.667	2.85058	123.667	3.07176	123.667	1.73675
123.833	7.33753	123.833	2.85058	123.833	3.07177	123.833	1.7369
124	7.33727	124	2.85099	124	3.07177	124	1.7374
124.167	7.33672	124.167	2.85149	124.167	3.07177	124.167	1.73776
124.333	7.33612	124.333	2.85159	124.333	3.07177	124.333	1.73776
124.5	7.33586	124.5	2.85158	124.5	3.07176	124.5	1.73775
124.667	7.33526	124.667	2.85158	124.667	3.07176	124.667	1.73775
124.833	7.33476	124.833	2.85163	124.833	3.07176	124.833	1.73775
125	7.33455	125	2.85213	125	3.07176	125	1.73775
125.167	7.33395	125.167	2.85257	125.167	3.07176	125.167	1.73775
125.333	7.33344	125.333	2.85227	125.333	3.07146	125.333	1.73745
125.5	7.33329	125.5	2.85177	125.5	3.07096	125.5	1.7374
125.667	7.33269	125.667	2.85157	125.667	3.07075	125.667	1.7377
125.833	7.33213	125.833	2.85207	125.833	3.07075	125.833	1.73775
126	7.33203	126	2.85257	126	3.07075	126	1.73775
126.167	7.33157	126.167	2.85257	126.167	3.07075	126.167	1.73774
126.333	7.33097	126.333	2.85257	126.333	3.07075	126.333	1.73774
126.5	7.33072	126.5	2.85258	126.5	3.07075	126.5	1.73774
126.667	7.33051	126.667	2.85268	126.667	3.07076	126.667	1.73775
126.833	7.32991	126.833	2.85318	126.833	3.07076	126.833	1.73775
127	7.32941	127	2.85358	127	3.07075	127	1.7382
127.167	7.3293	127.167	2.85358	127.167	3.0712	127.167	1.7387
127.333	7.32889	127.333	2.85358	127.333	3.0717	127.333	1.73875
127.5	7.32829	127.5	2.85357	127.5	3.07175	127.5	1.73874
127.667	7.32799	127.667	2.85398	127.667	3.07175	127.667	1.73874
127.833	7.32788	127.833	2.85448	127.833	3.07176	127.833	1.73875
128	7.32743	128	2.85423	128	3.07141	128	1.7384
128.167	7.32682	128.167	2.85373	128.167	3.07091	128.167	1.7379
128.333	7.32657	128.333	2.85358	128.333	3.07075	128.333	1.73774
128.5	7.32647	128.5	2.85402	128.5	3.07075	128.5	1.73774
128.667	7.32602	128.667	2.85452	128.667	3.07075	128.667	1.73799
128.833	7.32542	128.833	2.85457	128.833	3.07075	128.833	1.73848
129	7.32516	129	2.85457	129	3.07075	129	1.73873
129.167	7.32506	129.167	2.85457	129.167	3.07075	129.167	1.73874
129.333	7.32476	129.333	2.85462	129.333	3.07076	129.333	1.73874
129.5	7.32416	129.5	2.85512	129.5	3.07076	129.5	1.73874
129.667	7.32376	129.667	2.85557	129.667	3.07076	129.667	1.73875
129.833	7.32365	129.833	2.85557	129.833	3.07075	129.833	1.73875
130	7.3234	130	2.85557	130	3.07076	130	1.73875
130.167	7.3228	130.167	2.85557	130.167	3.07076	130.167	1.73875
130.333	7.32235	130.333	2.85572	130.333	3.07126	130.333	1.73915
130.5	7.32225	130.5	2.85622	130.5	3.07176	130.5	1.73965
130.667	7.32214	130.667	2.85657	130.667	3.07176	130.667	1.73974
130.833	7.32154	130.833	2.85657	130.833	3.07176	130.833	1.73974
131	7.32094	131	2.85657	131	3.07176	131	1.73975
131.167	7.32084	131.167	2.85697	131.167	3.07176	131.167	1.73975
131.333	7.32073	131.333	2.85746	131.333	3.07175	131.333	1.73975
131.5	7.32063	131.5	2.85756	131.5	3.07176	131.5	1.73975
131.667	7.32013	131.667	2.85757	131.667	3.07176	131.667	1.73975
131.833	7.31953	131.833	2.85756	131.833	3.07176	131.833	1.73975
132	7.31933	132	2.85756	132	3.07131	132	1.7397
132.167	7.31923	132.167	2.85756	132.167	3.07081	132.167	1.7397
132.333	7.31913	132.333	2.85756	132.333	3.07076	132.333	1.73975
132.5	7.31903	132.5	2.85756	132.5	3.07076	132.5	1.73975
132.667	7.31862	132.667	2.85756	132.667	3.07076	132.667	1.73975
132.833	7.31802	132.833	2.85766	132.833	3.07091	132.833	1.73975
133	7.31772	133	2.85816	133	3.0714	133	1.73975
133.167	7.31762	133.167	2.85857	133.167	3.07175	133.167	1.73975
133.333	7.31751	133.333	2.85856	133.333	3.07175	133.333	1.73975
133.5	7.31741	133.5	2.85856	133.5	3.07175	133.5	1.73975
133.667	7.31732	133.667	2.85871	133.667	3.07175	133.667	1.73985
133.833	7.31702	133.833	2.85921	133.833	3.07175	133.833	1.74035
134	7.31642	134	2.85956	134	3.07175	134	1.74075
134.167	7.31602	134.167	2.85956	134.167	3.07175	134.167	1.74074
134.333	7.31592	134.333	2.85966	134.333	3.07174	134.333	1.74074
134.5	7.31582	134.5	2.86015	134.5	3.07174	134.5	1.74074
134.667	7.31572	134.667	2.86055	134.667	3.07174	134.667	1.74074
134.833	7.31562	134.833	2.86055	134.833	3.07174	134.833	1.74074
135	7.31552	135	2.8606	135	3.07184	135	1.74074
135.167	7.31542	135.167	2.86109	135.167	3.07234	135.167	1.74073
135.333	7.31507	135.333	2.86155	135.333	3.07274	135.333	1.74099
135.5	7.31447	135.5	2.86155	135.5	3.07274	135.5	1.74149
135.667	7.31412	135.667	2.86156	135.667	3.07274	135.667	1.74174
135.833	7.31401	135.833	2.86155	135.833	3.07274	135.833	1.74174
136	7.31391	136	2.86205	136	3.07273	136	1.74173
136.167	7.31382	136.167	2.86254	136.167	3.07273	136.167	1.74172
136.333	7.31372	136.333	2.86254	136.333	3.07273	136.333	1.74172
136.5	7.31362	136.5	2.86254	136.5	3.07273	136.5	1.74171
136.667	7.31352	136.667	2.86279	136.667	3.07273	136.667	1.74171
136.833	7.31342	136.833	2.8633	136.833	3.07308	136.833	1.74172
137	7.31302	137	2.86355	137	3.07358	137	1.74217
137.167	7.31242	137.167	2.86355	137.167	3.07374	137.167	1.74268
137.333	7.31213	137.333	2.86355	137.333	3.07375	137.333	1.74273
137.5	7.31203	137.5	2.86355	137.5	3.07375	137.5	1.74272
137.667	7.31193	137.667	2.86354	137.667	3.07375	137.667	1.74273
137.833	7.31183	137.833	2.86385	137.833	3.07375	137.833	1.74273
138	7.31173	138	2.86435	138	3.07374	138	1.74273
138.167	7.31163	138.167	2.86454	138.167	3.07374	138.167	1.74273
138.333	7.31153	138.333	2.86414	138.333	3.07334	138.333	1.74233
138.5	7.31144	138.5	2.86365	138.5	3.07284	138.5	1.74233
138.667	7.31134	138.667	2.8636	138.667	3.07289	138.667	1.74273
138.833	7.31124	138.833	2.86409	138.833	3.07339	138.833	1.74272
139	7.31114	139	2.86454	139	3.07374	139	1.74273
139.167	7.31104	139.167	2.86454	139.167	3.07374	139.167	1.74273
139.333	7.31094	139.333	2.86454	139.333	3.07373	139.333	1.74273
139.5	7.31085	139.5	2.86478	139.5	3.07373	139.5	1.74273
139.667	7.31075	139.667	2.86529	139.667	3.07373	139.667	1.74273
139.833	7.31065	139.833	2.86553	139.833	3.07373	139.833	1.74273
140	7.31055	140	2.86553	140	3.07373	140	1.74273
140.167	7.31045	140.167	2.86554	140.167	3.07373	140.167	1.74323
140.333	7.31035	140.333	2.86584	140.333	3.07403	140.333	1.74373
140.5	7.31025	140.5	2.86634	140.5	3.07453	140.5	1.74373
140.667	7.31015	140.667	2.86654	140.667	3.07474	140.667	1.74373
140.833	7.31005	140.833	2.86654	140.833	3.07474	140.833	1.74373
141	7.30996	141	2.86654	141	3.07473	141	1.74373
141.167	7.30986	141.167	2.86674	141.167	3.07473	141.167	1.74373
141.333	7.30976	141.333	2.86724	141.333	3.07473	141.333	1.74373
141.5	7.30967	141.5	2.86754	141.5	3.07473	141.5	1.74373
141.667	7.30957	141.667	2.86754	141.667	3.07473	141.667	1.74393
141.833	7.30948	141.833	2.86753	141.833	3.07523	141.833	1.74443
142	7.30938	142	2.86778	142	3.07574	142	1.74473
142.167	7.30928	142.167	2.86828	142.167	3.07574	142.167	1.74473
142.333	7.30918	142.333	2.86854	142.333	3.07574	142.333	1.74473
142.5	7.30909	142.5	2.86854	142.5	3.07574	142.5	1.74473
142.667	7.309	142.667	2.86854	142.667	3.07574	142.667	1.74473
142.833	7.3089	142.833	2.86878	142.833	3.07574	142.833	1.74473
143	7.3088	143	2.86927	143	3.07573	143	1.74472
143.167	7.30871	143.167	2.86952	143.167	3.07588	143.167	1.74472
143.333	7.30861	143.333	2.86952	143.333	3.07638	143.333	1.74472
143.5	7.30852	143.5	2.86956	143.5	3.07673	143.5	1.74506
143.667	7.30842	143.667	2.87006	143.667	3.07672	143.667	1.74556
143.833	7.30832	143.833	2.87052	143.833	3.07673	143.833	1.74572
144	7.30822	144	2.87052	144	3.07673	144	1.74572
144.167	7.30813	144.167	2.87051	144.167	3.07673	144.167	1.74572
144.333	7.30803	144.333	2.87071	144.333	3.07673	144.333	1.74572
144.5	7.30794	144.5	2.87121	144.5	3.07673	144.5	1.74572
144.667	7.30784	144.667	2.87151	144.667	3.07712	144.667	1.74572
144.833	7.30774	144.833	2.87151	144.833	3.07762	144.833	1.74572
145	7.30765	145	2.87151	145	3.07772	145	1.74572
145.167	7.30755	145.167	2.87157	145.167	3.07773	145.167	1.74572
145.333	7.30746	145.333	2.87207	145.333	3.07773	145.333	1.74572
145.5	7.30736	145.5	2.87252	145.5	3.07773	145.5	1.74583
145.667	7.30727	145.667	2.87252	145.667	3.07773	145.667	1.74633
145.833	7.30717	145.833	2.87252	145.833	3.07773	145.833	1.74673
146	7.30707	146	2.87252	146	3.07803	146	1.74673
146.167	7.30697	146.167	2.87252	146.167	3.07854	146.167	1.74673
146.333	7.30688	146.333	2.87302	146.333	3.07874	146.333	1.74673
146.5	7.30679	146.5	2.87352	146.5	3.07874	146.5	1.74672
146.667	7.30669	146.667	2.87352	146.667	3.07873	146.667	1.74673
146.833	7.3066	146.833	2.87352	146.833	3.07873	146.833	1.74672
147	7.3065	147	2.87353	147	3.07873	147	1.74672
147.167	7.30641	147.167	2.87373	147.167	3.07903	147.167	1.74698
147.333	7.30631	147.333	2.87423	147.333	3.07953	147.333	1.74747
147.5	7.30622	147.5	2.87453	147.5	3.07973	147.5	1.74772
147.667	7.30613	147.667	2.87452	147.667	3.07973	147.667	1.74772
147.833	7.30603	147.833	2.87452	147.833	3.07973	147.833	1.74772
148	7.30594	148	2.87502	148	3.07973	148	1.74773
148.167	7.30584	148.167	2.87552	148.167	3.07973	148.167	1.74773
148.333	7.30575	148.333	2.87552	148.333	3.07983	148.333	1.74773
148.5	7.30566	148.5	2.87552	148.5	3.08033	148.5	1.74772
148.667	7.30556	148.667	2.87551	148.667	3.08072	148.667	1.74807
148.833	7.30547	148.833	2.87601	148.833	3.08072	148.833	1.74857
149	7.30537	149	2.87652	149	3.08072	149	1.74872
149.167	7.30528	149.167	2.87652	149.167	3.08072	149.167	1.74872
149.333	7.30518	149.333	2.87652	149.333	3.08072	149.333	1.74872
149.5	7.30509	149.5	2.87652	149.5	3.08078	149.5	1.74872
149.667	7.305	149.667	2.87657	149.667	3.08128	149.667	1.74872
149.833	7.3049	149.833	2.87707	149.833	3.08172	149.833	1.74872
150	7.30511	150	2.87752	150	3.08172	150	1.74871
150.167	7.30552	150.167	2.87751	150.167	3.08171	150.167	1.74871
150.333	7.30562	150.333	2.8775	150.333	3.08171	150.333	1.7487
150.5	7.30553	150.5	2.8775	150.5	3.08171	150.5	1.74881
150.667	7.30543	150.667	2.8775	150.667	3.08191	150.667	1.74931
150.833	7.30534	150.833	2.8775	150.833	3.08241	150.833	1.74971
151	7.30525	151	2.8778	151	3.08271	151	1.74971
151.167	7.30516	151.167	2.8783	151.167	3.08271	151.167	1.74971
151.333	7.30507	151.333	2.87849	151.333	3.08271	151.333	1.7497
151.5	7.30498	151.5	2.87849	151.5	3.08271	151.5	1.74971
151.667	7.30489	151.667	2.87849	151.667	3.08271	151.667	1.74971
151.833	7.30479	151.833	2.87855	151.833	3.08276	151.833	1.74971
152	7.3047	152	2.87905	152	3.08326	152	1.7497
152.167	7.3046	152.167	2.87949	152.167	3.08371	152.167	1.7497
152.333	7.30451	152.333	2.8795	152.333	3.08371	152.333	1.7501
152.5	7.30442	152.5	2.87949	152.5	3.08371	152.5	1.7506
152.667	7.30438	152.667	2.87954	152.667	3.08371	152.667	1.7507
152.833	7.30479	152.833	2.88005	152.833	3.08371	152.833	1.7507
153	7.30515	153	2.8805	153	3.08381	153	1.75071
153.167	7.30505	153.167	2.8805	153.167	3.08431	153.167	1.75071
153.333	7.30496	153.333	2.8805	153.333	3.08472	153.333	1.75071
153.5	7.30487	153.5	2.8805	153.5	3.08472	153.5	1.75071
153.667	7.30478	153.667	2.88085	153.667	3.08471	153.667	1.75071
153.833	7.30468	153.833	2.88135	153.833	3.08471	153.833	1.75096
154	7.30459	154	2.88149	154	3.08471	154	1.75146
154.167	7.3045	154.167	2.88149	154.167	3.08486	154.167	1.75171
154.333	7.30441	154.333	2.88149	154.333	3.08536	154.333	1.75171
154.5	7.30431	154.5	2.88149	154.5	3.08571	154.5	1.7517
154.667	7.30422	154.667	2.88149	154.667	3.08571	154.667	1.7517
154.833	7.30413	154.833	2.88184	154.833	3.08571	154.833	1.75171
155	7.30404	155	2.88235	155	3.08571	155	1.75171
155.167	7.30414	155.167	2.8825	155.167	3.08571	155.167	1.75171
155.333	7.30455	155.333	2.88249	155.333	3.08616	155.333	1.75171
155.5	7.30476	155.5	2.88249	155.5	3.08666	155.5	1.75215
155.667	7.30467	155.667	2.88248	155.667	3.0867	155.667	1.75265
155.833	7.30458	155.833	2.88248	155.833	3.0867	155.833	1.7527
156	7.30449	156	2.88273	156	3.0867	156	1.7527
156.167	7.3044	156.167	2.88324	156.167	3.0867	156.167	1.7527
156.333	7.30431	156.333	2.88349	156.333	3.0867	156.333	1.7527
156.5	7.30422	156.5	2.88349	156.5	3.08715	156.5	1.7527
156.667	7.30413	156.667	2.88349	156.667	3.08765	156.667	1.7527
156.833	7.30404	156.833	2.88349	156.833	3.0877	156.833	1.7527
157	7.30395	157	2.88349	157	3.0877	157	1.7527
157.167	7.30415	157.167	2.88398	157.167	3.08769	157.167	1.7527
157.333	7.30456	157.333	2.88448	157.333	3.08769	157.333	1.7528
157.5	7.30467	157.5	2.88448	157.5	3.08799	157.5	1.7533
157.667	7.30458	157.667	2.88448	157.667	3.08849	157.667	1.75369
157.833	7.30449	157.833	2.88448	157.833	3.08868	157.833	1.75369
158	7.3044	158	2.88448	158	3.08868	158	1.75369
158.167	7.30431	158.167	2.88448	158.167	3.08868	158.167	1.75369
158.333	7.30422	158.333	2.88498	158.333	3.08869	158.333	1.75369
158.5	7.30413	158.5	2.88548	158.5	3.08889	158.5	1.7537
158.667	7.30404	158.667	2.88548	158.667	3.0894	158.667	1.7537
158.833	7.30395	158.833	2.88548	158.833	3.0897	158.833	1.7537
159	7.30386	159	2.88548	159	3.0897	159	1.7537
159.167	7.30377	159.167	2.88548	159.167	3.0897	159.167	1.7541
159.333	7.30368	159.333	2.88558	159.333	3.0897	159.333	1.7546
159.5	7.3036	159.5	2.88608	159.5	3.0897	159.5	1.7547
159.667	7.30386	159.667	2.88648	159.667	3.08995	159.667	1.7547
159.833	7.30426	159.833	2.88648	159.833	3.09045	159.833	1.75471
160	7.30432	160	2.88649	160	3.0907	160	1.75471
160.167	7.30424	160.167	2.88648	160.167	3.0907	160.167	1.75471
160.333	7.30415	160.333	2.88648	160.333	3.09069	160.333	1.75471
160.5	7.30406	160.5	2.88658	160.5	3.09069	160.5	1.7547
160.667	7.30397	160.667	2.88708	160.667	3.09073	160.667	1.7547
160.833	7.30388	160.833	2.88748	160.833	3.09123	160.833	1.7547
161	7.30379	161	2.88748	161	3.09168	161	1.7552
161.167	7.30371	161.167	2.88747	161.167	3.09168	161.167	1.7557
161.333	7.30362	161.333	2.88747	161.333	3.09168	161.333	1.7557
161.5	7.30353	161.5	2.88747	161.5	3.09168	161.5	1.75571
161.667	7.30344	161.667	2.88747	161.667	3.09168	161.667	1.75571
161.833	7.30375	161.833	2.88787	161.833	3.09189	161.833	1.75571
162	7.30416	162	2.88837	162	3.09239	162	1.75571
162.167	7.30417	162.167	2.88847	162.167	3.09269	162.167	1.75571
162.333	7.30409	162.333	2.88847	162.333	3.09269	162.333	1.75571
162.5	7.304	162.5	2.88847	162.5	3.09269	162.5	1.7557
162.667	7.30391	162.667	2.88847	162.667	3.09269	162.667	1.75605
162.833	7.30382	162.833	2.88848	162.833	3.09274	162.833	1.75655
163	7.30373	163	2.88848	163	3.09324	163	1.7567
163.167	7.30364	163.167	2.88898	163.167	3.09369	163.167	1.7567
163.333	7.30355	163.333	2.88948	163.333	3.09369	163.333	1.7567
163.5	7.30346	163.5	2.88948	163.5	3.09369	163.5	1.7567
163.667	7.30337	163.667	2.88947	163.667	3.09369	163.667	1.75669
163.833	7.30328	163.833	2.88947	163.833	3.09369	163.833	1.7567
164	7.30319	164	2.88948	164	3.09409	164	1.7567
164.167	7.30311	164.167	2.88948	164.167	3.09458	164.167	1.75715
164.333	7.30343	164.333	2.88948	164.333	3.09469	164.333	1.75765
164.5	7.30384	164.5	2.88988	164.5	3.09469	164.5	1.7577
164.667	7.30385	164.667	2.89038	164.667	3.09469	164.667	1.7577
164.833	7.30376	164.833	2.89048	164.833	3.09469	164.833	1.7577
165	7.30367	165	2.89047	165	3.09474	165	1.7577
165.167	7.30359	165.167	2.89047	165.167	3.09524	165.167	1.7577
165.333	7.3035	165.333	2.89047	165.333	3.09569	165.333	1.7577
165.5	7.30341	165.5	2.89047	165.5	3.09568	165.5	1.7577
165.667	7.30332	165.667	2.89047	165.667	3.09568	165.667	1.7577
165.833	7.30323	165.833	2.89047	165.833	3.09568	165.833	1.75784
166	7.30314	166	2.89092	166	3.09568	166	1.75834
166.167	7.30305	166.167	2.89141	166.167	3.09593	166.167	1.75869
166.333	7.30297	166.333	2.89146	166.333	3.09642	166.333	1.75869
166.5	7.30293	166.5	2.89147	166.5	3.09668	166.5	1.75869
166.667	7.30334	166.667	2.89147	166.667	3.09668	166.667	1.7587
166.833	7.30371	166.833	2.89147	166.833	3.09668	166.833	1.7587
167	7.30362	167	2.89147	167	3.09669	167	1.7587
167.167	7.30353	167.167	2.89148	167.167	3.09669	167.167	1.7587
167.333	7.30345	167.333	2.89148	167.333	3.09714	167.333	1.7587
167.5	7.30336	167.5	2.89167	167.5	3.09764	167.5	1.7587
167.667	7.30328	167.667	2.89217	167.667	3.09769	167.667	1.7591
167.833	7.30319	167.833	2.89247	167.833	3.09768	167.833	1.75959
168	7.3031	168	2.89246	168	3.09768	168	1.75969
168.167	7.30302	168.167	2.89246	168.167	3.09767	168.167	1.75969
168.333	7.30293	168.333	2.89246	168.333	3.09802	168.333	1.7597
168.5	7.30285	168.5	2.89247	168.5	3.09853	168.5	1.7597
168.667	7.30276	168.667	2.89247	168.667	3.09868	168.667	1.75969
168.833	7.30297	168.833	2.89247	168.833	3.09868	168.833	1.75969
169	7.30339	169	2.89252	169	3.09868	169	1.75969
169.167	7.3035	169.167	2.89301	169.167	3.09868	169.167	1.75969
169.333	7.30341	169.333	2.89346	169.333	3.09868	169.333	1.75969
169.5	7.30333	169.5	2.89346	169.5	3.09903	169.5	1.76019
169.667	7.30325	169.667	2.89346	169.667	3.09952	169.667	1.76069
169.833	7.30316	169.833	2.89346	169.833	3.09967	169.833	1.76068
170	7.30307	170	2.89346	170	3.09967	170	1.76069
170.167	7.30299	170.167	2.89346	170.167	3.09967	170.167	1.76069
170.333	7.3029	170.333	2.89347	170.333	3.09967	170.333	1.7607
170.5	7.30281	170.5	2.89347	170.5	3.09968	170.5	1.7607
170.667	7.30273	170.667	2.89388	170.667	3.10008	170.667	1.7607
170.833	7.30264	170.833	2.89437	170.833	3.10058	170.833	1.7607
171	7.30296	171	2.89447	171	3.10068	171	1.7607
171.167	7.30337	171.167	2.89447	171.167	3.10067	171.167	1.76069
171.333	7.30339	171.333	2.89446	171.333	3.10067	171.333	1.76114
171.5	7.3033	171.5	2.89446	171.5	3.10067	171.5	1.76163
171.667	7.30322	171.667	2.89446	171.667	3.10072	171.667	1.76169
171.833	7.30313	171.833	2.89446	171.833	3.10122	171.833	1.76169
172	7.30304	172	2.89446	172	3.10167	172	1.76169
172.167	7.30295	172.167	2.89446	172.167	3.10167	172.167	1.76169
172.333	7.30287	172.333	2.89471	172.333	3.10167	172.333	1.76169
172.5	7.30278	172.5	2.89521	172.5	3.10167	172.5	1.76169
172.667	7.3027	172.667	2.89546	172.667	3.10167	172.667	1.76169
172.833	7.30261	172.833	2.89546	172.833	3.10167	172.833	1.76169
173	7.30252	173	2.89556	173	3.10217	173	1.76184
173.167	7.30244	173.167	2.89606	173.167	3.10317	173.167	1.76284
173.333	7.30261	173.333	2.89646	173.333	3.10367	173.333	1.76369
173.5	7.30303	173.5	2.89646	173.5	3.10367	173.5	1.76369
173.667	7.30319	173.667	2.89646	173.667	3.10366	173.667	1.76369
173.833	7.30311	173.833	2.89646	173.833	3.10366	173.833	1.76369
174	7.30302	174	2.89646	174	3.10367	174	1.7637
174.167	7.30294	174.167	2.89681	174.167	3.10372	174.167	1.7637
174.333	7.30285	174.333	2.89731	174.333	3.10422	174.333	1.7637
174.5	7.30277	174.5	2.89746	174.5	3.10467	174.5	1.7637
174.667	7.30268	174.667	2.89746	174.667	3.10467	174.667	1.76369
174.833	7.3026	174.833	2.89746	174.833	3.10467	174.833	1.76389
175	7.30252	175	2.89746	175	3.10467	175	1.76439
175.167	7.30243	175.167	2.89745	175.167	3.10467	175.167	1.76469
175.333	7.30275	175.333	2.89745	175.333	3.10467	175.333	1.76469
175.5	7.30317	175.5	2.89745	175.5	3.10513	175.5	1.76469
175.667	7.30318	175.667	2.89745	175.667	3.10563	175.667	1.76469
175.833	7.3031	175.833	2.89745	175.833	3.10567	175.833	1.76469
176	7.30302	176	2.89745	176	3.10567	176	1.76469
176.167	7.30293	176.167	2.89751	176.167	3.10567	176.167	1.76469
176.333	7.30285	176.333	2.89801	176.333	3.10567	176.333	1.7647
176.5	7.30276	176.5	2.89845	176.5	3.10567	176.5	1.76469
176.667	7.30268	176.667	2.89845	176.667	3.10567	176.667	1.76484
176.833	7.3026	176.833	2.89845	176.833	3.10612	176.833	1.76534
177	7.30252	177	2.89846	177	3.10661	177	1.76569
177.167	7.30243	177.167	2.89846	177.167	3.10666	177.167	1.76569
177.333	7.30235	177.333	2.89846	177.333	3.10666	177.333	1.76569
177.5	7.30226	177.5	2.89846	177.5	3.10666	177.5	1.76569
177.667	7.30218	177.667	2.89846	177.667	3.10666	177.667	1.76569
177.833	7.30225	177.833	2.89846	177.833	3.10666	177.833	1.76569
178	7.30266	178	2.8988	178	3.10666	178	1.76569
178.167	7.30293	178.167	2.8993	178.167	3.10716	178.167	1.76569
178.333	7.30285	178.333	2.89945	178.333	3.10766	178.333	1.76584
178.5	7.30277	178.5	2.89946	178.5	3.10766	178.5	1.76634
178.667	7.30269	178.667	2.89946	178.667	3.10767	178.667	1.7667
178.833	7.3026	178.833	2.89946	178.833	3.10767	178.833	1.7667
179	7.30252	179	2.89946	179	3.10767	179	1.7667
179.167	7.30244	179.167	2.89946	179.167	3.10767	179.167	1.7667
179.333	7.30236	179.333	2.89945	179.333	3.10767	179.333	1.76669
179.5	7.30227	179.5	2.89945	179.5	3.10796	179.5	1.76669
179.667	7.30244	179.667	2.89945	179.667	3.10846	179.667	1.76669
179.833	7.30286	179.833	2.8995	179.833	3.10866	179.833	1.76669
180	7.30302	180	2.9	180	3.10866	180	1.76669
180.167	7.30294	180.167	2.90045	180.167	3.10866	180.167	1.76669
180.333	7.30286	180.333	2.90045	180.333	3.10866	180.333	1.76669
180.5	7.30278	180.5	2.90045	180.5	3.10866	180.5	1.76709
180.667	7.30269	180.667	2.90045	180.667	3.10866	180.667	1.76759
180.833	7.30262	180.833	2.90045	180.833	3.10916	180.833	1.76769
181	7.30254	181	2.90045	181	3.10966	181	1.76769
181.167	7.30246	181.167	2.90045	181.167	3.10966	181.167	1.76769
181.333	7.30237	181.333	2.90046	181.333	3.10967	181.333	1.7677
181.5	7.30229	181.5	2.90046	181.5	3.10967	181.5	1.76815
181.667	7.3022	181.667	2.90045	181.667	3.10967	181.667	1.76864
181.833	7.30212	181.833	2.90044	181.833	3.10967	181.833	1.76869
182	7.30204	182	2.90044	182	3.10967	182	1.76869
182.167	7.30196	182.167	2.90059	182.167	3.11012	182.167	1.76869
182.333	7.30188	182.333	2.9011	182.333	3.11062	182.333	1.76869
182.5	7.3018	182.5	2.90145	182.5	3.11067	182.5	1.76869
182.667	7.30171	182.667	2.90145	182.667	3.11067	182.667	1.76869
182.833	7.30163	182.833	2.90145	182.833	3.11067	182.833	1.76869
183	7.30155	183	2.90145	183	3.11066	183	1.76869
183.167	7.30172	183.167	2.90145	183.167	3.11066	183.167	1.76869
183.333	7.30214	183.333	2.90145	183.333	3.11066	183.333	1.76869
183.5	7.3023	183.5	2.90145	183.5	3.11081	183.5	1.76869
183.667	7.30222	183.667	2.90145	183.667	3.11131	183.667	1.76868
183.833	7.30214	183.833	2.90144	183.833	3.11165	183.833	1.76893
184	7.30206	184	2.90144	184	3.11165	184	1.76944
184.167	7.30198	184.167	2.90145	184.167	3.11165	184.167	1.76969
184.333	7.3019	184.333	2.9015	184.333	3.11166	184.333	1.76969
184.5	7.30182	184.5	2.902	184.5	3.11166	184.5	1.76969
184.667	7.30174	184.667	2.90245	184.667	3.11167	184.667	1.76969
184.833	7.30181	184.833	2.90245	184.833	3.11167	184.833	1.76969
185	7.30223	185	2.90244	185	3.11176	185	1.76994
185.167	7.3025	185.167	2.90244	185.167	3.11226	185.167	1.77044
185.333	7.30242	185.333	2.90245	185.333	3.11266	185.333	1.77069
185.5	7.30234	185.5	2.90245	185.5	3.11266	185.5	1.77069
185.667	7.30225	185.667	2.90245	185.667	3.11266	185.667	1.77069
185.833	7.30218	185.833	2.90245	185.833	3.11266	185.833	1.77069
186	7.3021	186	2.90245	186	3.11266	186	1.77069
186.167	7.30202	186.167	2.9027	186.167	3.11266	186.167	1.77069
186.333	7.30224	186.333	2.9032	186.333	3.11266	186.333	1.77069
186.5	7.30266	186.5	2.90345	186.5	3.11291	186.5	1.77069
186.667	7.30278	186.667	2.90345	186.667	3.11342	186.667	1.7707
186.833	7.30269	186.833	2.90345	186.833	3.11367	186.833	1.7707
187	7.30261	187	2.90345	187	3.11367	187	1.77069
187.167	7.30253	187.167	2.90344	187.167	3.11367	187.167	1.77069
187.333	7.30245	187.333	2.90344	187.333	3.11367	187.333	1.77069
187.5	7.30237	187.5	2.90344	187.5	3.11366	187.5	1.77069
187.667	7.30229	187.667	2.90389	187.667	3.11411	187.667	1.77114
187.833	7.30222	187.833	2.90439	187.833	3.11462	187.833	1.772
188	7.30214	188	2.90445	188	3.11467	188	1.77255
188.167	7.30206	188.167	2.90445	188.167	3.11492	188.167	1.7727
188.333	7.30198	188.333	2.90445	188.333	3.11542	188.333	1.7727
188.5	7.3019	188.5	2.90445	188.5	3.11567	188.5	1.7727
188.667	7.30182	188.667	2.90445	188.667	3.11567	188.667	1.7727
188.833	7.30174	188.833	2.90475	188.833	3.11567	188.833	1.7727
189	7.30166	189	2.90525	189	3.11567	189	1.7727
189.167	7.30163	189.167	2.90545	189.167	3.11566	189.167	1.7727
189.333	7.30205	189.333	2.90544	189.333	3.11566	189.333	1.77269
189.5	7.30242	189.5	2.90544	189.5	3.11566	189.5	1.77269
189.667	7.30234	189.667	2.90544	189.667	3.11566	189.667	1.77269
189.833	7.30227	189.833	2.90544	189.833	3.11586	189.833	1.77269
190	7.30219	190	2.90544	190	3.11636	190	1.7727
190.167	7.30211	190.167	2.90544	190.167	3.11666	190.167	1.77309
190.333	7.30203	190.333	2.90545	190.333	3.11666	190.333	1.77359
190.5	7.30195	190.5	2.90544	190.5	3.11667	190.5	1.77369
190.667	7.30187	190.667	2.90544	190.667	3.11667	190.667	1.77369
190.833	7.30179	190.833	2.90544	190.833	3.11666	190.833	1.77369
191	7.30171	191	2.90584	191	3.11666	191	1.77369
191.167	7.30164	191.167	2.90634	191.167	3.11666	191.167	1.7737
191.333	7.30206	191.333	2.90644	191.333	3.11666	191.333	1.7737
191.5	7.30248	191.5	2.90644	191.5	3.11666	191.5	1.7737
191.667	7.3024	191.667	2.90644	191.667	3.11716	191.667	1.7737
191.833	7.30232	191.833	2.90644	191.833	3.11766	191.833	1.7738
192	7.30224	192	2.90645	192	3.11766	192	1.7743
192.167	7.30216	192.167	2.90645	192.167	3.11766	192.167	1.7747
192.333	7.30209	192.333	2.90644	192.333	3.11766	192.333	1.77469
192.5	7.30201	192.5	2.90644	192.5	3.11766	192.5	1.77469
192.667	7.30193	192.667	2.90644	192.667	3.11766	192.667	1.77469
192.833	7.30185	192.833	2.90644	192.833	3.11766	192.833	1.77469
193	7.30177	193	2.90645	193	3.11767	193	1.7747
193.167	7.30169	193.167	2.9067	193.167	3.11766	193.167	1.7747
193.333	7.30162	193.333	2.9072	193.333	3.11766	193.333	1.7747
193.5	7.30154	193.5	2.90744	193.5	3.11796	193.5	1.7747
193.667	7.30146	193.667	2.90744	193.667	3.11846	193.667	1.7747
193.833	7.30139	193.833	2.90744	193.833	3.11866	193.833	1.77469
194	7.30131	194	2.90744	194	3.11866	194	1.7749
194.167	7.30123	194.167	2.90744	194.167	3.11866	194.167	1.7754
194.333	7.30155	194.333	2.90744	194.333	3.11866	194.333	1.7757
194.5	7.30197	194.5	2.90744	194.5	3.11866	194.5	1.77569
194.667	7.30199	194.667	2.90744	194.667	3.11866	194.667	1.77569
194.833	7.30192	194.833	2.90744	194.833	3.11866	194.833	1.7757
195	7.30184	195	2.90744	195	3.11866	195	1.77569
195.167	7.30177	195.167	2.90744	195.167	3.11866	195.167	1.77569
195.333	7.30169	195.333	2.90769	195.333	3.11891	195.333	1.77569
195.5	7.30161	195.5	2.90819	195.5	3.11941	195.5	1.77569
195.667	7.30153	195.667	2.90844	195.667	3.11966	195.667	1.77569
195.833	7.30145	195.833	2.90844	195.833	3.11966	195.833	1.7757
196	7.30137	196	2.90844	196	3.11966	196	1.77579
196.167	7.30129	196.167	2.90844	196.167	3.11966	196.167	1.7763
196.333	7.30122	196.333	2.90843	196.333	3.11966	196.333	1.7767
196.5	7.30154	196.5	2.90843	196.5	3.11966	196.5	1.7767
196.667	7.30196	196.667	2.90844	196.667	3.11966	196.667	1.7767
196.833	7.30199	196.833	2.90844	196.833	3.11966	196.833	1.7767
197	7.30191	197	2.90844	197	3.11967	197	1.7767
197.167	7.30183	197.167	2.90844	197.167	3.11967	197.167	1.7767
197.333	7.30176	197.333	2.90844	197.333	3.12017	197.333	1.7767
197.5	7.30168	197.5	2.90859	197.5	3.12066	197.5	1.7767
197.667	7.30161	197.667	2.90909	197.667	3.12067	197.667	1.7767
197.833	7.30153	197.833	2.90943	197.833	3.12067	197.833	1.7767
198	7.30145	198	2.90943	198	3.12066	198	1.7767
198.167	7.30138	198.167	2.90943	198.167	3.12066	198.167	1.7767
198.333	7.3013	198.333	2.90943	198.333	3.12066	198.333	1.7768
198.5	7.30123	198.5	2.90943	198.5	3.12066	198.5	1.7773
198.667	7.30115	198.667	2.90943	198.667	3.12066	198.667	1.7777
198.833	7.30108	198.833	2.90973	198.833	3.12096	198.833	1.778
199	7.30145	199	2.91023	199	3.12146	199	1.7785
199.167	7.30188	199.167	2.91043	199.167	3.12166	199.167	1.7787
199.333	7.30185	199.333	2.91043	199.333	3.12201	199.333	1.7787
199.5	7.30177	199.5	2.91043	199.5	3.12251	199.5	1.7787
199.667	7.3017	199.667	2.91043	199.667	3.12266	199.667	1.7787
199.833	7.30162	199.833	2.91043	199.833	3.12265	199.833	1.77869
200	7.30154	200	2.91048	200	3.12266	200	1.7787
200.167	7.30146	200.167	2.91098	200.167	3.12266	200.167	1.7787
200.333	7.30139	200.333	2.91143	200.333	3.12266	200.333	1.7787
200.5	7.30131	200.5	2.91143	200.5	3.12266	200.5	1.779
200.667	7.30124	200.667	2.91144	200.667	3.12266	200.667	1.7795
200.833	7.30116	200.833	2.91144	200.833	3.12266	200.833	1.7797
201	7.30108	201	2.91144	201	3.12267	201	1.7797
201.167	7.30101	201.167	2.91144	201.167	3.12267	201.167	1.7797
201.333	7.30093	201.333	2.91144	201.333	3.12287	201.333	1.7797
201.5	7.30101	201.5	2.91144	201.5	3.12336	201.5	1.7797
201.667	7.30143	201.667	2.91144	201.667	3.12367	201.667	1.7797
201.833	7.30171	201.833	2.91144	201.833	3.12367	201.833	1.7797
202	7.30163	202	2.91144	202	3.12367	202	1.7797
202.167	7.30156	202.167	2.91144	202.167	3.12367	202.167	1.7797
202.333	7.30148	202.333	2.91143	202.333	3.12367	202.333	1.7797
202.5	7.30141	202.5	2.91143	202.5	3.12367	202.5	1.7797
202.667	7.30134	202.667	2.91178	202.667	3.12366	202.667	1.7801
202.833	7.30126	202.833	2.91227	202.833	3.12366	202.833	1.78059
203	7.30119	203	2.91242	203	3.12366	203	1.78069
203.167	7.30111	203.167	2.91242	203.167	3.12366	203.167	1.78069
203.333	7.30103	203.333	2.91242	203.333	3.12366	203.333	1.78069
203.5	7.30096	203.5	2.91243	203.5	3.12381	203.5	1.7807
203.667	7.30088	203.667	2.91243	203.667	3.12431	203.667	1.7807
203.833	7.30081	203.833	2.91243	203.833	3.12466	203.833	1.7807
204	7.30073	204	2.91244	204	3.12466	204	1.7807
204.167	7.30066	204.167	2.91244	204.167	3.12466	204.167	1.7807
204.333	7.30058	204.333	2.91243	204.333	3.12466	204.333	1.7807
204.5	7.30066	204.5	2.91243	204.5	3.12466	204.5	1.78069
204.667	7.30108	204.667	2.91257	204.667	3.12466	204.667	1.78104
204.833	7.30136	204.833	2.91307	204.833	3.12465	204.833	1.78154
205	7.30128	205	2.91342	205	3.12465	205	1.78169
205.167	7.30121	205.167	2.91343	205.167	3.12465	205.167	1.78169
205.333	7.30113	205.333	2.91343	205.333	3.12465	205.333	1.78169
205.5	7.30106	205.5	2.91343	205.5	3.12465	205.5	1.78169
205.667	7.30098	205.667	2.91343	205.667	3.12465	205.667	1.7817
205.833	7.30091	205.833	2.91343	205.833	3.12465	205.833	1.7817
206	7.30084	206	2.91342	206	3.12495	206	1.7817
206.167	7.30077	206.167	2.91342	206.167	3.12545	206.167	1.78169
206.333	7.30069	206.333	2.91342	206.333	3.12565	206.333	1.7817
206.5	7.30061	206.5	2.91343	206.5	3.12566	206.5	1.7817
206.667	7.30054	206.667	2.91343	206.667	3.12566	206.667	1.7817
206.833	7.30047	206.833	2.91343	206.833	3.12566	206.833	1.7817
207	7.30039	207	2.91343	207	3.12566	207	1.7817
207.167	7.30032	207.167	2.91343	207.167	3.12566	207.167	1.7819
207.333	7.30024	207.333	2.91343	207.333	3.12567	207.333	1.7824
207.5	7.30017	207.5	2.91344	207.5	3.12567	207.5	1.7827
207.667	7.3001	207.667	2.91369	207.667	3.12568	207.667	1.78271
207.833	7.30002	207.833	2.91419	207.833	3.12568	207.833	1.78271
208	7.29995	208	2.91444	208	3.12568	208	1.78271
208.167	7.29988	208.167	2.91444	208.167	3.12568	208.167	1.78271
208.333	7.2998	208.333	2.91444	208.333	3.12568	208.333	1.78271
208.5	7.29993	208.5	2.91444	208.5	3.12568	208.5	1.7827
208.667	7.30036	208.667	2.91443	208.667	3.12583	208.667	1.7827
208.833	7.30058	208.833	2.91443	208.833	3.12633	208.833	1.7827
209	7.30051	209	2.91443	209	3.12667	209	1.7827
209.167	7.30043	209.167	2.91442	209.167	3.12667	209.167	1.7827
209.333	7.30036	209.333	2.91467	209.333	3.12692	209.333	1.78294
209.5	7.30029	209.5	2.91517	209.5	3.12742	209.5	1.78369
209.667	7.30021	209.667	2.91542	209.667	3.12767	209.667	1.78444
209.833	7.30014	209.833	2.91541	209.833	3.12767	209.833	1.78469
210	7.30007	210	2.91577	210	3.12767	210	1.78469
210.167	7.29999	210.167	2.91627	210.167	3.12767	210.167	1.78469
210.333	7.29992	210.333	2.91642	210.333	3.12767	210.333	1.78469
210.5	7.29985	210.5	2.91642	210.5	3.12767	210.5	1.78469
210.667	7.29978	210.667	2.91642	210.667	3.12767	210.667	1.78469
210.833	7.30021	210.833	2.91642	210.833	3.12767	210.833	1.78469
211	7.30063	211	2.91642	211	3.12767	211	1.78469
211.167	7.30056	211.167	2.91642	211.167	3.12817	211.167	1.78469
211.333	7.30049	211.333	2.91642	211.333	3.12867	211.333	1.78469
211.5	7.30041	211.5	2.91642	211.5	3.12868	211.5	1.78469
211.667	7.30034	211.667	2.91642	211.667	3.12868	211.667	1.78504
211.833	7.30027	211.833	2.91642	211.833	3.12868	211.833	1.78554
212	7.3002	212	2.91642	212	3.12868	212	1.78569
212.167	7.30012	212.167	2.91642	212.167	3.12868	212.167	1.7857
212.333	7.30005	212.333	2.91667	212.333	3.12868	212.333	1.7857
212.5	7.29997	212.5	2.91717	212.5	3.12868	212.5	1.7857
212.667	7.2999	212.667	2.91743	212.667	3.12868	212.667	1.7857
212.833	7.29983	212.833	2.91742	212.833	3.12867	212.833	1.78569
213	7.29976	213	2.91742	213	3.12867	213	1.78568
213.167	7.29969	213.167	2.91741	213.167	3.12867	213.167	1.78568
213.333	7.29961	213.333	2.91742	213.333	3.12867	213.333	1.78568
213.5	7.29954	213.5	2.91742	213.5	3.12867	213.5	1.78569
213.667	7.29947	213.667	2.91742	213.667	3.12867	213.667	1.78569
213.833	7.2994	213.833	2.91742	213.833	3.12867	213.833	1.78574
214	7.29933	214	2.91742	214	3.12872	214	1.78624
214.167	7.29926	214.167	2.91742	214.167	3.12921	214.167	1.78669
214.333	7.29919	214.333	2.91742	214.333	3.12966	214.333	1.78669
214.5	7.29911	214.5	2.91742	214.5	3.12967	214.5	1.78669
214.667	7.29904	214.667	2.91742	214.667	3.12967	214.667	1.78669
214.833	7.29912	214.833	2.91742	214.833	3.12967	214.833	1.78669
215	7.29955	215	2.91741	215	3.12967	215	1.78669
215.167	7.29983	215.167	2.91741	215.167	3.12967	215.167	1.78669
215.333	7.29976	215.333	2.91741	215.333	3.12967	215.333	1.78669
215.5	7.29969	215.5	2.91786	215.5	3.12967	215.5	1.78669
215.667	7.29962	215.667	2.91837	215.667	3.12967	215.667	1.78669
215.833	7.29955	215.833	2.91842	215.833	3.12967	215.833	1.78669
216	7.29947	216	2.91842	216	3.12967	216	1.7867
216.167	7.2994	216.167	2.91842	216.167	3.12967	216.167	1.7867
216.333	7.29933	216.333	2.91842	216.333	3.12967	216.333	1.78669
216.5	7.29926	216.5	2.91841	216.5	3.12967	216.5	1.78674
216.667	7.29919	216.667	2.91841	216.667	3.12967	216.667	1.78724
216.833	7.29912	216.833	2.91841	216.833	3.12967	216.833	1.78769
217	7.29905	217	2.91841	217	3.12967	217	1.78769
217.167	7.29898	217.167	2.91841	217.167	3.12977	217.167	1.78769
217.333	7.29891	217.333	2.91841	217.333	3.13026	217.333	1.78769
217.5	7.29883	217.5	2.91841	217.5	3.13067	217.5	1.78769
217.667	7.29876	217.667	2.91841	217.667	3.13067	217.667	1.78769
217.833	7.29869	217.833	2.91841	217.833	3.13067	217.833	1.78769
218	7.29862	218	2.91846	218	3.13067	218	1.78769
218.167	7.29855	218.167	2.91895	218.167	3.13066	218.167	1.78769
218.333	7.29878	218.333	2.9194	218.333	3.13066	218.333	1.78768
218.5	7.29921	218.5	2.91976	218.5	3.13101	218.5	1.78803
218.667	7.29934	218.667	2.92025	218.667	3.13151	218.667	1.78853
218.833	7.29927	218.833	2.9204	218.833	3.13166	218.833	1.78883
219	7.29919	219	2.92039	219	3.13166	219	1.78933
219.167	7.29912	219.167	2.9204	219.167	3.13166	219.167	1.78969
219.333	7.29905	219.333	2.9204	219.333	3.13166	219.333	1.78969
219.5	7.29898	219.5	2.9204	219.5	3.13166	219.5	1.78969
219.667	7.29891	219.667	2.9204	219.667	3.13166	219.667	1.78969
219.833	7.29884	219.833	2.9204	219.833	3.13166	219.833	1.78969
220	7.29877	220	2.9204	220	3.13166	220	1.78969
220.167	7.2987	220.167	2.9204	220.167	3.13167	220.167	1.78969
220.333	7.29863	220.333	2.9204	220.333	3.13212	220.333	1.78969
220.5	7.29856	220.5	2.9204	220.5	3.13261	220.5	1.78969
220.667	7.29849	220.667	2.9204	220.667	3.13266	220.667	1.78969
220.833	7.29842	220.833	2.92041	220.833	3.13266	220.833	1.78969
221	7.29835	221	2.92075	221	3.13266	221	1.78969
221.167	7.29828	221.167	2.92125	221.167	3.13266	221.167	1.78969
221.333	7.29821	221.333	2.9214	221.333	3.13266	221.333	1.78969
221.5	7.29814	221.5	2.9214	221.5	3.13266	221.5	1.78974
221.667	7.29807	221.667	2.9214	221.667	3.13267	221.667	1.79024
221.833	7.2983	221.833	2.9214	221.833	3.13267	221.833	1.79069
222	7.29873	222	2.9214	222	3.13266	222	1.79069
222.167	7.29886	222.167	2.9214	222.167	3.13266	222.167	1.79068
222.333	7.29879	222.333	2.9214	222.333	3.13291	222.333	1.79068
222.5	7.29872	222.5	2.92139	222.5	3.13341	222.5	1.79068
222.667	7.29865	222.667	2.92139	222.667	3.13366	222.667	1.79068
222.833	7.29858	222.833	2.92139	222.833	3.13366	222.833	1.79068
223	7.29851	223	2.92139	223	3.13366	223	1.79068
223.167	7.29844	223.167	2.92139	223.167	3.13366	223.167	1.79068
223.333	7.29837	223.333	2.9214	223.333	3.13366	223.333	1.79068
223.5	7.29831	223.5	2.9214	223.5	3.13366	223.5	1.79068
223.667	7.29824	223.667	2.9214	223.667	3.13366	223.667	1.79068
223.833	7.29817	223.833	2.92165	223.833	3.13366	223.833	1.79068
224	7.2981	224	2.92215	224	3.13366	224	1.79068
224.167	7.29803	224.167	2.92239	224.167	3.13366	224.167	1.79068
224.333	7.29796	224.333	2.92239	224.333	3.13366	224.333	1.79079
224.5	7.29789	224.5	2.92239	224.5	3.13366	224.5	1.79128
224.667	7.29782	224.667	2.92239	224.667	3.13366	224.667	1.79168
224.833	7.29774	224.833	2.92239	224.833	3.13366	224.833	1.79169
225	7.29768	225	2.9224	225	3.13366	225	1.79169
225.167	7.29761	225.167	2.9224	225.167	3.13366	225.167	1.79169
225.333	7.29754	225.333	2.92239	225.333	3.13366	225.333	1.79169
225.5	7.29747	225.5	2.92239	225.5	3.13366	225.5	1.79168
225.667	7.2974	225.667	2.92239	225.667	3.13366	225.667	1.79168
225.833	7.29734	225.833	2.92239	225.833	3.13366	225.833	1.79168
226	7.29727	226	2.92289	226	3.13416	226	1.79218
226.167	7.2972	226.167	2.9234	226.167	3.13466	226.167	1.79269
226.333	7.29713	226.333	2.9234	226.333	3.13466	226.333	1.79269
226.5	7.29706	226.5	2.9234	226.5	3.13466	226.5	1.79269
226.667	7.29699	226.667	2.92339	226.667	3.13466	226.667	1.79269
226.833	7.29692	226.833	2.92354	226.833	3.13466	226.833	1.79268
227	7.29685	227	2.92404	227	3.13466	227	1.79268
227.167	7.29679	227.167	2.9244	227.167	3.13465	227.167	1.79313
227.333	7.29712	227.333	2.92439	227.333	3.13465	227.333	1.79363
227.5	7.29755	227.5	2.92439	227.5	3.13465	227.5	1.79368
227.667	7.29758	227.667	2.92439	227.667	3.13465	227.667	1.79368
227.833	7.29751	227.833	2.92439	227.833	3.13466	227.833	1.79368
228	7.29745	228	2.92439	228	3.13466	228	1.79368
228.167	7.29738	228.167	2.92439	228.167	3.13466	228.167	1.79368
228.333	7.29731	228.333	2.92439	228.333	3.13465	228.333	1.79368
228.5	7.29724	228.5	2.92439	228.5	3.13465	228.5	1.79368
228.667	7.29717	228.667	2.92439	228.667	3.13465	228.667	1.79368
228.833	7.2971	228.833	2.92439	228.833	3.13465	228.833	1.79368
229	7.29704	229	2.92439	229	3.13465	229	1.79368
229.167	7.29697	229.167	2.92439	229.167	3.13465	229.167	1.79368
229.333	7.2969	229.333	2.92445	229.333	3.13465	229.333	1.79368
229.5	7.29683	229.5	2.92495	229.5	3.13465	229.5	1.79368
229.667	7.29677	229.667	2.9254	229.667	3.13466	229.667	1.79369
229.833	7.2967	229.833	2.9254	229.833	3.13491	229.833	1.79369
230	7.29663	230	2.9254	230	3.13541	230	1.79394
230.167	7.29656	230.167	2.9254	230.167	3.13566	230.167	1.79444
230.333	7.29649	230.333	2.9254	230.333	3.13566	230.333	1.79469
230.5	7.29643	230.5	2.92541	230.5	3.13566	230.5	1.79469
230.667	7.29636	230.667	2.92541	230.667	3.13566	230.667	1.79469
230.833	7.29629	230.833	2.92541	230.833	3.13566	230.833	1.79469
231	7.29622	231	2.92541	231	3.13566	231	1.79469
231.167	7.29616	231.167	2.92541	231.167	3.13566	231.167	1.79468
231.333	7.29609	231.333	2.92541	231.333	3.13566	231.333	1.79469
231.5	7.29602	231.5	2.9254	231.5	3.13566	231.5	1.79469
231.667	7.29595	231.667	2.9254	231.667	3.13566	231.667	1.79468
231.833	7.29589	231.833	2.9254	231.833	3.13566	231.833	1.79468
232	7.29582	232	2.9254	232	3.13566	232	1.79468
232.167	7.29575	232.167	2.9254	232.167	3.13566	232.167	1.79468
232.333	7.29568	232.333	2.9254	232.333	3.13565	232.333	1.79468
232.5	7.29562	232.5	2.9254	232.5	3.13565	232.5	1.79469
232.667	7.29555	232.667	2.92541	232.667	3.13565	232.667	1.79484
232.833	7.29548	232.833	2.92541	232.833	3.13566	232.833	1.79533
233	7.29541	233	2.92541	233	3.13566	233	1.79568
233.167	7.29535	233.167	2.92591	233.167	3.13566	233.167	1.79568
233.333	7.29528	233.333	2.92641	233.333	3.13566	233.333	1.79568
233.5	7.29521	233.5	2.92641	233.5	3.13565	233.5	1.79568
233.667	7.29514	233.667	2.92641	233.667	3.13565	233.667	1.79569
233.833	7.29508	233.833	2.92641	233.833	3.13565	233.833	1.79569
234	7.29501	234	2.92641	234	3.13565	234	1.79568
234.167	7.29495	234.167	2.92641	234.167	3.13565	234.167	1.79568
234.333	7.29488	234.333	2.92646	234.333	3.1357	234.333	1.79573
234.5	7.29481	234.5	2.92695	234.5	3.1362	234.5	1.79623
234.667	7.29474	234.667	2.9274	234.667	3.13665	234.667	1.79668
234.833	7.29468	234.833	2.9274	234.833	3.13665	234.833	1.79668
235	7.29461	235	2.9274	235	3.13695	235	1.79668
235.167	7.29454	235.167	2.9274	235.167	3.13745	235.167	1.79668
235.333	7.29448	235.333	2.9274	235.333	3.13765	235.333	1.79668
235.5	7.29441	235.5	2.9274	235.5	3.13765	235.5	1.79668
235.667	7.29435	235.667	2.9274	235.667	3.13765	235.667	1.79668
235.833	7.29428	235.833	2.9274	235.833	3.13765	235.833	1.79668
236	7.29422	236	2.9274	236	3.13765	236	1.79668
236.167	7.29415	236.167	2.9274	236.167	3.13765	236.167	1.79668
236.333	7.29408	236.333	2.9274	236.333	3.13765	236.333	1.79713
236.5	7.29402	236.5	2.9274	236.5	3.13765	236.5	1.79763
236.667	7.29395	236.667	2.9274	236.667	3.13765	236.667	1.79768
236.833	7.29389	236.833	2.9274	236.833	3.13765	236.833	1.79768
237	7.29382	237	2.9274	237	3.13765	237	1.79768
237.167	7.29375	237.167	2.9274	237.167	3.13765	237.167	1.79768
237.333	7.29369	237.333	2.9274	237.333	3.13765	237.333	1.79768
237.5	7.29362	237.5	2.9278	237.5	3.13766	237.5	1.79768
237.667	7.29356	237.667	2.9283	237.667	3.13765	237.667	1.79768
237.833	7.29349	237.833	2.9284	237.833	3.13765	237.833	1.79768
238	7.29343	238	2.9284	238	3.13765	238	1.79768
238.167	7.29336	238.167	2.9284	238.167	3.13765	238.167	1.79768
238.333	7.2933	238.333	2.9284	238.333	3.13766	238.333	1.79768
238.5	7.29323	238.5	2.9284	238.5	3.13766	238.5	1.79768
238.667	7.29317	238.667	2.9284	238.667	3.13766	238.667	1.79768
238.833	7.2931	238.833	2.9284	238.833	3.13765	238.833	1.79768
239	7.29303	239	2.9284	239	3.13765	239	1.79768
239.167	7.29296	239.167	2.92839	239.167	3.13765	239.167	1.79768
239.333	7.2929	239.333	2.92839	239.333	3.13765	239.333	1.79768
239.5	7.29283	239.5	2.9284	239.5	3.13765	239.5	1.79768
239.667	7.29277	239.667	2.9284	239.667	3.13765	239.667	1.79768
239.833	7.2927	239.833	2.9284	239.833	3.13765	239.833	1.79768
240	7.29263	240	2.9284	240	3.13765	240	1.79768
240.167	7.29257	240.167	2.9284	240.167	3.13765	240.167	1.79768
240.333	7.2925	240.333	2.9284	240.333	3.13765	240.333	1.79769
240.5	7.29244	240.5	2.9284	240.5	3.13766	240.5	1.79804
240.667	7.29237	240.667	2.9284	240.667	3.13765	240.667	1.79853
240.833	7.29231	240.833	2.9284	240.833	3.13765	240.833	1.79868
241	7.29225	241	2.92839	241	3.13765	241	1.79868
241.167	7.29218	241.167	2.9284	241.167	3.13765	241.167	1.79868
241.333	7.29211	241.333	2.9284	241.333	3.13765	241.333	1.79868
241.5	7.29204	241.5	2.9284	241.5	3.13765	241.5	1.79868
241.667	7.29198	241.667	2.92839	241.667	3.13779	241.667	1.79868
241.833	7.29191	241.833	2.9284	241.833	3.13829	241.833	1.79868
242	7.29185	242	2.9284	242	3.13865	242	1.79868
242.167	7.29179	242.167	2.9289	242.167	3.13915	242.167	1.79918
242.333	7.29172	242.333	2.9294	242.333	3.13965	242.333	1.79968
242.5	7.29166	242.5	2.9294	242.5	3.13964	242.5	1.79968
242.667	7.29139	242.667	2.9294	242.667	3.13964	242.667	1.79968
242.833	7.29083	242.833	2.9294	242.833	3.13964	242.833	1.79968
243	7.29046	243	2.9294	243	3.13965	243	1.79968
243.167	7.2904	243.167	2.9294	243.167	3.13965	243.167	1.79968
243.333	7.29033	243.333	2.9294	243.333	3.13965	243.333	1.79968
243.5	7.29027	243.5	2.9294	243.5	3.13965	243.5	1.79968
243.667	7.2902	243.667	2.9294	243.667	3.13965	243.667	1.79968
243.833	7.29014	243.833	2.92939	243.833	3.13965	243.833	1.79968
244	7.29008	244	2.92989	244	3.13965	244	1.79968
244.167	7.29001	244.167	2.93039	244.167	3.13965	244.167	1.79968
244.333	7.28995	244.333	2.93039	244.333	3.13965	244.333	1.79978
244.5	7.28988	244.5	2.93039	244.5	3.13965	244.5	1.80028
244.667	7.28982	244.667	2.93039	244.667	3.13965	244.667	1.80068
244.833	7.28975	244.833	2.93039	244.833	3.13965	244.833	1.80068
245	7.28969	245	2.9304	245	3.13965	245	1.80068
245.167	7.28962	245.167	2.9304	245.167	3.13965	245.167	1.80068
245.333	7.28956	245.333	2.9304	245.333	3.13964	245.333	1.80068
245.5	7.2895	245.5	2.93039	245.5	3.13964	245.5	1.80068
245.667	7.28944	245.667	2.93039	245.667	3.13964	245.667	1.80068
245.833	7.28912	245.833	2.93039	245.833	3.13964	245.833	1.80067
246	7.28855	246	2.93039	246	3.13965	246	1.80067
246.167	7.28824	246.167	2.93039	246.167	3.13964	246.167	1.80067
246.333	7.28817	246.333	2.93039	246.333	3.13964	246.333	1.80067
246.5	7.28811	246.5	2.93038	246.5	3.13964	246.5	1.80067
246.667	7.28805	246.667	2.93038	246.667	3.13964	246.667	1.80067
246.833	7.28798	246.833	2.93038	246.833	3.13964	246.833	1.80067
247	7.28792	247	2.93038	247	3.13964	247	1.80067
247.167	7.28785	247.167	2.93038	247.167	3.13964	247.167	1.80066
247.333	7.28779	247.333	2.93039	247.333	3.13964	247.333	1.80066
247.5	7.28773	247.5	2.93039	247.5	3.13964	247.5	1.80067
247.667	7.28766	247.667	2.93039	247.667	3.13964	247.667	1.80067
247.833	7.2876	247.833	2.93039	247.833	3.13964	247.833	1.80067
248	7.28753	248	2.93039	248	3.13964	248	1.80067
248.167	7.28747	248.167	2.93038	248.167	3.13964	248.167	1.80067
248.333	7.28741	248.333	2.93038	248.333	3.13964	248.333	1.80067
248.5	7.28734	248.5	2.93038	248.5	3.13964	248.5	1.80067
248.667	7.28728	248.667	2.93038	248.667	3.13964	248.667	1.80067
248.833	7.28722	248.833	2.93038	248.833	3.13964	248.833	1.80067
249	7.28671	249	2.93038	249	3.13964	249	1.80067
249.167	7.28614	249.167	2.93038	249.167	3.13964	249.167	1.80067
249.333	7.28603	249.333	2.93038	249.333	3.13964	249.333	1.80067
249.5	7.28597	249.5	2.93038	249.5	3.13964	249.5	1.80067
249.667	7.2859	249.667	2.93038	249.667	3.13964	249.667	1.80067
249.833	7.28584	249.833	2.93038	249.833	3.13964	249.833	1.80067
250	7.28578	250	2.93038	250	3.13964	250	1.80067
250.167	7.28571	250.167	2.93038	250.167	3.13964	250.167	1.80067
250.333	7.28565	250.333	2.93038	250.333	3.13963	250.333	1.80067
250.5	7.28559	250.5	2.93038	250.5	3.13963	250.5	1.80067
250.667	7.28552	250.667	2.93038	250.667	3.13963	250.667	1.80067
250.833	7.28546	250.833	2.93038	250.833	3.13964	250.833	1.80067
251	7.2849	251	2.93038	251	3.13964	251	1.80067
251.167	7.28433	251.167	2.93039	251.167	3.13964	251.167	1.80067
251.333	7.28427	251.333	2.93039	251.333	3.13964	251.333	1.80067
251.5	7.28421	251.5	2.93043	251.5	3.13969	251.5	1.80072
251.667	7.28415	251.667	2.93093	251.667	3.14019	251.667	1.80122
251.833	7.28408	251.833	2.93138	251.833	3.14064	251.833	1.80167
252	7.28402	252	2.93138	252	3.14064	252	1.80212
252.167	7.28396	252.167	2.93138	252.167	3.14064	252.167	1.80262
252.333	7.2839	252.333	2.93138	252.333	3.14064	252.333	1.80267
252.5	7.28383	252.5	2.93138	252.5	3.14064	252.5	1.80267
252.667	7.28362	252.667	2.93138	252.667	3.14063	252.667	1.80266
252.833	7.28306	252.833	2.93138	252.833	3.14063	252.833	1.80266
253	7.28264	253	2.93138	253	3.14063	253	1.80267
253.167	7.28258	253.167	2.93138	253.167	3.14064	253.167	1.80267
253.333	7.28252	253.333	2.93137	253.333	3.14063	253.333	1.80267
253.5	7.28246	253.5	2.93137	253.5	3.14063	253.5	1.80266
253.667	7.2824	253.667	2.93138	253.667	3.14064	253.667	1.80266
253.833	7.28233	253.833	2.93138	253.833	3.14064	253.833	1.80267
254	7.28227	254	2.93138	254	3.14064	254	1.80267
254.167	7.28221	254.167	2.93138	254.167	3.14064	254.167	1.80266
254.333	7.28195	254.333	2.93137	254.333	3.14063	254.333	1.80266
254.5	7.28139	254.5	2.93138	254.5	3.14063	254.5	1.80266
254.667	7.28103	254.667	2.93138	254.667	3.14063	254.667	1.80266
254.833	7.28096	254.833	2.93137	254.833	3.14063	254.833	1.80266
255	7.2809	255	2.93137	255	3.14063	255	1.80266
255.167	7.28084	255.167	2.93137	255.167	3.14063	255.167	1.80266
255.333	7.28077	255.333	2.93137	255.333	3.14063	255.333	1.80266
255.5	7.28021	255.5	2.93137	255.5	3.14063	255.5	1.80266
255.667	7.27965	255.667	2.93137	255.667	3.14063	255.667	1.80266
255.833	7.27958	255.833	2.93138	255.833	3.14063	255.833	1.80266
256	7.27952	256	2.93138	256	3.14063	256	1.80266
256.167	7.27946	256.167	2.93138	256.167	3.14063	256.167	1.80266
256.333	7.2794	256.333	2.93138	256.333	3.14063	256.333	1.80266
256.5	7.27899	256.5	2.93138	256.5	3.14023	256.5	1.80266
256.667	7.27843	256.667	2.93138	256.667	3.13973	256.667	1.80266
256.833	7.27821	256.833	2.93137	256.833	3.13963	256.833	1.80266
257	7.27815	257	2.93138	257	3.13963	257	1.80266
257.167	7.27809	257.167	2.93138	257.167	3.13963	257.167	1.80267
257.333	7.27803	257.333	2.93138	257.333	3.13963	257.333	1.80266
257.5	7.27797	257.5	2.93113	257.5	3.13963	257.5	1.80266
257.667	7.27781	257.667	2.93063	257.667	3.13963	257.667	1.80266
257.833	7.27725	257.833	2.93038	257.833	3.13963	257.833	1.80266
258	7.27678	258	2.93038	258	3.13963	258	1.80266
258.167	7.27672	258.167	2.93038	258.167	3.13963	258.167	1.80266
258.333	7.27666	258.333	2.93038	258.333	3.13963	258.333	1.80266
258.5	7.2766	258.5	2.93038	258.5	3.13963	258.5	1.80266
258.667	7.27654	258.667	2.93038	258.667	3.13963	258.667	1.80266
258.833	7.27607	258.833	2.93038	258.833	3.13963	258.833	1.80266
259	7.27551	259	2.93068	259	3.13993	259	1.80296
259.167	7.27535	259.167	2.93118	259.167	3.14043	259.167	1.80346
259.333	7.27529	259.333	2.93138	259.333	3.14063	259.333	1.80366
259.5	7.27523	259.5	2.93137	259.5	3.14063	259.5	1.80366
259.667	7.27492	259.667	2.93137	259.667	3.14063	259.667	1.80366
259.833	7.27436	259.833	2.93137	259.833	3.14063	259.833	1.80366
260	7.27404	260	2.93137	260	3.14063	260	1.80366
260.167	7.27399	260.167	2.93137	260.167	3.14063	260.167	1.80366
260.333	7.27393	260.333	2.93137	260.333	3.14063	260.333	1.80366
260.5	7.27386	260.5	2.93107	260.5	3.14062	260.5	1.80365
260.667	7.27331	260.667	2.93057	260.667	3.14047	260.667	1.80365
260.833	7.27275	260.833	2.93037	260.833	3.13997	260.833	1.80365
261	7.27269	261	2.93037	261	3.13962	261	1.80365
261.167	7.27262	261.167	2.93037	261.167	3.13962	261.167	1.80365
261.333	7.27256	261.333	2.93037	261.333	3.13962	261.333	1.80365
261.5	7.27205	261.5	2.93036	261.5	3.13962	261.5	1.80365
261.667	7.27149	261.667	2.93036	261.667	3.13962	261.667	1.80365
261.833	7.27138	261.833	2.93036	261.833	3.13962	261.833	1.80365
262	7.27132	262	2.93036	262	3.13961	262	1.80365
262.167	7.27106	262.167	2.93036	262.167	3.13962	262.167	1.80365
262.333	7.2705	262.333	2.93037	262.333	3.13962	262.333	1.80365
262.5	7.27013	262.5	2.93037	262.5	3.13962	262.5	1.80366
262.667	7.27007	262.667	2.93037	262.667	3.13962	262.667	1.80366
262.833	7.26991	262.833	2.93012	262.833	3.13962	262.833	1.80365
263	7.26935	263	2.92962	263	3.13963	263	1.80365
263.167	7.26889	263.167	2.92937	263.167	3.13962	263.167	1.80365
263.333	7.26883	263.333	2.92937	263.333	3.13962	263.333	1.80365
263.5	7.26877	263.5	2.92937	263.5	3.13962	263.5	1.80365
263.667	7.26846	263.667	2.92937	263.667	3.13927	263.667	1.80335
263.833	7.2679	263.833	2.92937	263.833	3.13877	263.833	1.80286
264	7.26759	264	2.92937	264	3.13862	264	1.80266
264.167	7.26753	264.167	2.92937	264.167	3.13862	264.167	1.80265
264.333	7.26737	264.333	2.92937	264.333	3.13862	264.333	1.80265
264.5	7.26681	264.5	2.92937	264.5	3.13862	264.5	1.80265
264.667	7.26635	264.667	2.92937	264.667	3.13862	264.667	1.80266
264.833	7.26629	264.833	2.92892	264.833	3.13862	264.833	1.80266
265	7.26613	265	2.92842	265	3.13862	265	1.80265
265.167	7.26557	265.167	2.92836	265.167	3.13862	265.167	1.80265
265.333	7.26511	265.333	2.92836	265.333	3.13862	265.333	1.80265
265.5	7.26505	265.5	2.92836	265.5	3.13862	265.5	1.80265
265.667	7.26469	265.667	2.92836	265.667	3.13861	265.667	1.80265
265.833	7.26413	265.833	2.92836	265.833	3.13846	265.833	1.80265
266	7.26388	266	2.92836	266	3.13796	266	1.80264
266.167	7.26372	266.167	2.92836	266.167	3.13761	266.167	1.80265
266.333	7.26316	266.333	2.92811	266.333	3.13776	266.333	1.8028
266.5	7.2627	266.5	2.92811	266.5	3.13826	266.5	1.80325
266.667	7.26259	266.667	2.92836	266.667	3.13861	266.667	1.8031
266.833	7.26203	266.833	2.92836	266.833	3.13861	266.833	1.80265
267	7.26152	267	2.92836	267	3.13861	267	1.80265
267.167	7.26141	267.167	2.92836	267.167	3.13861	267.167	1.80265
267.333	7.26085	267.333	2.92836	267.333	3.13861	267.333	1.80265
267.5	7.26034	267.5	2.92836	267.5	3.13861	267.5	1.80265
267.667	7.26028	267.667	2.92796	267.667	3.13821	267.667	1.80265
267.833	7.26007	267.833	2.92746	267.833	3.13771	267.833	1.80265
268	7.25951	268	2.92736	268	3.13761	268	1.80265
268.167	7.2591	268.167	2.92737	268.167	3.13761	268.167	1.80265
268.333	7.25904	268.333	2.92737	268.333	3.13761	268.333	1.80265
268.5	7.25863	268.5	2.92737	268.5	3.13761	268.5	1.80265
268.667	7.25807	268.667	2.92737	268.667	3.13761	268.667	1.80265
268.833	7.25786	268.833	2.92737	268.833	3.13761	268.833	1.80265
269	7.25745	269	2.92697	269	3.13761	269	1.80235
269.167	7.25689	269.167	2.92647	269.167	3.13731	269.167	1.80185
269.333	7.25669	269.333	2.92637	269.333	3.13681	269.333	1.80165
269.5	7.25613	269.5	2.92637	269.5	3.13661	269.5	1.80165
269.667	7.25557	269.667	2.92637	269.667	3.13661	269.667	1.80165
269.833	7.25541	269.833	2.92637	269.833	3.13661	269.833	1.80165
270	7.25485	270	2.92612	270	3.13661	270	1.80165
270.167	7.25439	270.167	2.92562	270.167	3.13661	270.167	1.80165
270.333	7.25433	270.333	2.92537	270.333	3.13661	270.333	1.80165
270.5	7.25377	270.5	2.92537	270.5	3.13641	270.5	1.80165
270.667	7.25321	270.667	2.92537	270.667	3.13591	270.667	1.80165
270.833	7.25315	270.833	2.92537	270.833	3.13561	270.833	1.80165
271	7.2527	271	2.92512	271	3.13561	271	1.80125
271.167	7.25214	271.167	2.92461	271.167	3.13561	271.167	1.80075
271.333	7.25193	271.333	2.92436	271.333	3.13561	271.333	1.80065
271.5	7.25137	271.5	2.92437	271.5	3.13561	271.5	1.80065
271.667	7.25086	271.667	2.92487	271.667	3.13591	271.667	1.80115
271.833	7.2505	271.833	2.92537	271.833	3.13591	271.833	1.80165
272	7.24994	272	2.92491	272	3.13561	272	1.80165
272.167	7.24948	272.167	2.92441	272.167	3.13561	272.167	1.80165
272.333	7.24892	272.333	2.92436	272.333	3.13561	272.333	1.80165
272.5	7.24856	272.5	2.92436	272.5	3.13561	272.5	1.8012
272.667	7.24806	272.667	2.92436	272.667	3.13561	272.667	1.8007
272.833	7.2475	272.833	2.92411	272.833	3.13541	272.833	1.80065
273	7.24719	273	2.92361	273	3.13491	273	1.80064
273.167	7.24663	273.167	2.92336	273.167	3.13461	273.167	1.80064
273.333	7.24622	273.333	2.92336	273.333	3.13461	273.333	1.80064
273.5	7.24567	273.5	2.92336	273.5	3.1346	273.5	1.80064
273.667	7.24516	273.667	2.92311	273.667	3.1346	273.667	1.80064
273.833	7.2447	273.833	2.92261	273.833	3.13461	273.833	1.80065
274	7.24414	274	2.92236	274	3.13416	274	1.80045
274.167	7.24369	274.167	2.92236	274.167	3.13366	274.167	1.79995
274.333	7.24313	274.333	2.92236	274.333	3.13361	274.333	1.79965
274.5	7.24267	274.5	2.92186	274.5	3.13361	274.5	1.79964
274.667	7.24212	274.667	2.92136	274.667	3.13361	274.667	1.79964
274.833	7.24176	274.833	2.92137	274.833	3.13351	274.833	1.79965
275	7.2412	275	2.92137	275	3.13301	275	1.79965
275.167	7.24064	275.167	2.92112	275.167	3.13261	275.167	1.79965
275.333	7.24023	275.333	2.92062	275.333	3.13261	275.333	1.79935
275.5	7.23957	275.5	2.92036	275.5	3.13261	275.5	1.79884
275.667	7.23887	275.667	2.92036	275.667	3.13261	275.667	1.79864
275.833	7.23826	275.833	2.92021	275.833	3.13236	275.833	1.79864
276	7.2377	276	2.91971	276	3.13186	276	1.79865
276.167	7.23704	276.167	2.91935	276.167	3.13161	276.167	1.79864
276.333	7.23649	276.333	2.91935	276.333	3.13161	276.333	1.79824
276.5	7.23583	276.5	2.91925	276.5	3.1316	276.5	1.79774
276.667	7.23527	276.667	2.91875	276.667	3.1314	276.667	1.79764
276.833	7.23461	276.833	2.91836	276.833	3.1309	276.833	1.79764
277	7.23406	277	2.91836	277	3.1306	277	1.79764
277.167	7.23345	277.167	2.91816	277.167	3.1306	277.167	1.79764
277.333	7.23284	277.333	2.91766	277.333	3.1306	277.333	1.79719
277.5	7.23228	277.5	2.91736	277.5	3.1304	277.5	1.79669
277.667	7.23167	277.667	2.91736	277.667	3.1299	277.667	1.79664
277.833	7.23112	277.833	2.91695	277.833	3.1296	277.833	1.79664
278	7.23051	278	2.91645	278	3.1296	278	1.79664
278.167	7.22995	278.167	2.91635	278.167	3.1296	278.167	1.79664
278.333	7.22929	278.333	2.91626	278.333	3.1293	278.333	1.79634
278.5	7.22873	278.5	2.91626	278.5	3.1293	278.5	1.79634
278.667	7.22808	278.667	2.91636	278.667	3.1296	278.667	1.79664
278.833	7.22752	278.833	2.91636	278.833	3.1296	278.833	1.79664
279	7.22686	279	2.9159	279	3.1294	279	1.79664
279.167	7.2262	279.167	2.9154	279.167	3.1289	279.167	1.79663
279.333	7.22559	279.333	2.91535	279.333	3.1286	279.333	1.79633
279.5	7.22484	279.5	2.915	279.5	3.1286	279.5	1.79583
279.667	7.22428	279.667	2.9145	279.667	3.12835	279.667	1.79564
279.833	7.22358	279.833	2.91436	279.833	3.12785	279.833	1.79564
280	7.22282	280	2.9141	280	3.1276	280	1.79564
280.167	7.22221	280.167	2.9136	280.167	3.1276	280.167	1.79534
280.333	7.22135	280.333	2.91335	280.333	3.1272	280.333	1.79484
280.5	7.2205	280.5	2.9131	280.5	3.1267	280.5	1.79464
280.667	7.21984	280.667	2.9126	280.667	3.1266	280.667	1.79464
280.833	7.21908	280.833	2.91235	280.833	3.1266	280.833	1.79463
281	7.21823	281	2.9121	281	3.1261	281	1.79433
281.167	7.21747	281.167	2.9116	281.167	3.1256	281.167	1.79384
281.333	7.21681	281.333	2.91135	281.333	3.1256	281.333	1.79364
281.5	7.21601	281.5	2.91115	281.5	3.12545	281.5	1.79364
281.667	7.21525	281.667	2.91065	281.667	3.12495	281.667	1.79364
281.833	7.21464	281.833	2.91035	281.833	3.12459	281.833	1.79349
282	7.21384	282	2.91005	282	3.12459	282	1.79299
282.167	7.21303	282.167	2.90955	282.167	3.12419	282.167	1.79264
282.333	7.21237	282.333	2.90935	282.333	3.12369	282.333	1.79263
282.5	7.21157	282.5	2.9089	282.5	3.12359	282.5	1.79263
282.667	7.21061	282.667	2.9084	282.667	3.12344	282.667	1.79223
282.833	7.20971	282.833	2.90825	282.833	3.12294	282.833	1.79173
283	7.2089	283	2.90775	283	3.12259	283	1.79164
283.167	7.20804	283.167	2.90735	283.167	3.12259	283.167	1.79163
283.333	7.20714	283.333	2.90705	283.333	3.12214	283.333	1.79148
283.5	7.20623	283.5	2.90655	283.5	3.12165	283.5	1.79099
283.667	7.20532	283.667	2.9062	283.667	3.1216	283.667	1.79064
283.833	7.20452	283.833	2.9057	283.833	3.12115	283.833	1.79064
284	7.20371	284	2.90525	284	3.12065	284	1.79059
284.167	7.2028	284.167	2.90475	284.167	3.1206	284.167	1.79009
284.333	7.2019	284.333	2.90435	284.333	3.12019	284.333	1.78964
284.5	7.20094	284.5	2.90385	284.5	3.11969	284.5	1.78964
284.667	7.20003	284.667	2.90335	284.667	3.11959	284.667	1.78953
284.833	7.19918	284.833	2.903	284.833	3.11914	284.833	1.78903
285	7.19828	285	2.9025	285	3.11864	285	1.78863
285.167	7.19737	285.167	2.90255	285.167	3.11894	285.167	1.78904
285.333	7.19651	285.333	2.90255	285.333	3.11894	285.333	1.78944
285.5	7.19561	285.5	2.90225	285.5	3.11859	285.5	1.78904
285.667	7.1946	285.667	2.90175	285.667	3.11839	285.667	1.78864
285.833	7.1937	285.833	2.90135	285.833	3.11789	285.833	1.78863
286	7.19284	286	2.90085	286	3.11759	286	1.78849
286.167	7.19189	286.167	2.9	286.167	3.11719	286.167	1.78799
286.333	7.19088	286.333	2.8995	286.333	3.11669	286.333	1.78764
286.5	7.18982	286.5	2.899	286.5	3.11639	286.5	1.78764
286.667	7.18872	286.667	2.8985	286.667	3.11589	286.667	1.78718
286.833	7.18761	286.833	2.89835	286.833	3.11559	286.833	1.78668
287	7.18645	287	2.89815	287	3.11519	287	1.78658
287.167	7.1853	287.167	2.89765	287.167	3.11469	287.167	1.78608
287.333	7.18419	287.333	2.89735	287.333	3.11439	287.333	1.78563
287.5	7.18313	287.5	2.89684	287.5	3.11388	287.5	1.78548
287.667	7.18213	287.667	2.89594	287.667	3.11358	287.667	1.78498
287.833	7.18113	287.833	2.89544	287.833	3.11309	287.833	1.78463
288	7.18007	288	2.89484	288	3.11259	288	1.78463
288.167	7.17901	288.167	2.8942	288.167	3.11223	288.167	1.78418
288.333	7.17796	288.333	2.8937	288.333	3.11173	288.333	1.78368
288.5	7.1768	288.5	2.8931	288.5	3.11138	288.5	1.78363
288.667	7.17555	288.667	2.8926	288.667	3.11088	288.667	1.78333
288.833	7.17429	288.833	2.892	288.833	3.11059	288.833	1.78283
289	7.17309	289	2.8915	289	3.11008	289	1.78263
289.167	7.17188	289.167	2.8909	289.167	3.10958	289.167	1.78223
289.333	7.17068	289.333	2.8902	289.333	3.10913	289.333	1.78173
289.5	7.16957	289.5	2.88964	289.5	3.10833	289.5	1.78143
289.667	7.16842	289.667	2.88885	289.667	3.10778	289.667	1.78093
289.833	7.16711	289.833	2.88805	289.833	3.10728	289.833	1.78063
290	7.16586	290	2.8875	290	3.10678	290	1.78023
290.167	7.16465	290.167	2.8868	290.167	3.10623	290.167	1.77973
290.333	7.1634	290.333	2.8861	290.333	3.10574	290.333	1.77958
290.5	7.16209	290.5	2.8856	290.5	3.10524	290.5	1.77908
290.667	7.16069	290.667	2.88495	290.667	3.10474	290.667	1.77864
290.833	7.15933	290.833	2.8843	290.833	3.10418	290.833	1.77849
291	7.15808	291	2.88374	291	3.10373	291	1.77804
291.167	7.15667	291.167	2.88354	291.167	3.10368	291.167	1.77818
291.333	7.15522	291.333	2.88334	291.333	3.10358	291.333	1.77823
291.5	7.15391	291.5	2.88269	291.5	3.10303	291.5	1.77773
291.667	7.15251	291.667	2.88194	291.667	3.10243	291.667	1.77743
291.833	7.1511	291.833	2.88124	291.833	3.10192	291.833	1.77693
292	7.1498	292	2.88059	292	3.10132	292	1.77663
292.167	7.14834	292.167	2.87979	292.167	3.10082	292.167	1.77613
292.333	7.14689	292.333	2.87894	292.333	3.10022	292.333	1.77563
292.5	7.14553	292.5	2.87819	292.5	3.09972	292.5	1.77533
292.667	7.14408	292.667	2.87744	292.667	3.09907	292.667	1.77483
292.833	7.14257	292.833	2.87669	292.833	3.09842	292.833	1.77448
293	7.14102	293	2.87584	293	3.09793	293	1.77398
293.167	7.13946	293.167	2.87498	293.167	3.09723	293.167	1.77358
293.333	7.13791	293.333	2.87428	293.333	3.09673	293.333	1.77308
293.5	7.13635	293.5	2.87358	293.5	3.09608	293.5	1.77248
293.667	7.1348	293.667	2.87279	293.667	3.09537	293.667	1.77197
293.833	7.13319	293.833	2.87189	293.833	3.09487	293.833	1.77127
294	7.13159	294	2.87109	294	3.09417	294	1.77078
294.167	7.12988	294.167	2.87039	294.167	3.09357	294.167	1.77032
294.333	7.12828	294.333	2.86969	294.333	3.09297	294.333	1.76983
294.5	7.12663	294.5	2.86884	294.5	3.09222	294.5	1.76943
294.667	7.12488	294.667	2.86799	294.667	3.09157	294.667	1.76893
294.833	7.12317	294.833	2.86724	294.833	3.09093	294.833	1.76843
295	7.12137	295	2.86644	295	3.09018	295	1.76793
295.167	7.11956	295.167	2.86564	295.167	3.08952	295.167	1.76742
295.333	7.11776	295.333	2.86479	295.333	3.08892	295.333	1.76692
295.5	7.116	295.5	2.86384	295.5	3.08817	295.5	1.76637
295.667	7.11425	295.667	2.86284	295.667	3.08747	295.667	1.76588
295.833	7.1125	295.833	2.86189	295.833	3.08682	295.833	1.76533
296	7.11074	296	2.86094	296	3.08602	296	1.76483
296.167	7.10894	296.167	2.85994	296.167	3.08522	296.167	1.76423
296.333	7.10713	296.333	2.85894	296.333	3.08452	296.333	1.76367
296.5	7.10528	296.5	2.85793	296.5	3.08382	296.5	1.76307
296.667	7.10337	296.667	2.85698	296.667	3.08302	296.667	1.76247
296.833	7.10142	296.833	2.85604	296.833	3.08217	296.833	1.76198
297	7.09947	297	2.85504	297	3.08142	297	1.76133
297.167	7.09741	297.167	2.85414	297.167	3.08072	297.167	1.76083
297.333	7.09536	297.333	2.85324	297.333	3.07997	297.333	1.76017
297.5	7.09331	297.5	2.85234	297.5	3.07907	297.5	1.75952
297.667	7.09125	297.667	2.85149	297.667	3.07822	297.667	1.75897
297.833	7.0892	297.833	2.85079	297.833	3.07762	297.833	1.75848
298	7.08715	298	2.85034	298	3.07732	298	1.75848
298.167	7.08514	298.167	2.84964	298.167	3.07682	298.167	1.75812
298.333	7.08304	298.333	2.84868	298.333	3.07597	298.333	1.75747
298.5	7.08088	298.5	2.84773	298.5	3.07507	298.5	1.75697
298.667	7.07873	298.667	2.84663	298.667	3.07411	298.667	1.75632
298.833	7.07658	298.833	2.84548	298.833	3.07326	298.833	1.75582
299	7.07437	299	2.84438	299	3.07241	299	1.75517
299.167	7.07207	299.167	2.84328	299.167	3.07151	299.167	1.75447
299.333	7.06976	299.333	2.84203	299.333	3.07061	299.333	1.75392
299.5	7.06746	299.5	2.84068	299.5	3.06971	299.5	1.75312
299.667	7.06511	299.667	2.83943	299.667	3.06876	299.667	1.75237
299.833	7.06275	299.833	2.83823	299.833	3.06781	299.833	1.75182
300	7.0604	300	2.83698	300	3.06686	300	1.75107
300.167	7.0581	300.167	2.83563	300.167	3.06586	300.167	1.75027
300.333	7.05574	300.333	2.83433	300.333	3.06486	300.333	1.74962
300.5	7.05334	300.5	2.83303	300.5	3.06392	300.5	1.74897
300.667	7.05104	300.667	2.83168	300.667	3.06292	300.667	1.74822
300.833	7.04858	300.833	2.83043	300.833	3.06186	300.833	1.74752
301	7.04603	301	2.82923	301	3.06081	301	1.74687
301.167	7.04348	301.167	2.82793	301.167	3.05976	301.167	1.74607
301.333	7.04083	301.333	2.82653	301.333	3.05876	301.333	1.74527
301.5	7.03817	301.5	2.82523	301.5	3.05766	301.5	1.74457
301.667	7.03547	301.667	2.82393	301.667	3.05656	301.667	1.74387
301.833	7.03282	301.833	2.82258	301.833	3.05551	301.833	1.74307
302	7.03016	302	2.82133	302	3.05441	302	1.74217
302.167	7.02746	302.167	2.81998	302.167	3.05331	302.167	1.74142
302.333	7.02486	302.333	2.81858	302.333	3.05226	302.333	1.74077
302.5	7.02215	302.5	2.81757	302.5	3.05141	302.5	1.74032
302.667	7.0193	302.667	2.81667	302.667	3.0507	302.667	1.73991
302.833	7.01645	302.833	2.81547	302.833	3.0498	302.833	1.73927
303	7.01354	303	2.81412	303	3.04865	303	1.73852
303.167	7.01064	303.167	2.81268	303.167	3.04746	303.167	1.73772
303.333	7.00774	303.333	2.81123	303.333	3.04631	303.333	1.73696
303.5	7.00478	303.5	2.80973	303.5	3.04506	303.5	1.73611
303.667	7.00178	303.667	2.80828	303.667	3.04376	303.667	1.73516
303.833	6.99873	303.833	2.80683	303.833	3.04256	303.833	1.73431
304	6.99562	304	2.80538	304	3.04131	304	1.73352
304.167	6.99257	304.167	2.80388	304.167	3.03996	304.167	1.73272
304.333	6.98952	304.333	2.80233	304.333	3.03866	304.333	1.73187
304.5	6.98632	304.5	2.80078	304.5	3.03746	304.5	1.73102
304.667	6.98312	304.667	2.79923	304.667	3.03611	304.667	1.73012
304.833	6.97991	304.833	2.79768	304.833	3.03471	304.833	1.72912
305	6.97661	305	2.79598	305	3.03337	305	1.72817
305.167	6.97336	305.167	2.79438	305.167	3.03197	305.167	1.72722
305.333	6.97011	305.333	2.79273	305.333	3.03061	305.333	1.72622
305.5	6.96675	305.5	2.79108	305.5	3.02921	305.5	1.72527
305.667	6.9634	305.667	2.78943	305.667	3.02776	305.667	1.72432
305.833	6.95995	305.833	2.78768	305.833	3.02636	305.833	1.72337
306	6.9565	306	2.78593	306	3.02491	306	1.72242
306.167	6.953	306.167	2.78413	306.167	3.02341	306.167	1.72141
306.333	6.94944	306.333	2.78228	306.333	3.02191	306.333	1.72041
306.5	6.94584	306.5	2.78037	306.5	3.02041	306.5	1.71936
306.667	6.94219	306.667	2.77847	306.667	3.01886	306.667	1.71831
306.833	6.93848	306.833	2.77662	306.833	3.01736	306.833	1.71726
307	6.93468	307	2.77472	307	3.01586	307	1.71621
307.167	6.93098	307.167	2.77277	307.167	3.01421	307.167	1.71516
307.333	6.92727	307.333	2.77083	307.333	3.01256	307.333	1.71402
307.5	6.92342	307.5	2.76893	307.5	3.01091	307.5	1.71292
307.667	6.91947	307.667	2.76703	307.667	3.00926	307.667	1.71187
307.833	6.91562	307.833	2.76503	307.833	3.00766	307.833	1.71072
308	6.91172	308	2.76303	308	3.00596	308	1.70957
308.167	6.90766	308.167	2.76103	308.167	3.00416	308.167	1.70847
308.333	6.90361	308.333	2.75897	308.333	3.00245	308.333	1.70732
308.5	6.89956	308.5	2.75692	308.5	3.0008	308.5	1.70612
308.667	6.89546	308.667	2.75487	308.667	2.999	308.667	1.70491
308.833	6.8912	308.833	2.75272	308.833	2.99715	308.833	1.70376
309	6.8869	309	2.75092	309	2.9957	309	1.70291
309.167	6.88265	309.167	2.74927	309.167	2.99435	309.167	1.70211
309.333	6.87835	309.333	2.74727	309.333	2.9927	309.333	1.70091
309.5	6.87394	309.5	2.74513	309.5	2.99086	309.5	1.69962
309.667	6.86949	309.667	2.74283	309.667	2.98891	309.667	1.69837
309.833	6.86494	309.833	2.74048	309.833	2.98691	309.833	1.69702
310	6.86044	310	2.73822	310	2.98496	310	1.69567
310.167	6.85594	310.167	2.73592	310.167	2.98301	310.167	1.69426
310.333	6.85134	310.333	2.73357	310.333	2.98096	310.333	1.69281
310.5	6.84674	310.5	2.73122	310.5	2.9789	310.5	1.69136
310.667	6.84198	310.667	2.72877	310.667	2.9768	310.667	1.68986
310.833	6.83723	310.833	2.72632	310.833	2.97475	310.833	1.68831
311	6.83243	311	2.72382	311	2.97265	311	1.68676
311.167	6.82763	311.167	2.72127	311.167	2.97045	311.167	1.68512
311.333	6.82278	311.333	2.71872	311.333	2.9683	311.333	1.68351
311.5	6.81778	311.5	2.71612	311.5	2.9661	311.5	1.68196
311.667	6.81273	311.667	2.71352	311.667	2.9638	311.667	1.68031
311.833	6.80768	311.833	2.71082	311.833	2.96155	311.833	1.67867
312	6.80262	312	2.70807	312	2.95925	312	1.67696
312.167	6.79752	312.167	2.70531	312.167	2.9568	312.167	1.67516
312.333	6.79242	312.333	2.70246	312.333	2.9544	312.333	1.67336
312.5	6.78712	312.5	2.69961	312.5	2.952	312.5	1.67151
312.667	6.78182	312.667	2.69667	312.667	2.94955	312.667	1.66961
312.833	6.77652	312.833	2.69367	312.833	2.94705	312.833	1.66771
313	6.77112	313	2.69072	313	2.94455	313	1.66576
313.167	6.76571	313.167	2.68767	313.167	2.942	313.167	1.66376
313.333	6.76016	313.333	2.68457	313.333	2.93935	313.333	1.66166
313.5	6.75461	313.5	2.68142	313.5	2.93675	313.5	1.65956
313.667	6.74906	313.667	2.67822	313.667	2.93405	313.667	1.65741
313.833	6.74341	313.833	2.67497	313.833	2.93124	313.833	1.65521
314	6.73766	314	2.67162	314	2.92839	314	1.65286
314.167	6.73186	314.167	2.66832	314.167	2.92554	314.167	1.65051
314.333	6.72605	314.333	2.66492	314.333	2.92264	314.333	1.64821
314.5	6.72025	314.5	2.66142	314.5	2.9197	314.5	1.64581
314.667	6.71445	314.667	2.65792	314.667	2.91669	314.667	1.64336
314.833	6.7087	314.833	2.65437	314.833	2.91354	314.833	1.64086
315	6.70275	315	2.65077	315	2.91034	315	1.63841
315.167	6.69675	315.167	2.64712	315.167	2.90714	315.167	1.63591
315.333	6.69065	315.333	2.64337	315.333	2.90389	315.333	1.63331
315.5	6.6844	315.5	2.64007	315.5	2.90095	315.5	1.63116
315.667	6.67824	315.667	2.63697	315.667	2.89799	315.667	1.62906
315.833	6.67194	315.833	2.63327	315.833	2.89459	315.833	1.62646
316	6.66569	316	2.62932	316	2.89099	316	1.6238
316.167	6.65929	316.167	2.62536	316.167	2.88729	316.167	1.6212
316.333	6.65289	316.333	2.62141	316.333	2.88349	316.333	1.61851
316.5	6.64654	316.5	2.61741	316.5	2.87969	316.5	1.61571
316.667	6.64004	316.667	2.61336	316.667	2.87589	316.667	1.61291
316.833	6.63354	316.833	2.60926	316.833	2.87194	316.833	1.61016
317	6.62689	317	2.60516	317	2.86789	317	1.60741
317.167	6.62014	317.167	2.60106	317.167	2.86374	317.167	1.60461
317.333	6.61339	317.333	2.59691	317.333	2.85954	317.333	1.60176
317.5	6.60649	317.5	2.59271	317.5	2.85539	317.5	1.59875
317.667	6.59944	317.667	2.58845	317.667	2.85119	317.667	1.59575
317.833	6.59239	317.833	2.5842	317.833	2.84689	317.833	1.59291
318	6.58529	318	2.57985	318	2.84254	318	1.59001
318.167	6.57808	318.167	2.57545	318.167	2.83814	318.167	1.587
318.333	6.57083	318.333	2.5711	318.333	2.83374	318.333	1.584
318.5	6.56363	318.5	2.5667	318.5	2.82924	318.5	1.581
318.667	6.55648	318.667	2.5623	318.667	2.82474	318.667	1.578
318.833	6.54923	318.833	2.5578	318.833	2.82024	318.833	1.5749
319	6.54188	319	2.55325	319	2.81559	319	1.57175
319.167	6.53433	319.167	2.54875	319.167	2.81089	319.167	1.5686
319.333	6.52683	319.333	2.54425	319.333	2.80614	319.333	1.56545
319.5	6.51933	319.5	2.5396	319.5	2.80134	319.5	1.56235
319.667	6.51163	319.667	2.5349	319.667	2.79654	319.667	1.5592
319.833	6.50413	319.833	2.5303	319.833	2.79174	319.833	1.55595
320	6.49658	320	2.52565	320	2.78679	320	1.5527
320.167	6.48893	320.167	2.52095	320.167	2.78184	320.167	1.54955
320.333	6.48128	320.333	2.51625	320.333	2.77684	320.333	1.54635
320.5	6.47363	320.5	2.51145	320.5	2.77178	320.5	1.54305
320.667	6.46593	320.667	2.50665	320.667	2.76678	320.667	1.5397
320.833	6.45813	320.833	2.5018	320.833	2.76163	320.833	1.5364
321	6.45038	321	2.49685	321	2.75643	321	1.53305
321.167	6.44258	321.167	2.49195	321.167	2.75118	321.167	1.5296
321.333	6.43473	321.333	2.48705	321.333	2.74593	321.333	1.52615
321.5	6.42683	321.5	2.4821	321.5	2.74063	321.5	1.5227
321.667	6.41883	321.667	2.4771	321.667	2.73533	321.667	1.51925
321.833	6.41083	321.833	2.47205	321.833	2.72998	321.833	1.51575
322	6.40283	322	2.467	322	2.72453	322	1.51225
322.167	6.39468	322.167	2.46189	322.167	2.71918	322.167	1.50875
322.333	6.38653	322.333	2.45724	322.333	2.71418	322.333	1.5057
322.5	6.37838	322.5	2.45259	322.5	2.70913	322.5	1.5026
322.667	6.37028	322.667	2.44744	322.667	2.70363	322.667	1.499
322.833	6.36223	322.833	2.44229	322.833	2.69798	322.833	1.49545
323	6.35418	323	2.43709	323	2.69223	323	1.4919
323.167	6.34623	323.167	2.43179	323.167	2.68653	323.167	1.4883
323.333	6.33838	323.333	2.42644	323.333	2.68083	323.333	1.4847
323.5	6.33063	323.5	2.42114	323.5	2.67508	323.5	1.48105
323.667	6.32288	323.667	2.41574	323.667	2.66933	323.667	1.4774
323.833	6.31503	323.833	2.41039	323.833	2.66363	323.833	1.47374
324	6.30713	324	2.40504	324	2.65797	324	1.47
324.167	6.29913	324.167	2.39964	324.167	2.65207	324.167	1.46635
324.333	6.29068	324.333	2.39424	324.333	2.64608	324.333	1.4627
324.5	6.28198	324.5	2.38869	324.5	2.64013	324.5	1.45895
324.667	6.28388	324.667	2.38315	324.667	2.63418	324.667	1.4553
324.833	6.37803	324.833	2.37769	324.833	2.62823	324.833	1.4516
--	--	325	2.37214	325	2.62223	325	1.44784
--	--	325.167	2.36644	325.167	2.61608	325.167	1.44414
--	--	325.333	2.36074	325.333	2.60992	325.333	1.44044
--	--	325.5	2.35529	325.5	2.60387	325.5	1.43659
--	--	325.667	2.34984	325.667	2.59777	325.667	1.43259
--	--	325.833	2.34404	325.833	2.59167	325.833	1.42869
--	--	326	2.33829	326	2.58547	326	1.4248
--	--	326.167	2.33259	326.167	2.57927	326.167	1.42085
--	--	326.333	2.32684	326.333	2.57312	326.333	1.4169
--	--	326.5	2.32114	326.5	2.56697	326.5	1.4129
--	--	326.667	2.31539	326.667	2.56083	326.667	1.4089
--	--	326.833	2.30949	326.833	2.55463	326.833	1.40489
--	--	327	2.30354	327	2.54848	327	1.401
--	--	327.167	2.29779	327.167	2.54233	327.167	1.39705
--	--	327.333	2.29204	327.333	2.53618	327.333	1.39305
--	--	327.5	2.28624	327.5	2.52998	327.5	1.38905
--	--	327.667	2.28034	327.667	2.52378	327.667	1.385
--	--	327.833	2.27439	327.833	2.51753	327.833	1.38099
--	--	328	2.26879	328	2.51138	328	1.37704
--	--	328.167	2.26334	328.167	2.50562	328.167	1.37344
--	--	328.333	2.25774	328.333	2.49977	328.333	1.36984
--	--	328.5	2.25189	328.5	2.49358	328.5	1.36585
--	--	328.667	2.24589	328.667	2.48728	328.667	1.3619
--	--	328.833	2.23994	328.833	2.48103	328.833	1.3579
--	--	329	2.23394	329	2.47478	329	1.3539
--	--	329.167	2.22804	329.167	2.46853	329.167	1.3499
--	--	329.333	2.22209	329.333	2.46218	329.333	1.3458
--	--	329.5	2.21604	329.5	2.45588	329.5	1.34184
--	--	329.667	2.21009	329.667	2.44962	329.667	1.33779
--	--	329.833	2.20399	329.833	2.44322	329.833	1.33369
--	--	330	2.19789	330	2.43687	330	1.32959
--	--	330.167	2.19189	330.167	2.43058	330.167	1.32549
--	--	330.333	2.18579	330.333	2.42418	330.333	1.32144
--	--	330.5	2.17974	330.5	2.41773	330.5	1.31729
--	--	330.667	2.17374	330.667	2.41142	330.667	1.31314
--	--	330.833	2.16768	330.833	2.40507	330.833	1.30904
--	--	331	2.16174	331	2.39868	331	1.30499
--	--	331.167	2.15574	331.167	2.39237	331.167	1.30094
--	--	331.333	2.14979	331.333	2.38607	331.333	1.29679
--	--	331.5	2.14389	331.5	2.37972	331.5	1.29269
--	--	331.667	2.13789	331.667	2.37332	331.667	1.28864
--	--	331.833	2.13199	331.833	2.36697	331.833	1.28454
--	--	332	2.12629	332	2.36067	332	1.28049
--	--	332.167	2.12059	332.167	2.35442	332.167	1.27649
--	--	332.333	2.11459	332.333	2.34812	332.333	1.27244
--	--	332.5	2.10859	332.5	2.34177	332.5	1.26839
--	--	332.667	2.10283	332.667	2.33547	332.667	1.26434
--	--	332.833	2.09713	332.833	2.32917	332.833	1.26039
--	--	333	2.09143	333	2.32287	333	1.25639
--	--	333.167	2.08573	333.167	2.31652	333.167	1.25244
--	--	333.333	2.07998	333.333	2.31022	333.333	1.24849
--	--	333.5	2.07428	333.5	2.30392	333.5	1.24449
--	--	333.667	2.06859	333.667	2.29762	333.667	1.24069
--	--	333.833	2.06284	333.833	2.29137	333.833	1.23669
--	--	334	2.05723	334	2.28512	334	1.23274
--	--	334.167	2.05173	334.167	2.27887	334.167	1.22894
--	--	334.333	2.04613	334.333	2.27257	334.333	1.22509
--	--	334.5	2.04043	334.5	2.26632	334.5	1.22124
--	--	334.667	2.03523	334.667	2.26062	334.667	1.21803
--	--	334.833	2.03028	334.833	2.25492	334.833	1.21488
--	--	335	2.02478	335	2.24872	335	1.21109
--	--	335.167	2.01903	335.167	2.24257	335.167	1.20739
--	--	335.333	2.01358	335.333	2.23637	335.333	1.20379
--	--	335.5	2.00813	335.5	2.23017	335.5	1.20009
--	--	335.667	2.00263	335.667	2.22407	335.667	1.19629
--	--	335.833	1.99708	335.833	2.21792	335.833	1.19264
--	--	336	1.99163	336	2.21177	336	1.18894
--	--	336.167	1.98633	336.167	2.20572	336.167	1.18524
--	--	336.333	1.98083	336.333	2.19962	336.333	1.18159
--	--	336.5	1.97538	336.5	2.19347	336.5	1.17789
--	--	336.667	1.96988	336.667	2.18747	336.667	1.17429
--	--	336.833	1.96448	336.833	2.18142	336.833	1.17064
--	--	337	1.95913	337	2.17527	337	1.16694
--	--	337.167	1.95368	337.167	2.16922	337.167	1.16329
--	--	337.333	1.94833	337.333	2.16322	337.333	1.15964
--	--	337.5	1.94288	337.5	2.15727	337.5	1.15603
--	--	337.667	1.93743	337.667	2.15127	337.667	1.15254
--	--	337.833	1.93198	337.833	2.14537	337.833	1.14894
--	--	338	1.92653	338	2.13942	338	1.14533
--	--	338.167	1.92098	338.167	2.13346	338.167	1.14183
--	--	338.333	1.91553	338.333	2.12746	338.333	1.13828
--	--	338.5	1.91008	338.5	2.12151	338.5	1.13478
--	--	338.667	1.90438	338.667	2.11557	338.667	1.13128
--	--	338.833	1.89883	338.833	2.10956	338.833	1.12783
--	--	339	1.89333	339	2.10367	339	1.12448
--	--	339.167	1.88773	339.167	2.09771	339.167	1.12103
--	--	339.333	1.88198	339.333	2.09196	339.333	1.11763
--	--	339.5	1.87623	339.5	2.08617	339.5	1.11423
--	--	339.667	1.87018	339.667	2.08027	339.667	1.11078
--	--	339.833	1.86423	339.833	2.07432	339.833	1.10748
--	--	340	1.85843	340	2.06867	340	1.10423
--	--	340.167	1.85238	340.167	2.06317	340.167	1.10099
--	--	340.333	1.84633	340.333	2.05751	340.333	1.09773
--	--	340.5	1.84013	340.5	2.05181	340.5	1.09448
--	--	340.667	1.83382	340.667	2.04631	340.667	1.09133
--	--	340.833	1.82753	340.833	2.04086	340.833	1.08823
--	--	341	1.82113	341	2.03536	341	1.08513
--	--	341.167	1.81473	341.167	2.03016	341.167	1.08223
--	--	341.333	1.80863	341.333	2.02521	341.333	1.07968
--	--	341.5	1.80223	341.5	2.02022	341.5	1.07688
--	--	341.667	1.79543	341.667	2.01492	341.667	1.07383
--	--	341.833	1.78858	341.833	2.00962	341.833	1.07093
--	--	342	1.78163	342	2.00437	342	1.06798
--	--	342.167	1.77463	342.167	1.99912	342.167	1.06498
--	--	342.333	1.76748	342.333	1.99392	342.333	1.06203
--	--	342.5	1.76032	342.5	1.98872	342.5	1.05913
--	--	342.667	1.75307	342.667	1.98361	342.667	1.05618
--	--	342.833	1.74577	342.833	1.97856	342.833	1.05318
--	--	343	1.73842	343	1.97351	343	1.05028
--	--	343.167	1.73092	343.167	1.96841	343.167	1.04743
--	--	343.333	1.72348	343.333	1.96336	343.333	1.04458
--	--	343.5	1.71603	343.5	1.95836	343.5	1.04163
--	--	343.667	1.70843	343.667	1.95326	343.667	1.03863
--	--	343.833	1.70078	343.833	1.94826	343.833	1.03568
--	--	344	1.69318	344	1.94326	344	1.03268
--	--	344.167	1.68537	344.167	1.93826	344.167	1.02958
--	--	344.333	1.67758	344.333	1.93326	344.333	1.02648
--	--	344.5	1.66983	344.5	1.92826	344.5	1.02338
--	--	344.667	1.66203	344.667	1.92321	344.667	1.02018
--	--	344.833	1.65418	344.833	1.91796	344.833	1.01688
--	--	345	1.64638	345	1.91261	345	1.01353
--	--	345.167	1.63863	345.167	1.90726	345.167	1.01013
--	--	345.333	1.63073	345.333	1.90176	345.333	1.00663
--	--	345.5	1.62288	345.5	1.89606	345.5	1.00303
--	--	345.667	1.61508	345.667	1.89036	345.667	0.99943
--	--	345.833	1.60732	345.833	1.88466	345.833	0.99583
--	--	346	1.59962	346	1.87891	346	0.99203
--	--	346.167	1.59197	346.167	1.87316	346.167	0.98808
--	--	346.333	1.58442	346.333	1.86751	346.333	0.98408
--	--	346.5	1.57737	346.5	1.86221	346.5	0.98048
--	--	346.667	1.57047	346.667	1.85676	346.667	0.97693
--	--	346.833	1.56322	346.833	1.85086	346.833	0.97293
--	--	347	1.55613	347	1.84491	347	0.96878
--	--	347.167	1.54918	347.167	1.83881	347.167	0.96458
--	--	347.333	1.54243	347.333	1.83261	347.333	0.96043
--	--	347.5	1.53582	347.5	1.82626	347.5	0.95618
--	--	347.667	1.52927	347.667	1.81981	347.667	0.95188
--	--	347.833	1.52302	347.833	1.81336	347.833	0.94763
--	--	348	1.51697	348	1.80671	348	0.94333
--	--	348.167	1.51092	348.167	1.79996	348.167	0.93898
--	--	348.333	1.50492	348.333	1.79321	348.333	0.93458
--	--	348.5	1.49942	348.5	1.78636	348.5	0.93023
--	--	348.667	1.49397	348.667	1.77936	348.667	0.92593
--	--	348.833	1.48842	348.833	1.77211	348.833	0.92158
--	--	349	1.48312	349	1.76466	349	0.91723
--	--	349.167	1.47787	349.167	1.75706	349.167	0.91293
--	--	349.333	1.47267	349.333	1.74921	349.333	0.90868
--	--	349.5	1.46762	349.5	1.74106	349.5	0.90433
--	--	349.667	1.46267	349.667	1.73271	349.667	0.89993
--	--	349.833	1.45772	349.833	1.72421	349.833	0.89563
--	--	350	1.45292	350	1.71546	350	0.89138
--	--	350.167	1.44827	350.167	1.70651	350.167	0.88708
--	--	350.333	1.44367	350.333	1.69746	350.333	0.88278
--	--	350.5	1.43912	350.5	1.68836	350.5	0.87863
--	--	350.667	1.43467	350.667	1.67896	350.667	0.87458
--	--	350.833	1.43037	350.833	1.66926	350.833	0.87068
--	--	351	1.42627	351	1.65921	351	0.86688
--	--	351.167	1.42237	351.167	1.64886	351.167	0.86328
--	--	351.333	1.41887	351.333	1.63841	351.333	0.86013
--	--	351.5	1.41542	351.5	1.62776	351.5	0.85698
--	--	351.667	1.41177	351.667	1.61636	351.667	0.85353
--	--	351.833	1.40822	351.833	1.60466	351.833	0.85023
--	--	352	1.40478	352	1.59356	352	0.84703
--	--	352.167	1.40143	352.167	1.58241	352.167	0.84393
--	--	352.333	1.39817	352.333	1.57156	352.333	0.84088
--	--	352.5	1.39507	352.5	1.56126	352.5	0.83788
--	--	352.667	1.39212	352.667	1.55126	352.667	0.83503
--	--	352.833	1.38927	352.833	1.54176	352.833	0.83223
--	--	353	1.38652	353	1.53276	353	0.82953
--	--	353.167	1.38387	353.167	1.52426	353.167	0.82688
--	--	353.333	1.38142	353.333	1.51611	353.333	0.82428
--	--	353.5	1.37912	353.5	1.50851	353.5	0.82173
--	--	353.667	1.37682	353.667	1.50131	353.667	0.81923
--	--	353.833	1.37462	353.833	1.49441	353.833	0.81673
--	--	354	1.37257	354	1.48791	354	0.81428
--	--	354.167	1.37062	354.167	1.48171	354.167	0.81188
--	--	354.333	1.36872	354.333	1.47581	354.333	0.80948
--	--	354.5	1.36702	354.5	1.47021	354.5	0.80708
--	--	354.667	1.36552	354.667	1.46496	354.667	0.80473
--	--	354.833	1.36397	354.833	1.45996	354.833	0.80248
--	--	355	1.36252	355	1.45511	355	0.80023
--	--	355.167	1.36122	355.167	1.45046	355.167	0.79798
--	--	355.333	1.35997	355.333	1.446	355.333	0.79578
--	--	355.5	1.35882	355.5	1.44166	355.5	0.79358
--	--	355.667	1.35777	355.667	1.43746	355.667	0.79148
--	--	355.833	1.35677	355.833	1.43351	355.833	0.78938
--	--	356	1.35582	356	1.42971	356	0.78728
--	--	356.167	1.35502	356.167	1.42591	356.167	0.78518
--	--	356.333	1.35437	356.333	1.42206	356.333	0.78318
--	--	356.5	1.35367	356.5	1.41841	356.5	0.78128
--	--	356.667	1.35292	356.667	1.41491	356.667	0.77928
--	--	356.833	1.35242	356.833	1.41146	356.833	0.77733
--	--	357	1.35187	357	1.40806	357	0.77553
--	--	357.167	1.35137	357.167	1.40476	357.167	0.77373
--	--	357.333	1.35147	357.333	1.40171	357.333	0.77213
--	--	357.5	1.35167	357.5	1.39896	357.5	0.77083
--	--	357.667	1.35147	357.667	1.39621	357.667	0.76933
--	--	357.833	1.35127	357.833	1.39316	357.833	0.76768
--	--	358	1.35107	358	1.39011	358	0.76603
--	--	358.167	1.35057	358.167	1.38711	358.167	0.76443
--	--	358.333	1.35027	358.333	1.38421	358.333	0.76288
--	--	358.5	1.35027	358.5	1.38131	358.5	0.76138
--	--	358.667	1.35017	358.667	1.37846	358.667	0.75993
--	--	358.833	1.34967	358.833	1.37576	358.833	0.75858
--	--	359	1.34927	359	1.37301	359	0.75733
--	--	359.167	1.34927	359.167	1.37031	359.167	0.75598
--	--	359.333	1.34927	359.333	1.36776	359.333	0.75473
--	--	359.5	1.34927	359.5	1.36526	359.5	0.75363
--	--	359.667	1.34887	359.667	1.36281	359.667	0.75253
--	--	359.833	1.34837	359.833	1.36046	359.833	0.75148
--	--	360	1.34827	360	1.35816	360	0.75053
--	--	360.167	1.34827	360.167	1.35591	360.167	0.74963
--	--	360.333	1.34827	360.333	1.35376	360.333	0.74873
--	--	360.5	1.34827	360.5	1.35176	360.5	0.74788
--	--	360.667	1.34827	360.667	1.34986	360.667	0.74703
--	--	360.833	1.34807	360.833	1.34796	360.833	0.74623
--	--	361	1.34757	361	1.34616	361	0.74558
--	--	361.167	1.34727	361.167	1.34461	361.167	0.74493
--	--	361.333	1.34727	361.333	1.34317	361.333	0.74433
--	--	361.5	1.34728	361.5	1.34172	361.5	0.74383
--	--	361.667	1.34728	361.667	1.34041	361.667	0.74323
--	--	361.833	1.34727	361.833	1.33911	361.833	0.74273
--	--	362	1.34727	362	1.33791	362	0.74258
--	--	362.167	1.34727	362.167	1.33692	362.167	0.74238
--	--	362.333	1.34692	362.333	1.33596	362.333	0.74188
--	--	362.5	1.34642	362.5	1.33506	362.5	0.74158
[truncated: 2,634 more rows]
