# Supplementary material for: Two-dimensional halide perovskite as β-ray scintillator for nuclear radiation monitoring
Source: Nat Commun. 2020 Jul 7;11:3395. doi: 10.1038/s41467-020-17114-7 (PMC7341884; doi:10.1038/s41467-020-17114-7)
Supplement: Supplementary file 3 — Source Data [file 41467_2020_17114_MOESM3_ESM.zip › Source data file/Data of Figures in the manuscript/Figure 5b.xlsx]

## Sheet: Sheet1
Figure 5b
Time-dependent scintillation intensity (integrated)
time (h)	relative integrated intensity
0	0.99234
1	0.98896
2	0.99491
3	0.99236
4	0.99406
5	0.99321
6	0.99641
7	1
8	0.9966
9	0.9983
10	0.98896
11	0.99066
12	0.9928
13	0.9931
14	0.9927
15	0.99354
