# Supplementary material for: Two-dimensional halide perovskite as β-ray scintillator for nuclear radiation monitoring
Source: Nat Commun. 2020 Jul 7;11:3395. doi: 10.1038/s41467-020-17114-7 (PMC7341884; doi:10.1038/s41467-020-17114-7)
Supplement: Supplementary file 3 — Source Data [file 41467_2020_17114_MOESM3_ESM.zip › Source data file/Data of Figures in the manuscript/Figure 5e.xlsx]

## Sheet: Sheet1
Figure 5e
Irradiation-dependent scintillation spectra of 2D halide perovskite scintillator
90 mCi		35 mCi		25 mCi		10 mCi		0.1 mCi		Substrate
Wavelength (nm)	Intensity (a.u.)	Wavelength (nm)	Intensity (a.u.)	Wavelength (nm)	Intensity (a.u.)	Wavelength (nm)	Intensity (a.u.)	Wavelength (nm)	Intensity (a.u.)	Wavelength (nm)	Intensity (a.u.)
300	0.10173	300	0.35607	300	0.10173	300	0.91561	300	0.3052	300	0.05087
301.07	0.05087	301.07	0.40694	301.07	0.45781	301.07	0.3052	301.07	0.71214	301.07	-0.05087
302	0.1526	302	0.20347	302	0.10173	302	0.20347	302	0.35607	302	0.25434
303.07	0.10173	303.07	0.20347	303.07	0.05087	303.07	0.3052	303.07	0.05087	303.07	0.25434
304	0	304	0.25434	304	0.20347	304	0.05087	304	0.76301	304	0.35607
305.07	0	305.07	0.3052	305.07	0.35607	305.07	0.20347	305.07	0.25434	305.07	0.3052
306	0	306	0.25434	306	0.40694	306	0.45781	306	0.35607	306	0.55954
307.07	0.10173	307.07	0.20347	307.07	0.20347	307.07	0.25434	307.07	0.20347	307.07	-0.05087
308	0.10173	308	0.25434	308	0.3052	308	0.45781	308	0.10173	308	0.20347
309.07	0.05087	309.07	0.25434	309.07	0.45781	309.07	0.45781	309.07	0.66127	309.07	0.20347
310	0.10173	310	0.05087	310	0.3052	310	0.25434	310	0.35607	310	0.1526
311.07	0	311.07	0.50867	311.07	0.1526	311.07	0.25434	311.07	0.05087	311.07	0.76301
312	0.05087	312	0	312	0.50867	312	0.71214	312	0.55954	312	0.20347
313.07	0.20347	313.07	0.20347	313.07	0.10173	313.07	0.45781	313.07	0.3052	313.07	0.10173
314	0	314	0.10173	314	0.35607	314	0.25434	314	0.35607	314	0.3052
315.07	0.1526	315.07	0.50867	315.07	0.45781	315.07	0.40694	315.07	0.45781	315.07	0.35607
316	0	316	0.05087	316	0.3052	316	0.1526	316	0.71214	316	0.71214
317.07	0.1526	317.07	0.3052	317.07	0.55954	317.07	0.25434	317.07	0.66127	317.07	-0.05087
318	0.10173	318	0.66127	318	0.40694	318	0.35607	318	0.10173	318	0.40694
319.07	0	319.07	0.05087	319.07	0.3052	319.07	0.35607	319.07	0.35607	319.07	0.61041
320	0	320	0.25434	320	0.76301	320	0.25434	320	0.66127	320	0.45781
320.93	0	320.93	0.50867	320.93	0.66127	320.93	0.55954	320.93	0.55954	320.93	0.35607
322.03	0	322.03	0.3052	322.03	0.45781	322.03	0.40694	322.03	0.35607	322.03	0.25434
322.96	0.10173	322.96	0.05087	322.96	0.35607	322.96	0.71214	322.96	0.10173	322.96	0.50867
324.06	0.05087	324.06	0.40694	324.06	0.40694	324.06	0.55954	324.06	0.10173	324.06	0.50867
325	0.05087	325	0.40694	325	0.25434	325	0.45781	325	0.81388	325	0.3052
325.93	0.05087	325.93	0.1526	325.93	0.45781	325.93	0.3052	325.93	0.20347	325.93	0
327.03	0.10173	327.03	0.55954	327.03	0.10173	327.03	0.61041	327.03	0.40694	327.03	0.10173
327.96	0.05087	327.96	0.45781	327.96	0.20347	327.96	0.45781	327.96	0.20347	327.96	0.20347
329.06	0.10173	329.06	0.35607	329.06	0.20347	329.06	0.20347	329.06	0.50867	329.06	0.91561
330	0.05087	330	0.25434	330	0.1526	330	0.55954	330	0.71214	330	0.71214
331.07	0.05087	331.07	0.50867	331.07	0.50867	331.07	0.76301	331.07	0.45781	331.07	0.35607
332	0.05087	332	0.1526	332	0.50867	332	1.11908	332	0.20347	332	0.86474
333.07	0.10173	333.07	0.40694	333.07	0.35607	333.07	0.66127	333.07	0.25434	333.07	-0.05087
334	0.25434	334	0.20347	334	0.50867	334	0.25434	334	0.91561	334	0.20347
335.07	0.10173	335.07	0.61041	335.07	0.61041	335.07	0.50867	335.07	0.35607	335.07	0.40694
336	0.05087	336	0.55954	336	0.66127	336	0.05087	336	0.40694	336	0.3052
337.07	0.05087	337.07	0.61041	337.07	0.40694	337.07	0.35607	337.07	0.55954	337.07	0.40694
338	0.10173	338	1.11908	338	0.66127	338	0.20347	338	0.71214	338	1.06821
339.07	0.10173	339.07	0.1526	339.07	0.25434	339.07	0.35607	339.07	0.71214	339.07	0.1526
340	0.20347	340	0.10173	340	0.35607	340	0.40694	340	0.61041	340	0.10173
341.07	0.10173	341.07	0	341.07	0.3052	341.07	0.25434	341.07	0.1526	341.07	0.61041
342	0.05087	342	0.1526	342	0.40694	342	0.86474	342	0.20347	342	0.76301
343.07	-0.05087	343.07	0.40694	343.07	0.05087	343.07	0.45781	343.07	0.66127	343.07	0.40694
344	0.05087	344	0.05087	344	0.55954	344	0.76301	344	0.1526	344	0.45781
345.07	0.20347	345.07	0.20347	345.07	0.86474	345.07	0.45781	345.07	0.40694	345.07	0.20347
346	0	346	0.3052	346	0.40694	346	0.35607	346	0.40694	346	0.55954
347.07	0.20347	347.07	0.35607	347.07	0.61041	347.07	0.96648	347.07	0.10173	347.07	0.61041
348	0	348	0.1526	348	0.55954	348	0.86474	348	0.61041	348	0.45781
349.07	0.05087	349.07	0.3052	349.07	0.86474	349.07	0.10173	349.07	0.3052	349.07	-0.05087
350	0.10173	350	0.40694	350	0.3052	350	0.25434	350	0.66127	350	1.27168
351.07	0.10173	351.07	0.35607	351.07	0	351.07	1.06821	351.07	0.61041	351.07	0.25434
352	0.10173	352	0.40694	352	0.45781	352	0.40694	352	0.35607	352	0.45781
353.07	-0.05087	353.07	0.40694	353.07	0.66127	353.07	0.55954	353.07	0.76301	353.07	0.50867
354	0.05087	354	0.1526	354	0.55954	354	0.91561	354	0.20347	354	0.71214
355.07	0.10173	355.07	0.86474	355.07	0.05087	355.07	0.81388	355.07	0.55954	355.07	0.61041
356	0.05087	356	0.25434	356	0.1526	356	0.50867	356	0.71214	356	0.35607
357.07	0.10173	357.07	0.3052	357.07	0.35607	357.07	0.66127	357.07	0.3052	357.07	0.55954
358	0.05087	358	0.20347	358	0.45781	358	0.66127	358	0.25434	358	0.25434
359.07	0.10173	359.07	0.76301	359.07	0.50867	359.07	0.3052	359.07	0.50867	359.07	0.81388
360	0.10173	360	0.10173	360	0.71214	360	0.3052	360	0.05087	360	0.50867
361.07	0	361.07	0.50867	361.07	0.55954	361.07	0.55954	361.07	0.55954	361.07	0.55954
362	0.05087	362	0.25434	362	0.66127	362	0.66127	362	1.06821	362	1.06821
363.07	0.05087	363.07	0.1526	363.07	0.91561	363.07	0.50867	363.07	0.35607	363.07	0.35607
364	0.3052	364	0.61041	364	0.71214	364	0.96648	364	0.91561	364	0.91561
365.07	0.05087	365.07	0.40694	365.07	0.25434	365.07	0.55954	365.07	0.45781	365.07	0.86474
366	0.10173	366	0.25434	366	0.50867	366	0.1526	366	0.61041	366	0.3052
367.07	0.05087	367.07	0.25434	367.07	0.66127	367.07	0.35607	367.07	0.66127	367.07	0.25434
368	0.05087	368	0.71214	368	0	368	0.45781	368	0.76301	368	0.66127
369.07	0.20347	369.07	0.76301	369.07	0.3052	369.07	0.3052	369.07	0.3052	369.07	0.35607
370	0.1526	370	0.96648	370	0.40694	370	0.25434	370	0.76301	370	0.45781
371.07	0.1526	371.07	0.40694	371.07	0.20347	371.07	0.3052	371.07	0.76301	371.07	0.76301
372	0	372	0.3052	372	0.25434	372	0.45781	372	0.3052	372	0.61041
373.07	0.05087	373.07	0.81388	373.07	0.81388	373.07	0.05087	373.07	0.66127	373.07	0.86474
374	-0.05087	374	0.71214	374	0.20347	374	0.86474	374	0.66127	374	0.45781
375.07	0.05087	375.07	0.66127	375.07	0.81388	375.07	0.45781	375.07	0.55954	375.07	1.11908
376	0.05087	376	0.3052	376	0.61041	376	0.66127	376	0.86474	376	0.86474
377.07	0.05087	377.07	0.35607	377.07	0.76301	377.07	0.71214	377.07	0.1526	377.07	0.71214
378	0	378	0.76301	378	0.3052	378	0.86474	378	0.66127	378	0.91561
379.07	0	379.07	0.40694	379.07	0.55954	379.07	0.66127	379.07	0.50867	379.07	0.76301
380	0.05087	380	0.66127	380	0.35607	380	0.25434	380	0.91561	380	0.86474
381.07	0.10173	381.07	0.50867	381.07	0.40694	381.07	0.35607	381.07	0.40694	381.07	0.66127
382	0.05087	382	0.10173	382	0.50867	382	0.50867	382	0.50867	382	0.71214
383.07	0	383.07	0.61041	383.07	0.71214	383.07	0.35607	383.07	0.40694	383.07	0.35607
384	0.10173	384	0.40694	384	0.86474	384	0.50867	384	0.20347	384	0.61041
385.07	0.05087	385.07	0.20347	385.07	0.81388	385.07	0.86474	385.07	0.45781	385.07	0.1526
386	0.05087	386	0.55954	386	0.50867	386	0.35607	386	0.55954	386	0.76301
387.07	0	387.07	0.50867	387.07	0.50867	387.07	0.96648	387.07	1.42428	387.07	0.50867
388	0.10173	388	0.3052	388	0.45781	388	0.55954	388	0.86474	388	1.42428
389.07	0.10173	389.07	0.25434	389.07	0.81388	389.07	0.50867	389.07	0.45781	389.07	1.16995
390	0.05087	390	0.25434	390	0.61041	390	0.50867	390	0.50867	390	0.50867
391.06	0.05087	391.06	0.91561	391.06	1.01735	391.06	0.35607	391.06	1.27168	391.06	0.81388
391.96	0.05087	391.96	0.55954	391.96	0.25434	391.96	0.66127	391.96	0.76301	391.96	0.91561
393.03	0.1526	393.03	0.40694	393.03	0.25434	393.03	0.71214	393.03	0.25434	393.03	1.42428
393.93	0.05087	393.93	0.86474	393.93	0.50867	393.93	0.71214	393.93	0.81388	393.93	0.91561
395	0.25434	395	0.20347	395	0.66127	395	0.55954	395	1.37342	395	1.67862
396.06	0.05087	396.06	0.20347	396.06	1.37342	396.06	1.83122	396.06	0.61041	396.06	2.18729
396.96	0.10173	396.96	0.96648	396.96	0.3052	396.96	1.27168	396.96	0.91561	396.96	1.78035
398.03	0.10173	398.03	0.3052	398.03	1.01735	398.03	0.66127	398.03	1.16995	398.03	2.08556
398.93	0	398.93	0.40694	398.93	0.76301	398.93	0.96648	398.93	0.86474	398.93	2.3399
400	0.20347	400	0.55954	400	1.11908	400	1.22081	400	1.83122	400	4.17112
401.07	0.05087	401.07	0.76301	401.07	1.93296	401.07	2.08556	401.07	2.9503	401.07	4.98499
402	0	402	0.45781	402	1.88209	402	1.98382	402	1.78035	402	4.78153
403.07	0.05087	403.07	0.3052	403.07	0.71214	403.07	1.52602	403.07	2.59423	403.07	4.57806
404	-0.05087	404	0.45781	404	1.16995	404	1.52602	404	3.30637	404	6.61275
405.07	0.10173	405.07	0.3052	405.07	0.91561	405.07	1.98382	405.07	2.84857	405.07	6.66361
406	0.10173	406	0.10173	406	1.83122	406	1.93296	406	1.98382	406	5.95147
407.07	0.1526	407.07	0.25434	407.07	1.42428	407.07	3.30637	407.07	3.15377	407.07	7.88443
408	0.10173	408	0.20347	408	1.16995	408	4.12025	408	3.45898	408	6.66361
409.07	0.05087	409.07	0.35607	409.07	1.06821	409.07	4.47632	409.07	3.66244	409.07	7.47749
410	0.05087	410	0.10173	410	3.1029	410	4.17112	410	4.42545	410	10.1735
411.06	0.05087	411.06	0.55954	411.06	1.52602	411.06	4.17112	411.06	4.88326	411.06	9.46132
411.96	0.05087	411.96	0.1526	411.96	1.98382	411.96	3.15377	411.96	4.42545	411.96	10.4278
413.03	0.05087	413.03	0.40694	413.03	2.08556	413.03	2.3399	413.03	3.61158	413.03	10.1226
413.93	0.05087	413.93	0.20347	413.93	1.52602	413.93	3.35724	413.93	4.42545	413.93	10.9365
415	0.10173	415	0.86474	415	0.81388	415	3.96765	415	4.17112	415	9.71565
416.06	0	416.06	0.1526	416.06	3.61158	416.06	4.98499	416.06	5.39193	416.06	9.35958
416.96	0.10173	416.96	0.1526	416.96	1.83122	416.96	3.30637	416.96	5.23933	416.96	11.1908
418.03	0.05087	418.03	0.50867	418.03	2.08556	418.03	4.27285	418.03	5.23933	418.03	11.7503
418.93	-0.05087	418.93	0.40694	418.93	1.52602	418.93	4.52719	418.93	4.57806	418.93	15.311
420	-0.05087	420	0.25434	420	2.44163	420	3.71331	420	5.54453	420	11.0382
421.07	0	421.07	0.55954	421.07	0.91561	421.07	2.84857	421.07	4.78153	421.07	10.8856
422	0	422	0.35607	422	1.42428	422	2.9503	422	4.73066	422	9.10524
423.07	0	423.07	0.40694	423.07	1.67862	423.07	2.69597	423.07	5.34106	423.07	11.496
424	0.10173	424	0.35607	424	1.72949	424	3.35724	424	4.78153	424	9.71565
425.07	0	425.07	0.35607	425.07	1.98382	425.07	3.25551	425.07	3.76418	425.07	12.8694
426	0.3052	426	0.66127	426	1.01735	426	3.20464	426	3.56071	426	9.30871
427.07	0	427.07	0.1526	427.07	1.62775	427.07	3.66244	427.07	3.15377	427.07	8.0879
428	0.05087	428	0.40694	428	1.27168	428	3.35724	428	3.25551	428	8.0879
429.07	0	429.07	0.25434	429.07	1.78035	429.07	2.7977	429.07	3.61158	429.07	8.44397
430	0.05087	430	0.10173	430	1.16995	430	3.76418	430	2.28903	430	7.63009
431.06	0.1526	431.06	0.35607	431.06	1.11908	431.06	2.44163	431.06	4.01852	431.06	6.05321
431.96	0.25434	431.96	0.86474	431.96	1.47515	431.96	3.1029	431.96	3.45898	431.96	6.00234
433.03	0.10173	433.03	0.55954	433.03	0.91561	433.03	1.57689	433.03	2.03469	433.03	6.61275
433.93	0	433.93	0.40694	433.93	1.01735	433.93	2.23816	433.93	2.23816	433.93	4.52719
435	0.20347	435	0.3052	435	0.66127	435	1.98382	435	2.3399	435	6.30754
436.06	0.05087	436.06	0.10173	436.06	0.81388	436.06	2.39076	436.06	2.18729	436.06	4.83239
436.96	0.05087	436.96	0.50867	436.96	0.45781	436.96	1.62775	436.96	2.44163	436.96	5.18846
438.03	0.3052	438.03	0.20347	438.03	1.27168	438.03	2.23816	438.03	1.52602	438.03	2.54336
438.93	0.05087	438.93	0.50867	438.93	0.35607	438.93	1.67862	438.93	1.88209	438.93	3.86591
440	0	440	0.10173	440	0.66127	440	1.06821	440	1.32255	440	4.27285
441.06	0.05087	441.06	0.35607	441.06	0.96648	441.06	1.72949	441.06	1.37342	441.06	3.50984
441.96	0.20347	441.96	0.3052	441.96	0.3052	441.96	0.96648	441.96	1.78035	441.96	3.40811
443.03	0.20347	443.03	0.25434	443.03	1.11908	443.03	1.83122	443.03	1.22081	443.03	2.84857
443.93	0.20347	443.93	0.50867	443.93	0.91561	443.93	1.06821	443.93	1.42428	443.93	3.71331
445	0.1526	445	0.40694	445	0.81388	445	1.11908	445	1.62775	445	2.3399
446.06	0.05087	446.06	0.1526	446.06	0.76301	446.06	1.27168	446.06	1.16995	446.06	2.7977
446.96	0	446.96	0.50867	446.96	0.96648	446.96	1.01735	446.96	1.78035	446.96	2.3399
448.03	0.3052	448.03	0.35607	448.03	0.66127	448.03	1.62775	448.03	1.32255	448.03	1.83122
448.93	0.10173	448.93	0	448.93	0.71214	448.93	1.06821	448.93	1.42428	448.93	3.40811
450	0.1526	450	0.71214	450	0.61041	450	1.83122	450	1.22081	450	3.1029
451.06	0.05087	451.06	0.3052	451.06	0.61041	451.06	1.88209	451.06	1.47515	451.06	1.47515
451.96	-0.10173	451.96	0.40694	451.96	0.05087	451.96	1.16995	451.96	1.42428	451.96	2.08556
453.03	0.10173	453.03	0.40694	453.03	0.20347	453.03	0.81388	453.03	0.81388	453.03	1.72949
453.93	-0.05087	453.93	0.45781	453.93	0.71214	453.93	1.16995	453.93	0.50867	453.93	1.72949
455	0	455	0.50867	455	1.06821	455	0.86474	455	1.01735	455	1.27168
456.06	0.25434	456.06	0.25434	456.06	0.35607	456.06	1.11908	456.06	1.88209	456.06	2.13643
456.96	0.05087	456.96	0.1526	456.96	0.35607	456.96	1.11908	456.96	0.76301	456.96	1.01735
458.03	0.05087	458.03	0.3052	458.03	0.81388	458.03	1.52602	458.03	1.32255	458.03	1.32255
458.93	0.10173	458.93	0.50867	458.93	0.81388	458.93	1.27168	458.93	1.01735	458.93	1.72949
460	0.05087	460	0.25434	460	1.22081	460	1.88209	460	0.50867	460	1.11908
461.06	0.25434	461.06	0.25434	461.06	0.50867	461.06	0.86474	461.06	1.22081	461.06	1.93296
461.96	0.10173	461.96	0.25434	461.96	0.35607	461.96	1.11908	461.96	0.86474	461.96	1.52602
463.03	0	463.03	0.50867	463.03	0.66127	463.03	0.81388	463.03	0.76301	463.03	1.52602
463.93	0.25434	463.93	1.27168	463.93	0.40694	463.93	0.66127	463.93	1.37342	463.93	1.67862
465	0.10173	465	0.76301	465	0.71214	465	0.91561	465	1.06821	465	1.72949
466.06	0	466.06	0.05087	466.06	0.55954	466.06	0.91561	466.06	0.71214	466.06	1.52602
466.96	0.3052	466.96	0.55954	466.96	0.81388	466.96	0.71214	466.96	0.81388	466.96	2.4925
468.03	0.05087	468.03	0.55954	468.03	0.35607	468.03	1.16995	468.03	0.40694	468.03	1.22081
468.93	0	468.93	0.20347	468.93	0.10173	468.93	1.22081	468.93	1.47515	468.93	1.78035
470	0.05087	470	0.20347	470	0.40694	470	0.81388	470	1.62775	470	1.57689
471.06	0.10173	471.06	0.55954	471.06	0.40694	471.06	0.61041	471.06	1.32255	471.06	1.32255
471.96	0.10173	471.96	0.10173	471.96	0.55954	471.96	0.45781	471.96	1.06821	471.96	1.67862
473.03	0.1526	473.03	0.45781	473.03	0.86474	473.03	0.50867	473.03	0.81388	473.03	1.06821
473.93	-0.05087	473.93	0.25434	473.93	0.3052	473.93	0.55954	473.93	1.78035	473.93	1.37342
475	0.05087	475	0.25434	475	0.86474	475	0.96648	475	1.42428	475	1.57689
476.06	0	476.06	0.35607	476.06	1.01735	476.06	1.32255	476.06	0.81388	476.06	1.11908
476.96	0.3052	476.96	0.20347	476.96	0.3052	476.96	0.50867	476.96	0.81388	476.96	0.86474
478.03	0.10173	478.03	0.50867	478.03	0.40694	478.03	1.52602	478.03	0.96648	478.03	2.13643
478.93	0.10173	478.93	0.66127	478.93	1.32255	478.93	0.76301	478.93	0.81388	478.93	1.22081
480	0.05087	480	0.61041	480	1.11908	480	0.40694	480	0.96648	480	2.39076
481.04	0.10173	481.04	0.20347	481.04	0.3052	481.04	0.35607	481.04	0.71214	481.04	1.47515
481.94	0.20347	481.94	0.81388	481.94	0.55954	481.94	0.71214	481.94	1.11908	481.94	1.27168
482.98	0.1526	482.98	0.55954	482.98	0.1526	482.98	1.37342	482.98	0.96648	482.98	0.81388
484.02	-0.05087	484.02	0.71214	484.02	0.91561	484.02	1.32255	484.02	0.50867	484.02	2.08556
485.07	0	485.07	0.25434	485.07	0.3052	485.07	0.96648	485.07	1.16995	485.07	1.16995
485.97	0.10173	485.97	0.55954	485.97	0.50867	485.97	1.06821	485.97	0.71214	485.97	1.62775
487.01	0	487.01	0.66127	487.01	0.55954	487.01	0.76301	487.01	0.55954	487.01	1.42428
488.05	0	488.05	0.55954	488.05	0.86474	488.05	0.55954	488.05	0.71214	488.05	0.61041
488.95	0.20347	488.95	0.71214	488.95	0.91561	488.95	1.32255	488.95	1.27168	488.95	1.93296
490	0.20347	490	0.66127	490	1.06821	490	1.57689	490	1.52602	490	1.01735
491.06	0.05087	491.06	0.96648	491.06	0.55954	491.06	1.01735	491.06	1.16995	491.06	0.86474
491.96	0	491.96	0.71214	491.96	0.1526	491.96	1.47515	491.96	0.76301	491.96	1.16995
493.03	0.1526	493.03	0.35607	493.03	1.01735	493.03	0.91561	493.03	0.76301	493.03	1.06821
493.93	0.05087	493.93	0.66127	493.93	0.61041	493.93	1.06821	493.93	1.52602	493.93	1.52602
495	0.1526	495	0.1526	495	0.25434	495	1.06821	495	1.37342	495	1.42428
496.06	0.10173	496.06	0.61041	496.06	0.50867	496.06	1.52602	496.06	2.23816	496.06	1.62775
496.96	0	496.96	1.37342	496.96	0.86474	496.96	1.47515	496.96	1.01735	496.96	1.22081
498.03	0.10173	498.03	0.20347	498.03	0.71214	498.03	1.27168	498.03	0.76301	498.03	1.27168
498.93	0.1526	498.93	0.91561	498.93	0.91561	498.93	0.66127	498.93	1.42428	498.93	0.86474
500	-0.05087	500	1.27168	500	0.55954	500	1.47515	500	0.66127	500	2.28903
501.04	0.10173	501.04	0.76301	501.04	0.50867	501.04	1.72949	501.04	2.03469	501.04	1.47515
501.94	0.05087	501.94	0.55954	501.94	0.71214	501.94	1.78035	501.94	0.81388	501.94	2.13643
502.98	0.3052	502.98	0.55954	502.98	1.42428	502.98	1.11908	502.98	1.01735	502.98	1.16995
504.02	0.10173	504.02	0.55954	504.02	0.20347	504.02	0.71214	504.02	1.37342	504.02	1.67862
505.07	0.05087	505.07	1.22081	505.07	0.45781	505.07	1.42428	505.07	0.96648	505.07	2.03469
505.97	0.05087	505.97	0.96648	505.97	0.81388	505.97	1.32255	505.97	0.86474	505.97	1.83122
507.01	0.05087	507.01	0.3052	507.01	1.11908	507.01	1.01735	507.01	2.28903	507.01	3.1029
508.05	0	508.05	0.40694	508.05	0.45781	508.05	1.27168	508.05	2.18729	508.05	1.78035
508.95	-0.05087	508.95	0.66127	508.95	0.66127	508.95	2.08556	508.95	1.37342	508.95	1.22081
510	0.05087	510	0.45781	510	0.86474	510	1.32255	510	0.76301	510	1.67862
511.04	0.1526	511.04	0.76301	511.04	0.40694	511.04	0.96648	511.04	1.27168	511.04	1.72949
511.94	0.10173	511.94	1.16995	511.94	1.72949	511.94	1.11908	511.94	1.32255	511.94	1.72949
512.98	0.05087	512.98	0.76301	512.98	0.81388	512.98	1.78035	512.98	1.32255	512.98	2.3399
514.02	0.05087	514.02	1.11908	514.02	1.16995	514.02	1.37342	514.02	1.72949	514.02	1.93296
515.07	0	515.07	0.35607	515.07	1.11908	515.07	1.88209	515.07	1.06821	515.07	2.23816
515.97	0.05087	515.97	0.91561	515.97	1.01735	515.97	1.52602	515.97	1.42428	515.97	1.22081
517.01	0.05087	517.01	1.01735	517.01	1.27168	517.01	1.27168	517.01	1.88209	517.01	2.13643
518.05	0.05087	518.05	0.50867	518.05	0.50867	518.05	0.76301	518.05	1.52602	518.05	2.23816
518.95	0.20347	518.95	0.81388	518.95	0.91561	518.95	1.47515	518.95	1.72949	518.95	1.62775
520	0.05087	520	1.01735	520	0.91561	520	1.47515	520	1.52602	520	2.18729
521.04	0	521.04	0.61041	521.04	0.86474	521.04	1.88209	521.04	1.42428	521.04	2.3399
521.94	0.3052	521.94	0.50867	521.94	0.45781	521.94	0.71214	521.94	1.93296	521.94	3.25551
522.98	0.20347	522.98	0.25434	522.98	0.71214	522.98	1.57689	522.98	2.7977	522.98	2.03469
524.02	0.05087	524.02	0.50867	524.02	0.35607	524.02	2.3399	524.02	1.37342	524.02	2.39076
525.07	0.05087	525.07	0.55954	525.07	1.42428	525.07	0.76301	525.07	1.88209	525.07	1.98382
525.97	0.05087	525.97	0.96648	525.97	1.01735	525.97	1.83122	525.97	1.88209	525.97	1.67862
527.01	0.1526	527.01	0.71214	527.01	0.86474	527.01	2.18729	527.01	0.86474	527.01	1.93296
528.05	0	528.05	0.3052	528.05	1.16995	528.05	1.47515	528.05	1.52602	528.05	2.39076
528.95	0	528.95	0.71214	528.95	1.42428	528.95	2.84857	528.95	1.78035	528.95	2.84857
530	0.10173	530	0.86474	530	0.66127	530	0.86474	530	1.32255	530	2.74683
531.04	0.05087	531.04	0.66127	531.04	1.01735	531.04	2.3399	531.04	2.08556	531.04	2.39076
531.94	0	531.94	1.27168	531.94	1.11908	531.94	1.67862	531.94	1.67862	531.94	3.1029
532.98	0.1526	532.98	0.86474	532.98	1.57689	532.98	2.08556	532.98	1.62775	532.98	2.84857
534.02	0.05087	534.02	0.45781	534.02	1.47515	534.02	1.83122	534.02	2.44163	534.02	3.45898
535.07	0.25434	535.07	0.91561	535.07	0.66127	535.07	2.6451	535.07	2.23816	535.07	3.45898
535.97	0.1526	535.97	0.55954	535.97	1.67862	535.97	2.4925	535.97	1.37342	535.97	2.7977
537.01	0.10173	537.01	1.16995	537.01	1.62775	537.01	2.28903	537.01	2.89944	537.01	2.89944
538.05	0	538.05	0.81388	538.05	1.47515	538.05	1.57689	538.05	3.05204	538.05	2.54336
538.95	0.05087	538.95	0.55954	538.95	0.50867	538.95	1.62775	538.95	2.08556	538.95	3.56071
540	0.20347	540	0.76301	540	1.06821	540	2.54336	540	2.39076	540	4.52719
541.02	0.20347	541.02	0.45781	541.02	0.55954	541.02	2.39076	541.02	2.44163	541.02	2.44163
542.05	0.05087	542.05	0.61041	542.05	1.42428	542.05	1.88209	542.05	1.67862	542.05	3.20464
542.94	-0.05087	542.94	0.66127	542.94	1.42428	542.94	2.13643	542.94	3.81505	542.94	3.76418
543.97	0.05087	543.97	0.71214	543.97	1.37342	543.97	1.57689	543.97	2.08556	543.97	4.32372
545	0	545	0.40694	545	1.83122	545	2.4925	545	2.03469	545	4.06938
546.02	0	546.02	0.3052	546.02	0.45781	546.02	1.72949	546.02	2.28903	546.02	3.86591
547.05	0.20347	547.05	0.76301	547.05	1.67862	547.05	2.39076	547.05	1.93296	547.05	4.98499
547.94	0.05087	547.94	0.45781	547.94	0.96648	547.94	2.9503	547.94	2.4925	547.94	4.83239
548.97	0.20347	548.97	0.81388	548.97	1.72949	548.97	2.54336	548.97	1.72949	548.97	4.37459
550	0.1526	550	0.96648	550	0.81388	550	1.47515	550	2.54336	550	5.49367
551.04	0.1526	551.04	1.16995	551.04	1.42428	551.04	2.39076	551.04	2.59423	551.04	4.88326
551.94	0.1526	551.94	0.71214	551.94	1.01735	551.94	1.57689	551.94	3.20464	551.94	5.5954
552.98	0.20347	552.98	1.11908	552.98	1.11908	552.98	3.05204	552.98	2.89944	552.98	5.748
554.02	0.1526	554.02	0.25434	554.02	1.52602	554.02	2.28903	554.02	4.22198	554.02	6.81622
555.07	0	555.07	1.22081	555.07	1.47515	555.07	4.67979	555.07	3.45898	555.07	6.15494
555.97	0	555.97	0.71214	555.97	1.27168	555.97	3.00117	555.97	3.66244	555.97	7.47749
557.01	0.25434	557.01	0.45781	557.01	1.32255	557.01	2.54336	557.01	4.27285	557.01	6.15494
558.05	0	558.05	0.50867	558.05	1.42428	558.05	2.3399	558.05	3.91678	558.05	7.32489
558.95	0.10173	558.95	0.20347	558.95	1.37342	558.95	2.44163	558.95	4.37459	558.95	7.63009
560	0.10173	560	0.66127	560	1.83122	560	1.83122	560	2.69597	560	7.52836
561.02	0.05087	561.02	0.45781	561.02	2.54336	561.02	3.50984	561.02	2.13643	561.02	8.69831
562.05	0	562.05	0.55954	562.05	1.01735	562.05	3.61158	562.05	3.61158	562.05	7.73183
562.94	0.1526	562.94	0.91561	562.94	2.03469	562.94	3.56071	562.94	3.71331	562.94	8.69831
563.97	0.05087	563.97	0.35607	563.97	1.47515	563.97	2.7977	563.97	4.57806	563.97	9.61392
565	0.10173	565	0.05087	565	2.18729	565	2.4925	565	4.57806	565	10.9873
566.02	0.05087	566.02	0.96648	566.02	2.3399	566.02	3.71331	566.02	3.61158	566.02	9.96999
567.05	0.05087	567.05	0.25434	567.05	1.11908	567.05	3.40811	567.05	3.35724	567.05	12.4116
567.94	0.05087	567.94	0.50867	567.94	1.47515	567.94	4.22198	567.94	3.81505	567.94	8.59657
568.97	0.40694	568.97	0.35607	568.97	0.96648	568.97	3.50984	568.97	4.27285	568.97	12.1573
570	0.05087	570	0.35607	570	1.88209	570	3.20464	570	4.88326	570	9.86825
571.02	0.05087	571.02	0	571.02	1.98382	571.02	5.4428	571.02	3.81505	571.02	13.6324
572.05	0.10173	572.05	0.96648	572.05	1.72949	572.05	4.32372	572.05	4.67979	572.05	10.2752
572.94	0.05087	572.94	0.35607	572.94	2.28903	572.94	3.50984	572.94	3.81505	572.94	11.0891
573.97	-0.05087	573.97	0.25434	573.97	1.98382	573.97	4.27285	573.97	4.88326	573.97	13.6324
575	0.05087	575	0.61041	575	0.91561	575	3.76418	575	5.84974	575	12.0556
576.02	0	576.02	0.35607	576.02	2.84857	576.02	4.47632	576.02	6.10407	576.02	12.3099
577.05	0.10173	577.05	0.40694	577.05	1.78035	577.05	4.83239	577.05	5.4428	577.05	10.4278
577.94	0.10173	577.94	0.35607	577.94	2.3399	577.94	4.22198	577.94	6.35841	577.94	12.9203
578.97	0.1526	578.97	0.55954	578.97	1.52602	578.97	4.83239	578.97	5.4428	578.97	13.0729
580	0.1526	580	0.45781	580	2.39076	580	4.57806	580	5.18846	580	16.8371
581.02	0.10173	581.02	0.40694	581.02	2.4925	581.02	4.22198	581.02	3.81505	581.02	15.4128
582.05	0.10173	582.05	0.3052	582.05	2.44163	582.05	5.84974	582.05	5.08673	582.05	12.9712
582.94	0.20347	582.94	0.3052	582.94	2.89944	582.94	4.57806	582.94	6.30754	582.94	13.9885
583.97	0.20347	583.97	0.40694	583.97	1.27168	583.97	5.95147	583.97	7.22316	583.97	15.9215
585	0.05087	585	0.71214	585	2.6451	585	5.03586	585	7.37576	585	16.9897
586.02	0	586.02	0.40694	586.02	1.67862	586.02	4.93413	586.02	7.01969	586.02	16.1249
587.05	-0.05087	587.05	0.50867	587.05	1.88209	587.05	5.79887	587.05	6.51101	587.05	15.0567
587.94	0	587.94	0.55954	587.94	2.23816	587.94	7.42662	587.94	7.01969	587.94	16.0232
588.97	0.10173	588.97	0	588.97	1.83122	588.97	6.66361	588.97	6.56188	588.97	17.4983
590	0.20347	590	0.20347	590	2.39076	590	5.95147	590	6.91795	590	16.5319
591.02	0.05087	591.02	0.10173	591.02	1.78035	591.02	5.69714	591.02	6.30754	591.02	15.8197
592.05	0.05087	592.05	0.45781	592.05	3.66244	592.05	3.66244	592.05	7.32489	592.05	14.9041
592.94	0.05087	592.94	0.1526	592.94	2.9503	592.94	4.52719	592.94	6.00234	592.94	14.3446
593.97	0.10173	593.97	0.20347	593.97	1.83122	593.97	7.22316	593.97	6.81622	593.97	19.0244
595	0	595	0.10173	595	1.27168	595	6.00234	595	8.03703	595	16.7862
596.02	0.05087	596.02	0.25434	596.02	3.25551	596.02	6.56188	596.02	7.42662	596.02	16.2267
597.05	0.20347	597.05	0.25434	597.05	3.25551	597.05	5.69714	597.05	6.00234	597.05	16.3793
597.94	0	597.94	0.61041	597.94	2.7977	597.94	5.34106	597.94	6.40928	597.94	14.8024
598.97	0.05087	598.97	0.3052	598.97	3.45898	598.97	5.03586	598.97	6.91795	598.97	17.4983
600	0.05087	600	0.45781	600	2.9503	600	4.67979	600	6.05321	600	14.1411
601.02	0.05087	601.02	0.25434	601.02	3.61158	601.02	6.15494	601.02	6.35841	601.02	17.3457
602.05	0.05087	602.05	0.3052	602.05	2.03469	602.05	5.69714	602.05	6.25668	602.05	15.7689
602.94	0.1526	602.94	0	602.94	1.78035	602.94	6.25668	602.94	6.56188	602.94	16.2267
603.97	0	603.97	0.35607	603.97	2.18729	603.97	6.15494	603.97	6.10407	603.97	14.3446
605	0.05087	605	0.3052	605	2.28903	605	6.96882	605	7.22316	605	17.1423
606.02	0.05087	606.02	0.05087	606.02	3.05204	606.02	6.25668	606.02	7.37576	606.02	17.5492
607.05	0	607.05	0.35607	607.05	2.7977	607.05	3.96765	607.05	7.07055	607.05	16.9897
607.94	0.1526	607.94	0.05087	607.94	3.61158	607.94	4.73066	607.94	6.96882	607.94	16.8879
608.97	0.05087	608.97	0.20347	608.97	1.22081	608.97	4.52719	608.97	5.5954	608.97	17.3457
610	0.1526	610	0.25434	610	2.3399	610	4.93413	610	6.66361	610	13.3781
611.01	0.1526	611.01	0.10173	611.01	2.89944	611.01	6.86708	611.01	6.61275	611.01	16.9897
612.02	0.05087	612.02	0.40694	612.02	2.6451	612.02	5.2902	612.02	5.39193	612.02	13.9376
613.04	0.10173	613.04	0.10173	613.04	2.89944	613.04	4.22198	613.04	6.10407	613.04	13.8868
614.05	0.05087	614.05	0.05087	614.05	3.1029	614.05	5.2902	614.05	5.64627	614.05	15.4128
615.07	0.1526	615.07	0.3052	615.07	1.01735	615.07	4.73066	615.07	7.63009	615.07	14.0902
615.94	0.05087	615.94	0.20347	615.94	1.47515	615.94	4.83239	615.94	6.15494	615.94	14.6498
616.95	0.3052	616.95	-0.05087	616.95	2.84857	616.95	5.64627	616.95	4.01852	616.95	14.1411
617.97	0.05087	617.97	0.50867	617.97	3.25551	617.97	4.37459	617.97	4.98499	617.97	13.2764
618.98	0	618.98	0.25434	618.98	1.52602	618.98	5.18846	618.98	4.88326	618.98	17.7018
620	0.1526	620	0.1526	620	1.52602	620	4.47632	620	5.49367	620	14.7006
621.02	-0.05087	621.02	0.1526	621.02	1.72949	621.02	3.61158	621.02	5.4428	621.02	15.2093
622.05	0.05087	622.05	0.40694	622.05	1.93296	622.05	4.62892	622.05	5.18846	622.05	16.0232
622.94	0.05087	622.94	0.05087	622.94	2.28903	622.94	3.20464	622.94	4.57806	622.94	12.5642
623.97	0.05087	623.97	0.05087	623.97	2.08556	623.97	4.27285	623.97	6.15494	623.97	13.022
625	0.10173	625	0.45781	625	2.6451	625	3.81505	625	6.25668	625	12.666
626.02	0.05087	626.02	0.05087	626.02	3.56071	626.02	4.37459	626.02	5.69714	626.02	13.1238
627.05	0.10173	627.05	0.45781	627.05	1.78035	627.05	3.66244	627.05	4.22198	627.05	12.666
627.94	0.05087	627.94	0.10173	627.94	2.08556	627.94	5.1376	627.94	4.88326	627.94	12.0047
628.97	0.05087	628.97	0.25434	628.97	1.93296	628.97	3.61158	628.97	5.64627	628.97	12.8186
630	0.05087	630	0.1526	630	1.52602	630	5.03586	630	4.37459	630	13.1746
631.01	0.05087	631.01	0.50867	631.01	1.83122	631.01	2.59423	631.01	4.17112	631.01	10.7839
632.02	0.05087	632.02	0.05087	632.02	0.66127	632.02	4.01852	632.02	3.25551	632.02	9.76652
633.04	-0.05087	633.04	0	633.04	1.83122	633.04	3.1029	633.04	5.34106	633.04	14.5989
634.05	0	634.05	0.3052	634.05	2.03469	634.05	2.54336	634.05	4.22198	634.05	8.90178
635.07	0.10173	635.07	-0.05087	635.07	1.16995	635.07	3.76418	635.07	3.61158	635.07	8.85091
635.94	0.1526	635.94	-0.05087	635.94	1.62775	635.94	3.00117	635.94	3.1029	635.94	9.76652
636.95	0	636.95	0	636.95	1.47515	636.95	2.89944	636.95	4.93413	636.95	9.66478
637.97	0.10173	637.97	0.20347	637.97	1.16995	637.97	3.1029	637.97	4.52719	637.97	6.76535
638.98	0.05087	638.98	0.10173	638.98	1.47515	638.98	1.52602	638.98	3.15377	638.98	7.9353
640	0.05087	640	0.55954	640	0.71214	640	2.23816	640	2.9503	640	9.41045
641.01	0	641.01	0.3052	641.01	2.39076	641.01	4.06938	641.01	3.71331	641.01	7.27402
642.02	0	642.02	0.3052	642.02	1.62775	642.02	2.18729	642.02	3.91678	642.02	7.17229
643.04	0.25434	643.04	0.1526	643.04	0.96648	643.04	3.56071	643.04	2.84857	643.04	8.49484
644.05	0.05087	644.05	0.20347	644.05	1.52602	644.05	3.15377	644.05	3.35724	644.05	7.88443
645.07	0	645.07	0.3052	645.07	0.86474	645.07	3.15377	645.07	4.01852	645.07	7.17229
645.94	0.10173	645.94	0.05087	645.94	1.06821	645.94	2.54336	645.94	3.05204	645.94	5.64627
646.95	0.10173	646.95	0.05087	646.95	1.83122	646.95	1.78035	646.95	2.23816	646.95	8.49484
647.97	0.1526	647.97	0.25434	647.97	0.86474	647.97	3.15377	647.97	3.45898	647.97	6.51101
648.98	0	648.98	0	648.98	0.66127	648.98	2.28903	648.98	3.00117	648.98	7.22316
650	0.05087	650	0.05087	650	1.32255	650	1.57689	650	1.83122	650	5.64627
651	0.05087	651	0.40694	651	0.96648	651	1.78035	651	3.66244	651	6.20581
652	0.05087	652	0.35607	652	1.01735	652	2.23816	652	1.57689	652	7.22316
653	0	653	0.40694	653	0.66127	653	1.83122	653	2.59423	653	4.98499
654	0.1526	654	0	654	0.81388	654	1.57689	654	2.7977	654	5.5954
655	0.05087	655	-0.10173	655	0.86474	655	1.88209	655	1.98382	655	5.03586
656	0	656	0.3052	656	0.61041	656	0.96648	656	2.13643	656	5.23933
657	0.1526	657	0.40694	657	0.76301	657	1.72949	657	1.88209	657	4.78153
658	0.05087	658	0.50867	658	1.32255	658	1.88209	658	1.42428	658	3.30637
659	0.10173	659	0.05087	659	1.16995	659	1.57689	659	1.37342	659	5.34106
660	0	660	0.20347	660	0.3052	660	1.52602	660	1.37342	660	5.2902
661.01	0.10173	661.01	0.25434	661.01	0.61041	661.01	2.18729	661.01	1.78035	661.01	5.49367
662.02	0.05087	662.02	0.20347	662.02	0.20347	662.02	0.55954	662.02	2.18729	662.02	4.42545
663.04	0.10173	663.04	0.20347	663.04	0.86474	663.04	1.47515	663.04	1.06821	663.04	5.4428
664.05	0.10173	664.05	0.25434	664.05	0.66127	664.05	0.86474	664.05	1.78035	664.05	3.86591
665.07	0.05087	665.07	0.10173	665.07	0.40694	665.07	0.96648	665.07	1.22081	665.07	1.93296
665.94	0.10173	665.94	0.1526	665.94	0.40694	665.94	1.22081	665.94	1.42428	665.94	3.35724
666.95	0.05087	666.95	0.10173	666.95	0.3052	666.95	1.93296	666.95	0.96648	666.95	2.74683
667.97	0	667.97	0.10173	667.97	0.35607	667.97	1.11908	667.97	1.47515	667.97	2.3399
668.98	0	668.98	0.05087	668.98	0.40694	668.98	0.66127	668.98	1.16995	668.98	4.12025
670	0.05087	670	0.10173	670	0.91561	670	1.32255	670	1.11908	670	3.50984
671	0.05087	671	0.1526	671	0.55954	671	0.66127	671	0.96648	671	3.05204
672	0.10173	672	0.25434	672	0.20347	672	1.93296	672	1.52602	672	2.08556
673	0.05087	673	0.25434	673	0.40694	673	1.57689	673	0.71214	673	2.44163
674	0.1526	674	0	674	2.08556	674	0.76301	674	0.91561	674	2.23816
675	0	675	0.3052	675	0.10173	675	0.20347	675	1.72949	675	1.47515
676	0.05087	676	-0.05087	676	0.05087	676	1.27168	676	1.72949	676	2.69597
677	0.05087	677	0.1526	677	0.71214	677	0.86474	677	1.37342	677	2.18729
678	0.10173	678	0.1526	678	0.1526	678	1.37342	678	0.66127	678	2.59423
679	0.05087	679	0.05087	679	0.25434	679	0.86474	679	1.32255	679	2.28903
680	0	680	0.20347	680	0.40694	680	1.01735	680	1.37342	680	2.54336
681	0.1526	681	0.3052	681	0.40694	681	0.66127	681	0.96648	681	2.03469
682	0.05087	682	0	682	0.20347	682	0.66127	682	1.52602	682	1.83122
683	0.20347	683	0.25434	683	0.45781	683	0.35607	683	0.91561	683	1.93296
684	0	684	0.45781	684	0.3052	684	0.25434	684	0.86474	684	1.72949
685	0.10173	685	0.35607	685	0.25434	685	0.91561	685	0.55954	685	0.96648
686	0.10173	686	0.10173	686	0.35607	686	0.55954	686	0.55954	686	1.22081
687	0.05087	687	0.05087	687	0.81388	687	0.71214	687	0.50867	687	1.67862
688	0.1526	688	0.1526	688	0.61041	688	0.40694	688	0.86474	688	1.88209
689	0.05087	689	0.05087	689	0.1526	689	0.20347	689	0.61041	689	1.52602
690	0.05087	690	0.25434	690	0.3052	690	0.45781	690	0.86474	690	1.22081
691	0.05087	691	0.1526	691	0.40694	691	0.40694	691	0.55954	691	1.22081
692	0	692	0.1526	692	0.25434	692	0.55954	692	0.45781	692	1.47515
693	0	693	0.1526	693	0.20347	693	0.40694	693	0.40694	693	1.57689
694	0.10173	694	0.10173	694	0.3052	694	0.40694	694	0.40694	694	0.81388
695	0	695	0.20347	695	0.10173	695	0.05087	695	0.20347	695	1.11908
696	0.05087	696	0.10173	696	0.10173	696	0.20347	696	0.91561	696	1.22081
697	0.10173	697	0	697	0.55954	697	0.86474	697	0.20347	697	0.71214
698	0.05087	698	0.20347	698	0.3052	698	0.1526	698	0.20347	698	1.01735
699	0.05087	699	0.25434	699	0.1526	699	0.3052	699	0.3052	699	0.45781
700	0.05087	700	0.05087	700	0.45781	700	0.3052	700	0.76301	700	0.50867
700.98	0.1526	700.98	0.40694	700.98	0.20347	700.98	0.45781	700.98	0.10173	700.98	0.40694
701.97	-0.05087	701.97	0	701.97	0.10173	701.97	0.71214	701.97	0.05087	701.97	0.96648
702.95	0	702.95	-0.05087	702.95	0.20347	702.95	0.66127	702.95	0.25434	702.95	0.71214
703.94	0.10173	703.94	0.1526	703.94	0.10173	703.94	0.40694	703.94	1.06821	703.94	0.66127
705.07	0.05087	705.07	0.05087	705.07	0.3052	705.07	0.3052	705.07	0.66127	705.07	0.05087
706.05	0.05087	706.05	0.20347	706.05	0.05087	706.05	0.50867	706.05	0.91561	706.05	0.40694
707.04	0	707.04	0.10173	707.04	0.10173	707.04	0.55954	707.04	0.10173	707.04	0.96648
708.02	-0.05087	708.02	0.10173	708.02	0	708.02	0.1526	708.02	0.50867	708.02	0.55954
709.01	0.10173	709.01	0.1526	709.01	0.1526	709.01	0.50867	709.01	0.35607	709.01	0.55954
710	0.05087	710	0.05087	710	0.25434	710	0.45781	710	0.20347	710	0.3052
710.98	-0.05087	710.98	0.20347	710.98	0.50867	710.98	0.3052	710.98	0.05087	710.98	0.1526
711.97	0.10173	711.97	0	711.97	0.1526	711.97	0.3052	711.97	0.1526	711.97	0.35607
712.95	0.05087	712.95	0.1526	712.95	0.05087	712.95	0.1526	712.95	0.25434	712.95	1.42428
713.94	-0.10173	713.94	0	713.94	0.1526	713.94	0.45781	713.94	0.3052	713.94	0.55954
715.07	0.05087	715.07	0	715.07	0.20347	715.07	0.20347	715.07	0.50867	715.07	0.20347
716.05	0.10173	716.05	0.25434	716.05	0.3052	716.05	0.91561	716.05	0.3052	716.05	0.20347
717.04	0.20347	717.04	0.10173	717.04	0.35607	717.04	0.1526	717.04	0.20347	717.04	0.66127
718.02	0.1526	718.02	0	718.02	0.10173	718.02	0.45781	718.02	0.20347	718.02	0.86474
719.01	0.10173	719.01	0.10173	719.01	0.20347	719.01	0.1526	719.01	0	719.01	0.3052
720	0.05087	720	0.10173	720	0.05087	720	0.35607	720	0.50867	720	0.3052
720.98	0.05087	720.98	0.3052	720.98	0.10173	720.98	0.3052	720.98	0.10173	720.98	0.35607
721.97	0.10173	721.97	0	721.97	0.20347	721.97	0.10173	721.97	0.10173	721.97	0.3052
722.95	0	722.95	0.1526	722.95	0	722.95	0.1526	722.95	0.50867	722.95	0.55954
723.94	0.10173	723.94	0.05087	723.94	0.10173	723.94	0.20347	723.94	0.05087	723.94	0.45781
725.07	0.10173	725.07	0.10173	725.07	0.1526	725.07	0.20347	725.07	0.05087	725.07	0.25434
726.05	0.10173	726.05	0.1526	726.05	0.1526	726.05	0.1526	726.05	0.40694	726.05	0.35607
727.04	0.05087	727.04	0	727.04	0.05087	727.04	0.10173	727.04	0.45781	727.04	0.50867
728.02	0.05087	728.02	0.10173	728.02	0.3052	728.02	0.20347	728.02	0.20347	728.02	0.1526
729.01	0.05087	729.01	0	729.01	0.10173	729.01	0.35607	729.01	0.3052	729.01	0.25434
730	0.10173	730	0.05087	730	-0.05087	730	0	730	0.05087	730	0.05087
730.98	0.05087	730.98	0.10173	730.98	0.20347	730.98	0.20347	730.98	0	730.98	0.35607
731.97	0.10173	731.97	0	731.97	0.05087	731.97	0.35607	731.97	0.35607	731.97	0.10173
732.95	0.10173	732.95	0.1526	732.95	0	732.95	0.50867	732.95	0.05087	732.95	0.25434
733.94	0.05087	733.94	0.05087	733.94	0.10173	733.94	0.3052	733.94	0.40694	733.94	0.50867
735.07	0	735.07	0.05087	735.07	0.20347	735.07	0.35607	735.07	0.45781	735.07	0.40694
736.05	0.10173	736.05	0.20347	736.05	0.20347	736.05	0.1526	736.05	0.3052	736.05	0
737.04	0.10173	737.04	0.05087	737.04	0.1526	737.04	0.1526	737.04	0.25434	737.04	0
738.02	0.10173	738.02	0.35607	738.02	0.10173	738.02	0	738.02	0.10173	738.02	0.10173
739.01	0	739.01	0.10173	739.01	0.1526	739.01	0.3052	739.01	0.10173	739.01	0.05087
740	0.05087	740	0.05087	740	0	740	0.05087	740	0	740	0
740.98	0	740.98	0.20347	740.98	0.10173	740.98	0.3052	740.98	0	740.98	-0.05087
741.97	0.05087	741.97	0	741.97	0.05087	741.97	0.10173	741.97	0.3052	741.97	0.3052
742.95	0	742.95	0.20347	742.95	0.10173	742.95	0.05087	742.95	0.1526	742.95	0.05087
743.94	0.10173	743.94	0.05087	743.94	0.1526	743.94	0.40694	743.94	0.05087	743.94	0.3052
745.07	-0.10173	745.07	0.10173	745.07	0.05087	745.07	0	745.07	0.25434	745.07	0.10173
746.05	0	746.05	0.1526	746.05	0	746.05	0	746.05	0.05087	746.05	0.05087
747.04	0.10173	747.04	0	747.04	-0.05087	747.04	0.05087	747.04	0.10173	747.04	0.05087
748.02	0	748.02	-0.05087	748.02	0	748.02	0	748.02	0.10173	748.02	0.55954
749.01	-0.05087	749.01	0.25434	749.01	0.45781	749.01	0.05087	749.01	0.35607	749.01	-0.05087
750	0.20347	750	0	750	0.3052	750	0.25434	750	0.10173	750	0.35607
750.97	0.10173	750.97	0.05087	750.97	0.20347	750.97	0.05087	750.97	0.10173	750.97	0.25434
751.94	0.10173	751.94	0	751.94	-0.05087	751.94	0.20347	751.94	0.61041	751.94	-0.05087
753.05	0.1526	753.05	0.10173	753.05	0.25434	753.05	0.1526	753.05	0.3052	753.05	0.10173
754.02	0	754.02	0.1526	754.02	0.1526	754.02	0.10173	754.02	0	754.02	0.20347
755	-0.10173	755	0.05087	755	0.35607	755	0.3052	755	0.25434	755	0
755.97	0.05087	755.97	0.10173	755.97	0.05087	755.97	0.10173	755.97	0	755.97	0.05087
756.94	0	756.94	0.3052	756.94	0.20347	756.94	0.10173	756.94	0.10173	756.94	0.25434
758.05	0	758.05	-0.05087	758.05	0.1526	758.05	-0.05087	758.05	0.45781	758.05	0.45781
759.02	0.10173	759.02	0.05087	759.02	0.1526	759.02	0.3052	759.02	0.05087	759.02	0.05087
760	0	760	0	760	-0.05087	760	0.10173	760	0.3052	760	0.3052
760.97	-0.05087	760.97	0.10173	760.97	0	760.97	0.3052	760.97	0.20347	760.97	-0.05087
761.94	-0.05087	761.94	0.3052	761.94	0.10173	761.94	0.20347	761.94	0.35607	761.94	0
763.05	0.10173	763.05	-0.05087	763.05	0	763.05	0	763.05	0.20347	763.05	-0.05087
764.02	0.05087	764.02	0	764.02	0.10173	764.02	0.05087	764.02	0.25434	764.02	0.40694
765	-0.05087	765	0.05087	765	0.05087	765	0.35607	765	0.05087	765	0.1526
765.97	0.05087	765.97	0.05087	765.97	0	765.97	0.1526	765.97	0.3052	765.97	0.05087
766.94	0	766.94	0	766.94	0	766.94	0.35607	766.94	0.1526	766.94	0.05087
768.05	0	768.05	0.1526	768.05	0.20347	768.05	0.35607	768.05	-0.10173	768.05	0
769.02	0	769.02	0.1526	769.02	0.05087	769.02	0.05087	769.02	0.20347	769.02	0.05087
770	0.10173	770	0.1526	770	0.05087	770	0.20347	770	0.25434	770	0.1526
770.97	0.10173	770.97	0	770.97	0.25434	770.97	0.05087	770.97	0	770.97	0.05087
771.94	0.05087	771.94	0.1526	771.94	0.05087	771.94	0.1526	771.94	0.25434	771.94	0.05087
773.05	0.05087	773.05	0.05087	773.05	0.40694	773.05	0.3052	773.05	0	773.05	0.1526
774.02	0.10173	774.02	0	774.02	0.10173	774.02	-0.05087	774.02	0	774.02	0
775	0.10173	775	0.1526	775	0.1526	775	0	775	0.10173	775	0.10173
775.97	0	775.97	0.1526	775.97	0.10173	775.97	0.3052	775.97	0	775.97	0.05087
776.94	0	776.94	0	776.94	-0.05087	776.94	0.25434	776.94	0.05087	776.94	0.20347
778.05	-0.10173	778.05	0.20347	778.05	0.40694	778.05	0.05087	778.05	0.05087	778.05	0.05087
779.02	0.05087	779.02	0.1526	779.02	-0.05087	779.02	0.1526	779.02	0.25434	779.02	0
780	0.05087	780	0.45781	780	0.20347	780	0.35607	780	-0.05087	780	0.05087
780.95	0.10173	780.95	0.25434	780.95	0.1526	780.95	0	780.95	0.10173	780.95	0.10173
782.05	-0.05087	782.05	0.05087	782.05	0.1526	782.05	0	782.05	0	782.05	0.3052
783.01	0.05087	783.01	0	783.01	0.25434	783.01	0.10173	783.01	0.05087	783.01	0.1526
783.97	0.05087	783.97	0.10173	783.97	0.10173	783.97	0.05087	783.97	0.10173	783.97	0.3052
785.06	0.10173	785.06	0.05087	785.06	0.25434	785.06	0	785.06	0.10173	785.06	0.10173
786.02	0	786.02	0.10173	786.02	0.10173	786.02	0	786.02	0.40694	786.02	0.3052
786.98	0.1526	786.98	0.10173	786.98	0.05087	786.98	0.05087	786.98	0.20347	786.98	0.10173
787.94	0	787.94	0.05087	787.94	0.66127	787.94	0.1526	787.94	0	787.94	0
789.04	0	789.04	0.20347	789.04	0.10173	789.04	0.1526	789.04	0.35607	789.04	0.1526
790	0	790	0.10173	790	0.1526	790	0.05087	790	0.05087	790	0.1526
790.95	0.1526	790.95	0.10173	790.95	0.1526	790.95	0.35607	790.95	0.05087	790.95	0.45781
792.05	0.05087	792.05	0.1526	792.05	0.20347	792.05	0.05087	792.05	0.20347	792.05	0.05087
793.01	0	793.01	-0.05087	793.01	0.05087	793.01	0	793.01	0.05087	793.01	0.10173
793.97	0.1526	793.97	0.20347	793.97	0.20347	793.97	0.25434	793.97	0.25434	793.97	0.05087
795.06	0.20347	795.06	0.3052	795.06	0.40694	795.06	0.05087	795.06	0.20347	795.06	0.1526
796.02	0.1526	796.02	0.1526	796.02	0.20347	796.02	-0.10173	796.02	0.25434	796.02	0.05087
796.98	0.05087	796.98	0	796.98	0.05087	796.98	0	796.98	0.25434	796.98	0
797.94	0.05087	797.94	0	797.94	0.1526	797.94	0	797.94	0.40694	797.94	0.05087
799.04	-0.05087	799.04	0.05087	799.04	0.1526	799.04	0.05087	799.04	0.3052	799.04	0.05087
800	0.05087	800	0	800	0.05087	800	0.05087	800	0.05087	800	0.05087
800.95	0.05087	800.95	0	800.95	0.35607	800.95	0.20347	800.95	0.10173	800.95	0.45781
802.05	-0.05087	802.05	0.1526	802.05	0	802.05	0.10173	802.05	0.10173	802.05	0.10173
803.01	0.10173	803.01	0.10173	803.01	0.10173	803.01	0.25434	803.01	0.20347	803.01	0.05087
803.97	-0.05087	803.97	0.20347	803.97	0.1526	803.97	0.25434	803.97	0	803.97	0.35607
805.06	0	805.06	0.05087	805.06	0.1526	805.06	0.05087	805.06	0	805.06	0.35607
806.02	0.25434	806.02	0.20347	806.02	0.3052	806.02	0.50867	806.02	0.10173	806.02	0
806.98	0	806.98	0.05087	806.98	0.05087	806.98	0.1526	806.98	0.25434	806.98	0.05087
807.94	0.05087	807.94	-0.05087	807.94	0.20347	807.94	0.3052	807.94	0.05087	807.94	0.1526
809.04	0	809.04	0.25434	809.04	0	809.04	0.10173	809.04	0.1526	809.04	0.10173
810	0.10173	810	0.20347	810	0.1526	810	0.10173	810	0.20347	810	0.40694
810.95	0.20347	810.95	0.10173	810.95	0.10173	810.95	0.05087	810.95	0.20347	810.95	0.45781
812.05	0	812.05	0.10173	812.05	0.1526	812.05	0.20347	812.05	0	812.05	-0.05087
813.01	0.05087	813.01	0.05087	813.01	0.25434	813.01	0.20347	813.01	0.10173	813.01	0.1526
813.97	-0.10173	813.97	0	813.97	0.45781	813.97	0.25434	813.97	0.05087	813.97	0.05087
815.06	0.05087	815.06	0.05087	815.06	0.05087	815.06	0.3052	815.06	0.40694	815.06	0
816.02	0.05087	816.02	0	816.02	0	816.02	0	816.02	0.25434	816.02	0.05087
816.98	0.05087	816.98	0.05087	816.98	0.35607	816.98	0.10173	816.98	0.3052	816.98	0
817.94	-0.05087	817.94	0.10173	817.94	0.05087	817.94	0.1526	817.94	0.10173	817.94	0.05087
819.04	0.1526	819.04	-0.05087	819.04	0.35607	819.04	0.25434	819.04	0.20347	819.04	0.25434
820	0	820	-0.05087	820	0.05087	820	0.05087	820	0.20347	820	0.1526
820.94	0.05087	820.94	0.10173	820.94	0.25434	820.94	0.25434	820.94	0.3052	820.94	0.35607
822.02	0.10173	822.02	0.1526	822.02	0.10173	822.02	0.35607	822.02	0.20347	822.02	0.05087
822.97	0.05087	822.97	0.05087	822.97	0.10173	822.97	0.05087	822.97	0	822.97	0.20347
824.05	0.25434	824.05	0.40694	824.05	0.1526	824.05	-0.05087	824.05	0.55954	824.05	0.50867
825	0	825	0.10173	825	0	825	0.1526	825	0.3052	825	0.50867
825.94	0	825.94	-0.10173	825.94	0.05087	825.94	0.10173	825.94	0.50867	825.94	0.20347
827.02	0.05087	827.02	0.20347	827.02	0.05087	827.02	0.35607	827.02	0.05087	827.02	0.45781
827.97	0.05087	827.97	0.05087	827.97	0.10173	827.97	0	827.97	0	827.97	0.25434
829.05	0	829.05	0.3052	829.05	0.20347	829.05	0.05087	829.05	0.10173	829.05	0.1526
830	0	830	0.05087	830	0.1526	830	0.1526	830	0.1526	830	0.25434
830.94	0	830.94	0.10173	830.94	-0.10173	830.94	0.05087	830.94	0.45781	830.94	0.55954
832.02	0.05087	832.02	0.20347	832.02	0.1526	832.02	0.20347	832.02	0.1526	832.02	0.45781
832.97	0.05087	832.97	0.10173	832.97	0	832.97	0.20347	832.97	0.10173	832.97	0.61041
834.05	0.10173	834.05	0.1526	834.05	0.05087	834.05	0.40694	834.05	-0.05087	834.05	0
835	0.05087	835	0.10173	835	0.55954	835	0.20347	835	0.45781	835	0.50867
835.94	0	835.94	0.10173	835.94	0.05087	835.94	0.05087	835.94	0.10173	835.94	0.1526
837.02	0.10173	837.02	0.05087	837.02	0	837.02	0.20347	837.02	0.35607	837.02	0.40694
837.97	0	837.97	0.10173	837.97	0.05087	837.97	0.10173	837.97	0.1526	837.97	0.25434
839.05	0.10173	839.05	0.10173	839.05	0.20347	839.05	0.20347	839.05	0.05087	839.05	0.40694
840	0.05087	840	-0.05087	840	0.05087	840	-0.05087	840	0	840	0.05087
841.06	0.20347	841.06	-0.05087	841.06	0.20347	841.06	0.3052	841.06	0.40694	841.06	-0.10173
842	0.10173	842	-0.05087	842	0.05087	842	0.3052	842	0.05087	842	0.25434
843.06	0	843.06	0.10173	843.06	-0.05087	843.06	0.10173	843.06	0.25434	843.06	0.05087
844	0.10173	844	0.35607	844	0.25434	844	0.05087	844	0.3052	844	0.10173
845.06	0	845.06	0.1526	845.06	0.05087	845.06	0.3052	845.06	0.10173	845.06	0.55954
846	0.05087	846	0.1526	846	0.05087	846	0.1526	846	0	846	0.1526
847.06	0.05087	847.06	0.20347	847.06	0.35607	847.06	0.10173	847.06	0.1526	847.06	0.3052
848	0	848	0.05087	848	0.3052	848	0	848	0.10173	848	0.3052
849.06	0.10173	849.06	0.40694	849.06	0.05087	849.06	0.10173	849.06	0.71214	849.06	0.50867
850	0.10173	850	0.10173	850	0.10173	850	0.25434	850	0.50867	850	0.1526
851.06	0.1526	851.06	0	851.06	0.10173	851.06	0.20347	851.06	0.55954	851.06	0.1526
852	-0.05087	852	0.20347	852	0.61041	852	0.10173	852	0.66127	852	0.25434
853.06	0.1526	853.06	0.05087	853.06	0.10173	853.06	-0.10173	853.06	0.05087	853.06	-0.05087
854	0.05087	854	0.66127	854	0.05087	854	0.20347	854	-0.05087	854	0.1526
855.06	0	855.06	0.05087	855.06	0	855.06	0.25434	855.06	0.10173	855.06	0.25434
856	0.10173	856	0	856	0.05087	856	0	856	0	856	0
857.06	0.05087	857.06	0.05087	857.06	0.05087	857.06	0.05087	857.06	0.1526	857.06	0.20347
858	0.10173	858	0.05087	858	0.20347	858	0.10173	858	0.3052	858	0.05087
859.06	0.05087	859.06	0.20347	859.06	0.05087	859.06	0.20347	859.06	0.10173	859.06	0
860	0.10173	860	0.10173	860	0.25434	860	0.10173	860	0.05087	860	-0.05087
861.06	0.05087	861.06	0.10173	861.06	0.05087	861.06	0.1526	861.06	0.1526	861.06	-0.05087
862	0.10173	862	0.25434	862	0.1526	862	0.10173	862	0.1526	862	0.20347
863.06	0.05087	863.06	0.1526	863.06	0.50867	863.06	0	863.06	0.20347	863.06	0.55954
864	0	864	0.05087	864	0.10173	864	0.25434	864	0.05087	864	0.1526
865.06	0.05087	865.06	0	865.06	0.05087	865.06	0.10173	865.06	0.10173	865.06	0.20347
866	0.20347	866	0.1526	866	0.10173	866	0	866	0.05087	866	0.05087
867.06	0.05087	867.06	0.10173	867.06	0.25434	867.06	0.05087	867.06	0.10173	867.06	0
868	0.05087	868	0.3052	868	0.20347	868	0.05087	868	0.05087	868	0.1526
869.06	-0.1526	869.06	0.1526	869.06	0.05087	869.06	0.05087	869.06	0.1526	869.06	0.05087
870	0.05087	870	0.1526	870	0	870	0.40694	870	0.10173	870	0
871.06	-0.05087	871.06	0	871.06	0.20347	871.06	0.20347	871.06	0.1526	871.06	0.10173
872	0	872	0.05087	872	0.05087	872	0	872	0.05087	872	0.1526
873.06	0	873.06	0.10173	873.06	0.10173	873.06	0.25434	873.06	0	873.06	0
874	0.1526	874	0.1526	874	0.20347	874	0.05087	874	0.10173	874	0.10173
875.06	0.10173	875.06	0.1526	875.06	0.1526	875.06	0.10173	875.06	0.10173	875.06	0.20347
876	0.10173	876	0.05087	876	0.05087	876	-0.05087	876	0.25434	876	0.05087
877.06	0.10173	877.06	0.05087	877.06	0	877.06	0.05087	877.06	0.05087	877.06	0.20347
878	-0.10173	878	0.20347	878	-0.05087	878	0	878	0.10173	878	0
879.06	0	879.06	-0.05087	879.06	0.20347	879.06	0.1526	879.06	0.20347	879.06	-0.05087
880	0.05087	880	0.05087	880	0.20347	880	0.05087	880	0.10173	880	0.25434
881.05	-0.05087	881.05	0.10173	881.05	-0.10173	881.05	0.25434	881.05	0.25434	881.05	-0.05087
881.97	0.10173	881.97	0.20347	881.97	0.05087	881.97	0.25434	881.97	-0.05087	881.97	0.1526
883.02	0.10173	883.02	0	883.02	-0.05087	883.02	0.1526	883.02	0.1526	883.02	0.25434
883.94	0.10173	883.94	0	883.94	0	883.94	0.1526	883.94	0.10173	883.94	0.05087
885	0	885	0.25434	885	0.1526	885	0	885	0.1526	885	0.20347
886.05	0.20347	886.05	0.05087	886.05	0.40694	886.05	0.3052	886.05	0.20347	886.05	0.05087
886.97	0.10173	886.97	0.05087	886.97	0.1526	886.97	0.10173	886.97	0.05087	886.97	0.40694
888.02	-0.05087	888.02	0.25434	888.02	0.10173	888.02	0.20347	888.02	-0.05087	888.02	-0.05087
888.94	0.05087	888.94	0.05087	888.94	0.3052	888.94	0.05087	888.94	0.10173	888.94	0
890	0	890	0.20347	890	0.05087	890	0.1526	890	0.10173	890	-0.05087
891.05	0.10173	891.05	0.45781	891.05	-0.05087	891.05	0.1526	891.05	0.1526	891.05	0.10173
891.97	0.05087	891.97	0.25434	891.97	0.10173	891.97	0.10173	891.97	0.10173	891.97	0.45781
893.02	0.1526	893.02	0.05087	893.02	0	893.02	0.45781	893.02	0.10173	893.02	0.1526
893.94	0	893.94	0.1526	893.94	0.10173	893.94	0.25434	893.94	0.10173	893.94	0
895	0.10173	895	0.20347	895	0.05087	895	0.10173	895	0	895	0
896.05	0.10173	896.05	0.66127	896.05	0	896.05	0.10173	896.05	0.10173	896.05	0.05087
896.97	0.1526	896.97	0.05087	896.97	0	896.97	0.05087	896.97	0.25434	896.97	-0.05087
898.02	0.10173	898.02	0.35607	898.02	0	898.02	0.25434	898.02	0.05087	898.02	0.20347
898.94	0.1526	898.94	0.10173	898.94	0.1526	898.94	0.25434	898.94	0.05087	898.94	0.25434
900	0.05087	900	0.20347	900	0.1526	900	0.40694	900	0.35607	900	0.50867
--	--	--	--	--	--	--	--	--	--	--	--
Sample 1
Sample 1
Collection Time: 2019/11/22 19:07:03
Operator Name :
Scan Software Version: 1.2(147)	--									--	--
Parameter List :	--									--	--
Instrument Cary Eclipse	--									--	--
Instrument Serial Number MY15130001	--									--	--
Data mode Bio/Chemi-luminescence	--									--	--
Gate time (ms) 5.0000	--									--	--
Scan mode Emission	--									--	--
X Mode Wavelength (nm)	--									--	--
Start (nm) 300.00	--									--	--
Stop (nm) 900.00	--									--	--
Em. Slit (nm) 10 Round	--									--	--
Data interval (nm) 1.0000	--									--	--
Emission filter Open	--									--	--
PMT voltage (V) High	--									--	--
Corrected spectra OFF	--									--	--
Method Log :	--									--	--
Method Name : Default											--
Date/Time stamp: 2019/11/22 18:10:22											--
Method Modifications:											--
Instrument mode: Changed: 2019/11/22 19:05:57	Old:Fluorescence									New:Bio/Chemi-luminescence	--
PMT Volts Changed: 2019/11/22 19:05:57	Old:600									New:800	--
Em. Slit Width (nm): Changed: 2019/11/22 19:05:57	Old:5									New:10 Round	--
Scan Control Changed: 2019/11/22 19:05:57	Old:Medium									New:Manual	--
Ave. time (s): Changed: 2019/11/22 19:05:57	Old:0.10000									New:0.00500	--
Emission PMT (V): Changed: 2019/11/22 19:05:57	Old: 600									New: 800	--
Emission Wavelength Changed: 2019/11/22 19:05:57	Old: 400.00									New: 300.00	--
Stop Wavelength Changed: 2019/11/22 19:05:57	Old: 600.00									New: 900.00	--
Zero Mode Changed: 2019/11/22 19:06:43	Old:OFF									New:Reading	--
Zero Mode Changed: 2019/11/22 19:06:43	Old:Reading									New:ON	--
Zero Mode Changed: 2019/11/22 19:06:50	Old:ON									New:Reading	--
Zero Mode Changed: 2019/11/22 19:06:51	Old:Reading									New:ON	--
Zero Mode Changed: 2019/11/22 19:06:55	Old:ON									New:Reading	--
Zero Mode Changed: 2019/11/22 19:06:56	Old:Reading									New:ON	--
End Method Modifications											--
--	--									--	--
Sample 2											--
Sample 2											--
Collection Time: 2019/11/22 19:13:25											--
Operator Name :											--
Scan Software Version: 1.2(147)											--
Parameter List :											--
Instrument Cary Eclipse											--
Instrument Serial Number MY15130001											--
Data mode Bio/Chemi-luminescence											--
Gate time (ms) 5.0000											--
Scan mode Emission											--
X Mode Wavelength (nm)											--
Start (nm) 300.00											--
Stop (nm) 900.00											--
Em. Slit (nm) 20											--
Data interval (nm) 1.0000											--
Emission filter Open											--
PMT voltage (V) High											--
Corrected spectra OFF											--
Method Log :											--
Method Name : Default											--
Date/Time stamp: 2019/11/22 18:10:22											--
Method Modifications:											--
Instrument mode: Changed: 2019/11/22 19:05:57	Old:Fluorescence									New:Bio/Chemi-luminescence	--
PMT Volts Changed: 2019/11/22 19:05:57	Old:600									New:800	--
Em. Slit Width (nm): Changed: 2019/11/22 19:05:57	Old:5									New:10 Round	--
Scan Control Changed: 2019/11/22 19:05:57	Old:Medium									New:Manual	--
Ave. time (s): Changed: 2019/11/22 19:05:57	Old:0.10000									New:0.00500	--
Emission PMT (V): Changed: 2019/11/22 19:05:57	Old: 600									New: 800	--
Emission Wavelength Changed: 2019/11/22 19:05:57	Old: 400.00									New: 300.00	--
Stop Wavelength Changed: 2019/11/22 19:05:57	Old: 600.00									New: 900.00	--
Zero Mode Changed: 2019/11/22 19:06:43	Old:OFF									New:Reading	--
Zero Mode Changed: 2019/11/22 19:06:43	Old:Reading									New:ON	--
Zero Mode Changed: 2019/11/22 19:06:50	Old:ON									New:Reading	--
Zero Mode Changed: 2019/11/22 19:06:51	Old:Reading									New:ON	--
Zero Mode Changed: 2019/11/22 19:06:55	Old:ON									New:Reading	--
Zero Mode Changed: 2019/11/22 19:06:56	Old:Reading									New:ON	--
Em. Slit Width (nm): Changed: 2019/11/22 19:13:11	Old:10 Round									New:20	--
Zero Mode Changed: 2019/11/22 19:13:11	Old:ON									New:OFF	--
End Method Modifications											--
--	--									--	--
Sample 3											--
Sample 3											--
Collection Time: 2019/11/22 19:20:37											--
Operator Name :											--
Scan Software Version: 1.2(147)	--									--	--
Parameter List :	--									--	--
Instrument Cary Eclipse	--									--	--
Instrument Serial Number MY15130001	--									--	--
Data mode Bio/Chemi-luminescence	--									--	--
Gate time (ms) 5.0000	--									--	--
Scan mode Emission	--									--	--
X Mode Wavelength (nm)	--									--	--
Start (nm) 300.00	--									--	--
Stop (nm) 900.00	--									--	--
Em. Slit (nm) 20	--									--	--
Data interval (nm) 1.0000	--									--	--
Emission filter Open	--									--	--
PMT voltage (V) High	--									--	--
Corrected spectra OFF	--									--	--
Method Log :	--									--	--
Method Name : Default											--
Date/Time stamp: 2019/11/22 18:10:22											--
Method Modifications:											--
Instrument mode: Changed: 2019/11/22 19:05:57	Old:Fluorescence									New:Bio/Chemi-luminescence	--
PMT Volts Changed: 2019/11/22 19:05:57	Old:600									New:800	--
Em. Slit Width (nm): Changed: 2019/11/22 19:05:57	Old:5									New:10 Round	--
Scan Control Changed: 2019/11/22 19:05:57	Old:Medium									New:Manual	--
Ave. time (s): Changed: 2019/11/22 19:05:57	Old:0.10000									New:0.00500	--
Emission PMT (V): Changed: 2019/11/22 19:05:57	Old: 600									New: 800	--
Emission Wavelength Changed: 2019/11/22 19:05:57	Old: 400.00									New: 300.00	--
Stop Wavelength Changed: 2019/11/22 19:05:57	Old: 600.00									New: 900.00	--
Zero Mode Changed: 2019/11/22 19:06:43	Old:OFF									New:Reading	--
Zero Mode Changed: 2019/11/22 19:06:43	Old:Reading									New:ON	--
Zero Mode Changed: 2019/11/22 19:06:50	Old:ON									New:Reading	--
Zero Mode Changed: 2019/11/22 19:06:51	Old:Reading									New:ON	--
Zero Mode Changed: 2019/11/22 19:06:55	Old:ON									New:Reading	--
Zero Mode Changed: 2019/11/22 19:06:56	Old:Reading									New:ON	--
Em. Slit Width (nm): Changed: 2019/11/22 19:13:11	Old:10 Round									New:20	--
Zero Mode Changed: 2019/11/22 19:13:11	Old:ON									New:OFF	--
End Method Modifications											--
--	--									--	--
Sample 4											--
Sample 4											--
Collection Time: 2019/11/22 19:43:01											--
Operator Name :											--
Scan Software Version: 1.2(147)											--
Parameter List :											--
Instrument Cary Eclipse											--
Instrument Serial Number MY15130001											--
Data mode Bio/Chemi-luminescence											--
Gate time (ms) 5.0000											--
Scan mode Emission											--
X Mode Wavelength (nm)											--
Start (nm) 300.00											--
Stop (nm) 900.00											--
Em. Slit (nm) 20											--
Data interval (nm) 1.0000											--
Emission filter Open											--
PMT voltage (V) High											--
Corrected spectra OFF											--
Method Log :											--
Method Name : Default											--
Date/Time stamp: 2019/11/22 18:10:22											--
Method Modifications:											--
Instrument mode: Changed: 2019/11/22 19:05:57	Old:Fluorescence									New:Bio/Chemi-luminescence	--
PMT Volts Changed: 2019/11/22 19:05:57	Old:600									New:800	--
Em. Slit Width (nm): Changed: 2019/11/22 19:05:57	Old:5									New:10 Round	--
Scan Control Changed: 2019/11/22 19:05:57	Old:Medium									New:Manual	--
Ave. time (s): Changed: 2019/11/22 19:05:57	Old:0.10000									New:0.00500	--
Emission PMT (V): Changed: 2019/11/22 19:05:57	Old: 600									New: 800	--
Emission Wavelength Changed: 2019/11/22 19:05:57	Old: 400.00									New: 300.00	--
Stop Wavelength Changed: 2019/11/22 19:05:57	Old: 600.00									New: 900.00	--
Zero Mode Changed: 2019/11/22 19:06:43	Old:OFF									New:Reading	--
Zero Mode Changed: 2019/11/22 19:06:43	Old:Reading									New:ON	--
Zero Mode Changed: 2019/11/22 19:06:50	Old:ON									New:Reading	--
Zero Mode Changed: 2019/11/22 19:06:51	Old:Reading									New:ON	--
Zero Mode Changed: 2019/11/22 19:06:55	Old:ON									New:Reading	--
Zero Mode Changed: 2019/11/22 19:06:56	Old:Reading									New:ON	--
Em. Slit Width (nm): Changed: 2019/11/22 19:13:11	Old:10 Round									New:20	--
Zero Mode Changed: 2019/11/22 19:13:11	Old:ON									New:OFF	--
End Method Modifications											--
--	--									--	--
Sample5											--
Sample5											--
Collection Time: 2019/11/22 19:51:52	--									--	--
Operator Name :	--									--	--
Scan Software Version: 1.2(147)	--									--	--
Parameter List :	--									--	--
Instrument Cary Eclipse	--									--	--
Instrument Serial Number MY15130001	--									--	--
Data mode Bio/Chemi-luminescence	--									--	--
Gate time (ms) 5.0000	--									--	--
Scan mode Emission	--									--	--
X Mode Wavelength (nm)	--									--	--
Start (nm) 300.00	--									--	--
Stop (nm) 900.00	--									--	--
Em. Slit (nm) 20	--									--	--
Data interval (nm) 1.0000	--									--	--
Emission filter Open	--									--	--
PMT voltage (V) High	--									--	--
Corrected spectra OFF											--
Method Log :											--
Method Name : Default											--
Date/Time stamp: 2019/11/22 18:10:22											--
Method Modifications:											--
Instrument mode: Changed: 2019/11/22 19:05:57	Old:Fluorescence									New:Bio/Chemi-luminescence	--
PMT Volts Changed: 2019/11/22 19:05:57	Old:600									New:800	--
Em. Slit Width (nm): Changed: 2019/11/22 19:05:57	Old:5									New:10 Round	--
Scan Control Changed: 2019/11/22 19:05:57	Old:Medium									New:Manual	--
Ave. time (s): Changed: 2019/11/22 19:05:57	Old:0.10000									New:0.00500	--
Emission PMT (V): Changed: 2019/11/22 19:05:57	Old: 600									New: 800	--
Emission Wavelength Changed: 2019/11/22 19:05:57	Old: 400.00									New: 300.00	--
Stop Wavelength Changed: 2019/11/22 19:05:57	Old: 600.00									New: 900.00	--
Zero Mode Changed: 2019/11/22 19:06:43	Old:OFF									New:Reading	--
Zero Mode Changed: 2019/11/22 19:06:43	Old:Reading									New:ON	--
Zero Mode Changed: 2019/11/22 19:06:50	Old:ON									New:Reading	--
Zero Mode Changed: 2019/11/22 19:06:51	Old:Reading									New:ON	--
Zero Mode Changed: 2019/11/22 19:06:55	Old:ON									New:Reading	--
Zero Mode Changed: 2019/11/22 19:06:56	Old:Reading									New:ON	--
Em. Slit Width (nm): Changed: 2019/11/22 19:13:11	Old:10 Round									New:20	--
Zero Mode Changed: 2019/11/22 19:13:11	Old:ON									New:OFF	--
End Method Modifications											--
--	--									--	--
Sample6											--
Sample6											--
Collection Time: 2019/11/22 20:03:49											--
Operator Name :											--
Scan Software Version: 1.2(147)											--
Parameter List :											--
Instrument Cary Eclipse											--
Instrument Serial Number MY15130001											--
Data mode Bio/Chemi-luminescence											--
Gate time (ms) 5.0000											--
Scan mode Emission											--
X Mode Wavelength (nm)											--
Start (nm) 300.00											--
Stop (nm) 900.00											--
Em. Slit (nm) 20											--
Data interval (nm) 1.0000											--
Emission filter Open											--
PMT voltage (V) High											--
Corrected spectra OFF											--
Method Log :											--
Method Name : Default											--
Date/Time stamp: 2019/11/22 18:10:22											--
Method Modifications:											--
Instrument mode: Changed: 2019/11/22 19:05:57	Old:Fluorescence									New:Bio/Chemi-luminescence	--
PMT Volts Changed: 2019/11/22 19:05:57	Old:600									New:800	--
Em. Slit Width (nm): Changed: 2019/11/22 19:05:57	Old:5									New:10 Round	--
Scan Control Changed: 2019/11/22 19:05:57	Old:Medium									New:Manual	--
Ave. time (s): Changed: 2019/11/22 19:05:57	Old:0.10000									New:0.00500	--
Emission PMT (V): Changed: 2019/11/22 19:05:57	Old: 600									New: 800	--
Emission Wavelength Changed: 2019/11/22 19:05:57	Old: 400.00									New: 300.00	--
Stop Wavelength Changed: 2019/11/22 19:05:57	Old: 600.00									New: 900.00	--
Zero Mode Changed: 2019/11/22 19:06:43	Old:OFF									New:Reading	--
Zero Mode Changed: 2019/11/22 19:06:43	Old:Reading									New:ON	--
Zero Mode Changed: 2019/11/22 19:06:50	Old:ON									New:Reading	--
Zero Mode Changed: 2019/11/22 19:06:51	Old:Reading									New:ON	--
Zero Mode Changed: 2019/11/22 19:06:55	Old:ON									New:Reading	--
Zero Mode Changed: 2019/11/22 19:06:56	Old:Reading									New:ON	--
Em. Slit Width (nm): Changed: 2019/11/22 19:13:11	Old:10 Round									New:20	--
Zero Mode Changed: 2019/11/22 19:13:11	Old:ON									New:OFF	--
End Method Modifications											--
