# Supplementary material for: Two-dimensional halide perovskite as β-ray scintillator for nuclear radiation monitoring
Source: Nat Commun. 2020 Jul 7;11:3395. doi: 10.1038/s41467-020-17114-7 (PMC7341884; doi:10.1038/s41467-020-17114-7)
Supplement: Supplementary file 3 — Source Data [file 41467_2020_17114_MOESM3_ESM.zip › Source data file/Data of Figures in the manuscript/Figure 5f.xlsx]

## Sheet: Sheet1
Figure 5f
Irradiation-dependent scintillation spectra of 2D halide perovskite scintillator
substrate		0.1 mCi
Wavelength (nm)	Intensity (a.u.)	Wavelength (nm)	Intensity (a.u.)
300	0.10173	300	0.35607
301.07	0.05087	301.07	0.40694
302	0.1526	302	0.20347
303.07	0.10173	303.07	0.20347
304	0	304	0.25434
305.07	0	305.07	0.3052
306	0	306	0.25434
307.07	0.10173	307.07	0.20347
308	0.10173	308	0.25434
309.07	0.05087	309.07	0.25434
310	0.10173	310	0.05087
311.07	0	311.07	0.50867
312	0.05087	312	0
313.07	0.20347	313.07	0.20347
314	0	314	0.10173
315.07	0.1526	315.07	0.50867
316	0	316	0.05087
317.07	0.1526	317.07	0.3052
318	0.10173	318	0.66127
319.07	0	319.07	0.05087
320	0	320	0.25434
320.93	0	320.93	0.50867
322.03	0	322.03	0.3052
322.96	0.10173	322.96	0.05087
324.06	0.05087	324.06	0.40694
325	0.05087	325	0.40694
325.93	0.05087	325.93	0.1526
327.03	0.10173	327.03	0.55954
327.96	0.05087	327.96	0.45781
329.06	0.10173	329.06	0.35607
330	0.05087	330	0.25434
331.07	0.05087	331.07	0.50867
332	0.05087	332	0.1526
333.07	0.10173	333.07	0.40694
334	0.25434	334	0.20347
335.07	0.10173	335.07	0.61041
336	0.05087	336	0.55954
337.07	0.05087	337.07	0.61041
338	0.10173	338	1.11908
339.07	0.10173	339.07	0.1526
340	0.20347	340	0.10173
341.07	0.10173	341.07	0
342	0.05087	342	0.1526
343.07	-0.05087	343.07	0.40694
344	0.05087	344	0.05087
345.07	0.20347	345.07	0.20347
346	0	346	0.3052
347.07	0.20347	347.07	0.35607
348	0	348	0.1526
349.07	0.05087	349.07	0.3052
350	0.10173	350	0.40694
351.07	0.10173	351.07	0.35607
352	0.10173	352	0.40694
353.07	-0.05087	353.07	0.40694
354	0.05087	354	0.1526
355.07	0.10173	355.07	0.86474
356	0.05087	356	0.25434
357.07	0.10173	357.07	0.3052
358	0.05087	358	0.20347
359.07	0.10173	359.07	0.76301
360	0.10173	360	0.10173
361.07	0	361.07	0.50867
362	0.05087	362	0.25434
363.07	0.05087	363.07	0.1526
364	0.3052	364	0.61041
365.07	0.05087	365.07	0.40694
366	0.10173	366	0.25434
367.07	0.05087	367.07	0.25434
368	0.05087	368	0.71214
369.07	0.20347	369.07	0.76301
370	0.1526	370	0.96648
371.07	0.1526	371.07	0.40694
372	0	372	0.3052
373.07	0.05087	373.07	0.81388
374	-0.05087	374	0.71214
375.07	0.05087	375.07	0.66127
376	0.05087	376	0.3052
377.07	0.05087	377.07	0.35607
378	0	378	0.76301
379.07	0	379.07	0.40694
380	0.05087	380	0.66127
381.07	0.10173	381.07	0.50867
382	0.05087	382	0.10173
383.07	0	383.07	0.61041
384	0.10173	384	0.40694
385.07	0.05087	385.07	0.20347
386	0.05087	386	0.55954
387.07	0	387.07	0.50867
388	0.10173	388	0.3052
389.07	0.10173	389.07	0.25434
390	0.05087	390	0.25434
391.06	0.05087	391.06	0.91561
391.96	0.05087	391.96	0.55954
393.03	0.1526	393.03	0.40694
393.93	0.05087	393.93	0.86474
395	0.25434	395	0.20347
396.06	0.05087	396.06	0.20347
396.96	0.10173	396.96	0.96648
398.03	0.10173	398.03	0.3052
398.93	0	398.93	0.40694
400	0.20347	400	0.55954
401.07	0.05087	401.07	0.76301
402	0	402	0.45781
403.07	0.05087	403.07	0.3052
404	-0.05087	404	0.45781
405.07	0.10173	405.07	0.3052
406	0.10173	406	0.10173
407.07	0.1526	407.07	0.25434
408	0.10173	408	0.20347
409.07	0.05087	409.07	0.35607
410	0.05087	410	0.10173
411.06	0.05087	411.06	0.55954
411.96	0.05087	411.96	0.1526
413.03	0.05087	413.03	0.40694
413.93	0.05087	413.93	0.20347
415	0.10173	415	0.86474
416.06	0	416.06	0.1526
416.96	0.10173	416.96	0.1526
418.03	0.05087	418.03	0.50867
418.93	-0.05087	418.93	0.40694
420	-0.05087	420	0.25434
421.07	0	421.07	0.55954
422	0	422	0.35607
423.07	0	423.07	0.40694
424	0.10173	424	0.35607
425.07	0	425.07	0.35607
426	0.3052	426	0.66127
427.07	0	427.07	0.1526
428	0.05087	428	0.40694
429.07	0	429.07	0.25434
430	0.05087	430	0.10173
431.06	0.1526	431.06	0.35607
431.96	0.25434	431.96	0.86474
433.03	0.10173	433.03	0.55954
433.93	0	433.93	0.40694
435	0.20347	435	0.3052
436.06	0.05087	436.06	0.10173
436.96	0.05087	436.96	0.50867
438.03	0.3052	438.03	0.20347
438.93	0.05087	438.93	0.50867
440	0	440	0.10173
441.06	0.05087	441.06	0.35607
441.96	0.20347	441.96	0.3052
443.03	0.20347	443.03	0.25434
443.93	0.20347	443.93	0.50867
445	0.1526	445	0.40694
446.06	0.05087	446.06	0.1526
446.96	0	446.96	0.50867
448.03	0.3052	448.03	0.35607
448.93	0.10173	448.93	0
450	0.1526	450	0.71214
451.06	0.05087	451.06	0.3052
451.96	-0.10173	451.96	0.40694
453.03	0.10173	453.03	0.40694
453.93	-0.05087	453.93	0.45781
455	0	455	0.50867
456.06	0.25434	456.06	0.25434
456.96	0.05087	456.96	0.1526
458.03	0.05087	458.03	0.3052
458.93	0.10173	458.93	0.50867
460	0.05087	460	0.25434
461.06	0.25434	461.06	0.25434
461.96	0.10173	461.96	0.25434
463.03	0	463.03	0.50867
463.93	0.25434	463.93	1.27168
465	0.10173	465	0.76301
466.06	0	466.06	0.05087
466.96	0.3052	466.96	0.55954
468.03	0.05087	468.03	0.55954
468.93	0	468.93	0.20347
470	0.05087	470	0.20347
471.06	0.10173	471.06	0.55954
471.96	0.10173	471.96	0.10173
473.03	0.1526	473.03	0.45781
473.93	-0.05087	473.93	0.25434
475	0.05087	475	0.25434
476.06	0	476.06	0.35607
476.96	0.3052	476.96	0.20347
478.03	0.10173	478.03	0.50867
478.93	0.10173	478.93	0.66127
480	0.05087	480	0.61041
481.04	0.10173	481.04	0.20347
481.94	0.20347	481.94	0.81388
482.98	0.1526	482.98	0.55954
484.02	-0.05087	484.02	0.71214
485.07	0	485.07	0.25434
485.97	0.10173	485.97	0.55954
487.01	0	487.01	0.66127
488.05	0	488.05	0.55954
488.95	0.20347	488.95	0.71214
490	0.20347	490	0.66127
491.06	0.05087	491.06	0.96648
491.96	0	491.96	0.71214
493.03	0.1526	493.03	0.35607
493.93	0.05087	493.93	0.66127
495	0.1526	495	0.1526
496.06	0.10173	496.06	0.61041
496.96	0	496.96	1.37342
498.03	0.10173	498.03	0.20347
498.93	0.1526	498.93	0.91561
500	-0.05087	500	1.27168
501.04	0.10173	501.04	0.76301
501.94	0.05087	501.94	0.55954
502.98	0.3052	502.98	0.55954
504.02	0.10173	504.02	0.55954
505.07	0.05087	505.07	1.22081
505.97	0.05087	505.97	0.96648
507.01	0.05087	507.01	0.3052
508.05	0	508.05	0.40694
508.95	-0.05087	508.95	0.66127
510	0.05087	510	0.45781
511.04	0.1526	511.04	0.76301
511.94	0.10173	511.94	1.16995
512.98	0.05087	512.98	0.76301
514.02	0.05087	514.02	1.11908
515.07	0	515.07	0.35607
515.97	0.05087	515.97	0.91561
517.01	0.05087	517.01	1.01735
518.05	0.05087	518.05	0.50867
518.95	0.20347	518.95	0.81388
520	0.05087	520	1.01735
521.04	0	521.04	0.61041
521.94	0.3052	521.94	0.50867
522.98	0.20347	522.98	0.25434
524.02	0.05087	524.02	0.50867
525.07	0.05087	525.07	0.55954
525.97	0.05087	525.97	0.96648
527.01	0.1526	527.01	0.71214
528.05	0	528.05	0.3052
528.95	0	528.95	0.71214
530	0.10173	530	0.86474
531.04	0.05087	531.04	0.66127
531.94	0	531.94	1.27168
532.98	0.1526	532.98	0.86474
534.02	0.05087	534.02	0.45781
535.07	0.25434	535.07	0.91561
535.97	0.1526	535.97	0.55954
537.01	0.10173	537.01	1.16995
538.05	0	538.05	0.81388
538.95	0.05087	538.95	0.55954
540	0.20347	540	0.76301
541.02	0.20347	541.02	0.45781
542.05	0.05087	542.05	0.61041
542.94	-0.05087	542.94	0.66127
543.97	0.05087	543.97	0.71214
545	0	545	0.40694
546.02	0	546.02	0.3052
547.05	0.20347	547.05	0.76301
547.94	0.05087	547.94	0.45781
548.97	0.20347	548.97	0.81388
550	0.1526	550	0.96648
551.04	0.1526	551.04	1.16995
551.94	0.1526	551.94	0.71214
552.98	0.20347	552.98	1.11908
554.02	0.1526	554.02	0.25434
555.07	0	555.07	1.22081
555.97	0	555.97	0.71214
557.01	0.25434	557.01	0.45781
558.05	0	558.05	0.50867
558.95	0.10173	558.95	0.20347
560	0.10173	560	0.66127
561.02	0.05087	561.02	0.45781
562.05	0	562.05	0.55954
562.94	0.1526	562.94	0.91561
563.97	0.05087	563.97	0.35607
565	0.10173	565	0.05087
566.02	0.05087	566.02	0.96648
567.05	0.05087	567.05	0.25434
567.94	0.05087	567.94	0.50867
568.97	0.40694	568.97	0.35607
570	0.05087	570	0.35607
571.02	0.05087	571.02	0
572.05	0.10173	572.05	0.96648
572.94	0.05087	572.94	0.35607
573.97	-0.05087	573.97	0.25434
575	0.05087	575	0.61041
576.02	0	576.02	0.35607
577.05	0.10173	577.05	0.40694
577.94	0.10173	577.94	0.35607
578.97	0.1526	578.97	0.55954
580	0.1526	580	0.45781
581.02	0.10173	581.02	0.40694
582.05	0.10173	582.05	0.3052
582.94	0.20347	582.94	0.3052
583.97	0.20347	583.97	0.40694
585	0.05087	585	0.71214
586.02	0	586.02	0.40694
587.05	-0.05087	587.05	0.50867
587.94	0	587.94	0.55954
588.97	0.10173	588.97	0
590	0.20347	590	0.20347
591.02	0.05087	591.02	0.10173
592.05	0.05087	592.05	0.45781
592.94	0.05087	592.94	0.1526
593.97	0.10173	593.97	0.20347
595	0	595	0.10173
596.02	0.05087	596.02	0.25434
597.05	0.20347	597.05	0.25434
597.94	0	597.94	0.61041
598.97	0.05087	598.97	0.3052
600	0.05087	600	0.45781
601.02	0.05087	601.02	0.25434
602.05	0.05087	602.05	0.3052
602.94	0.1526	602.94	0
603.97	0	603.97	0.35607
605	0.05087	605	0.3052
606.02	0.05087	606.02	0.05087
607.05	0	607.05	0.35607
607.94	0.1526	607.94	0.05087
608.97	0.05087	608.97	0.20347
610	0.1526	610	0.25434
611.01	0.1526	611.01	0.10173
612.02	0.05087	612.02	0.40694
613.04	0.10173	613.04	0.10173
614.05	0.05087	614.05	0.05087
615.07	0.1526	615.07	0.3052
615.94	0.05087	615.94	0.20347
616.95	0.3052	616.95	-0.05087
617.97	0.05087	617.97	0.50867
618.98	0	618.98	0.25434
620	0.1526	620	0.1526
621.02	-0.05087	621.02	0.1526
622.05	0.05087	622.05	0.40694
622.94	0.05087	622.94	0.05087
623.97	0.05087	623.97	0.05087
625	0.10173	625	0.45781
626.02	0.05087	626.02	0.05087
627.05	0.10173	627.05	0.45781
627.94	0.05087	627.94	0.10173
628.97	0.05087	628.97	0.25434
630	0.05087	630	0.1526
631.01	0.05087	631.01	0.50867
632.02	0.05087	632.02	0.05087
633.04	-0.05087	633.04	0
634.05	0	634.05	0.3052
635.07	0.10173	635.07	-0.05087
635.94	0.1526	635.94	-0.05087
636.95	0	636.95	0
637.97	0.10173	637.97	0.20347
638.98	0.05087	638.98	0.10173
640	0.05087	640	0.55954
641.01	0	641.01	0.3052
642.02	0	642.02	0.3052
643.04	0.25434	643.04	0.1526
644.05	0.05087	644.05	0.20347
645.07	0	645.07	0.3052
645.94	0.10173	645.94	0.05087
646.95	0.10173	646.95	0.05087
647.97	0.1526	647.97	0.25434
648.98	0	648.98	0
650	0.05087	650	0.05087
651	0.05087	651	0.40694
652	0.05087	652	0.35607
653	0	653	0.40694
654	0.1526	654	0
655	0.05087	655	-0.10173
656	0	656	0.3052
657	0.1526	657	0.40694
658	0.05087	658	0.50867
659	0.10173	659	0.05087
660	0	660	0.20347
661.01	0.10173	661.01	0.25434
662.02	0.05087	662.02	0.20347
663.04	0.10173	663.04	0.20347
664.05	0.10173	664.05	0.25434
665.07	0.05087	665.07	0.10173
665.94	0.10173	665.94	0.1526
666.95	0.05087	666.95	0.10173
667.97	0	667.97	0.10173
668.98	0	668.98	0.05087
670	0.05087	670	0.10173
671	0.05087	671	0.1526
672	0.10173	672	0.25434
673	0.05087	673	0.25434
674	0.1526	674	0
675	0	675	0.3052
676	0.05087	676	-0.05087
677	0.05087	677	0.1526
678	0.10173	678	0.1526
679	0.05087	679	0.05087
680	0	680	0.20347
681	0.1526	681	0.3052
682	0.05087	682	0
683	0.20347	683	0.25434
684	0	684	0.45781
685	0.10173	685	0.35607
686	0.10173	686	0.10173
687	0.05087	687	0.05087
688	0.1526	688	0.1526
689	0.05087	689	0.05087
690	0.05087	690	0.25434
691	0.05087	691	0.1526
692	0	692	0.1526
693	0	693	0.1526
694	0.10173	694	0.10173
695	0	695	0.20347
696	0.05087	696	0.10173
697	0.10173	697	0
698	0.05087	698	0.20347
699	0.05087	699	0.25434
700	0.05087	700	0.05087
700.98	0.1526	700.98	0.40694
701.97	-0.05087	701.97	0
702.95	0	702.95	-0.05087
703.94	0.10173	703.94	0.1526
705.07	0.05087	705.07	0.05087
706.05	0.05087	706.05	0.20347
707.04	0	707.04	0.10173
708.02	-0.05087	708.02	0.10173
709.01	0.10173	709.01	0.1526
710	0.05087	710	0.05087
710.98	-0.05087	710.98	0.20347
711.97	0.10173	711.97	0
712.95	0.05087	712.95	0.1526
713.94	-0.10173	713.94	0
715.07	0.05087	715.07	0
716.05	0.10173	716.05	0.25434
717.04	0.20347	717.04	0.10173
718.02	0.1526	718.02	0
719.01	0.10173	719.01	0.10173
720	0.05087	720	0.10173
720.98	0.05087	720.98	0.3052
721.97	0.10173	721.97	0
722.95	0	722.95	0.1526
723.94	0.10173	723.94	0.05087
725.07	0.10173	725.07	0.10173
726.05	0.10173	726.05	0.1526
727.04	0.05087	727.04	0
728.02	0.05087	728.02	0.10173
729.01	0.05087	729.01	0
730	0.10173	730	0.05087
730.98	0.05087	730.98	0.10173
731.97	0.10173	731.97	0
732.95	0.10173	732.95	0.1526
733.94	0.05087	733.94	0.05087
735.07	0	735.07	0.05087
736.05	0.10173	736.05	0.20347
737.04	0.10173	737.04	0.05087
738.02	0.10173	738.02	0.35607
739.01	0	739.01	0.10173
740	0.05087	740	0.05087
740.98	0	740.98	0.20347
741.97	0.05087	741.97	0
742.95	0	742.95	0.20347
743.94	0.10173	743.94	0.05087
745.07	-0.10173	745.07	0.10173
746.05	0	746.05	0.1526
747.04	0.10173	747.04	0
748.02	0	748.02	-0.05087
749.01	-0.05087	749.01	0.25434
750	0.20347	750	0
750.97	0.10173	750.97	0.05087
751.94	0.10173	751.94	0
753.05	0.1526	753.05	0.10173
754.02	0	754.02	0.1526
755	-0.10173	755	0.05087
755.97	0.05087	755.97	0.10173
756.94	0	756.94	0.3052
758.05	0	758.05	-0.05087
759.02	0.10173	759.02	0.05087
760	0	760	0
760.97	-0.05087	760.97	0.10173
761.94	-0.05087	761.94	0.3052
763.05	0.10173	763.05	-0.05087
764.02	0.05087	764.02	0
765	-0.05087	765	0.05087
765.97	0.05087	765.97	0.05087
766.94	0	766.94	0
768.05	0	768.05	0.1526
769.02	0	769.02	0.1526
770	0.10173	770	0.1526
770.97	0.10173	770.97	0
771.94	0.05087	771.94	0.1526
773.05	0.05087	773.05	0.05087
774.02	0.10173	774.02	0
775	0.10173	775	0.1526
775.97	0	775.97	0.1526
776.94	0	776.94	0
778.05	-0.10173	778.05	0.20347
779.02	0.05087	779.02	0.1526
780	0.05087	780	0.45781
780.95	0.10173	780.95	0.25434
782.05	-0.05087	782.05	0.05087
783.01	0.05087	783.01	0
783.97	0.05087	783.97	0.10173
785.06	0.10173	785.06	0.05087
786.02	0	786.02	0.10173
786.98	0.1526	786.98	0.10173
787.94	0	787.94	0.05087
789.04	0	789.04	0.20347
790	0	790	0.10173
790.95	0.1526	790.95	0.10173
792.05	0.05087	792.05	0.1526
793.01	0	793.01	-0.05087
793.97	0.1526	793.97	0.20347
795.06	0.20347	795.06	0.3052
796.02	0.1526	796.02	0.1526
796.98	0.05087	796.98	0
797.94	0.05087	797.94	0
799.04	-0.05087	799.04	0.05087
800	0.05087	800	0
800.95	0.05087	800.95	0
802.05	-0.05087	802.05	0.1526
803.01	0.10173	803.01	0.10173
803.97	-0.05087	803.97	0.20347
805.06	0	805.06	0.05087
806.02	0.25434	806.02	0.20347
806.98	0	806.98	0.05087
807.94	0.05087	807.94	-0.05087
809.04	0	809.04	0.25434
810	0.10173	810	0.20347
810.95	0.20347	810.95	0.10173
812.05	0	812.05	0.10173
813.01	0.05087	813.01	0.05087
813.97	-0.10173	813.97	0
815.06	0.05087	815.06	0.05087
816.02	0.05087	816.02	0
816.98	0.05087	816.98	0.05087
817.94	-0.05087	817.94	0.10173
819.04	0.1526	819.04	-0.05087
820	0	820	-0.05087
820.94	0.05087	820.94	0.10173
822.02	0.10173	822.02	0.1526
822.97	0.05087	822.97	0.05087
824.05	0.25434	824.05	0.40694
825	0	825	0.10173
825.94	0	825.94	-0.10173
827.02	0.05087	827.02	0.20347
827.97	0.05087	827.97	0.05087
829.05	0	829.05	0.3052
830	0	830	0.05087
830.94	0	830.94	0.10173
832.02	0.05087	832.02	0.20347
832.97	0.05087	832.97	0.10173
834.05	0.10173	834.05	0.1526
835	0.05087	835	0.10173
835.94	0	835.94	0.10173
837.02	0.10173	837.02	0.05087
837.97	0	837.97	0.10173
839.05	0.10173	839.05	0.10173
840	0.05087	840	-0.05087
841.06	0.20347	841.06	-0.05087
842	0.10173	842	-0.05087
843.06	0	843.06	0.10173
844	0.10173	844	0.35607
845.06	0	845.06	0.1526
846	0.05087	846	0.1526
847.06	0.05087	847.06	0.20347
848	0	848	0.05087
849.06	0.10173	849.06	0.40694
850	0.10173	850	0.10173
851.06	0.1526	851.06	0
852	-0.05087	852	0.20347
853.06	0.1526	853.06	0.05087
854	0.05087	854	0.66127
855.06	0	855.06	0.05087
856	0.10173	856	0
857.06	0.05087	857.06	0.05087
858	0.10173	858	0.05087
859.06	0.05087	859.06	0.20347
860	0.10173	860	0.10173
861.06	0.05087	861.06	0.10173
862	0.10173	862	0.25434
863.06	0.05087	863.06	0.1526
864	0	864	0.05087
865.06	0.05087	865.06	0
866	0.20347	866	0.1526
867.06	0.05087	867.06	0.10173
868	0.05087	868	0.3052
869.06	-0.1526	869.06	0.1526
870	0.05087	870	0.1526
871.06	-0.05087	871.06	0
872	0	872	0.05087
873.06	0	873.06	0.10173
874	0.1526	874	0.1526
875.06	0.10173	875.06	0.1526
876	0.10173	876	0.05087
877.06	0.10173	877.06	0.05087
878	-0.10173	878	0.20347
879.06	0	879.06	-0.05087
880	0.05087	880	0.05087
881.05	-0.05087	881.05	0.10173
881.97	0.10173	881.97	0.20347
883.02	0.10173	883.02	0
883.94	0.10173	883.94	0
885	0	885	0.25434
886.05	0.20347	886.05	0.05087
886.97	0.10173	886.97	0.05087
888.02	-0.05087	888.02	0.25434
888.94	0.05087	888.94	0.05087
890	0	890	0.20347
891.05	0.10173	891.05	0.45781
891.97	0.05087	891.97	0.25434
893.02	0.1526	893.02	0.05087
893.94	0	893.94	0.1526
895	0.10173	895	0.20347
896.05	0.10173	896.05	0.66127
896.97	0.1526	896.97	0.05087
898.02	0.10173	898.02	0.35607
898.94	0.1526	898.94	0.10173
900	0.05087	900	0.20347
--	--	--	--
Sample 1
Sample 1
Collection Time: 2019/11/22 19:07:03
Operator Name :
Scan Software Version: 1.2(147)	--
Parameter List :	--
Instrument Cary Eclipse	--
Instrument Serial Number MY15130001	--
Data mode Bio/Chemi-luminescence	--
Gate time (ms) 5.0000	--
Scan mode Emission	--
X Mode Wavelength (nm)	--
Start (nm) 300.00	--
Stop (nm) 900.00	--
Em. Slit (nm) 10 Round	--
Data interval (nm) 1.0000	--
Emission filter Open	--
PMT voltage (V) High	--
Corrected spectra OFF	--
Method Log :	--
Method Name : Default
Date/Time stamp: 2019/11/22 18:10:22
Method Modifications:
Instrument mode: Changed: 2019/11/22 19:05:57	Old:Fluorescence
PMT Volts Changed: 2019/11/22 19:05:57	Old:600
Em. Slit Width (nm): Changed: 2019/11/22 19:05:57	Old:5
Scan Control Changed: 2019/11/22 19:05:57	Old:Medium
Ave. time (s): Changed: 2019/11/22 19:05:57	Old:0.10000
Emission PMT (V): Changed: 2019/11/22 19:05:57	Old: 600
Emission Wavelength Changed: 2019/11/22 19:05:57	Old: 400.00
Stop Wavelength Changed: 2019/11/22 19:05:57	Old: 600.00
Zero Mode Changed: 2019/11/22 19:06:43	Old:OFF
Zero Mode Changed: 2019/11/22 19:06:43	Old:Reading
Zero Mode Changed: 2019/11/22 19:06:50	Old:ON
Zero Mode Changed: 2019/11/22 19:06:51	Old:Reading
Zero Mode Changed: 2019/11/22 19:06:55	Old:ON
Zero Mode Changed: 2019/11/22 19:06:56	Old:Reading
End Method Modifications
--	--
Sample 2
Sample 2
Collection Time: 2019/11/22 19:13:25
Operator Name :
Scan Software Version: 1.2(147)
Parameter List :
Instrument Cary Eclipse
Instrument Serial Number MY15130001
Data mode Bio/Chemi-luminescence
Gate time (ms) 5.0000
Scan mode Emission
X Mode Wavelength (nm)
Start (nm) 300.00
Stop (nm) 900.00
Em. Slit (nm) 20
Data interval (nm) 1.0000
Emission filter Open
PMT voltage (V) High
Corrected spectra OFF
Method Log :
Method Name : Default
Date/Time stamp: 2019/11/22 18:10:22
Method Modifications:
Instrument mode: Changed: 2019/11/22 19:05:57	Old:Fluorescence
PMT Volts Changed: 2019/11/22 19:05:57	Old:600
Em. Slit Width (nm): Changed: 2019/11/22 19:05:57	Old:5
Scan Control Changed: 2019/11/22 19:05:57	Old:Medium
Ave. time (s): Changed: 2019/11/22 19:05:57	Old:0.10000
Emission PMT (V): Changed: 2019/11/22 19:05:57	Old: 600
Emission Wavelength Changed: 2019/11/22 19:05:57	Old: 400.00
Stop Wavelength Changed: 2019/11/22 19:05:57	Old: 600.00
Zero Mode Changed: 2019/11/22 19:06:43	Old:OFF
Zero Mode Changed: 2019/11/22 19:06:43	Old:Reading
Zero Mode Changed: 2019/11/22 19:06:50	Old:ON
Zero Mode Changed: 2019/11/22 19:06:51	Old:Reading
Zero Mode Changed: 2019/11/22 19:06:55	Old:ON
Zero Mode Changed: 2019/11/22 19:06:56	Old:Reading
Em. Slit Width (nm): Changed: 2019/11/22 19:13:11	Old:10 Round
Zero Mode Changed: 2019/11/22 19:13:11	Old:ON
End Method Modifications
--	--
Sample 3
Sample 3
Collection Time: 2019/11/22 19:20:37
Operator Name :
Scan Software Version: 1.2(147)	--
Parameter List :	--
Instrument Cary Eclipse	--
Instrument Serial Number MY15130001	--
Data mode Bio/Chemi-luminescence	--
Gate time (ms) 5.0000	--
Scan mode Emission	--
X Mode Wavelength (nm)	--
Start (nm) 300.00	--
Stop (nm) 900.00	--
Em. Slit (nm) 20	--
Data interval (nm) 1.0000	--
Emission filter Open	--
PMT voltage (V) High	--
Corrected spectra OFF	--
Method Log :	--
Method Name : Default
Date/Time stamp: 2019/11/22 18:10:22
Method Modifications:
Instrument mode: Changed: 2019/11/22 19:05:57	Old:Fluorescence
PMT Volts Changed: 2019/11/22 19:05:57	Old:600
Em. Slit Width (nm): Changed: 2019/11/22 19:05:57	Old:5
Scan Control Changed: 2019/11/22 19:05:57	Old:Medium
Ave. time (s): Changed: 2019/11/22 19:05:57	Old:0.10000
Emission PMT (V): Changed: 2019/11/22 19:05:57	Old: 600
Emission Wavelength Changed: 2019/11/22 19:05:57	Old: 400.00
Stop Wavelength Changed: 2019/11/22 19:05:57	Old: 600.00
Zero Mode Changed: 2019/11/22 19:06:43	Old:OFF
Zero Mode Changed: 2019/11/22 19:06:43	Old:Reading
Zero Mode Changed: 2019/11/22 19:06:50	Old:ON
Zero Mode Changed: 2019/11/22 19:06:51	Old:Reading
Zero Mode Changed: 2019/11/22 19:06:55	Old:ON
Zero Mode Changed: 2019/11/22 19:06:56	Old:Reading
Em. Slit Width (nm): Changed: 2019/11/22 19:13:11	Old:10 Round
Zero Mode Changed: 2019/11/22 19:13:11	Old:ON
End Method Modifications
--	--
Sample 4
Sample 4
Collection Time: 2019/11/22 19:43:01
Operator Name :
Scan Software Version: 1.2(147)
Parameter List :
Instrument Cary Eclipse
Instrument Serial Number MY15130001
Data mode Bio/Chemi-luminescence
Gate time (ms) 5.0000
Scan mode Emission
X Mode Wavelength (nm)
Start (nm) 300.00
Stop (nm) 900.00
Em. Slit (nm) 20
Data interval (nm) 1.0000
Emission filter Open
PMT voltage (V) High
Corrected spectra OFF
Method Log :
Method Name : Default
Date/Time stamp: 2019/11/22 18:10:22
Method Modifications:
Instrument mode: Changed: 2019/11/22 19:05:57	Old:Fluorescence
PMT Volts Changed: 2019/11/22 19:05:57	Old:600
Em. Slit Width (nm): Changed: 2019/11/22 19:05:57	Old:5
Scan Control Changed: 2019/11/22 19:05:57	Old:Medium
Ave. time (s): Changed: 2019/11/22 19:05:57	Old:0.10000
Emission PMT (V): Changed: 2019/11/22 19:05:57	Old: 600
Emission Wavelength Changed: 2019/11/22 19:05:57	Old: 400.00
Stop Wavelength Changed: 2019/11/22 19:05:57	Old: 600.00
Zero Mode Changed: 2019/11/22 19:06:43	Old:OFF
Zero Mode Changed: 2019/11/22 19:06:43	Old:Reading
Zero Mode Changed: 2019/11/22 19:06:50	Old:ON
Zero Mode Changed: 2019/11/22 19:06:51	Old:Reading
Zero Mode Changed: 2019/11/22 19:06:55	Old:ON
Zero Mode Changed: 2019/11/22 19:06:56	Old:Reading
Em. Slit Width (nm): Changed: 2019/11/22 19:13:11	Old:10 Round
Zero Mode Changed: 2019/11/22 19:13:11	Old:ON
End Method Modifications
--	--
Sample5
Sample5
Collection Time: 2019/11/22 19:51:52	--
Operator Name :	--
Scan Software Version: 1.2(147)	--
Parameter List :	--
Instrument Cary Eclipse	--
Instrument Serial Number MY15130001	--
Data mode Bio/Chemi-luminescence	--
Gate time (ms) 5.0000	--
Scan mode Emission	--
X Mode Wavelength (nm)	--
Start (nm) 300.00	--
Stop (nm) 900.00	--
Em. Slit (nm) 20	--
Data interval (nm) 1.0000	--
Emission filter Open	--
PMT voltage (V) High	--
Corrected spectra OFF
Method Log :
Method Name : Default
Date/Time stamp: 2019/11/22 18:10:22
Method Modifications:
Instrument mode: Changed: 2019/11/22 19:05:57	Old:Fluorescence
PMT Volts Changed: 2019/11/22 19:05:57	Old:600
Em. Slit Width (nm): Changed: 2019/11/22 19:05:57	Old:5
Scan Control Changed: 2019/11/22 19:05:57	Old:Medium
Ave. time (s): Changed: 2019/11/22 19:05:57	Old:0.10000
Emission PMT (V): Changed: 2019/11/22 19:05:57	Old: 600
Emission Wavelength Changed: 2019/11/22 19:05:57	Old: 400.00
Stop Wavelength Changed: 2019/11/22 19:05:57	Old: 600.00
Zero Mode Changed: 2019/11/22 19:06:43	Old:OFF
Zero Mode Changed: 2019/11/22 19:06:43	Old:Reading
Zero Mode Changed: 2019/11/22 19:06:50	Old:ON
Zero Mode Changed: 2019/11/22 19:06:51	Old:Reading
Zero Mode Changed: 2019/11/22 19:06:55	Old:ON
Zero Mode Changed: 2019/11/22 19:06:56	Old:Reading
Em. Slit Width (nm): Changed: 2019/11/22 19:13:11	Old:10 Round
Zero Mode Changed: 2019/11/22 19:13:11	Old:ON
End Method Modifications
--	--
Sample6
Sample6
Collection Time: 2019/11/22 20:03:49
Operator Name :
Scan Software Version: 1.2(147)
Parameter List :
Instrument Cary Eclipse
Instrument Serial Number MY15130001
Data mode Bio/Chemi-luminescence
Gate time (ms) 5.0000
Scan mode Emission
X Mode Wavelength (nm)
Start (nm) 300.00
Stop (nm) 900.00
Em. Slit (nm) 20
Data interval (nm) 1.0000
Emission filter Open
PMT voltage (V) High
Corrected spectra OFF
Method Log :
Method Name : Default
Date/Time stamp: 2019/11/22 18:10:22
Method Modifications:
Instrument mode: Changed: 2019/11/22 19:05:57	Old:Fluorescence
PMT Volts Changed: 2019/11/22 19:05:57	Old:600
Em. Slit Width (nm): Changed: 2019/11/22 19:05:57	Old:5
Scan Control Changed: 2019/11/22 19:05:57	Old:Medium
Ave. time (s): Changed: 2019/11/22 19:05:57	Old:0.10000
Emission PMT (V): Changed: 2019/11/22 19:05:57	Old: 600
Emission Wavelength Changed: 2019/11/22 19:05:57	Old: 400.00
Stop Wavelength Changed: 2019/11/22 19:05:57	Old: 600.00
Zero Mode Changed: 2019/11/22 19:06:43	Old:OFF
Zero Mode Changed: 2019/11/22 19:06:43	Old:Reading
Zero Mode Changed: 2019/11/22 19:06:50	Old:ON
Zero Mode Changed: 2019/11/22 19:06:51	Old:Reading
Zero Mode Changed: 2019/11/22 19:06:55	Old:ON
Zero Mode Changed: 2019/11/22 19:06:56	Old:Reading
Em. Slit Width (nm): Changed: 2019/11/22 19:13:11	Old:10 Round
Zero Mode Changed: 2019/11/22 19:13:11	Old:ON
End Method Modifications
