# Supplementary material for: Two-dimensional halide perovskite as β-ray scintillator for nuclear radiation monitoring
Source: Nat Commun. 2020 Jul 7;11:3395. doi: 10.1038/s41467-020-17114-7 (PMC7341884; doi:10.1038/s41467-020-17114-7)
Supplement: Supplementary file 3 — Source Data [file 41467_2020_17114_MOESM3_ESM.zip › Source data file/Data of Figures in the manuscript/Figure 5g.xlsx]

## Sheet: Sheet1
Figure 5g
linear relationship between irradiation activity and scintillation intensity
irradiation activity (mCi)	integrated scintillation intensity (a.u.)
0.1	129.53
10	279.61
25	617.7
35	755.47
90	1749.98
