# Supplementary material for: Two-dimensional halide perovskite as β-ray scintillator for nuclear radiation monitoring
Source: Nat Commun. 2020 Jul 7;11:3395. doi: 10.1038/s41467-020-17114-7 (PMC7341884; doi:10.1038/s41467-020-17114-7)
Supplement: Supplementary file 3 — Source Data [file 41467_2020_17114_MOESM3_ESM.zip › Source data file/Data of Figures in the Supplementary Information/Supplementary Figure 1.xlsx]

## Sheet: Sheet1
Figure S1
XRD data of CsPbBr3@Cs4PbBr6
2theta (degree)	intensity (a.u.)
19.75	109
19.7705	107.667
19.7909	103.6
19.8114	102
19.8318	101.8
19.8523	98
19.8728	101.4
19.8932	101
19.9137	107.6
19.9342	113.8
19.9546	122
19.9751	139.4
19.9956	165.4
20.016	200.8
20.0365	231
20.0569	255
20.0774	255
20.0979	238.2
20.1183	205
20.1388	169.8
20.1593	140
20.1797	121.4
20.2002	113.8
20.2206	109.4
20.2411	106.8
20.2616	102.6
20.282	99
20.3025	98.6
20.3229	94.4
20.3434	95.8
20.3639	98
20.3843	97.4
20.4048	93.2
20.4253	88.2
20.4457	86.2
20.4662	84.2
20.4867	84.4
20.5071	86.6
20.5276	90
20.548	90
20.5685	93.4
20.589	94
20.6094	93.2
20.6299	93.6
20.6504	94.8
20.6708	93.2
20.6913	92.4
20.7117	93.2
20.7322	92.8
20.7527	93.2
20.7731	91.8
20.7936	93
20.8141	92.8
20.8345	92.8
20.855	89.4
20.8755	88
20.8959	87.2
20.9164	85.4
20.9368	83.4
20.9573	84
20.9778	85.4
20.9982	84.2
21.0187	87
21.0391	88.6
21.0596	88.6
21.0801	89
21.1005	88.8
21.121	86.6
21.1415	85
21.1619	83
21.1824	82.2
21.2029	86.2
21.2233	87.4
21.2438	87.8
21.2642	92.2
21.2847	91.8
21.3052	91.2
21.3256	90.4
21.3461	88.8
21.3666	88.8
21.387	85.4
21.4075	85.2
21.4279	85.2
21.4484	87
21.4689	83.2
21.4893	84.8
21.5098	85.4
21.5302	80.6
21.5507	83
21.5712	85.8
21.5916	88.4
21.6121	89
21.6326	92
21.653	86.4
21.6735	84.8
21.694	88.2
21.7144	85.6
21.7349	87.2
21.7553	94.4
21.7758	95.2
21.7963	95.6
21.8167	92.2
21.8372	97.6
21.8576	92.8
21.8781	92.8
21.8986	88.6
21.919	92.2
21.9395	85.2
21.96	83.4
21.9804	89.6
22.0009	90.6
22.0214	90
22.0418	90.2
22.0623	92
22.0827	87.8
22.1032	89.6
22.1237	91.4
22.1441	96.2
22.1646	102.2
22.1851	107.8
22.2055	118.2
22.226	121.6
22.2464	129.2
22.2669	139.2
22.2874	160
22.3078	197.8
22.3283	268.2
22.3488	339
22.3692	420.6
22.3897	474.2
22.4102	482.6
22.4306	438.2
22.4511	375.6
22.4715	289.8
22.492	212.6
22.5125	155.2
22.5329	123.4
22.5534	105
22.5739	92
22.5943	88.2
22.6148	87.8
22.6352	85.8
22.6557	80.2
22.6762	81.6
22.6966	78.6
22.7171	75.6
22.7375	77.8
22.758	82
22.7785	80.4
22.7989	82
22.8194	83.2
22.8399	80
22.8603	76.2
22.8808	77.8
22.9013	76
22.9217	75.8
22.9422	78.2
22.9626	80.2
22.9831	80
23.0036	81
23.024	81.6
23.0445	80.8
23.0649	81.4
23.0854	81
23.1059	80.8
23.1263	80
23.1468	76.2
23.1673	76
23.1877	73.6
23.2082	71.6
23.2286	73
23.2491	78.2
23.2696	77.2
23.29	78
23.3105	77.8
23.331	73.2
23.3514	71.2
23.3719	69.2
23.3924	72.2
23.4128	71.8
23.4333	72.8
23.4537	72.4
23.4742	79.8
23.4947	75.6
23.5151	74.2
23.5356	75.4
23.5561	78.2
23.5765	72
23.597	74.4
23.6174	77.4
23.6379	76
23.6584	73.4
23.6788	72
23.6993	71.6
23.7198	69.4
23.7402	72.4
23.7607	72.2
23.7812	72.8
23.8016	70.4
23.8221	68.4
23.8425	65.6
23.863	65.4
23.8835	65.6
23.9039	67
23.9244	71.2
23.9448	72
23.9653	71.2
23.9858	72.2
24.0062	71.8
24.0267	70.4
24.0472	68
24.0676	69.4
24.0881	70.6
24.1086	72.2
24.129	72.8
24.1495	74.6
24.1699	74.2
24.1904	72.2
24.2109	69.6
24.2313	69.6
24.2518	69.8
24.2722	69
24.2927	70.2
24.3132	71.4
24.3336	71.8
24.3541	73.8
24.3746	74
24.395	70.8
24.4155	72.6
24.4359	70.4
24.4564	67
24.4769	64.4
24.4973	67.2
24.5178	65
24.5383	65.8
24.5587	65.2
24.5792	67.6
24.5997	68.2
24.6201	67.2
24.6406	66.6
24.661	69.4
24.6815	69.4
24.702	68.8
24.7224	72.4
24.7429	73.2
24.7633	71.6
24.7838	72
24.8043	69.4
24.8247	67
24.8452	70.4
24.8657	69
24.8861	68.8
24.9066	72.8
24.9271	68.8
24.9475	66.6
24.968	66.2
24.9884	67.2
25.0089	63.2
25.0294	68
25.0498	69
25.0703	71.2
25.0908	72.4
25.1112	74.4
25.1317	71.4
25.1521	69.8
25.1726	71.4
25.1931	70.6
25.2135	72.6
25.234	78.4
25.2545	84.2
25.2749	90.2
25.2954	108.8
25.3159	138
25.3363	194.8
25.3568	262.8
25.3772	327.4
25.3977	372.2
25.4182	396.4
25.4386	372.8
25.4591	326
25.4795	269.4
25.5	208.4
25.5205	158.6
25.5409	123.2
25.5614	95
25.5819	81.8
25.6023	78.4
25.6228	75.4
25.6432	73.8
25.6637	78.2
25.6842	77.2
25.7046	79.2
25.7251	75.6
25.7456	75.8
25.766	71.8
25.7865	66.6
25.807	61.4
25.8274	59.2
25.8479	58.4
25.8683	59
25.8888	62
25.9093	64.6
25.9297	65.8
25.9502	63.6
25.9706	65.2
25.9911	65.8
26.0116	65.8
26.032	67.4
26.0525	73
26.073	72.2
26.0934	70.8
26.1139	69
26.1344	65.2
26.1548	59.2
26.1753	57.6
26.1957	57.2
26.2162	56
26.2367	61.2
26.2571	61.2
26.2776	62.2
26.298	60.2
26.3185	62.8
26.339	59.6
26.3594	63
26.3799	61.2
26.4004	63
26.4208	62
26.4413	60.8
26.4618	58.8
26.4822	62.6
26.5027	64.6
26.5231	62.2
26.5436	66.4
26.5641	63.4
26.5845	58.6
26.605	55.6
26.6255	57.6
26.6459	57.2
26.6664	61.8
26.6868	64.2
26.7073	64.8
26.7278	64.4
26.7482	63
26.7687	62.4
26.7892	62.4
26.8096	63
26.8301	63.6
26.8505	63.2
26.871	60.2
26.8915	56.6
26.9119	55.8
26.9324	58.4
26.9529	58.2
26.9733	58.6
26.9938	63.8
27.0143	65
27.0347	64.6
27.0552	65.4
27.0756	67.4
27.0961	65.8
27.1166	66
27.137	64
27.1575	60.6
27.1779	64
27.1984	65.2
27.2189	64.4
27.2393	66.4
27.2598	69.6
27.2803	71.2
27.3007	74.8
27.3212	80.8
27.3417	84
27.3621	97.4
27.3826	120
27.403	159.6
27.4235	224.4
27.444	296.6
27.4644	368.6
27.4849	416.6
27.5053	438
27.5258	413.8
27.5463	366.4
27.5667	300.8
27.5872	236.6
27.6077	178.8
27.6281	137.6
27.6486	113.6
27.669	95.4
27.6895	84.4
27.71	74.8
27.7304	67.2
27.7509	63
27.7714	63.8
27.7918	65.4
27.8123	65.2
27.8328	70
27.8532	71.4
27.8737	67.8
27.8941	64.8
27.9146	62.8
27.9351	60.6
27.9555	59.4
27.976	62.4
27.9964	63.4
28.0169	64.6
28.0374	65.6
28.0578	63.2
28.0783	59.2
28.0988	58.4
28.1192	61.2
28.1397	59
28.1602	60.4
28.1806	60.8
28.2011	61.4
28.2215	59.4
28.242	60.2
28.2625	60.2
28.2829	62.8
28.3034	64.2
28.3239	69.2
28.3443	75.2
28.3648	75.4
28.3852	80.6
28.4057	84.2
28.4262	90.6
28.4466	104.2
28.4671	138
28.4876	188.2
28.508	290
28.5285	418
28.549	565.4
28.5694	676.6
28.5899	745.4
28.6103	735
28.6308	672.2
28.6513	560
28.6717	442.4
28.6922	330
28.7127	241.4
28.7331	173.2
28.7536	125
28.774	101.8
28.7945	95.6
28.815	103.2
28.8354	110.6
28.8559	133.6
28.8763	159
28.8968	190
28.9173	213.6
28.9377	226.8
28.9582	220.2
28.9787	207
28.9991	180.6
29.0196	147.2
29.0401	124.8
29.0605	101.8
29.081	85.2
29.1014	75.6
29.1219	69.2
29.1424	65
29.1628	65.2
29.1833	65.2
29.2037	61.8
29.2242	62.8
29.2447	67.4
29.2651	70.2
29.2856	77.4
29.3061	85.2
29.3265	89.4
29.347	85
29.3675	87.6
29.3879	85.6
29.4084	79
29.4288	75.2
29.4493	74
29.4698	70.2
29.4902	65.8
29.5107	65.2
29.5312	63.4
29.5516	62.2
29.5721	62.4
29.5925	60.6
29.613	61.2
29.6335	61.4
29.6539	62.2
29.6744	61.6
29.6949	60
29.7153	59
29.7358	59.6
29.7562	59.8
29.7767	59.8
29.7972	61.6
29.8176	61.2
29.8381	62.6
29.8586	61.6
29.879	58
29.8995	58.2
29.92	61.8
29.9404	64
29.9609	67.4
29.9813	73.6
30.0018	77.6
30.0223	81.2
30.0427	83.6
30.0632	94
30.0836	102.4
30.1041	116.2
30.1246	138.8
30.145	183.6
30.1655	268.4
30.186	392
30.2064	547.2
30.2269	705
30.2474	791.2
30.2678	808.4
30.2883	774.2
30.3087	670.6
30.3292	523.6
30.3497	406.8
30.3701	302.2
30.3906	206
30.411	142.8
30.4315	104.6
30.452	90
30.4724	78.8
30.4929	73.6
30.5134	67.4
30.5338	69.4
30.5543	63.8
30.5748	69
30.5952	67.8
30.6157	67.8
30.6361	64.8
30.6566	66.4
30.6771	63.4
30.6975	67
30.718	69.4
30.7385	72.2
30.7589	73.2
30.7794	75.4
30.7998	79.2
30.8203	84
30.8408	100.6
30.8612	128.4
30.8817	164.2
30.9021	201.6
30.9226	229.8
30.9431	243
30.9635	239.8
30.984	220.4
31.0045	189.4
31.0249	162.8
31.0454	133.2
31.0659	109.8
31.0863	88.6
31.1068	75.2
31.1272	62.8
31.1477	58.8
31.1682	55.8
31.1886	55.2
31.2091	53.8
31.2296	55.2
31.25	53.4
31.2705	51.6
31.2909	52.8
31.3114	54.6
31.3319	54
31.3523	57
31.3728	58.8
31.3933	55
31.4137	53.6
31.4342	52.6
31.4547	53
31.4751	50.6
31.4956	53.2
31.516	50.8
31.5365	52
31.557	49
31.5774	52.4
31.5979	50
31.6183	51.2
31.6388	54
31.6593	57
31.6797	54.4
31.7002	56.4
31.7207	57.6
31.7411	56.8
31.7616	54.4
31.7821	55.4
31.8025	56.4
31.823	57.4
31.8434	56
31.8639	57.6
31.8844	57.6
31.9048	55.6
31.9253	54.6
31.9458	53.8
31.9662	54.2
31.9867	51
32.0071	53.2
32.0276	54.2
32.0481	54.2
32.0685	53.2
32.089	54.2
32.1095	50.8
32.1299	51.4
32.1504	49
32.1708	48
32.1913	47.6
32.2118	48.8
32.2322	46.4
32.2527	48.4
32.2732	50.2
32.2936	52
32.3141	53
32.3345	55
32.355	56.8
32.3755	53.6
32.3959	50
32.4164	49.4
32.4369	48
32.4573	50.2
32.4778	53.2
32.4982	59.4
32.5187	64.2
32.5392	69.4
32.5596	75.4
32.5801	81.2
32.6006	85.2
32.621	87.8
32.6415	89
32.6619	84.2
32.6824	79.4
32.7029	73.8
32.7233	67.6
32.7438	61
32.7643	53.8
32.7847	51.6
32.8052	46.6
32.8257	48.4
32.8461	46.6
32.8666	47.6
32.887	45.8
32.9075	49
32.928	46.2
32.9484	46.4
32.9689	48.2
32.9894	48.4
33.0098	48
33.0303	50.4
33.0507	54
33.0712	52.2
33.0917	51.6
33.1121	51
33.1326	49.4
33.1531	47
33.1735	46.8
33.194	48.8
33.2144	49.4
33.2349	48.4
33.2554	48
33.2758	50.8
33.2963	53.2
33.3167	54
33.3372	54.6
33.3577	57.2
33.3781	55
33.3986	51
33.4191	52.2
33.4395	53.6
33.46	51.4
33.4804	55
33.5009	58.6
33.5214	60.8
33.5418	69.8
33.5623	85.4
33.5828	106
33.6032	124
33.6237	136.6
33.6442	140.8
33.6646	136.6
33.6851	122.6
33.7055	110.6
33.726	98.6
33.7465	86.8
33.7669	76.2
33.7874	68
33.8079	62.6
33.8283	59.4
33.8488	57
33.8692	56.2
33.8897	54.2
33.9102	48.6
33.9306	48.8
33.9511	50
33.9716	49.4
33.992	50.6
34.0125	59
34.0329	65.2
34.0534	77.4
34.0739	93.6
34.0943	118
34.1148	128.8
34.1352	133.8
34.1557	130.4
34.1762	125.2
34.1966	110.8
34.2171	100.6
34.2376	90.6
34.258	82.4
34.2785	75
34.299	68
34.3194	68.2
34.3399	69.4
34.3603	75.6
34.3808	85
34.4013	93.6
34.4217	106.2
34.4422	130.6
34.4627	154.8
34.4831	176.4
34.5036	203.4
34.5241	210.6
34.5445	204.8
34.565	192.4
34.5854	174.8
34.6059	149
34.6264	126.2
34.6468	106
34.6673	86.2
34.6878	69.8
34.7082	57.4
34.7287	54.6
34.7491	53.4
34.7696	51
34.7901	49.2
34.8105	46.4
34.831	44.2
34.8514	43.2
34.8719	44
34.8924	45.6
34.9128	48.2
34.9333	49
34.9538	47.6
34.9742	47.8
34.9947	47.4
35.0151	46
35.0356	47.4
35.0561	46.8
35.0765	47.2
35.097	48
35.1175	48.4
35.1379	45
35.1584	42.4
35.1788	41.2
35.1993	37.8
35.2198	37.4
35.2402	38.2
35.2607	39.8
35.2812	37.2
35.3016	39.2
35.3221	39.8
35.3426	38.4
35.363	41.2
35.3835	42
35.4039	40.8
35.4244	36.4
35.4449	36.2
35.4653	35.4
35.4858	37
35.5063	35.8
35.5267	39.2
35.5472	43.4
35.5676	41.8
35.5881	40.8
35.6086	41.2
35.629	40.8
35.6495	40.8
35.67	42.6
35.6904	41.4
35.7109	41.8
35.7313	42.4
35.7518	38.2
35.7723	38.8
35.7927	40
35.8132	41.4
35.8337	40.6
35.8541	42.2
35.8746	42.2
35.895	41.8
35.9155	40
35.936	39.8
35.9564	38.8
35.9769	35.8
35.9974	36.8
36.0178	38.4
36.0383	36.6
36.0588	39.2
36.0792	40.6
36.0997	42.8
36.1201	41.4
36.1406	43.4
36.1611	39.6
36.1815	40.8
36.202	40.4
36.2225	42.6
36.2429	42
36.2634	43.8
36.2838	43.2
36.3043	40.2
36.3248	40.8
36.3452	41.8
36.3657	40.6
36.3862	37.2
36.4066	41.8
36.4271	40.6
36.4475	42.4
36.468	43.2
36.4885	47.2
36.5089	44.6
36.5294	47.6
36.5498	51.2
36.5703	58
36.5908	65.6
36.6112	72.4
36.6317	74.8
36.6522	73.2
36.6726	72.4
36.6931	65.8
36.7135	60.4
36.734	55.8
36.7545	54.2
36.7749	48.4
36.7954	46.2
36.8159	43
36.8363	44
36.8568	42.6
36.8772	41.8
36.8977	41.8
36.9182	43.6
36.9386	38.4
36.9591	37.4
36.9796	40.8
37	40.8
37.0205	39.4
37.041	40.8
37.0614	39.4
37.0819	37.4
37.1023	36
37.1228	39.2
37.1433	41.8
37.1637	44.8
37.1842	44.2
37.2047	47
37.2251	44
37.2456	39.8
37.266	39.4
37.2865	39.4
37.307	38.6
37.3274	40
37.3479	44.4
37.3684	42.2
37.3888	42.2
37.4093	40
37.4297	40.2
37.4502	40.8
37.4707	44
37.4911	48
37.5116	56.8
37.5321	64.2
37.5525	77.2
37.573	89
37.5934	99
37.6139	101.4
37.6344	99.6
37.6548	93.8
37.6753	87.2
37.6958	82.4
37.7162	75.8
37.7367	71.4
37.7572	61.4
37.7776	55.2
37.7981	48.2
37.8185	47
37.839	46.2
37.8595	51.6
37.8799	55.6
37.9004	62
37.9209	70
37.9413	75.2
37.9618	78
37.9822	77.6
38.0027	73.2
38.0232	67.8
38.0436	68.4
38.0641	64.8
38.0846	61
38.105	59.8
38.1255	56.4
38.1459	48.8
38.1664	44.8
38.1869	43.4
38.2073	40.2
38.2278	39.6
38.2482	41.4
38.2687	43
38.2892	44.8
38.3096	46.6
38.3301	45.2
38.3506	43.6
38.371	43.6
38.3915	43.6
38.4119	43.8
38.4324	47.2
38.4529	50.8
38.4733	56
38.4938	61.6
38.5143	66.4
38.5347	70
38.5552	69.6
38.5757	65.8
38.5961	61.8
38.6166	60
38.637	56
38.6575	54.8
38.678	52.4
38.6984	51.6
38.7189	49.2
38.7394	49
38.7598	50
38.7803	53.8
38.8007	58.6
38.8212	66.8
38.8417	73.2
38.8621	94
38.8826	127.2
38.9031	179.2
38.9235	255
38.944	330.4
38.9644	371
38.9849	381.2
39.0054	371.2
39.0258	330.8
39.0463	292.6
39.0668	263.2
39.0872	233
39.1077	198.4
39.1281	160
39.1486	121.6
39.1691	91.4
39.1895	84.2
39.21	80.4
39.2305	88.6
39.2509	100.6
39.2714	119.2
39.2918	135.2
39.3123	145.4
39.3328	149.4
39.3532	142.8
39.3737	130.4
39.3942	115.6
39.4146	103.2
39.4351	87.8
39.4556	76.6
39.476	65.2
39.4965	53.8
39.5169	44
39.5374	39.4
39.5579	37
39.5783	41
39.5988	41.4
39.6193	43.4
39.6397	47.4
39.6602	50
39.6806	47.6
39.7011	49.6
39.7216	48.6
39.742	45.6
39.7625	42
39.7829	42.8
39.8034	41.8
39.8239	43.2
39.8443	42.8
39.8648	44.8
39.8853	44.2
39.9057	41
39.9262	37.6
39.9466	39.6
39.9671	39.8
39.9876	36.8
40.008	40
40.0285	42.8
40.049	41.4
40.0694	39.6
40.0899	43
40.1104	42.6
40.1308	42
40.1513	40.8
40.1717	43.2
40.1922	42.2
40.2127	39.8
40.2331	39.4
40.2536	41.6
40.2741	43.6
40.2945	44.4
40.315	46.4
40.3355	49.2
40.3559	50.6
40.3764	54.6
40.3968	60.4
40.4173	62.8
40.4378	64.2
40.4582	60.4
40.4787	55.2
40.4992	50.6
40.5196	51.2
40.5401	51.4
40.5605	58.6
40.581	58.8
40.6015	58
40.6219	55.8
40.6424	54.6
40.6628	55
40.6833	65.6
40.7038	79.8
40.7242	103.2
40.7447	133.4
40.7652	159.2
40.7856	169.8
40.8061	171.8
40.8265	162.8
40.847	148.2
40.8675	129.8
40.8879	116
40.9084	105.4
40.9289	91.2
40.9493	75.2
40.9698	63
40.9903	52.8
41.0107	46.6
41.0312	46.2
41.0516	46
41.0721	46.6
41.0926	46.4
41.113	45.4
41.1335	45.8
41.154	43.2
41.1744	42.4
41.1949	43.8
41.2153	45
41.2358	46
41.2563	47
41.2767	46.4
41.2972	45.6
41.3177	44
41.3381	41.4
41.3586	42.6
41.379	41.2
41.3995	47.8
41.42	51.8
41.4404	60.8
41.4609	64.4
41.4813	67.8
41.5018	63.8
41.5223	62.4
41.5427	59.6
41.5632	61.8
41.5837	62.8
41.6041	64.8
41.6246	64.6
41.645	60.2
41.6655	55.6
41.686	55.8
41.7064	52.8
41.7269	51.2
41.7474	51.2
41.7678	48.6
41.7883	44.4
41.8088	44.6
41.8292	44.6
41.8497	43.6
41.8701	47
41.8906	46.4
41.9111	46
41.9315	48.8
41.952	47.2
41.9725	44.4
41.9929	47.2
42.0134	46
42.0338	41.2
42.0543	43.2
42.0748	42.6
42.0952	40.4
42.1157	41
42.1362	43
42.1566	42
42.1771	43
42.1975	45.2
42.218	48.4
42.2385	49.2
42.2589	52.4
42.2794	63.2
42.2999	69.2
42.3203	82.4
42.3408	101.8
42.3612	119.6
42.3817	128.8
42.4022	134.8
42.4226	132.4
42.4431	122.6
42.4636	114
42.484	106.8
42.5045	108.8
42.5249	109.6
42.5454	118.8
42.5659	132
42.5863	135.2
42.6068	128.2
42.6273	124.2
42.6477	113.2
42.6682	100.4
42.6887	95.4
42.7091	94.4
42.7296	88.2
42.75	83
42.7705	71.2
42.791	59.2
42.8114	50.4
42.8319	46.8
42.8524	44
42.8728	43.4
42.8933	45.6
42.9137	46.2
42.9342	44.4
42.9547	41.8
42.9751	40
42.9956	36
43.016	34.2
43.0365	34.8
43.057	36.4
43.0774	38.2
43.0979	40.4
43.1184	42.2
43.1388	43.4
43.1593	44
43.1798	46.4
43.2002	45.8
43.2207	48.6
43.2411	51.4
43.2616	56.2
43.2821	64
43.3025	78
43.323	85.8
43.3435	92.8
43.3639	97
43.3844	93.2
43.4048	83.2
43.4253	80
43.4458	75.2
43.4662	70.8
43.4867	70.4
43.5072	68.6
43.5276	67.8
43.5481	72.2
43.5686	76.4
43.589	77.6
43.6095	81.2
43.6299	75.6
43.6504	69.8
43.6709	63
43.6913	57.2
43.7118	56.6
43.7323	56.8
43.7527	51.8
43.7732	49.6
43.7936	47.4
43.8141	41.4
43.8346	40.2
43.855	38.2
43.8755	38.2
43.8959	41.4
43.9164	41.6
43.9369	41.2
43.9573	41.8
43.9778	41
43.9983	37.2
44.0187	36
44.0392	35.4
44.0596	35.6
44.0801	38.2
44.1006	40.2
44.121	42.6
44.1415	44.8
44.162	44.8
44.1824	39.4
44.2029	36.8
44.2234	39.2
44.2438	39.8
44.2643	40
44.2847	43.4
44.3052	45
44.3257	43.4
44.3461	42.8
44.3666	45.6
44.3871	48.2
44.4075	56.8
44.428	66.2
44.4484	74.4
44.4689	79.8
44.4894	82.8
44.5098	79.8
44.5303	73
44.5508	68.4
44.5712	70
44.5917	65.6
44.6121	62.4
44.6326	60
44.6531	57
44.6735	47.8
44.694	45.2
44.7144	42.2
44.7349	41.8
44.7554	38.2
44.7758	36.4
44.7963	39.8
44.8168	39
44.8372	36.8
44.8577	37.4
44.8781	39.2
44.8986	36.4
44.9191	38.4
44.9395	36.8
44.96	38
44.9805	37.6
45.0009	39.6
45.0214	38.6
45.0419	42.2
45.0623	43.4
45.0828	43
45.1032	39
45.1237	37.8
45.1442	38
45.1646	35.6
45.1851	34.4
45.2056	37
45.226	37
45.2465	36.2
45.2669	37.6
45.2874	42.4
45.3079	43.6
45.3283	47.2
45.3488	52
45.3693	62.6
45.3897	69.4
45.4102	74.6
45.4306	74.8
45.4511	74
45.4716	68.6
45.492	63.4
45.5125	60.2
45.533	65
45.5534	67.2
45.5739	65.4
45.5943	69.4
45.6148	83.4
45.6353	103.4
45.6557	131
45.6762	171.2
45.6967	215.8
45.7171	259.2
45.7376	284.8
45.758	299.6
45.7785	303.2
45.799	289.4
45.8194	261
45.8399	234.8
45.8604	210.2
45.8808	181.6
45.9013	157.8
45.9218	131.2
45.9422	107.8
45.9627	87.6
45.9831	74.4
46.0036	61.8
46.0241	57.2
46.0445	54.4
46.065	50.8
46.0855	46
46.1059	41
46.1264	39.2
46.1468	39.4
46.1673	40.2
46.1878	38
46.2082	37.6
46.2287	36
46.2492	35.8
46.2696	34.4
46.2901	35.2
46.3105	37.6
46.331	42
46.3515	44.4
46.3719	46.6
46.3924	53.2
46.4129	62
46.4333	76.8
46.4538	93.2
46.4742	110.2
46.4947	116.8
46.5152	116
46.5356	107.4
46.5561	97.2
46.5766	87.6
46.597	82.6
46.6175	83.4
46.6379	79.8
46.6584	73.2
46.6789	66
46.6993	60.4
46.7198	53.6
46.7403	48.6
46.7607	45.6
46.7812	42.8
46.8017	41.2
46.8221	38.8
46.8426	37.6
46.863	37.2
46.8835	37.4
46.904	36.8
46.9244	38
46.9449	39
46.9654	41.6
46.9858	46.8
47.0063	48.2
47.0267	51.8
47.0472	54.6
47.0677	53.6
47.0881	49.8
47.1086	48.2
47.129	44
47.1495	41.8
47.17	41.4
47.1904	41.8
47.2109	42.8
47.2314	40.8
47.2518	41.6
47.2723	40.4
47.2927	37.2
47.3132	37.6
47.3337	39.4
47.3541	39.4
47.3746	41.8
47.3951	44.2
47.4155	44.4
47.436	46.6
47.4564	44.8
47.4769	44.2
47.4974	46.8
47.5178	47.6
47.5383	50.4
47.5588	58.8
47.5792	71.6
47.5997	84.6
47.6202	98.2
47.6406	113.6
47.6611	128.4
47.6815	134.4
47.702	133.4
47.7225	131.2
47.7429	120.8
47.7634	107.4
47.7839	96.4
47.8043	90.4
47.8248	83.8
47.8452	77.6
47.8657	70.6
47.8862	62.4
47.9066	53
47.9271	46.8
47.9476	41.8
47.968	39.2
47.9885	37.8
48.0089	37.4
48.0294	37.2
48.0499	37.2
48.0703	34.4
48.0908	33
48.1113	32.4
48.1317	30
48.1522	31.8
48.1726	35.2
48.1931	37.2
48.2136	41.8
48.234	44.6
48.2545	46
48.275	41.8
48.2954	40.8
48.3159	37
48.3364	35.2
48.3568	34.4
48.3773	38
48.3977	42
48.4182	44.2
48.4387	45.4
48.4591	45.4
48.4796	43.4
48.5001	39.2
48.5205	37.4
48.541	36.2
48.5614	35.4
48.5819	36
48.6024	36
48.6228	33.2
48.6433	35.6
48.6638	32.6
48.6842	32.6
48.7047	33
48.7251	35.8
48.7456	33.2
48.7661	36.6
48.7865	36
48.807	37.2
48.8274	38.4
48.8479	38.8
48.8684	38
48.8888	39.4
48.9093	39
48.9298	38
48.9502	38
48.9707	41
48.9911	43.8
49.0116	45.8
49.0321	47.2
49.0525	55.2
49.073	56.2
49.0935	57
49.1139	58.2
49.1344	56.2
49.1549	50.8
49.1753	51.4
49.1958	51
49.2162	48.6
49.2367	52
49.2572	52.8
49.2776	48.2
49.2981	47.2
49.3186	46.6
49.339	42.6
49.3595	37.4
49.3799	37.8
49.4004	36.8
49.4209	37.6
49.4413	43
49.4618	46
49.4823	47.2
49.5027	47.6
49.5232	46.2
49.5436	40.2
49.5641	43
49.5846	43.2
49.605	44.8
49.6255	51.6
49.646	55.6
49.6664	56
49.6869	57.8
49.7073	57.8
49.7278	53
49.7483	50.8
49.7687	48.6
49.7892	46.8
49.8097	45.6
49.8301	41.6
49.8506	41.6
49.871	41
49.8915	39.2
49.912	37.8
49.9324	41.2
49.9529	39.4
49.9734	40.2
49.9938	43.8
50.0143	46.2
50.0348	54.4
50.0552	65.6
50.0757	71.4
50.0961	78.4
50.1166	87.4
50.1371	81
50.1575	74.2
50.178	72.6
50.1985	69.2
50.2189	64.2
50.2394	66.2
50.2598	67.6
50.2803	63.6
50.3008	61.8
50.3212	55.6
50.3417	52
50.3621	49.8
50.3826	52.8
50.4031	53
50.4235	57.2
50.444	64
50.4645	71.6
50.4849	83.8
50.5054	97.4
50.5258	111.4
50.5463	116.8
50.5668	111.4
50.5872	101.6
50.6077	91.8
50.6282	81.4
50.6486	74.6
50.6691	76.6
50.6895	76.6
50.71	70
50.7305	63.4
50.7509	58
50.7714	51.2
50.7919	43.6
50.8123	40.6
50.8328	39
50.8533	37.4
50.8737	37.2
50.8942	36.6
50.9146	38.8
50.9351	36.8
50.9556	35
50.976	34.2
50.9965	34.8
51.017	33
51.0374	36.4
51.0579	36.8
51.0783	37.8
51.0988	39.4
51.1193	39.8
51.1397	41.4
51.1602	46.8
51.1807	53.4
51.2011	54.6
51.2216	56
51.242	54.4
51.2625	49.6
51.283	46
51.3034	48.2
51.3239	50
51.3444	58.6
51.3648	72.2
51.3853	79
51.4057	82.6
51.4262	86
51.4467	82
51.4671	72
51.4876	64.6
51.5081	58.4
51.5285	54.6
51.549	51.4
51.5695	49.4
51.5899	47.8
51.6104	44.8
51.6308	41.6
51.6513	40
51.6718	38
51.6922	37.4
51.7127	37.8
51.7332	37.6
51.7536	34.2
51.7741	36.8
51.7945	36.8
51.815	36.6
51.8355	35.8
51.8559	38.8
51.8764	38.6
51.8969	38.8
51.9173	39.6
51.9378	43.2
51.9582	44.6
51.9787	45
51.9992	48.4
52.0196	51.2
52.0401	48
52.0605	47.2
52.081	49.6
52.1015	46.8
52.1219	49
52.1424	58.4
52.1629	69.4
52.1833	74
52.2038	78.6
52.2242	75.2
52.2447	70.4
52.2652	60.4
52.2856	55
52.3061	53.6
52.3266	54
52.347	51.6
52.3675	53.8
52.3879	50.2
52.4084	46.8
52.4289	46.8
52.4493	44.4
52.4698	39.2
52.4903	41
52.5107	39.6
52.5312	35.8
52.5517	36.6
52.5721	36.2
52.5926	35
52.613	35.6
52.6335	38
52.654	38
52.6744	38
52.6949	38
52.7154	39.6
52.7358	38.6
52.7563	37.6
52.7767	38
52.7972	36
52.8177	35.2
52.8381	33.2
52.8586	34.6
52.8791	36.4
52.8995	39
52.92	38
52.9404	42.8
52.9609	43.2
52.9814	42.4
53.0018	41.4
53.0223	40
53.0428	39.6
53.0632	36.2
53.0837	36
53.1041	36.6
53.1246	38.8
53.1451	36.4
53.1655	38.4
53.186	40
53.2065	40.4
53.2269	39.8
53.2474	41.2
53.2679	43.2
53.2883	40.2
53.3088	43.6
53.3292	54.2
53.3497	62.8
53.3702	69.8
53.3906	77.6
53.4111	77.2
53.4316	69.2
53.452	64.2
53.4725	57.8
53.4929	55.8
53.5134	55.2
53.5339	57
53.5543	55
53.5748	52.8
53.5953	51.4
53.6157	49.2
53.6362	47.2
53.6566	46.4
53.6771	46.4
53.6976	45.8
53.718	45
53.7385	46.2
53.7589	45.8
53.7794	48.4
53.7999	46.6
53.8203	48.8
53.8408	47.8
53.8613	48
53.8817	53.2
53.9022	58.8
53.9226	68
53.9431	80.6
53.9636	101.2
53.984	116.8
54.0045	129.6
54.025	130.8
54.0454	124
54.0659	111
54.0864	97.2
54.1068	95.2
54.1273	96
54.1477	94
54.1682	88.2
54.1887	80.2
54.2091	62
54.2296	51.2
54.2501	44.2
54.2705	42.4
54.291	43.2
54.3115	47.4
54.3319	44.4
54.3524	45.8
54.3728	48
54.3933	48.8
54.4138	47.2
54.4342	51.4
54.4547	51.8
54.4751	51
54.4956	53.2
54.5161	59.4
54.5365	67.4
54.557	82.2
54.5775	96.6
54.5979	105.6
54.6184	110.6
54.6388	103.4
54.6593	93.4
54.6798	83.4
54.7002	77.2
54.7207	76
54.7412	82.2
54.7616	82.4
54.7821	76
54.8025	71.4
54.823	62.4
54.8435	56.2
54.8639	50.8
54.8844	54
54.9049	56.2
54.9253	62.2
54.9458	66.6
54.9663	81.2
54.9867	92
55.0072	98.8
55.0276	103.4
55.0481	104
55.0686	98.2
55.089	98.6
55.1095	99.2
55.13	100.6
55.1504	107
55.1709	105.6
55.1913	93.6
55.2118	84.8
55.2323	76
55.2527	61
55.2732	57.4
55.2937	56.4
55.3141	55.4
55.3346	52.6
55.355	56.4
55.3755	52.4
55.396	50
55.4164	46.4
55.4369	43.4
55.4574	40.8
55.4778	40
55.4983	40.2
55.5187	42
55.5392	42.2
55.5597	42.2
55.5801	41
55.6006	39.8
55.6211	38.6
55.6415	40.2
55.662	38
55.6825	41.2
55.7029	43.4
55.7234	43.8
55.7438	48.8
55.7643	50.4
55.7848	50.8
55.8052	49
55.8257	49.8
55.8462	44.4
55.8666	43.8
55.8871	41
55.9075	44.4
55.928	44.8
55.9485	45.6
55.9689	44.8
55.9894	48.4
56.0099	44.8
56.0303	42.4
56.0508	42.6
56.0712	45.8
56.0917	43.4
56.1122	43
56.1326	45.2
56.1531	47
56.1735	46
56.194	49.2
56.2145	56.6
56.2349	58.6
56.2554	58.4
56.2759	57.6
56.2963	56
56.3168	49.6
56.3372	50
56.3577	47.8
56.3782	49
56.3986	49.6
56.4191	48.4
56.4396	46.6
56.46	48
56.4805	45.2
56.501	44.2
56.5214	45.2
56.5419	43.8
56.5623	43.6
56.5828	46.2
56.6033	43.6
56.6237	43
56.6442	42.4
56.6647	39.6
56.6851	38.2
56.7056	40.2
56.726	42.2
56.7465	43.8
56.767	47
56.7874	47.8
56.8079	52.6
56.8284	60
56.8488	67.4
56.8693	71
56.8897	71.2
56.9102	67.2
56.9307	59.8
56.9511	53
56.9716	48.8
56.992	50
57.0125	51.6
57.033	54.8
57.0534	54.2
57.0739	53.8
57.0944	50
57.1148	48
57.1353	46
57.1558	46.4
57.1762	53.2
57.1967	62.8
57.2171	70.4
57.2376	82
57.2581	95
57.2785	96.2
57.299	91.4
57.3195	86
57.3399	79.2
57.3604	72.6
57.3808	73.2
57.4013	87.4
57.4218	104.2
57.4422	117.4
57.4627	136
57.4832	144.8
57.5036	135.6
57.5241	123.4
57.5446	109.8
57.565	86.2
57.5855	73.2
57.6059	76.6
57.6264	79.6
57.6469	82.2
57.6673	84.6
57.6878	83
57.7082	72.2
57.7287	65.4
57.7492	60
57.7696	55.8
57.7901	50.6
57.8106	48.4
57.831	47
57.8515	41.4
57.8719	42.8
57.8924	45.6
57.9129	46.6
57.9333	45
57.9538	48.8
57.9743	46
57.9947	46.2
58.0152	49.8
58.0356	52.2
58.0561	53.8
58.0766	54.6
58.097	58.2
58.1175	62.4
58.138	65.4
58.1584	74.2
58.1789	93
58.1994	114.6
58.2198	149.2
58.2403	192.2
58.2607	224.4
58.2812	242.2
58.3017	232.4
58.3221	206.6
58.3426	171.2
58.3631	149
58.3835	135.4
58.404	145
58.4244	149.8
58.4449	148.2
58.4654	133.8
58.4858	117.8
58.5063	93.4
58.5268	72.4
58.5472	64.6
58.5677	57.8
58.5881	51.4
58.6086	49.8
58.6291	51.6
58.6495	48.2
58.67	49.2
58.6905	49
58.7109	49.2
58.7314	46.8
58.7518	45
58.7723	42.6
58.7928	40.6
58.8132	37.8
58.8337	39
58.8542	37.2
58.8746	40.4
58.8951	41.2
58.9156	42.2
58.936	40
58.9565	40.8
58.9769	38
58.9974	36.2
59.0179	36.6
59.0383	38.4
59.0588	39
59.0793	38.6
59.0997	43.4
59.1202	51.8
59.1406	54.6
59.1611	63.6
59.1816	67
59.202	66.8
59.2225	59.2
59.243	57.6
59.2634	50.6
59.2839	51
59.3043	50
59.3248	50.2
59.3453	50.4
59.3657	50.4
59.3862	48.4
59.4066	47.4
59.4271	45.8
59.4476	42.6
59.468	42.2
59.4885	40.8
59.509	39.6
59.5294	40.8
59.5499	41.2
59.5703	40
59.5908	42.4
59.6113	42
59.6317	41.6
59.6522	46.2
59.6727	49.8
59.6931	50
59.7136	57
59.7341	54
