# Supplementary material for: Two-dimensional halide perovskite as β-ray scintillator for nuclear radiation monitoring
Source: Nat Commun. 2020 Jul 7;11:3395. doi: 10.1038/s41467-020-17114-7 (PMC7341884; doi:10.1038/s41467-020-17114-7)
Supplement: Supplementary file 3 — Source Data [file 41467_2020_17114_MOESM3_ESM.zip › Source data file/Data of Figures in the Supplementary Information/Supplementary Figure 11.xlsx]

## Sheet: Sheet1
Figure S11
Temperature-dependent PL spectra
	Room Temperature		50 ℃		70 ℃		90 ℃		110 ℃
Wavelength (nm)	Intensity (a.u.)	Wavelength (nm)	Intensity (a.u.)	Wavelength (nm)	Intensity (a.u.)	Wavelength (nm)	Intensity (a.u.)	Wavelength (nm)	Intensity (a.u.)
370	44.7448	370	44.7448	370	44.7448	370	31.9346	370	25.4538
371.06	40.851	371.06	41.0068	371.06	41.2404	371.06	29.9996	371.06	23.0835
371.96	37.4578	371.96	37.7492	371.96	38.1865	371.96	28.3077	371.96	23.7917
373.03	34.6134	373.03	35.0187	373.03	35.6266	373.03	26.8625	373.03	21.5551
373.93	32.1447	373.93	32.6487	373.93	33.4047	373.93	25.6505	373.93	21.841
375	30.1705	375	30.7535	375	31.6279	375	24.6521	375	20.8654
376.06	28.5408	376.06	29.189	376.06	30.1612	376.06	23.8342	376.06	21.6442
376.96	27.1955	376.96	27.8975	376.96	28.9504	376.96	23.1606	376.96	21.5001
378.03	26.082	378.03	26.8285	378.03	27.9483	378.03	22.605	378.03	20.4384
378.93	25.2156	378.93	25.9968	378.93	27.1685	378.93	22.1741	378.93	20.2524
380	24.646	380	25.45	380	26.6559	380	21.8911	380	19.1672
381.07	24.4379	381.07	25.2501	381.07	26.4685	381.07	21.7875	381.07	20.0761
382	24.647	382	25.4509	382	26.6568	382	21.8909	382	20.7591
383.07	25.3156	383.07	26.0928	383.07	27.2585	383.07	22.2234	383.07	20.0579
384	26.4867	384	27.217	384	28.3125	384	22.8082	384	19.8542
385.07	28.2243	385.07	28.8851	385.07	29.8763	385.07	23.6784	385.07	21.5351
386	30.6242	386	31.1891	386	32.0363	386	24.8811	386	20.2735
387.07	33.7965	387.07	34.2344	387.07	34.8913	387.07	26.47	387.07	23.0274
388	37.8323	388	38.1088	388	38.5236	388	28.4898	388	22.1112
389.07	42.7715	389.07	42.8504	389.07	42.9688	389.07	30.9607	389.07	23.3013
390	48.5824	390	48.4289	390	48.1987	390	33.8662	390	25.959
391.06	55.1447	391.06	54.7287	391.06	54.1047	391.06	37.1456	391.06	27.5216
391.96	62.2495	391.96	61.5493	391.96	60.499	391.96	40.6954	391.96	28.3321
393.03	69.62	393.03	68.625	393.03	67.1325	393.03	44.3785	393.03	31.7353
393.93	76.9442	393.93	75.6562	393.93	73.7242	393.93	48.0381	393.93	33.0144
395	83.8962	395	82.3302	395	79.9811	395	51.5112	395	34.93
396.06	90.1664	396.06	88.3496	396.06	85.6243	396.06	54.6441	396.06	36.7095
396.96	95.4958	396.96	93.4658	396.96	90.4207	396.96	57.3082	396.96	38.8995
398.03	99.703	398.03	97.5046	398.03	94.2071	398.03	59.4117	398.03	39.358
398.93	102.688	398.93	100.37	398.93	96.8938	398.93	60.9046	398.93	39.6728
400	104.436	400	102.048	400	98.4665	400	61.78	400	40.236
401.06	105.011	401.06	102.6	401.06	98.9844	401.06	62.0709	401.06	40.7603
401.96	104.542	401.96	102.151	401.96	98.5627	401.96	61.8393	401.96	40.2385
403.03	103.181	403.03	100.844	403.03	97.3374	403.03	61.1602	403.03	40.1528
403.93	101.07	403.93	98.8169	403.93	95.4374	403.93	60.1054	403.93	38.0311
405	98.3261	405	96.1828	405	92.968	405	58.733	405	38.3261
406.06	95.0313	406.06	93.0198	406.06	90.0027	406.06	57.0831	406.06	38.2579
406.96	91.2369	406.96	89.3772	406.96	86.5877	406.96	55.1832	406.96	36.0812
408.03	86.9929	408.03	85.303	408.03	82.7681	408.03	53.0604	408.03	36.0319
408.93	82.3824	408.93	80.8769	408.93	78.6186	408.93	50.7561	408.93	35.1126
410	77.5296	410	76.2182	410	74.2511	410	48.3314	410	32.2857
411.07	72.5872	411.07	71.4735	411.07	69.803	411.07	45.8621	411.07	31.5436
412	67.7166	412	66.7977	412	65.4194	412	43.4287	412	30.899
413.07	63.0681	413.07	62.3352	413.07	61.2358	413.07	41.1052	413.07	28.987
414	58.7564	414	58.1959	414	57.3552	414	38.9486	414	28.8041
415.07	54.8515	415.07	54.4473	415.07	53.8409	415.07	36.9953	415.07	26.3515
416	51.3886	416	51.1229	416	50.7243	416	35.2641	416	26.7992
417.07	48.38	417.07	48.2346	417.07	48.0165	417.07	33.76	417.07	25.4667
418	45.8097	418	45.7671	418	45.7032	418	32.4743	418	25.9817
419.07	43.6319	419.07	43.6764	419.07	43.7432	419.07	31.3845	419.07	23.5315
420	41.7765	420	41.8952	420	42.0733	420	30.4561	420	24.6657
421.06	40.162	421.06	40.3453	421.06	40.6203	421.06	29.6474	421.06	23.896
421.96	38.7009	421.96	38.9427	421.96	39.3053	421.96	28.9153	421.96	23.6394
423.03	37.3179	423.03	37.615	423.03	38.0606	423.03	28.2235	423.03	23.5842
423.93	35.9684	423.93	36.3194	423.93	36.846	423.93	27.55	423.93	23.4328
425	34.6424	425	35.0465	425	35.6527	425	26.8879	425	22.638
426.06	33.3481	426.06	33.804	426.06	34.4877	426.06	26.2412	426.06	21.6434
426.96	32.1012	426.96	32.6069	426.96	33.3656	426.96	25.6184	426.96	22.1284
428.03	30.9221	428.03	31.475	428.03	32.3044	428.03	25.0295	428.03	22.3395
428.93	29.8271	428.93	30.4239	428.93	31.3189	428.93	24.4816	428.93	21.7699
430	28.8192	430	29.4562	430	30.4118	430	23.9767	430	20.9732
431.06	27.8934	431.06	28.5675	431.06	29.5786	431.06	23.5135	431.06	20.3237
431.96	27.0501	431.96	27.7579	431.96	28.8196	431.96	23.0921	431.96	21.3113
433.03	26.2966	433.03	27.0346	433.03	28.1415	433.03	22.7156	433.03	21.0721
433.93	25.6437	433.93	26.4077	433.93	27.5538	433.93	22.3899	433.93	20.2667
435	25.1033	435	25.889	435	27.0674	435	22.1211	435	20.7038
436.06	24.6816	436.06	25.4841	436.06	26.6879	436.06	21.9106	436.06	19.558
436.96	24.3605	436.96	25.1759	436.96	26.399	436.96	21.7486	436.96	20.4416
438.03	24.0939	438.03	24.9199	438.03	26.159	438.03	21.6131	438.03	19.6288
438.93	23.8253	438.93	24.6621	438.93	25.9173	438.93	21.4773	438.93	20.7827
440	23.5145	440	24.3637	440	25.6376	440	21.3215	440	20.7131
441.04	23.1532	441.04	24.0168	441.04	25.3123	441.04	21.1422	441.04	19.6882
441.94	22.7703	441.94	23.6492	441.94	24.9677	441.94	20.9534	441.94	19.7175
442.98	22.4174	442.98	23.3105	442.98	24.6501	442.98	20.7791	442.98	19.7168
444.02	22.1364	444.02	23.0407	444.02	24.3972	444.02	20.6388	444.02	19.3386
445.07	21.9334	445.07	22.8458	445.07	24.2145	445.07	20.5359	445.07	19.3435
445.97	21.7775	445.97	22.6962	445.97	24.0742	445.97	20.456	445.97	20.6197
447.01	21.6174	447.01	22.5425	447.01	23.9301	447.01	20.374	447.01	19.2153
448.05	21.4036	448.05	22.3373	448.05	23.7377	448.05	20.2662	448.05	19.4403
448.95	21.1124	448.95	22.0577	448.95	23.4757	448.95	20.1213	448.95	19.9324
450	20.7564	450	21.7159	450	23.1552	450	19.9446	450	19.383
451.06	20.3759	451.06	21.3506	451.06	22.8128	451.06	19.7555	451.06	19.3371
451.96	20.0222	451.96	21.0111	451.96	22.4945	451.96	19.5794	451.96	19.0278
453.03	19.7455	453.03	20.7455	453.03	22.2455	453.03	19.4418	453.03	18.7879
453.93	19.5861	453.93	20.5925	453.93	22.102	453.93	19.3629	453.93	19.3465
455	19.5654	455	20.5726	455	22.0833	455	19.3527	455	18.9883
456.06	19.677	456.06	20.6797	456.06	22.1838	456.06	19.4081	456.06	19.1158
456.96	19.884	456.96	20.8785	456.96	22.3701	456.96	19.5105	456.96	18.8054
458.03	20.1247	458.03	21.1095	458.03	22.5867	458.03	19.6291	458.03	19.0422
458.93	20.325	458.93	21.3018	458.93	22.767	458.93	19.7272	458.93	19.9469
460	20.4182	460	21.3913	460	22.8509	460	19.7726	460	19.2641
461.06	20.3692	461.06	21.3442	461.06	22.8067	461.06	19.7487	461.06	19.762
461.96	20.1894	461.96	21.1716	461.96	22.645	461.96	19.6608	461.96	19.2926
463.03	19.9293	463.03	20.922	463.03	22.4109	463.03	19.5328	463.03	19.3312
463.93	19.6552	463.93	20.6588	463.93	22.1642	463.93	19.3974	463.93	18.5884
465	19.4251	465	20.4379	465	21.9571	465	19.2829	465	18.8527
466.06	19.2701	466.06	20.2891	466.06	21.8176	466.06	19.2045	466.06	19.6689
466.96	19.1863	466.96	20.2086	466.96	21.7421	466.96	19.161	466.96	18.2674
468.03	19.1462	468.03	20.1701	468.03	21.706	468.03	19.14	468.03	19.3153
468.93	19.1183	468.93	20.1434	468.93	21.681	468.93	19.1258	468.93	19.4819
470	19.0773	470	20.104	470	21.644	470	19.1051	470	18.4509
471.04	19.0066	471.04	20.0361	471.04	21.5804	471.04	19.0699	471.04	18.9827
471.94	18.9012	471.94	19.935	471.94	21.4856	471.94	19.0175	471.94	19.511
472.98	18.7666	472.98	19.8057	472.98	21.3644	472.98	18.9501	472.98	18.5584
474.02	18.6141	474.02	19.6594	474.02	21.2272	474.02	18.8737	474.02	18.8094
475.07	18.4624	475.07	19.5137	475.07	21.0906	475.07	18.7984	475.07	19.0831
475.97	18.3393	475.97	19.3955	475.97	20.9798	475.97	18.7379	475.97	18.814
477.01	18.2756	477.01	19.3344	477.01	20.9225	477.01	18.7067	477.01	18.7712
478.05	18.2923	478.05	19.3504	478.05	20.9376	478.05	18.7149	478.05	18.586
478.95	18.3931	478.95	19.4471	478.95	21.0282	478.95	18.7649	478.95	18.4075
480	18.566	480	19.6132	480	21.1839	480	18.851	480	18.847
481.04	18.7888	481.04	19.827	481.04	21.3844	481.04	18.9622	481.04	19.7254
481.94	19.0323	481.94	20.0608	481.94	21.6035	481.94	19.0836	481.94	18.572
482.98	19.2622	482.98	20.2815	482.98	21.8105	482.98	19.1983	482.98	19.0961
484.02	19.444	484.02	20.456	484.02	21.9741	484.02	19.2887	484.02	18.6784
485.07	19.5461	485.07	20.554	485.07	22.066	485.07	19.3388	485.07	19.5321
485.97	19.5454	485.97	20.5533	485.97	22.0653	485.97	19.3374	485.97	19.3937
487.01	19.4377	487.01	20.45	487.01	21.9684	487.01	19.2839	487.01	19.0173
488.05	19.2514	488.05	20.2711	488.05	21.8007	488.05	19.1928	488.05	19.4119
488.95	19.0433	488.95	20.0713	488.95	21.6134	488.95	19.0915	488.95	18.9454
490	18.8754	490	19.9102	490	21.4624	490	19.0078	490	18.4482
491.04	18.7777	491.04	19.8164	491.04	21.3744	491.04	18.9577	491.04	18.8434
491.94	18.749	491.94	19.7888	491.94	21.3485	491.94	18.9425	491.94	18.6427
492.98	18.7713	492.98	19.8102	492.98	21.3686	492.98	18.9533	492.98	19.0418
494.02	18.8227	494.02	19.8596	494.02	21.4149	494.02	18.9777	494.02	19.5303
495.07	18.8741	495.07	19.9089	495.07	21.4611	495.07	19.0035	495.07	18.6973
495.97	18.9122	495.97	19.9455	495.97	21.4955	495.97	19.0237	495.97	19.2308
497.01	18.9356	497.01	19.968	497.01	21.5165	497.01	19.0355	497.01	18.9199
498.05	18.94	498.05	19.9722	498.05	21.5205	498.05	19.0366	498.05	17.757
498.95	18.916	498.95	19.9491	498.95	21.4989	498.95	19.0244	498.95	18.789
500	18.8656	500	19.9008	500	21.4535	500	19	500	18.7
501.04	18.8045	501.04	19.8421	501.04	21.3985	501.04	18.9701	501.04	18.028
501.94	18.749	501.94	19.7889	501.94	21.3486	501.94	18.943	501.94	18.0817
502.98	18.7138	502.98	19.755	502.98	21.3169	502.98	18.925	502.98	19.9452
504.02	18.6969	504.02	19.7388	504.02	21.3017	504.02	18.9159	504.02	17.8768
505.07	18.6927	505.07	19.7348	505.07	21.2979	505.07	18.9126	505.07	18.3445
505.97	18.689	505.97	19.7312	505.97	21.2946	505.97	18.9123	505.97	18.5272
507.01	18.6976	507.01	19.7395	507.01	21.3024	507.01	18.9164	507.01	17.5932
508.05	18.7167	508.05	19.7578	508.05	21.3195	508.05	18.9258	508.05	17.5531
508.95	18.7493	508.95	19.7891	508.95	21.3488	508.95	18.9418	508.95	17.7156
510	18.7906	510	19.8288	510	21.386	510	18.9645	510	17.7886
511.04	18.8505	511.04	19.8863	511.04	21.4399	511.04	18.9927	511.04	17.9106
511.94	18.905	511.94	19.9386	511.94	21.489	511.94	19.0191	511.94	17.9982
512.98	18.9381	512.98	19.9704	512.98	21.5188	512.98	19.0356	512.98	17.2913
514.02	18.94	514.02	19.9722	514.02	21.5205	514.02	19.0374	514.02	18.0252
515.07	18.916	515.07	19.9491	515.07	21.4989	515.07	19.0245	515.07	18.0093
515.97	18.8656	515.97	19.9008	515.97	21.4535	515.97	18.9999	515.97	17.9215
517.01	18.8045	517.01	19.8421	517.01	21.3985	517.01	18.9707	517.01	17.3605
518.05	18.751	518.05	19.7908	518.05	21.3504	518.05	18.9445	518.05	18.4545
518.95	18.712	518.95	19.7533	518.95	21.3153	518.95	18.9241	518.95	16.7962
520	18.6742	520	19.7171	520	21.2813	520	18.9039	520	17.7145
521.04	18.6178	521.04	19.6629	521.04	21.2305	521.04	18.8732	521.04	18.2877
521.94	18.5311	521.94	19.5796	521.94	21.1524	521.94	18.8421	521.94	18.1076
522.98	18.422	522.98	19.475	522.98	21.0543	522.98	18.7606	522.98	17.2989
524.02	18.3281	524.02	19.3848	524.02	20.9698	524.02	18.7249	524.02	17.5307
525.07	18.3175	525.07	19.3745	525.07	20.9602	525.07	18.6542	525.07	17.5608
525.97	18.4669	525.97	19.518	525.97	21.0947	525.97	18.4945	525.97	17.7085
527.01	18.8311	527.01	19.8676	527.01	21.4224	527.01	18.4715	527.01	17.3612
528.05	19.4229	528.05	20.4358	528.05	21.9551	528.05	18.6561	528.05	17.6014
528.95	20.2063	528.95	21.1878	528.95	22.6602	528.95	19.1718	528.95	18.1577
530	21.1022	530	22.0479	530	23.4665	530	19.9439	530	17.7473
531.04	22.0175	531.04	22.9266	531.04	24.2902	531.04	21.1749	531.04	19.1442
531.94	22.8848	531.94	23.7592	531.94	25.0708	531.94	21.8286	531.94	19.1769
532.98	23.686	532.98	24.5283	532.98	25.7919	532.98	21.6863	532.98	19.0873
534.02	24.4528	534.02	25.2645	534.02	26.482	534.02	21.4728	534.02	18.8292
535.07	25.2494	535.07	26.0292	535.07	27.199	535.07	21.7523	535.07	19.0321
535.97	26.1416	535.97	26.8857	535.97	28.0019	535.97	22.109	535.97	19.7228
537.01	27.1651	537.01	27.8683	537.01	28.9231	537.01	22.6536	537.01	18.9821
538.05	28.3213	538.05	28.9782	538.05	29.9636	538.05	23.6188	538.05	20.153
538.95	29.599	538.95	30.2048	538.95	31.1136	538.95	24.7713	538.95	20.9586
540	31.0028	540	31.5525	540	32.377	540	25.2719	540	20.1147
541.02	32.5682	541.02	33.0552	541.02	33.7858	541.02	25.5871	541.02	21.7325
542.05	34.3612	542.05	34.7766	542.05	35.3996	542.05	25.8976	542.05	20.4941
542.94	36.4524	542.94	36.784	542.94	37.2816	542.94	26.8794	542.94	21.6443
543.97	38.8779	543.97	39.1126	543.97	39.4646	543.97	28.0298	543.97	22.5714
545	41.6232	545	41.748	545	41.9353	545	29.9544	545	22.3506
546.02	44.6427	546.02	44.6468	546.02	44.6529	546.02	31.9729	546.02	24.29
547.05	47.8889	547.05	47.7632	547.05	47.5745	547.05	33.657	547.05	25.4477
547.94	51.3379	547.94	51.0742	547.94	50.6786	547.94	35.002	547.94	24.3949
548.97	55.0033	548.97	54.593	548.97	53.9775	548.97	37.1124	548.97	26.9965
550	58.9265	550	58.3592	550	57.5083	550	38.3651	550	27.5202
551.02	63.1332	551.02	62.3977	551.02	61.2944	551.02	39.5086	551.02	27.2594
552.05	67.6046	552.05	66.6902	552.05	65.3186	552.05	42.1473	552.05	28.1101
552.94	72.2827	552.94	71.1811	552.94	69.5289	552.94	46.5928	552.94	32.1036
553.97	77.0974	553.97	75.8033	553.97	73.8622	553.97	49.34	553.97	32.1454
555	81.9901	555	80.5003	555	78.2656	555	50.6746	555	32.7674
556.02	86.9368	556.02	85.2491	556.02	82.7176	556.02	51.9984	556.02	33.772
557.05	91.9542	557.05	90.0658	557.05	87.2333	557.05	54.6491	557.05	34.814
557.94	97.0819	557.94	94.9884	557.94	91.8482	557.94	58.1771	557.94	36.2834
558.97	102.358	558.97	100.053	558.97	96.5966	558.97	61.3785	558.97	38.6174
560	107.819	560	105.296	560	101.511	560	63.2844	560	39.2834
561.02	113.508	561.02	110.758	561.02	106.632	561.02	65.1411	561.02	39.0875
562.05	119.484	562.05	116.494	562.05	112.01	562.05	68.5127	562.05	41.9707
562.94	125.814	562.94	122.571	562.94	117.707	562.94	72.5118	562.94	43.6392
563.97	132.571	563.97	129.058	563.97	123.789	563.97	75.7047	563.97	44.6731
565	139.809	565	136.006	565	130.303	565	78.1715	565	46.7334
566.02	147.528	566.02	143.417	566.02	137.25	566.02	80.9908	566.02	47.1754
567.05	155.686	567.05	151.248	567.05	144.592	567.05	86.6037	567.05	49.7325
567.94	164.239	567.94	159.459	567.94	152.29	567.94	93.0497	567.94	53.4777
568.97	173.175	568.97	168.037	568.97	160.332	568.97	96.9039	568.97	56.8356
570	182.492	570	176.982	570	168.717	570	99.0846	570	54.4504
571.02	192.18	571.02	186.282	571.02	177.436	571.02	103.887	571.02	58.0233
572.05	202.186	572.05	195.888	572.05	186.442	572.05	110.375	572.05	63.8399
572.94	212.357	572.94	205.652	572.94	195.596	572.94	114.911	572.94	62.2841
573.97	222.42	573.97	215.313	573.97	204.653	573.97	120.696	573.97	66.6392
575	232.069	575	224.576	575	213.336	575	127.902	575	69.9266
576.02	241.093	576.02	233.239	576.02	221.458	576.02	134.298	576.02	74.177
577.05	249.458	577.05	241.27	577.05	228.987	577.05	135.82	577.05	73.2114
577.94	257.32	577.94	248.817	577.94	236.063	577.94	137.179	577.94	74.8657
578.97	265.015	578.97	256.204	578.97	242.988	578.97	140.6	578.97	74.9672
580	272.977	580	263.848	580	250.154	580	145.402	580	79.6525
581.02	281.589	581.02	272.115	581.02	257.905	581.02	149.073	581.02	80.5929
582.05	291.04	582.05	281.188	582.05	266.41	582.05	152.404	582.05	80.032
582.94	301.284	582.94	291.022	582.94	275.63	582.94	158.288	582.94	86.5123
583.97	312.069	583.97	301.376	583.97	285.336	583.97	164.777	583.97	86.3271
585	323.006	585	311.875	585	295.179	585	171.622	585	92.0575
586.02	333.683	586.02	322.126	586.02	304.789	586.02	178.187	586.02	93.7056
587.05	343.828	587.05	331.865	587.05	313.92	587.05	185.6	587.05	96.9914
587.94	353.4	587.94	341.053	587.94	322.534	587.94	189.087	587.94	101.376
588.97	362.542	588.97	349.83	588.97	330.762	588.97	189.124	588.97	99.2142
590	371.457	590	358.388	590	338.785	590	191.238	590	98.0319
591.01	380.306	591.01	366.883	591.01	346.75	591.01	198.917	591.01	105.853
592.02	389.152	592.02	375.375	592.02	354.711	592.02	206.712	592.02	108.248
593.04	397.934	593.04	383.806	593.04	362.615	593.04	210.057	593.04	108.837
594.05	406.511	594.05	392.041	594.05	370.335	594.05	212.783	594.05	111.487
595.07	414.757	595.07	399.956	595.07	377.755	595.07	217.205	595.07	111.209
595.94	422.606	595.94	407.492	595.94	384.82	595.94	221.967	595.94	117.395
596.95	430.03	596.95	414.619	596.95	391.502	596.95	224.907	596.95	115.688
597.97	436.98	597.97	421.29	597.97	397.756	597.97	227.386	597.97	117.041
598.98	443.373	598.98	427.427	598.98	403.51	598.98	232.412	598.98	121.804
600	449.117	600	432.942	600	408.68	600	236.806	600	119.838
601.02	454.138	601.02	437.762	601.02	413.198	601.02	239.587	601.02	127.239
602.05	458.406	602.05	441.86	602.05	417.04	602.05	237.789	602.05	120.294
602.94	461.985	602.94	445.295	602.94	420.261	602.94	240.408	602.94	124.263
603.97	465.055	603.97	448.242	603.97	423.024	603.97	243.662	603.97	125.184
605	467.878	605	450.952	605	425.565	605	246.121	605	129.478
606.02	470.717	606.02	453.678	606.02	428.12	606.02	243.526	606.02	122.658
607.05	473.758	607.05	456.598	607.05	430.857	607.05	243.43	607.05	126.627
607.94	477.05	607.94	459.758	607.94	433.82	607.94	245.602	607.94	127.01
608.97	480.45	608.97	463.022	608.97	436.88	608.97	250.223	608.97	127.009
610	483.645	610	466.089	610	439.755	610	254.256	610	132.486
611.01	486.254	611.01	468.594	611.01	442.103	611.01	255.631	611.01	131.309
612.02	487.965	612.02	470.236	612.02	443.643	612.02	254.98	612.02	130.08
613.04	488.619	613.04	470.864	613.04	444.231	613.04	254.84	613.04	131.566
614.05	488.278	614.05	470.537	614.05	443.925	614.05	256.122	614.05	131.38
615.07	487.223	615.07	469.524	615.07	442.975	615.07	255.302	615.07	131.099
615.94	485.84	615.94	468.196	615.94	441.731	615.94	251.587	615.94	130.971
616.95	484.453	616.95	466.864	616.95	440.482	616.95	248.761	616.95	125.956
617.97	483.188	617.97	465.65	617.97	439.344	617.97	249.683	617.97	128.329
618.98	481.911	618.98	464.424	618.98	438.194	618.98	251.278	618.98	131.874
620	480.24	620	462.82	620	436.69	620	250.267	620	126.572
621.01	477.681	621.01	460.364	621.01	434.388	621.01	250.473	621.01	129.016
622.02	473.881	622.02	456.716	622.02	430.968	622.02	252.009	622.02	130.078
623.04	468.829	623.04	451.866	623.04	426.421	623.04	250.204	623.04	129.022
624.05	462.891	624.05	446.165	624.05	421.076	624.05	241.864	624.05	125.463
625.07	456.672	625.07	440.195	625.07	415.479	625.07	233.198	625.07	119.556
625.94	450.793	625.94	434.551	625.94	410.189	625.94	229.295	625.94	117.953
626.95	445.636	626.95	429.6	626.95	405.547	626.95	230.05	626.95	120.496
627.97	441.173	627.97	425.316	627.97	401.53	627.97	230.531	627.97	118.566
628.98	437.012	628.98	421.321	628.98	397.785	628.98	229.771	628.98	119.317
630	432.616	630	417.102	630	393.829	630	228.052	630	117.988
631	427.549	631	412.237	631	389.268	631	225.847	631	117.07
632	421.618	632	406.543	632	383.93	632	222.914	632	115.768
633	414.912	633	400.105	633	377.895	633	218.716	633	113.248
634	407.716	634	393.197	634	371.419	634	212.294	634	111.932
635	400.349	635	386.125	635	364.788	635	206.423	635	106.467
636	393.034	636	379.102	636	358.205	636	204.404	636	105.822
637	385.875	637	372.23	637	351.762	637	205.144	637	109.151
638	378.895	638	365.529	638	345.48	638	201.549	638	104.335
639	372.065	639	358.972	639	339.333	639	194.703	639	103.504
640	365.328	640	352.505	640	333.27	640	188.5	640	97.1097
641.01	358.62	641.01	346.065	641.01	327.232	641.01	188.122	641.01	99.4998
642.02	351.862	642.02	339.578	642.02	321.151	642.02	187.473	642.02	99.2988
643.04	344.949	643.04	332.941	643.04	314.929	643.04	184.504	643.04	97.5314
644.05	337.786	644.05	326.065	644.05	308.482	644.05	179.086	644.05	93.3307
645.07	330.353	645.07	318.929	645.07	301.793	645.07	173.994	645.07	93.4929
645.94	322.724	645.94	311.605	645.94	294.926	645.94	170.212	645.94	90.0149
646.95	315.048	646.95	304.236	646.95	288.017	646.95	167.386	646.95	87.2044
647.97	307.512	647.97	297.002	647.97	281.236	647.97	164.602	647.97	91.0419
648.98	300.276	648.98	290.054	648.98	274.722	648.98	158.457	648.98	82.4093
650	293.376	650	283.431	650	268.513	650	153.539	650	82.7897
651	286.697	651	277.019	651	262.502	651	151.074	651	81.2845
652	279.997	652	270.587	652	256.472	652	151.168	652	80.7946
653	272.995	653	263.865	653	250.17	653	148.765	653	80.8054
654	265.467	654	256.638	654	243.395	654	144.895	654	78.283
655	257.36	655	248.856	655	236.099	655	139.303	655	74.3943
656	248.826	656	240.663	656	228.418	656	134.023	656	74.7073
657	240.171	657	232.354	657	220.628	657	128.325	657	68.8003
658	231.736	658	224.256	658	213.037	658	124.064	658	68.6375
659	223.799	659	216.637	659	205.894	659	119.89	659	66.6622
660	216.511	660	209.641	660	199.335	660	116.272	660	64.043
661	209.896	661	203.29	661	193.381	661	113.465	661	62.905
662	203.905	662	197.538	662	187.989	662	111.732	662	62.621
663	198.474	663	192.325	663	183.101	663	109.151	663	61.3536
664	193.544	664	187.592	664	178.664	664	105.515	664	58.7682
665	189.019	665	183.248	665	174.592	665	101.92	665	58.07
666	184.733	666	179.133	666	170.734	666	99.8845	666	56.4961
667	180.441	667	175.013	667	166.871	667	100.489	667	55.7265
668	175.89	668	170.644	668	162.776	668	100.919	668	58.5538
669	170.909	669	165.863	669	158.293	669	98.0179	669	56.105
670	165.469	670	160.64	670	153.397	670	92.3667	670	51.3823
671	159.695	671	155.097	671	148.2	671	88.5637	671	52.4572
672	153.81	672	149.448	672	142.904	672	85.2564	672	48.7822
673	148.029	673	143.897	673	137.7	673	82.7558	673	49.1722
674	142.468	674	138.559	674	132.696	674	79.8128	674	45.9636
675	137.137	675	133.441	675	127.898	675	78.4509	675	47.2801
676	131.996	676	128.506	676	123.271	676	76.2821	676	44.5966
677	127.018	677	123.727	677	118.79	677	73.8418	677	44.4708
678	122.224	678	119.125	678	114.476	678	69.8643	678	42.6017
679	117.68	679	114.763	679	110.387	679	66.8558	679	39.8987
680	113.454	680	110.706	680	106.583	680	65.1015	680	40.0259
681	109.56	681	106.967	681	103.078	681	63.9839	681	40.2985
682	105.931	682	103.483	682	99.8123	682	62.3418	682	37.4603
683	102.446	683	100.138	683	96.676	683	61.2064	683	38.4571
684	98.9936	684	96.8236	684	93.5687	684	59.773	684	37.7914
685	95.5123	685	93.4817	685	90.4356	685	57.5525	685	35.7723
686	92.0057	686	90.1152	686	87.2796	686	55.3817	686	35.342
687	88.529	687	86.7776	687	84.1506	687	53.6599	687	34.5018
688	85.1553	688	83.5389	688	81.1142	688	51.6065	688	33.6174
689	81.9342	689	80.4467	689	78.2153	689	49.5729	689	32.1609
690	78.8821	690	77.5166	690	75.4683	690	48.7142	690	31.9272
690.98	76.001	690.98	74.7507	690.98	72.8753	690.98	48.056	690.98	32.0908
691.97	73.2974	691.97	72.1553	691.97	70.4421	691.97	46.6834	691.97	31.0651
692.95	70.7885	692.95	69.7468	692.95	68.1842	692.95	44.5984	692.95	29.7645
693.94	68.4943	693.94	67.5443	693.94	66.1193	693.94	42.6984	693.94	29.6067
695.07	66.4119	695.07	65.5452	695.07	64.2452	695.07	41.2986	695.07	28.1724
696.05	64.4922	696.05	63.7023	696.05	62.5175	696.05	41.5035	696.05	28.3332
697.04	62.6471	697.04	61.931	697.04	60.8568	697.04	42.1255	697.04	29.0873
698.02	60.7786	698.02	60.1372	698.02	59.1752	698.02	41.2459	698.02	29.0993
699.01	58.8108	699.01	58.2482	699.01	57.4042	699.01	38.8115	699.01	26.6353
700	56.7176	700	56.2387	700	55.5204	700	37.2277	700	26.3789
700.98	54.5407	700.98	54.1489	700.98	53.5611	700.98	36.9148	700.98	26.8888
701.97	52.3795	701.97	52.0741	701.97	51.616	701.97	36.2625	701.97	25.675
702.95	50.3603	702.95	50.1357	702.95	49.7987	702.95	34.8175	702.95	25.7531
703.94	48.6005	703.94	48.4463	703.94	48.215	703.94	32.9106	703.94	24.2889
705.07	47.1709	705.07	47.0739	705.07	46.9283	705.07	31.5922	705.07	23.7826
706.05	46.0623	706.05	46.0096	706.05	45.9306	706.05	31.4716	706.05	23.717
707.04	45.1812	707.04	45.1637	707.04	45.1375	707.04	32.1872	707.04	24.0021
708.02	44.3845	708.02	44.3989	708.02	44.4205	708.02	32.5632	708.02	24.7883
709.01	43.5515	709.01	43.5992	709.01	43.6708	709.01	32.0803	709.01	23.6134
710	42.6286	710	42.7132	710	42.8402	710	31.6407	710	23.9384
710.98	41.7281	710.98	41.8488	710.98	42.0298	710.98	30.8053	710.98	23.594
711.97	40.9958	711.97	41.1458	711.97	41.3707	711.97	29.2805	711.97	22.8486
712.95	40.8057	712.95	40.9633	712.95	41.1996	712.95	27.8484	712.95	21.7794
713.94	41.0494	713.94	41.1972	713.94	41.4189	713.94	27.7921	713.94	21.895
715.07	42.2075	715.07	42.309	715.07	42.4612	715.07	29.0852	715.07	23.1772
716.05	44.147	716.05	44.1709	716.05	44.2067	716.05	31.7082	716.05	23.6286
--	--	--	--	--	--			--	--
--	--	--	--	--	--			--	--
--	--	--	--	--	--			--	--
--	--	--	--	--	--			--	--
--	--	--	--	--	--			--	--
--	--	--	--	--	--				--
--	--	--	--	--	--				--
--	--	--	--	--	--				--
--	--	--	--	--	--				--
--	--	--	--	--	--				--
--	--	--	--	--	--				--
--	--	--	--	--	--				--
