# Supplementary material for: Two-dimensional halide perovskite as β-ray scintillator for nuclear radiation monitoring
Source: Nat Commun. 2020 Jul 7;11:3395. doi: 10.1038/s41467-020-17114-7 (PMC7341884; doi:10.1038/s41467-020-17114-7)
Supplement: Supplementary file 3 — Source Data [file 41467_2020_17114_MOESM3_ESM.zip › Source data file/Data of Figures in the Supplementary Information/Supplementary Figure 14.xlsx]

## Sheet: Sheet1
Figure S14
Afterglow
time (ms)	Intensity (a.u.)
0	21
5	23
10	18
15	24
20	38
25	22
30	19
35	19
40	26
45	16
50	27
55	20
60	24
65	17
70	17
75	28
80	37
85	16
90	18
95	27
100	20
105	15
110	18
115	18
120	21
125	17
130	22
135	19
140	15
145	16
150	21
155	20
160	19
165	16
170	21
175	28
180	18
185	20
190	22
195	26
200	22
205	24
210	23
215	24
220	21
225	25
230	19
235	21
240	22
245	22
250	26
255	28
260	16
265	21
270	28
275	22
280	19
285	8
290	19
295	29
300	20
305	23
310	20
315	26
320	30
325	28
330	26
335	9
340	17
345	26
350	16
355	24
360	29
365	19
370	26
375	24
380	28
385	21
390	26
395	16
400	15
405	17
410	12
415	27
420	23
425	18
430	17
435	14
440	22
445	20
450	16
455	23
460	27
465	24
470	14
475	15
480	24
485	12
490	17
495	28
500	28
505	7940
510	45965
515	49505
520	50000
525	49506
530	49185
535	48389
540	47448
545	47326
550	46223
555	44953
560	44740
565	43976
570	43077
575	42278
580	41384
585	40649
590	40274
595	39386
600	39538
605	38789
610	38215
615	37369
620	37263
625	36790
630	36606
635	36122
640	35689
645	35412
650	34882
655	34353
660	34019
665	33768
670	33355
675	33290
680	33048
685	32848
690	32179
695	31943
700	31616
705	31717
710	31122
715	30686
720	30479
725	29923
730	30104
735	29726
740	29408
745	29341
750	28855
755	28842
760	28618
765	28299
770	27893
775	27905
780	27939
785	27493
790	27605
795	27291
800	27069
805	26549
810	26401
815	26274
820	26069
825	25929
830	25605
835	25678
840	25429
845	25156
850	25027
855	24756
860	24865
865	24457
870	24681
875	24117
880	23689
885	23766
890	23638
895	23805
900	23552
905	23499
910	23335
915	22766
920	22869
925	22321
930	22471
935	22488
940	22340
945	22040
950	22006
955	21447
960	21291
965	21264
970	21380
975	21221
980	20966
985	20997
990	20819
995	20642
1000	20728
1005	20368
1010	20354
1015	20112
1020	20444
1025	19956
1030	19852
1035	19735
1040	19360
1045	19307
1050	19428
1055	19284
1060	19111
1065	19294
1070	18599
1075	18644
1080	18955
1085	18477
1090	18337
1095	18162
1100	18210
1105	17855
1110	17864
1115	18011
1120	17664
1125	17251
1130	17497
1135	17320
1140	17361
1145	17384
1150	17368
1155	17051
1160	17105
1165	16887
1170	16838
1175	16853
1180	16621
1185	16534
1190	16167
1195	16339
1200	16075
1205	15848
1210	16162
1215	15696
1220	15441
1225	15562
1230	15559
1235	15397
1240	15379
1245	15088
1250	15274
1255	15090
1260	15036
1265	15207
1270	14767
1275	14862
1280	14531
1285	14629
1290	14697
1295	14203
1300	14521
1305	14383
1310	14119
1315	14186
1320	13953
1325	14147
1330	13774
1335	13900
1340	13664
1345	13774
1350	13537
1355	13489
1360	13277
1365	13397
1370	13241
1375	13166
1380	13220
1385	13138
1390	13164
1395	12823
1400	12993
1405	13045
1410	12612
1415	12378
1420	12303
1425	12326
1430	12370
1435	12411
1440	12037
1445	12124
1450	12115
1455	11973
1460	11697
1465	12027
1470	11720
1475	11835
1480	11592
1485	11676
1490	11610
1495	11571
1500	11589
1505	11349
1510	11262
1515	11322
1520	11146
1525	11061
1530	11320
1535	10954
1540	11044
1545	10774
1550	10798
1555	10672
1560	10739
1565	10498
1570	10402
1575	10364
1580	10325
1585	10596
1590	10274
1595	10335
1600	10365
1605	10200
1610	10073
1615	9967
1620	9827
1625	9957
1630	9828
1635	9797
1640	9714
1645	9617
1650	9714
1655	9830
1660	9470
1665	9448
1670	9485
1675	9272
1680	9141
1685	9307
1690	9153
1695	9353
1700	9218
1705	8990
1710	8996
1715	9162
1720	8836
1725	8867
1730	8848
1735	8840
1740	8883
1745	8594
1750	8641
1755	8759
1760	8592
1765	8500
1770	8441
1775	8333
1780	8379
1785	8344
1790	8304
1795	8266
1800	8184
1805	8151
1810	8063
1815	7902
1820	7989
1825	7851
1830	7651
1835	7773
1840	7957
1845	7748
1850	7755
1855	7631
1860	7659
1865	7567
1870	7561
1875	7403
1880	7466
1885	7494
1890	7400
1895	7431
1900	7283
1905	7153
1910	7196
1915	7188
1920	7214
1925	7108
1930	7057
1935	6966
1940	7045
1945	7127
1950	6837
1955	6973
1960	6768
1965	6842
1970	6807
1975	6630
1980	6605
1985	6649
1990	6433
1995	6669
2000	6445
2005	6508
2010	6578
2015	6548
2020	6407
2025	6436
2030	6284
2035	6154
2040	6319
2045	6172
2050	6297
2055	6182
2060	6113
2065	6091
2070	6042
2075	5975
2080	6044
2085	5926
2090	5940
2095	5759
2100	5915
2105	5765
2110	5851
2115	5759
2120	5732
2125	5540
2130	5573
2135	5568
2140	5741
2145	5577
2150	5564
2155	5436
2160	5517
2165	5436
2170	5368
2175	5508
2180	5332
2185	5347
2190	5478
2195	5189
2200	5444
2205	5440
2210	5416
2215	5091
2220	5190
2225	5065
2230	5078
2235	5204
2240	5108
2245	5012
2250	5010
2255	5173
2260	4967
2265	4980
2270	4849
2275	4788
2280	4830
2285	4762
2290	4836
2295	4773
2300	4603
2305	4681
2310	4625
2315	4650
2320	4654
2325	4536
2330	4645
2335	4633
2340	4521
2345	4591
2350	4470
2355	4331
2360	4496
2365	4415
2370	4367
2375	4337
2380	4354
2385	4251
2390	4337
2395	4221
2400	4200
2405	4204
2410	4229
2415	4259
2420	4121
2425	4178
2430	4121
2435	4136
2440	4117
2445	3929
2450	4092
2455	4044
2460	3959
2465	3913
2470	3959
2475	3770
2480	3877
2485	3921
2490	3918
2495	3818
2500	3722
2505	3682
2510	3733
2515	3656
2520	3649
2525	3593
2530	3592
2535	3659
2540	3549
2545	3450
2550	3542
2555	3373
2560	3556
2565	3623
2570	3497
2575	3516
2580	3518
2585	3507
2590	3485
2595	3446
2600	3443
2605	3346
2610	3415
2615	3275
2620	3321
2625	3329
2630	3208
2635	3272
2640	3130
2645	3196
2650	3305
2655	3251
2660	3167
2665	3196
2670	3115
2675	3065
2680	3082
2685	3147
2690	3100
2695	3032
2700	3089
2705	3120
2710	3019
2715	2950
2720	2943
2725	2973
2730	2907
2735	2988
2740	2891
2745	2919
2750	2818
2755	2975
2760	2906
2765	2831
2770	2932
2775	2784
2780	2822
2785	2846
2790	2899
2795	2734
2800	2790
2805	2718
2810	2673
2815	2756
2820	2723
2825	2650
2830	2609
2835	2625
2840	2684
2845	2546
2850	2571
2855	2560
2860	2654
2865	2584
2870	2576
2875	2607
2880	2511
2885	2524
2890	2465
2895	2536
2900	2423
2905	2471
2910	2396
2915	2390
2920	2406
2925	2429
2930	2348
2935	2438
2940	2331
2945	2232
2950	2304
2955	2317
2960	2249
2965	2266
2970	2317
2975	2337
2980	2221
2985	2301
2990	2181
2995	2248
3000	2205
3005	2174
3010	2176
3015	2197
3020	2170
3025	2186
3030	2043
3035	2111
3040	2099
3045	2069
3050	2071
3055	2102
3060	2047
3065	2067
3070	2100
3075	1985
3080	1978
3085	2132
3090	2060
3095	1932
3100	2061
3105	2009
3110	2029
3115	1879
3120	1910
3125	1923
3130	1825
3135	1901
3140	1875
3145	1865
3150	1938
3155	1904
3160	1942
3165	1849
3170	1848
3175	1829
3180	1890
3185	1744
3190	1870
3195	1752
3200	1752
3205	1727
3210	1805
3215	1760
3220	1750
3225	1712
3230	1765
3235	1738
3240	1742
3245	1660
3250	1670
3255	1652
3260	1624
3265	1635
3270	1632
3275	1618
3280	1599
3285	1634
3290	1637
3295	1553
3300	1604
3305	1543
3310	1612
3315	1512
3320	1634
3325	1539
3330	1598
3335	1585
3340	1556
3345	1436
3350	1467
3355	1520
3360	1524
3365	1493
3370	1520
3375	1467
3380	1447
3385	1468
3390	1456
3395	1495
3400	1507
3405	1416
3410	1411
3415	1442
3420	1457
3425	1419
3430	1442
3435	1487
3440	1372
3445	1343
3450	1420
3455	1398
3460	1433
3465	1343
3470	1341
3475	1333
3480	1324
3485	1366
3490	1287
3495	1333
3500	1311
3505	1292
3510	1248
3515	1297
3520	1298
3525	1186
3530	1259
3535	1319
3540	1307
3545	1227
3550	1195
3555	1297
3560	1257
3565	1176
3570	1200
3575	1240
3580	1205
3585	1207
3590	1172
3595	1153
3600	1143
3605	1187
3610	1191
3615	1162
3620	1107
3625	1173
3630	1175
3635	1087
3640	1089
3645	1157
3650	1153
3655	1074
3660	1091
3665	1091
3670	1122
3675	1093
3680	1119
3685	1085
3690	997
3695	1008
3700	990
3705	1061
3710	992
3715	1052
3720	1043
3725	1019
3730	1053
3735	1001
3740	995
3745	931
3750	1022
3755	954
3760	1033
3765	998
3770	1002
3775	980
3780	974
3785	1017
3790	1003
3795	970
3800	920
3805	919
3810	917
3815	985
3820	893
3825	907
3830	930
3835	948
3840	945
3845	859
3850	910
3855	882
3860	918
3865	883
3870	842
3875	861
3880	876
3885	809
3890	838
3895	787
3900	849
3905	844
3910	879
3915	867
3920	895
3925	822
3930	873
3935	791
3940	852
3945	830
3950	815
3955	811
3960	854
3965	856
3970	852
3975	834
3980	827
3985	791
3990	790
3995	809
4000	765
4005	813
4010	757
4015	766
4020	757
4025	750
4030	759
4035	721
4040	752
4045	811
4050	690
4055	717
4060	715
4065	719
4070	718
4075	767
4080	730
4085	724
4090	714
4095	702
4100	711
4105	701
4110	699
4115	718
4120	664
4125	703
4130	719
4135	669
4140	708
4145	712
4150	655
4155	637
4160	629
4165	645
4170	613
4175	652
4180	670
4185	713
4190	646
4195	683
4200	644
4205	664
4210	607
4215	618
4220	610
4225	628
4230	627
4235	613
4240	642
4245	618
4250	555
4255	590
4260	632
4265	568
4270	625
4275	627
4280	577
4285	590
4290	594
4295	549
4300	539
4305	552
4310	530
4315	544
4320	544
4325	599
4330	564
4335	566
4340	535
4345	530
4350	522
4355	525
4360	482
4365	553
4370	555
4375	541
4380	521
4385	503
4390	492
4395	505
4400	557
4405	526
4410	530
4415	497
4420	465
4425	497
4430	506
4435	487
4440	513
4445	483
4450	515
4455	497
4460	479
4465	463
4470	531
4475	480
4480	503
4485	470
4490	466
4495	498
4500	470
4505	475
4510	497
4515	464
4520	464
4525	474
4530	443
4535	444
4540	446
4545	483
4550	410
4555	499
4560	431
4565	410
4570	437
4575	405
4580	432
4585	467
4590	456
4595	450
4600	402
4605	429
4610	439
4615	459
4620	361
4625	434
4630	399
4635	435
4640	398
4645	404
4650	417
4655	401
4660	405
4665	448
4670	368
4675	436
4680	361
4685	368
4690	402
4695	402
4700	424
4705	382
4710	387
4715	407
4720	398
4725	392
4730	328
4735	365
4740	395
4745	353
4750	364
4755	390
4760	350
4765	352
4770	366
4775	343
4780	372
4785	384
4790	344
4795	363
4800	346
4805	345
4810	366
4815	356
4820	347
4825	332
4830	317
4835	333
4840	314
4845	327
4850	368
4855	320
4860	299
4865	317
4870	346
4875	331
4880	323
4885	357
4890	319
4895	357
4900	319
4905	330
4910	308
4915	299
4920	289
4925	301
4930	296
4935	313
4940	296
4945	293
4950	304
4955	303
4960	313
4965	304
4970	288
4975	303
4980	298
4985	301
4990	309
4995	295
5000	300
5005	308
5010	255
5015	313
5020	304
5025	268
5030	280
5035	261
5040	280
5045	242
5050	305
5055	279
5060	277
5065	323
5070	275
5075	256
5080	257
5085	263
5090	296
5095	259
5100	243
5105	242
5110	225
5115	265
5120	219
5125	254
5130	237
5135	262
5140	233
5145	237
5150	254
5155	263
5160	285
5165	273
5170	233
5175	242
5180	246
5185	222
5190	257
5195	243
5200	236
5205	222
5210	232
5215	245
5220	247
5225	248
5230	224
5235	240
5240	216
5245	269
5250	227
5255	217
5260	249
5265	245
5270	237
5275	246
5280	251
5285	208
5290	218
5295	218
5300	240
5305	226
5310	223
5315	228
5320	202
5325	228
5330	212
5335	214
5340	201
5345	190
5350	215
5355	233
5360	196
5365	233
5370	186
5375	214
5380	246
5385	211
5390	202
5395	237
5400	196
5405	196
5410	207
5415	221
5420	226
5425	183
5430	203
5435	209
5440	198
5445	202
5450	197
5455	187
5460	181
5465	218
5470	177
5475	190
5480	208
5485	181
5490	201
5495	192
5500	179
5505	170
5510	224
5515	206
5520	181
5525	166
5530	184
5535	185
5540	224
5545	168
5550	197
5555	179
5560	158
5565	150
5570	183
5575	182
5580	196
5585	181
5590	175
5595	169
5600	165
5605	196
5610	181
5615	174
5620	154
5625	155
5630	160
5635	164
5640	166
5645	157
5650	157
5655	161
5660	152
5665	150
5670	170
5675	141
5680	168
5685	172
5690	152
5695	151
5700	172
5705	163
5710	178
5715	136
5720	166
5725	146
5730	175
5735	153
5740	158
5745	145
5750	146
5755	148
5760	156
5765	159
5770	154
5775	159
5780	151
5785	142
5790	131
5795	138
5800	128
5805	133
5810	156
5815	159
5820	143
5825	137
5830	140
5835	153
5840	145
5845	128
5850	159
5855	150
5860	154
5865	136
5870	141
5875	129
5880	117
5885	131
5890	130
5895	147
5900	129
5905	138
5910	131
5915	164
5920	111
5925	119
5930	152
5935	132
5940	117
5945	116
5950	114
5955	108
5960	131
5965	128
5970	131
5975	141
5980	123
5985	137
5990	105
5995	133
6000	124
6005	113
6010	131
6015	131
6020	114
6025	116
6030	117
6035	135
6040	123
6045	119
6050	111
6055	132
6060	131
6065	124
6070	120
6075	105
6080	139
6085	140
6090	118
6095	125
6100	116
6105	110
6110	105
6115	121
6120	120
6125	125
6130	95
6135	136
6140	93
6145	112
6150	110
6155	129
6160	111
6165	101
6170	120
6175	89
6180	110
6185	102
6190	98
6195	92
6200	109
6205	93
6210	119
6215	99
6220	125
6225	105
6230	112
6235	89
6240	109
6245	101
6250	73
6255	105
6260	115
6265	119
6270	112
6275	116
6280	102
6285	93
6290	100
6295	108
6300	90
6305	127
6310	99
6315	94
6320	85
6325	95
6330	108
6335	101
6340	107
6345	101
6350	104
6355	85
6360	103
6365	101
6370	84
6375	79
6380	93
6385	89
6390	80
6395	91
6400	95
6405	100
6410	79
6415	80
6420	90
6425	80
6430	88
6435	93
6440	85
6445	99
6450	80
6455	110
6460	77
6465	98
6470	79
6475	73
6480	72
6485	77
6490	84
6495	78
6500	91
6505	91
6510	84
6515	93
6520	82
6525	71
6530	66
6535	96
6540	81
6545	88
6550	83
6555	93
6560	82
6565	95
6570	76
6575	73
6580	78
6585	77
6590	84
6595	76
6600	95
6605	75
6610	83
6615	81
6620	75
6625	92
6630	93
6635	80
6640	80
6645	88
6650	86
6655	74
6660	82
6665	88
6670	66
6675	91
6680	84
6685	84
6690	72
6695	81
6700	75
6705	88
6710	71
6715	84
6720	77
6725	85
6730	66
6735	77
6740	76
6745	58
6750	79
6755	59
6760	60
6765	70
6770	81
6775	60
6780	81
6785	81
6790	59
6795	65
6800	68
6805	74
6810	71
6815	63
6820	59
6825	71
6830	71
6835	74
6840	68
6845	80
6850	76
6855	73
6860	72
6865	69
6870	67
6875	63
6880	82
6885	73
6890	64
6895	75
6900	84
6905	68
6910	70
6915	82
6920	86
6925	67
6930	70
6935	66
6940	66
6945	71
6950	69
6955	75
6960	50
6965	51
6970	49
6975	66
6980	71
6985	64
6990	64
6995	67
7000	61
7005	67
7010	52
7015	62
7020	57
7025	49
7030	56
7035	69
7040	55
7045	63
7050	64
7055	56
7060	57
7065	48
7070	79
7075	54
7080	71
7085	57
7090	69
7095	61
7100	75
7105	57
7110	67
7115	58
7120	61
7125	57
7130	71
7135	55
7140	69
7145	62
7150	51
7155	59
7160	58
7165	81
7170	69
7175	47
7180	50
7185	61
7190	49
7195	45
7200	59
7205	51
7210	56
7215	61
7220	54
7225	55
7230	51
7235	59
7240	46
7245	62
7250	56
7255	74
7260	59
7265	51
7270	41
7275	66
7280	58
7285	66
7290	68
7295	63
7300	44
7305	68
7310	56
7315	56
7320	49
7325	49
7330	61
7335	55
7340	44
7345	59
7350	45
7355	49
7360	44
7365	42
7370	59
7375	53
7380	46
7385	57
7390	52
7395	67
7400	48
7405	45
7410	53
7415	50
7420	56
7425	52
7430	48
7435	56
7440	51
7445	51
7450	39
7455	56
7460	51
7465	51
7470	42
7475	50
7480	59
7485	44
7490	55
7495	40
7500	51
7505	52
7510	47
7515	46
7520	47
7525	43
7530	48
7535	55
7540	53
7545	49
7550	47
7555	39
7560	47
7565	47
7570	43
7575	52
7580	50
7585	47
7590	51
7595	47
7600	57
7605	40
7610	46
7615	58
7620	55
7625	35
7630	40
7635	53
7640	47
7645	40
7650	47
7655	57
7660	53
7665	55
7670	45
7675	33
7680	49
7685	48
7690	50
7695	47
7700	42
7705	48
7710	52
7715	47
7720	50
7725	44
7730	56
7735	55
7740	37
7745	45
7750	48
7755	49
7760	53
7765	45
7770	48
7775	36
7780	45
7785	51
7790	46
7795	56
7800	38
7805	33
7810	50
7815	54
7820	50
7825	41
7830	52
7835	39
7840	33
7845	50
7850	54
7855	52
7860	52
7865	50
7870	39
7875	49
7880	45
7885	37
7890	43
7895	54
7900	45
7905	45
7910	37
7915	43
7920	48
7925	51
7930	53
7935	46
7940	35
7945	42
7950	51
7955	34
7960	46
7965	45
7970	44
7975	46
7980	48
7985	43
7990	31
7995	38
8000	34
8005	46
8010	37
8015	37
8020	40
8025	49
8030	54
8035	52
8040	36
8045	50
8050	36
8055	47
8060	41
8065	48
8070	39
8075	46
8080	47
8085	30
8090	55
8095	50
8100	38
8105	47
8110	32
8115	45
8120	40
8125	50
8130	55
8135	47
8140	46
8145	47
8150	61
8155	50
8160	37
8165	45
8170	40
8175	38
8180	32
8185	35
8190	51
8195	34
8200	56
8205	48
8210	36
8215	34
8220	33
8225	43
8230	53
8235	42
8240	45
8245	46
8250	44
8255	44
8260	57
8265	37
8270	34
8275	49
8280	43
8285	37
8290	28
8295	33
8300	44
8305	37
8310	53
8315	28
8320	33
8325	25
8330	42
8335	41
8340	42
8345	40
8350	40
8355	40
8360	37
8365	34
8370	34
8375	38
8380	47
8385	39
8390	32
8395	42
8400	40
8405	34
8410	43
8415	34
8420	39
8425	53
8430	38
8435	58
8440	38
8445	34
8450	44
8455	35
8460	30
8465	41
8470	27
8475	32
8480	43
8485	33
8490	40
8495	40
8500	40
8505	25
8510	45
8515	28
8520	43
8525	46
8530	40
8535	43
8540	41
8545	34
8550	32
8555	30
8560	31
8565	37
8570	39
8575	38
8580	34
8585	35
8590	35
8595	39
8600	43
8605	33
8610	34
8615	29
8620	36
8625	31
8630	33
8635	32
8640	39
8645	35
8650	45
8655	44
8660	43
8665	42
8670	43
8675	52
8680	34
8685	42
8690	32
8695	29
8700	27
8705	32
8710	41
8715	40
8720	44
8725	39
8730	57
8735	29
8740	26
8745	41
8750	37
8755	42
8760	26
8765	31
8770	32
8775	31
8780	37
8785	32
8790	29
8795	29
8800	38
8805	41
8810	33
8815	35
8820	38
8825	36
8830	31
8835	30
8840	35
8845	44
8850	40
8855	24
8860	29
8865	45
8870	33
8875	41
8880	33
8885	29
8890	34
8895	32
8900	29
8905	40
8910	44
8915	32
8920	44
8925	37
8930	54
8935	31
8940	31
8945	38
8950	32
8955	29
8960	38
8965	28
8970	32
8975	45
8980	32
8985	32
8990	50
8995	37
9000	33
9005	33
9010	35
9015	33
9020	46
9025	23
9030	42
9035	37
9040	36
9045	35
9050	45
9055	27
9060	33
9065	31
9070	35
9075	41
9080	36
9085	42
9090	36
9095	40
9100	31
9105	28
9110	24
9115	37
9120	38
9125	36
9130	37
9135	34
9140	33
9145	23
9150	56
9155	37
9160	34
9165	27
9170	31
9175	22
9180	35
9185	39
9190	35
9195	26
9200	45
9205	27
9210	28
9215	31
9220	30
9225	27
9230	35
9235	22
9240	30
9245	35
9250	33
9255	31
9260	32
9265	42
9270	44
9275	33
9280	27
9285	26
9290	22
9295	31
9300	45
9305	33
9310	22
9315	38
9320	35
9325	19
9330	25
9335	34
9340	35
9345	39
9350	36
9355	37
9360	33
9365	32
9370	35
9375	25
9380	48
9385	34
9390	24
9395	35
9400	38
9405	36
9410	49
9415	38
9420	26
9425	32
9430	34
9435	35
9440	41
9445	32
9450	29
9455	30
9460	34
9465	36
9470	26
9475	35
9480	39
9485	34
9490	38
9495	23
9500	34
9505	35
9510	36
9515	25
9520	23
9525	33
9530	38
9535	42
9540	34
9545	33
9550	30
9555	46
9560	28
9565	41
9570	25
9575	21
9580	26
9585	34
9590	29
9595	24
9600	38
9605	32
9610	33
9615	28
9620	34
9625	31
9630	25
9635	34
9640	24
9645	33
9650	35
9655	33
9660	29
9665	28
9670	30
9675	31
9680	35
9685	24
9690	35
9695	25
9700	35
9705	41
9710	24
9715	30
9720	24
9725	42
9730	26
9735	31
9740	27
9745	30
9750	43
9755	29
9760	30
9765	24
9770	27
9775	35
9780	31
9785	28
9790	30
9795	25
9800	36
9805	21
9810	25
9815	33
9820	28
9825	25
9830	23
9835	24
9840	34
9845	36
9850	30
9855	29
9860	20
9865	29
9870	32
9875	37
9880	19
9885	26
9890	27
9895	17
9900	38
9905	31
9910	30
9915	44
9920	37
9925	22
9930	22
9935	36
9940	31
9945	31
9950	31
9955	25
9960	29
9965	31
9970	21
9975	23
9980	28
[truncated: 3 more rows]
