# Supplementary material for: Two-dimensional halide perovskite as β-ray scintillator for nuclear radiation monitoring
Source: Nat Commun. 2020 Jul 7;11:3395. doi: 10.1038/s41467-020-17114-7 (PMC7341884; doi:10.1038/s41467-020-17114-7)
Supplement: Supplementary file 3 — Source Data [file 41467_2020_17114_MOESM3_ESM.zip › Source data file/Data of Figures in the Supplementary Information/Supplementary Figure 2.xlsx]

## Sheet: Sheet1
Figrue S2
scintillation spectra
--	CsPbBr3@Cs4PbBr6	--	DA2PbBr4:Mn
Wavelength (nm)	Intensity (a.u.)	Wavelength (nm)	Intensity (a.u.)
302	0.20638	302	0.16352
303.07	0.1497	303.07	0.16792
304	0.15696	304	0.17772
305.07	0.22382	305.07	0.17822
306	0.21219	306	0.26659
307.07	0.13516	307.07	0.40337
308	0.25288	308	0.48774
309.07	0.25288	309.07	0.38406
310	0.41857	310	0.24296
311.07	0.49414	311.07	0.1847
312	0.61767	312	0.21447
313.07	0.3924	313.07	0.23374
314	0.25143	314	0.1663
315.07	0.11772	315.07	0.13084
316	0.24852	316	0.17581
317.07	0.3052	317.07	0.24753
318	0.34299	318	0.25704
319.07	0.17004	319.07	0.26144
320	0.20347	320	0.26023
320.93	0.17004	320.93	0.2102
322.03	0.24852	322.03	0.19234
322.96	0.18022	322.96	0.20845
324.06	0.218	324.06	0.24956
325	0.20638	325	0.26567
325.93	0.22527	325.93	0.34432
327.03	0.20347	327.03	0.38584
327.96	0.15551	327.96	0.3623
329.06	0.27904	329.06	0.26023
330	0.4331	330	0.14571
331.07	0.50577	331.07	0.12756
332	0.29067	332	0.25824
333.07	0.40839	333.07	0.45876
334	0.43746	334	0.46632
335.07	0.37787	335.07	0.34868
336	0.15551	336	0.2342
337.07	0.22091	337.07	0.22353
338	0.21946	338	0.19305
339.07	0.26015	339.07	0.18615
340	0.20928	340	0.17233
341.07	0.3052	341.07	0.17029
342	0.27468	342	0.18312
343.07	0.3052	343.07	0.22207
344	0.218	344	0.22855
345.07	0.20347	345.07	0.20903
346	0.24852	346	0.23428
347.07	0.34444	347.07	0.24898
348	0.34008	348	0.21373
349.07	0.23835	349.07	0.16689
350	0.1933	350	0.20546
351.07	0.1962	351.07	0.25214
352	0.36624	352	0.26542
353.07	0.44037	353.07	0.25741
354	0.4113	354	0.29453
355.07	0.35026	355.07	0.28797
356	0.3895	356	0.26123
357.07	0.25434	357.07	0.23295
358	0.21364	358	0.2393
359.07	0.22236	359.07	0.19998
360	0.25143	360	0.14795
361.07	0.34008	361.07	0.1085
362	0.42583	362	0.10846
363.07	0.32264	363.07	0.20355
364	0.22236	364	0.36056
365.07	0.23544	365.07	0.45178
366	0.19039	366	0.37197
367.07	0.20638	367.07	0.25969
368	0.31102	368	0.19512
369.07	0.29648	369.07	0.20571
370	0.16714	370	0.22652
371.07	0.16423	371.07	0.25238
372	0.28486	372	0.24445
373.07	0.25579	373.07	0.24474
374	0.4767	374	0.2496
375.07	0.61622	375.07	0.25471
376	0.63947	376	0.25608
377.07	0.37206	377.07	0.2653
378	0.24126	378	0.28116
379.07	0.22236	379.07	0.27962
380	0.26451	380	0.27917
381.07	0.38804	381.07	0.28473
382	0.46943	382	0.28963
383.07	0.48251	383.07	0.2631
384	0.327	384	0.27622
385.07	0.22963	385.07	0.35084
386	0.22818	386	0.46449
387.07	0.17295	387.07	0.62523
388	0.20638	388	0.74212
389.07	0.22091	389.07	0.66767
390	0.25288	390	0.38966
391.06	0.20638	391.06	0.33992
391.96	0.26742	391.96	0.50859
393.03	0.32264	393.03	0.76255
393.93	0.38078	393.93	0.78718
395	0.34299	395	0.72883
396.06	0.31102	396.06	0.5438
396.96	0.30811	396.96	0.44319
398.03	0.2151	398.03	0.53932
398.93	0.26306	398.93	0.80835
400	0.30811	400	0.91652
401.07	0.34299	401.07	0.78875
402	0.1497	402	0.67984
403.07	0.22382	403.07	0.64263
404	0.33718	404	0.63183
405.07	0.35026	405.07	0.71555
406	0.2616	406	0.96918
407.07	0.32555	407.07	1.05796
408	0.40112	408	0.86827
409.07	0.2805	409.07	0.74287
410	0.29067	410	0.89962
411.06	0.30084	411.06	1.08736
411.96	0.27032	411.96	1.01307
413.03	0.23254	413.03	0.89821
413.93	0.30375	413.93	0.80179
415	0.40985	415	0.67037
416.06	0.43746	416.06	0.6058
416.96	0.43455	416.96	0.70305
418.03	0.34299	418.03	0.78614
418.93	0.25288	418.93	0.65085
420	0.18894	420	0.50215
421.07	0.21074	421.07	0.32144
422	0.22382	422	0.20492
423.07	0.14098	423.07	0.21688
424	0.14388	424	0.44863
425.07	0.36188	425.07	0.62286
426	0.4113	426	0.63092
427.07	0.41566	427.07	0.48878
428	0.36624	428	0.36633
429.07	0.35607	429.07	0.38298
430	0.26015	430	0.53928
431.06	0.18022	431.06	0.7726
431.96	0.17586	431.96	0.84257
433.03	0.12063	433.03	0.71368
433.93	0.30084	433.93	0.437
435	0.29939	435	0.38929
436.06	0.21074	436.06	0.49501
436.96	0.35171	436.96	0.59268
438.03	0.49995	438.03	0.53247
438.93	0.45199	438.93	0.4681
440	0.18748	440	0.33381
441.06	0.20056	441.06	0.27319
441.96	0.1308	441.96	0.39988
443.03	0.19184	443.03	0.59126
443.93	0.18458	443.93	0.54729
445	0.16278	445	0.42093
446.06	0.1308	446.06	0.41009
446.96	0.13516	446.96	0.46682
448.03	0.13662	448.03	0.4412
448.93	0.16423	448.93	0.39386
450	0.33282	450	0.38871
451.06	0.38659	451.06	0.37966
451.96	0.43165	451.96	0.30774
453.03	0.24998	453.03	0.23631
453.93	0.31974	453.93	0.22967
455	0.30375	455	0.32754
456.06	0.29939	456.06	0.40748
456.96	0.12644	456.96	0.41981
458.03	0.29067	458.03	0.28913
458.93	0.35607	458.93	0.23677
460	0.30375	460	0.23661
461.06	0.19475	461.06	0.22801
461.96	0.22382	461.96	0.14878
463.03	0.22091	463.03	0.15979
463.93	0.28922	463.93	0.26144
465	0.31974	465	0.32966
466.06	0.36334	466.06	0.38281
466.96	0.29358	466.96	0.38759
468.03	0.29939	468.03	0.36732
468.93	0.25288	468.93	0.35042
470	0.22382	470	0.37999
471.06	0.36043	471.06	0.45415
471.96	0.45199	471.96	0.45768
473.03	0.41421	473.03	0.48351
473.93	0.26742	473.93	0.44145
475	0.31247	475	0.37442
476.06	0.327	476.06	0.2751
476.96	0.28776	476.96	0.32239
478.03	0.35752	478.03	0.3983
478.93	0.35316	478.93	0.33855
480	0.47525	480	0.24205
481.04	0.37496	481.04	0.22585
481.94	0.39676	481.94	0.29972
482.98	0.2616	482.98	0.33593
484.02	0.35171	484.02	0.39344
485.07	0.22091	485.07	0.40636
485.97	0.27904	485.97	0.39328
487.01	0.35898	487.01	0.29138
488.05	0.3924	488.05	0.24196
488.95	0.26015	488.95	0.27323
490	0.40985	490	0.36392
491.06	0.54501	491.06	0.38219
491.96	0.48687	491.96	0.39369
493.03	0.47234	493.03	0.42272
493.93	0.4767	493.93	0.41948
495	0.65401	495	0.35238
496.06	0.58715	496.06	0.3295
496.96	0.68598	496.96	0.40947
498.03	0.68889	498.03	0.49073
498.93	0.78917	498.93	0.46312
500	0.76737	500	0.39265
501.04	1.09001	501.04	0.32837
501.94	1.61758	501.94	0.25542
502.98	1.34144	502.98	0.20667
504.02	1.06821	504.02	0.24254
505.07	1.02025	505.07	0.28224
505.97	1.26732	505.97	0.26758
507.01	1.18593	507.01	0.23661
508.05	1.33563	508.05	0.25733
508.95	1.43155	508.95	0.35433
510	1.66409	510	0.44169
511.04	1.96493	511.04	0.43621
511.94	2.30356	511.94	0.29204
512.98	2.2338	512.98	0.25297
514.02	2.24688	514.02	0.32622
515.07	1.57834	515.07	0.45208
515.97	1.15541	515.97	0.41707
517.01	1.53619	517.01	0.34179
518.05	1.79489	518.05	0.29594
518.95	1.28331	518.95	0.36699
520	1.44899	520	0.3481
521.04	2.39076	521.04	0.35964
521.94	2.56662	521.94	0.40274
522.98	2.06957	522.98	0.5558
524.02	2.55063	524.02	0.56369
525.07	2.70033	525.07	0.55759
525.97	2.22363	525.97	0.50996
527.01	1.87918	527.01	0.49862
528.05	1.87337	528.05	0.51988
528.95	1.84576	528.95	0.56984
530	1.33854	530	0.72638
531.04	1.26296	531.04	0.80034
531.94	1.30511	531.94	0.81728
532.98	1.36906	532.98	0.76085
534.02	1.05513	534.02	0.76766
535.07	0.95921	535.07	0.71526
535.97	1.12635	535.97	0.74366
537.01	1.34871	537.01	0.98874
538.05	1.11036	538.05	1.12298
538.95	1.15251	538.95	0.93945
540	0.96939	540	0.67236
541.02	0.8662	541.02	0.76259
542.05	0.71505	542.05	1.18556
542.94	0.49269	542.94	1.59246
543.97	0.7383	543.97	1.76707
545	0.56245	545	1.53241
546.02	0.83713	546.02	1.42673
547.05	0.71505	547.05	1.48142
547.94	0.82405	547.94	1.69656
548.97	0.35026	548.97	1.75129
550	0.22963	550	1.88471
551.04	0.30666	551.04	1.97951
551.94	0.38223	551.94	2.25049
552.98	0.41857	552.98	2.71096
554.02	0.40548	554.02	3.02501
555.07	0.45345	555.07	2.85675
555.97	0.44182	555.97	2.75368
557.01	0.38368	557.01	3.01496
558.05	0.49995	558.05	3.17005
558.95	0.52902	558.95	2.91488
560	0.57117	560	2.87195
561.02	0.72668	561.02	3.52446
562.05	0.88073	562.05	4.37043
562.94	0.79644	562.94	4.5722
563.97	0.57553	563.97	4.02412
565	0.48251	565	3.48418
566.02	0.38659	566.02	3.82804
567.05	0.54065	567.05	4.75312
567.94	0.56245	567.94	5.44434
568.97	0.39386	568.97	5.48752
570	0.24998	570	5.21425
571.02	0.40985	571.02	5.15304
572.05	0.76301	572.05	5.42561
572.94	0.69906	572.94	5.84492
573.97	0.50431	573.97	5.8835
575	0.26742	575	5.66429
576.02	0.35607	576.02	5.78737
577.05	0.54646	577.05	6.57575
577.94	0.72377	577.94	7.49514
578.97	0.69325	578.97	7.54102
580	0.47089	580	7.12499
581.02	0.44037	581.02	6.70398
582.05	0.42729	582.05	6.69563
582.94	0.68307	582.94	6.75949
583.97	0.68162	583.97	6.97467
585	0.70052	585	7.183
586.02	0.56535	586.02	7.48002
587.05	0.89236	587.05	7.93787
587.94	0.78481	587.94	8.4583
588.97	0.79644	588.97	8.99558
590	0.47961	590	9.52385
591.02	0.52902	591.02	9.76208
592.05	0.55518	592.05	9.66495
592.94	0.65691	592.94	9.28492
593.97	0.50141	593.97	9.50039
595	0.53919	595	9.81303
596.02	0.65546	596.02	9.87104
597.05	0.60169	597.05	9.44894
597.94	0.40694	597.94	9.41061
598.97	0.50286	598.97	9.38159
600	0.85893	600	9.34235
601.02	1.04932	601.02	9.71395
602.05	0.93014	602.05	9.9959
602.94	0.86184	602.94	10.171
603.97	0.64674	603.97	10.3678
605	0.7354	605	11.0767
606.02	0.82114	606.02	11.1245
607.05	0.88509	607.05	11.0256
607.94	0.7572	607.94	10.8589
608.97	0.8008	608.97	10.6589
610	0.77464	610	10.0838
611.01	0.59587	611.01	9.91796
612.02	0.59006	612.02	10.5707
613.04	0.79934	613.04	11.2394
614.05	0.95776	614.05	11.2205
615.07	0.79353	615.07	10.0057
615.94	0.65255	615.94	8.95194
616.95	0.69906	616.95	8.81956
617.97	0.72232	617.97	9.68115
618.98	0.72232	618.98	10.1866
620	0.78045	620	10.1903
621.02	0.98973	621.02	10.0274
622.05	0.73976	622.05	9.39085
622.94	0.64674	622.94	9.19959
623.97	0.69906	623.97	9.60204
625	1.01589	625	10.1461
626.02	1.08129	626.02	9.49877
627.05	0.74557	627.05	8.54031
627.94	0.68598	627.94	8.12257
628.97	0.62639	628.97	7.937
630	0.83568	630	7.37725
631.01	0.71069	631.01	6.90363
632.02	0.61767	632.02	7.81886
633.04	0.39531	633.04	8.90049
634.05	0.43455	634.05	8.4438
635.07	0.61186	635.07	7.07504
635.94	0.4985	635.94	6.8714
636.95	0.43891	636.95	7.5715
637.97	0.33427	637.97	7.75712
638.98	0.52611	638.98	7.64334
640	0.78481	640	7.61427
641.01	1.00572	641.01	7.41807
642.02	0.79644	642.02	6.87522
643.04	0.7165	643.04	6.62753
644.05	0.75574	644.05	6.39811
645.07	0.81388	645.07	5.8345
645.94	0.76737	645.94	5.36291
646.95	0.77028	646.95	5.21712
647.97	0.55663	647.97	5.50367
648.98	0.52902	648.98	5.62119
650	0.54065	650	5.65623
651	0.5203	651	5.21537
652	0.46507	652	5.30066
653	0.4767	653	5.23053
654	0.44037	654	5.00559
655	0.41857	655	4.58649
656	0.43746	656	4.69337
657	0.34299	657	4.54168
658	0.50286	658	4.30582
659	0.56971	659	4.42014
660	0.66273	660	4.82795
661.01	0.48542	661.01	4.90564
662.02	0.54501	662.02	4.74494
663.04	0.51449	663.04	4.33493
664.05	0.40985	664.05	3.68188
665.07	0.42729	665.07	3.13808
665.94	0.46943	665.94	3.171
666.95	0.55227	666.95	3.36002
667.97	0.2834	667.97	3.3925
668.98	0.25724	668.98	3.14584
670	0.27178	670	2.76382
671	0.27323	671	2.23804
672	0.2369	672	2.14265
673	0.57117	673	2.58804
674	0.67581	674	2.92418
675	0.63366	675	2.72719
676	0.32119	676	2.42548
677	0.33572	677	2.22006
678	0.33136	678	1.82159
679	0.43746	679	1.5616
680	0.54501	680	1.70208
681	0.51158	681	1.70852
682	0.48106	682	1.59636
683	0.31683	683	1.59233
684	0.4113	684	1.61077
685	0.41711	685	1.3451
686	0.47961	686	1.264
687	0.34735	687	1.56995
688	0.19475	688	1.75104
689	0.13661	689	1.70295
690	0.26306	690	1.39451
691	0.42293	691	1.24245
692	0.38514	692	1.12979
693	0.23399	693	1.18124
694	0.22963	694	1.04944
695	0.39386	695	0.88135
696	0.48251	696	0.82164
697	0.32991	697	0.90037
698	0.16278	698	0.98271
699	0.20347	699	0.95938
700	0.40258	700	0.8179
700.98	0.33136	700.98	0.62108
701.97	0.44037	701.97	0.6337
702.95	0.42293	702.95	0.83319
703.94	0.43455	703.94	0.98687
705.07	0.28195	705.07	1.07681
706.05	0.42438	706.05	0.99268
707.04	0.3459	707.04	0.78572
708.02	0.31247	708.02	0.58043
709.01	0.24271	709.01	0.62606
710	0.23108	710	0.67826
710.98	0.18167	710.98	0.69279
711.97	0.15115	711.97	0.62876
712.95	0.21946	712.95	0.56116
713.94	0.36624	713.94	0.61896
715.07	0.46217	715.07	0.86769
716.05	0.36479	716.05	0.97657
717.04	0.41275	717.04	0.76372
718.02	0.48978	718.02	0.53288
719.01	0.39822	719.01	0.51943
720	0.16132	720	0.49592
720.98	0.28776	720.98	0.4069
721.97	0.46507	721.97	0.41827
722.95	0.41275	722.95	0.58338
723.94	0.31683	723.94	0.53811
725.07	0.34735	725.07	0.43148
726.05	0.36334	726.05	0.4556
727.04	0.25288	727.04	0.61743
728.02	0.3023	728.02	0.50174
729.01	0.23108	729.01	0.2974
730	0.16714	730	0.20289
730.98	0.109	730.98	0.26081
731.97	0.28631	731.97	0.28116
732.95	0.40839	732.95	0.34295
733.94	0.37787	733.94	0.39618
735.07	0.24271	735.07	0.37455
736.05	0.22818	736.05	0.23187
737.04	0.26306	737.04	0.20451
738.02	0.22382	738.02	0.26057
739.01	0.26451	739.01	0.37854
740	0.38514	740	0.42172
740.98	0.38368	740.98	0.3922
741.97	0.31683	741.97	0.30205
742.95	0.28195	742.95	0.28054
743.94	0.32264	743.94	0.31409
745.07	0.33572	745.07	0.28955
746.05	0.35898	746.05	0.24109
747.04	0.327	747.04	0.27684
748.02	0.25434	748.02	0.37293
749.01	0.25434	749.01	0.43434
750	0.327	750	0.37687
750.97	0.3677	750.97	0.31201
751.94	0.31392	751.94	0.28428
753.05	0.21219	753.05	0.31397
754.02	0.23399	754.02	0.32372
755	0.20928	755	0.36334
755.97	0.29648	755.97	0.36579
756.94	0.40839	756.94	0.32667
758.05	0.45781	758.05	0.25106
759.02	0.2587	759.02	0.21946
760	0.23108	760	0.22353
760.97	0.22091	760.97	0.27003
761.94	0.29212	761.94	0.32518
763.05	0.32846	763.05	0.30471
764.02	0.32991	764.02	0.28365
765	0.218	765	0.27605
765.97	0.24998	765.97	0.31646
766.94	0.29067	766.94	0.29798
768.05	0.27323	768.05	0.34199
769.02	0.29648	769.02	0.33606
770	0.29067	770	0.30757
770.97	0.23108	770.97	0.28016
771.94	0.2369	771.94	0.3341
773.05	0.2616	773.05	0.30857
774.02	0.17876	774.02	0.18673
775	0.20928	775	0.13491
775.97	0.23399	775.97	0.19504
776.94	0.27904	776.94	0.30595
778.05	0.26887	778.05	0.31646
779.02	0.35752	779.02	0.29578
780	0.31683	780	0.2178
780.95	0.26306	780.95	0.13641
782.05	0.25143	782.05	0.12079
783.01	0.218	783.01	0.25052
783.97	0.1497	783.97	0.40258
785.06	0.218	785.06	0.39556
786.02	0.33136	786.02	0.29171
786.98	0.31974	786.98	0.23553
787.94	0.29794	787.94	0.2376
789.04	0.28922	789.04	0.22224
790	0.2834	790	0.18258
790.95	0.18748	790.95	0.15925
792.05	0.2616	792.05	0.25322
793.01	0.27759	793.01	0.41964
793.97	0.3488	793.97	0.51017
795.06	0.26596	795.06	0.36155
796.02	0.16568	796.02	0.17889
796.98	0.11481	796.98	0.20716
797.94	0.31974	797.94	0.38036
		--	--
		--	--
		--	--
		--	--
		--	--
		--	--
		--	--
		--	--
		--	--
		--	--
		--	--
		--	--
		--	--
		--	--
		--	--
		--	--
		--	--
		--	--
		--	--
		--	--
		--	--
		--	--
		--	--
		--	--
		--	--
		--	--
		--	--
		--	--
		--	--
		--	--
		--	--
		--	--
		--	--
		--	--
		--	--
		--	--
		--	--
		--	--
		--	--
		--	--
		--	--
		--	--
		--	--
		--	--
		--	--
		--	--
		--	--
		--	--
		--	--
		--	--
		--	--
		--	--
		--	--
		--	--
		--	--
		--	--
		--	--
		--	--
		--	--
		--	--
		--	--
		--	--
		--	--
		--	--
		--	--
		--	--
		--	--
		--	--
		--	--
		--	--
		--	--
		--	--
		--	--
		--	--
		--	--
		--	--
		--	--
		--	--
		--	--
		--	--
		--	--
		--	--
		--	--
		--	--
		--	--
		--	--
		--	--
		--	--
		--	--
		--	--
		--	--
		--	--
		--	--
		--	--
		--	--
		--	--
		--	--
		--	--
		--	--
		--	--
		--	--
		--	--
		--	--
		--	--
		--	--
		--	--
		--	--
		--	--
		--	--
		--	--
		--	--
		--	--
		--	--
		--	--
		--	--
		--	--
		--	--
		--	--
		--	--
		--	--
		--	--
		--	--
		--	--
		--	--
		--	--
		--	--
		--	--
		--	--
		--	--
		--	--
		--	--
		--	--
		--	--
		--	--
		--	--
