# Supplementary material for: Two-dimensional halide perovskite as β-ray scintillator for nuclear radiation monitoring
Source: Nat Commun. 2020 Jul 7;11:3395. doi: 10.1038/s41467-020-17114-7 (PMC7341884; doi:10.1038/s41467-020-17114-7)
Supplement: Supplementary file 3 — Source Data [file 41467_2020_17114_MOESM3_ESM.zip › Source data file/Data of Figures in the Supplementary Information/Supplementary Figure 3.xlsx]

## Sheet: Sheet1
Figure S3
Photoluminescence excitation spectrum of STA2PbBr4:Mn
Wavelength (nm)	Intensity (a.u.)
320	0.98702
320.93	0.96907
322.03	1
322.96	0.96214
324.06	0.96286
325	0.95682
325.93	0.93697
327.03	0.92267
327.96	0.9231
329.06	0.91507
330	0.93678
331.07	0.93769
332	0.9248
333.07	0.90054
334	0.9016
335.07	0.89325
336	0.94034
337.07	0.90685
338	0.90262
339.07	0.896
340	0.90663
340.93	0.91988
342.03	0.89077
342.96	0.8957
344.06	0.9184
345	0.92605
345.93	0.88954
347.03	0.89216
347.96	0.89966
349.06	0.90208
350	0.88156
351.07	0.88309
352	0.85918
353.07	0.84244
354	0.85438
355.07	0.85171
356	0.82618
357.07	0.83338
358	0.82614
359.07	0.83668
360	0.83428
361.07	0.83309
362	0.84619
363.07	0.83573
364	0.83541
365.07	0.84796
366	0.85434
367.07	0.82955
368	0.83984
369.07	0.82957
370	0.71602
371.07	0.70109
372	0.71437
373.07	0.71843
374	0.72177
375.07	0.72926
376	0.72058
377.07	0.69645
378	0.71035
379.07	0.70208
380	0.69552
381.07	0.68381
382	0.66402
383.07	0.6576
384	0.6457
385.07	0.65541
386	0.64321
387.07	0.63965
388	0.6419
389.07	0.65759
390	0.68069
391.07	0.6737
392	0.7157
393.07	0.71994
394	0.73894
395.07	0.726
396	0.71488
397.07	0.7086
398	0.68142
399.07	0.65118
400	0.60857
401.07	0.53959
402	0.50269
403.07	0.3995
404	0.34177
405.07	0.26371
406	0.20769
407.07	0.16146
408	0.13248
409.07	0.09598
410	0.07133
411.06	0.05298
411.96	0.03958
413.03	0.03395
413.93	0.03109
415	0.0256
416.06	0.02147
416.96	0.01565
418.03	0.01054
418.93	0.00352
420	0.00327
421.07	0
422	0.000180487
423.07	0.000747128
424	0.00297
425.07	0.000769659
426	0.000633949
427.07	0.00577
428	0.00457
429.07	0.00749
430	0.00751
431.06	0.01109
431.96	0.00909
433.03	0.01251
433.93	0.01382
435	0.01315
436.06	0.01546
436.96	0.01457
438.03	0.0105
438.93	0.00842
440	0.01175
441.07	0.00719
442	0.00526
443.07	0.0072
444	0.01711
445.07	0.02373
446	0.02762
447.07	0.0285
448	0.02345
449.07	0.02094
450	0.01228
451.06	0.00901
451.96	0.00536
453.03	0.00405
453.93	0.00522
455	0.00766
456.06	0.00888
456.96	0.01331
458.03	0.01229
458.93	0.01371
460	0.01116
461.06	0.01228
461.96	0.01094
463.03	0.01193
463.93	0.01257
465	0.01541
466.06	0.0154
466.96	0.01958
468.03	0.01677
468.93	0.02064
470	0.02125
471.06	0.02139
471.96	0.02516
473.03	0.02547
473.93	0.02614
475	0.02985
476.06	0.02611
476.96	0.03284
478.03	0.03566
478.93	0.03585
480	0.03726
481.04	0.03923
481.94	0.03807
482.98	0.04164
484.02	0.04
485.07	0.03915
485.97	0.04111
487.01	0.03826
488.05	0.04464
488.95	0.04401
490	0.04857
491.06	0.0501
491.96	0.04923
493.03	0.05475
493.93	0.0543
495	0.05728
496.06	0.06614
496.96	0.06734
498.03	0.06639
498.93	0.07185
500	0.07016
