# Supplementary material for: Two-dimensional halide perovskite as β-ray scintillator for nuclear radiation monitoring
Source: Nat Commun. 2020 Jul 7;11:3395. doi: 10.1038/s41467-020-17114-7 (PMC7341884; doi:10.1038/s41467-020-17114-7)
Supplement: Supplementary file 3 — Source Data [file 41467_2020_17114_MOESM3_ESM.zip › Source data file/Data of Figures in the Supplementary Information/Supplementary Figure 5a.xlsx]

## Sheet: Sheet1
Figure S5a
XRD data
	BA2PbBr4:Mn		pure BA2PbBr4
2theta (degree)	intensity (a.u.)	2theta (degree)	intensity (a.u.)
4.01531	0.02422	4.01019	0.16988
4.03061	0.02608	4.0255	0.16676
4.04592	0.02611	4.0408	0.17357
4.06122	0.02653	4.05611	0.16619
4.07653	0.02616	4.07142	0.17754
4.09184	0.0253	4.08672	0.18378
4.10714	0.02463	4.10203	0.16931
4.12245	0.02543	4.11733	0.17272
4.13775	0.0238	4.13264	0.17357
4.15306	0.02498	4.14795	0.16875
4.16837	0.02382	4.16325	0.17357
4.18367	0.02558	4.17856	0.17045
4.19898	0.02342	4.19386	0.1852
4.21428	0.02302	4.20917	0.1696
4.22959	0.02538	4.22448	0.15995
4.2449	0.02184	4.23978	0.173
4.2602	0.02207	4.25509	0.16591
4.27551	0.02076	4.27039	0.15995
4.29081	0.02254	4.2857	0.16137
4.30612	0.02121	4.30101	0.18378
4.32142	0.02197	4.31631	0.16421
4.33673	0.02247	4.33162	0.15882
4.35204	0.02063	4.34692	0.15173
4.36734	0.02111	4.36223	0.14067
4.38265	0.02144	4.37753	0.1747
4.39795	0.01943	4.39284	0.16846
4.41326	0.019	4.40815	0.15797
4.42857	0.02101	4.42345	0.16903
4.44387	0.0188	4.43876	0.14634
4.45918	0.01923	4.45406	0.17328
4.47448	0.02038	4.46937	0.16024
4.48979	0.01966	4.48468	0.17896
4.5051	0.01953	4.49998	0.16251
4.5204	0.01865	4.51529	0.15542
4.53571	0.01973	4.53059	0.1523
4.55101	0.01996	4.5459	0.1574
4.56632	0.01848	4.56121	0.16137
4.58163	0.01878	4.57651	0.1679
4.59693	0.02011	4.59182	0.16648
4.61224	0.01945	4.60712	0.16648
4.62754	0.01795	4.62243	0.15627
4.64285	0.01722	4.63774	0.15683
4.65816	0.01976	4.65304	0.14748
4.67346	0.01956	4.66835	0.16563
4.68877	0.01868	4.68365	0.17527
4.70407	0.01747	4.69896	0.14833
4.71938	0.01805	4.71427	0.15825
4.73469	0.01755	4.72957	0.16818
4.74999	0.01715	4.74488	0.15683
4.7653	0.01687	4.76018	0.15173
4.7806	0.01805	4.77549	0.14719
4.79591	0.01752	4.7908	0.16222
4.81122	0.01765	4.8061	0.15428
4.82652	0.01767	4.82141	0.17499
4.84183	0.01898	4.83671	0.15145
4.85713	0.01617	4.85202	0.1506
4.87244	0.01725	4.86733	0.16364
4.88774	0.01692	4.88263	0.16534
4.90305	0.01747	4.89794	0.14974
4.91836	0.01659	4.91324	0.15882
4.93366	0.0174	4.92855	0.16393
4.94897	0.01637	4.94385	0.16506
4.96427	0.01717	4.95916	0.17385
4.97958	0.01669	4.97447	0.16449
4.99489	0.0173	4.98977	0.16137
5.01019	0.01715	5.00508	0.14719
5.0255	0.01604	5.02038	0.16222
5.0408	0.01644	5.03569	0.17187
5.05611	0.01707	5.051	0.14351
5.07142	0.0177	5.0663	0.13244
5.08672	0.01757	5.08161	0.14436
5.10203	0.01659	5.09691	0.1557
5.11733	0.01742	5.11222	0.1506
5.13264	0.01757	5.12753	0.1696
5.14795	0.01792	5.14283	0.14322
5.16325	0.01855	5.15814	0.15315
5.17856	0.0174	5.17344	0.15031
5.19386	0.0173	5.18875	0.15343
5.20917	0.01649	5.20406	0.14861
5.22448	0.0176	5.21936	0.15315
5.23978	0.01529	5.23467	0.14861
5.25509	0.01587	5.24997	0.13727
5.27039	0.01697	5.26528	0.15825
5.2857	0.01561	5.28059	0.14691
5.30101	0.01752	5.29589	0.15286
5.31631	0.01792	5.3112	0.1384
5.33162	0.01632	5.3265	0.14804
5.34692	0.01464	5.34181	0.14265
5.36223	0.01642	5.35712	0.15201
5.37753	0.01629	5.37242	0.1574
5.39284	0.01659	5.38773	0.16052
5.40815	0.01612	5.40303	0.14974
5.42345	0.01428	5.41834	0.15683
5.43876	0.01624	5.43365	0.15882
5.45406	0.01511	5.44895	0.15428
5.46937	0.01511	5.46426	0.14634
5.48468	0.01664	5.47956	0.15457
5.49998	0.01441	5.49487	0.15513
5.51529	0.01592	5.51017	0.13953
5.53059	0.01564	5.52548	0.14322
5.5459	0.01592	5.54079	0.13982
5.56121	0.01664	5.55609	0.13755
5.57651	0.01624	5.5714	0.15457
5.59182	0.01649	5.5867	0.14691
5.60712	0.01519	5.60201	0.14124
5.62243	0.01469	5.61732	0.14719
5.63774	0.0173	5.63262	0.1574
5.65304	0.01453	5.64793	0.15088
5.66835	0.01479	5.66323	0.14577
5.68365	0.01559	5.67854	0.1591
5.69896	0.01737	5.69385	0.16166
5.71427	0.01632	5.70915	0.13585
5.72957	0.01996	5.72446	0.14492
5.74488	0.01639	5.73976	0.13188
5.76018	0.01602	5.75507	0.14124
5.77549	0.01654	5.77038	0.12677
5.7908	0.01501	5.78568	0.14095
5.8061	0.01484	5.80099	0.14407
5.82141	0.01491	5.81629	0.13982
5.83671	0.01469	5.8316	0.14861
5.85202	0.01599	5.84691	0.13925
5.86733	0.01408	5.86221	0.1506
5.88263	0.01464	5.87752	0.13216
5.89794	0.01476	5.89282	0.16619
5.91324	0.01539	5.90813	0.14351
5.92855	0.01652	5.92344	0.14039
5.94385	0.01554	5.93874	0.17016
5.95916	0.01576	5.95405	0.16024
5.97447	0.01627	5.96935	0.16563
5.98977	0.01762	5.98466	0.18151
6.00508	0.01581	5.99997	0.18236
6.02038	0.01712	6.01527	0.18321
6.03569	0.02028	6.03058	0.22263
6.051	0.02191	6.04588	0.21753
6.0663	0.02126	6.06119	0.22887
6.08161	0.02202	6.07649	0.26716
6.09691	0.02485	6.0918	0.29779
6.11222	0.02626	6.10711	0.36415
6.12753	0.0311	6.12241	0.44044
6.14283	0.0367	6.13772	0.50113
6.15814	0.04295	6.15302	0.63642
6.17344	0.04877	6.16833	0.81424
6.18875	0.05864	6.18364	0.96512
6.20406	0.08412	6.19894	1
6.21936	0.10285	6.21425	0.92286
6.23467	0.11241	6.22955	0.67782
6.24997	0.13842	6.24486	0.5017
6.26528	0.1775	6.26017	0.38514
6.28059	0.23916	6.27547	0.32104
6.29589	0.30949	6.29078	0.27935
6.3112	0.46122	6.30608	0.21327
6.3265	0.65822	6.32139	0.16421
6.34181	0.91799	6.3367	0.16931
6.35712	1	6.352	0.15542
6.37242	0.82207	6.36731	0.14322
6.38773	0.41244	6.38261	0.12309
6.40303	0.13661	6.39792	0.13244
6.41834	0.05021	6.41323	0.13443
6.43365	0.03236	6.42853	0.13953
6.44895	0.02714	6.44384	0.12507
6.46426	0.02473	6.45914	0.12025
6.47956	0.02237	6.47445	0.13471
6.49487	0.02136	6.48976	0.1418
6.51017	0.01958	6.50506	0.13301
6.52548	0.02202	6.52037	0.11117
6.54079	0.01918	6.53567	0.13755
6.55609	0.01961	6.55098	0.11741
6.5714	0.01845	6.56628	0.13443
6.5867	0.0182	6.58159	0.14974
6.60201	0.01817	6.5969	0.13358
6.61732	0.01968	6.6122	0.12621
6.63262	0.01827	6.62751	0.11912
6.64793	0.01996	6.64281	0.12564
6.66323	0.01765	6.65812	0.10976
6.67854	0.01571	6.67343	0.13556
6.69385	0.01677	6.68873	0.12507
6.70915	0.01614	6.70404	0.12649
6.72446	0.01622	6.71934	0.10692
6.73976	0.01762	6.73465	0.10408
6.75507	0.01609	6.74996	0.09898
6.77038	0.01569	6.76526	0.12507
6.78568	0.01619	6.78057	0.11656
6.80099	0.01579	6.79587	0.12507
6.81629	0.01496	6.81118	0.12762
6.8316	0.01516	6.82649	0.11146
6.84691	0.01544	6.84179	0.12535
6.86221	0.01604	6.8571	0.12847
6.87752	0.01539	6.8724	0.11089
6.89282	0.01504	6.88771	0.10947
6.90813	0.01649	6.90302	0.11344
6.92344	0.01486	6.91832	0.116
6.93874	0.01614	6.93363	0.09104
6.95405	0.01526	6.94893	0.10182
6.96935	0.01597	6.96424	0.10607
6.98466	0.01496	6.97955	0.09926
6.99997	0.01534	6.99485	0.09813
7.01527	0.013	7.01016	0.10579
7.03058	0.01476	7.02546	0.10437
7.04588	0.01453	7.04077	0.10947
7.06119	0.01383	7.05608	0.09331
7.07649	0.01441	7.07138	0.10891
7.0918	0.01443	7.08669	0.10238
7.10711	0.01273	7.10199	0.0899
7.12241	0.01305	7.1173	0.09614
7.13772	0.01366	7.1326	0.10607
7.15302	0.01403	7.14791	0.10096
7.16833	0.01408	7.16322	0.10976
7.18364	0.01157	7.17852	0.11259
7.19894	0.01335	7.19383	0.10011
7.21425	0.0124	7.20913	0.1038
7.22955	0.0122	7.22444	0.10493
7.24486	0.0121	7.23975	0.09104
7.26017	0.01378	7.25505	0.10522
7.27547	0.01285	7.27036	0.09955
7.29078	0.01333	7.28566	0.08366
7.30608	0.013	7.30097	0.09898
7.32139	0.0126	7.31628	0.09699
7.3367	0.01303	7.33158	0.10238
7.352	0.0124	7.34689	0.10068
7.36731	0.013	7.36219	0.1072
7.38261	0.0127	7.3775	0.0882
7.39792	0.01348	7.39281	0.09302
7.41323	0.012	7.40811	0.09586
7.42853	0.013	7.42342	0.11401
7.44384	0.01238	7.43872	0.08168
7.45914	0.0118	7.45403	0.0899
7.47445	0.0117	7.46934	0.09331
7.48976	0.0126	7.48464	0.09189
7.50506	0.01308	7.49995	0.09019
7.52037	0.0117	7.51525	0.10096
7.53567	0.01125	7.53056	0.09926
7.55098	0.0123	7.54587	0.08877
7.56628	0.01177	7.56117	0.08111
7.58159	0.01157	7.57648	0.09529
7.5969	0.01165	7.59178	0.09444
7.6122	0.0111	7.60709	0.08877
7.62751	0.01069	7.6224	0.08849
7.64281	0.01137	7.6377	0.07657
7.65812	0.01077	7.65301	0.08934
7.67343	0.01069	7.66831	0.07544
7.68873	0.01037	7.68362	0.0814
7.70404	0.00977	7.69892	0.07941
7.71934	0.00921	7.71423	0.08593
7.73465	0.00984	7.72954	0.08281
7.74996	0.01034	7.74484	0.0831
7.76526	0.01074	7.76015	0.07601
7.78057	0.0122	7.77545	0.08735
7.79587	0.0121	7.79076	0.08508
7.81118	0.01127	7.80607	0.06636
7.82649	0.01122	7.82137	0.07601
7.84179	0.01165	7.83668	0.07232
7.8571	0.00989	7.85198	0.07828
7.8724	0.0111	7.86729	0.08735
7.88771	0.00979	7.8826	0.07204
7.90302	0.01007	7.8979	0.07799
7.91832	0.01087	7.91321	0.07147
7.93363	0.00959	7.92851	0.07232
7.94893	0.00946	7.94382	0.07232
7.96424	0.00831	7.95913	0.07941
7.97955	0.01037	7.97443	0.06353
7.99485	0.00919	7.98974	0.06892
8.01016	0.01057	8.00504	0.07232
8.02546	0.01027	8.02035	0.08281
8.04077	0.01009	8.03566	0.07005
8.05608	0.00906	8.05096	0.07033
8.07138	0.00951	8.06627	0.06495
8.08669	0.00906	8.08157	0.07402
8.10199	0.00956	8.09688	0.07402
8.1173	0.00966	8.11219	0.07175
8.1326	0.00974	8.12749	0.06807
8.14791	0.01067	8.1428	0.07147
8.16322	0.00994	8.1581	0.08877
8.17852	0.00856	8.17341	0.07969
8.19383	0.00884	8.18871	0.06211
8.20913	0.00992	8.20402	0.06693
8.22444	0.00874	8.21933	0.07005
8.23975	0.00906	8.23463	0.07686
8.25505	0.00904	8.24994	0.07402
8.27036	0.00758	8.26524	0.0536
8.28566	0.00848	8.28055	0.05871
8.30097	0.00801	8.29586	0.05559
8.31628	0.00899	8.31116	0.06835
8.33158	0.01032	8.32647	0.05701
8.34689	0.00931	8.34177	0.0641
8.36219	0.00866	8.35708	0.06296
8.3775	0.00961	8.37239	0.07062
8.39281	0.00725	8.38769	0.06154
8.40811	0.00791	8.403	0.06892
8.42342	0.00954	8.4183	0.04765
8.43872	0.00841	8.43361	0.06012
8.45403	0.00851	8.44892	0.06438
8.46934	0.00768	8.46422	0.06892
8.48464	0.00899	8.47953	0.06324
8.49995	0.00781	8.49483	0.06154
8.51525	0.00778	8.51014	0.06296
8.53056	0.00756	8.52545	0.06268
8.54587	0.00776	8.54075	0.06977
8.56117	0.00761	8.55606	0.04736
8.57648	0.00846	8.57136	0.05162
8.59178	0.00783	8.58667	0.06353
8.60709	0.00866	8.60198	0.05842
8.6224	0.00966	8.61728	0.06268
8.6377	0.00846	8.63259	0.05133
8.65301	0.00828	8.64789	0.06438
8.66831	0.0072	8.6632	0.04708
8.68362	0.00783	8.67851	0.06296
8.69892	0.00798	8.69381	0.05474
8.71423	0.00725	8.70912	0.04623
8.72954	0.00758	8.72442	0.06523
8.74484	0.00698	8.73973	0.06098
8.76015	0.00748	8.75503	0.0553
8.77545	0.00763	8.77034	0.05644
8.79076	0.00773	8.78565	0.05757
8.80607	0.0065	8.80095	0.06239
8.82137	0.00728	8.81626	0.0485
8.83668	0.00846	8.83156	0.06012
8.85198	0.00853	8.84687	0.05559
8.86729	0.00756	8.86218	0.05303
8.8826	0.00703	8.87748	0.05133
8.8979	0.00625	8.89279	0.05729
8.91321	0.00695	8.90809	0.04736
8.92851	0.00746	8.9234	0.03829
8.94382	0.00791	8.93871	0.04169
8.95913	0.00715	8.95401	0.04935
8.97443	0.0064	8.96932	0.05587
8.98974	0.0058	8.98462	0.06211
9.00504	0.00761	8.99993	0.03971
9.02035	0.00643	9.01524	0.04509
9.03566	0.0073	9.03054	0.05729
9.05096	0.00695	9.04585	0.05218
9.06627	0.0066	9.06115	0.0502
9.08157	0.00751	9.07646	0.0485
9.09688	0.0066	9.09177	0.04594
9.11219	0.00738	9.10707	0.05332
9.12749	0.00648	9.12238	0.05247
9.1428	0.00685	9.13768	0.04991
9.1581	0.00761	9.15299	0.03971
9.17341	0.0061	9.1683	0.04538
9.18871	0.0066	9.1836	0.03744
9.20402	0.00625	9.19891	0.02666
9.21933	0.00658	9.21421	0.03602
9.23463	0.0056	9.22952	0.03205
9.24994	0.00668	9.24483	0.03091
9.26524	0.00713	9.26013	0.03772
9.28055	0.00653	9.27544	0.03176
9.29586	0.00675	9.29074	0.04254
9.31116	0.00808	9.30605	0.04736
9.32647	0.00675	9.32135	0.04254
9.34177	0.00688	9.33666	0.0312
9.35708	0.00718	9.35197	0.04906
9.37239	0.0057	9.36727	0.03914
9.38769	0.00565	9.38258	0.02694
9.403	0.00628	9.39788	0.0553
9.4183	0.00597	9.41319	0.02127
9.43361	0.00668	9.4285	0.03006
9.44892	0.006	9.4438	0.03006
9.46422	0.00532	9.45911	0.04991
9.47953	0.00648	9.47441	0.03176
9.49483	0.00597	9.48972	0.04169
9.51014	0.0064	9.50503	0.04027
9.52545	0.0062	9.52033	0.03573
9.54075	0.00645	9.53564	0.04112
9.55606	0.00567	9.55094	0.04112
9.57136	0.0065	9.56625	0.02552
9.58667	0.0055	9.58156	0.04396
9.60198	0.00695	9.59686	0.019
9.61728	0.00648	9.61217	0.02127
9.63259	0.00668	9.62747	0.02638
9.64789	0.00625	9.64278	0.03403
9.6632	0.00587	9.65809	0.038
9.67851	0.00515	9.67339	0.03318
9.69381	0.00592	9.6887	0.0346
9.70912	0.00582	9.704	0.03772
9.72442	0.00545	9.71931	0.03091
9.73973	0.00575	9.73462	0.03971
9.75503	0.00595	9.74992	0.04056
9.77034	0.00535	9.76523	0.0346
9.78565	0.00585	9.78053	0.02808
9.80095	0.00537	9.79584	0.03403
9.81626	0.00555	9.81115	0.03659
9.83156	0.00643	9.82645	0.02155
9.84687	0.0058	9.84176	0.02609
9.86218	0.00585	9.85706	0.02666
9.87748	0.00555	9.87237	0.02099
9.89279	0.00497	9.88767	0.02723
9.90809	0.00565	9.90298	0.03091
9.9234	0.00613	9.91829	0.02326
9.93871	0.00535	9.93359	0.02127
9.95401	0.0057	9.9489	0.02467
9.96932	0.00492	9.9642	0.03715
9.98462	0.0056	9.97951	0.03375
9.99993	0.00495	9.99482	0.03829
10.0152	0.0066	10.0101	0.0173
10.0305	0.0061	10.0254	0.0312
10.0458	0.00635	10.0407	0.02269
10.0612	0.00517	10.056	0.03971
10.0765	0.00517	10.0713	0.04169
10.0918	0.0051	10.0867	0.03857
10.1071	0.0066	10.102	0.03517
10.1224	0.00602	10.1173	0.0156
10.1377	0.00723	10.1326	0.0295
10.153	0.00555	10.1479	0.03091
10.1683	0.0059	10.1632	0.0363
10.1836	0.00479	10.1785	0.02808
10.1989	0.0057	10.1938	0.03687
10.2142	0.00467	10.2091	0.02893
10.2295	0.00577	10.2244	0.01475
10.2448	0.00633	10.2397	0.01106
10.2601	0.00495	10.255	0.01418
10.2754	0.0056	10.2703	0.02212
10.2907	0.00535	10.2856	0.01702
10.306	0.00537	10.3009	0.02779
10.3214	0.00517	10.3162	0.02723
10.3367	0.00565	10.3315	0.01588
10.352	0.00532	10.3469	0.00397
10.3673	0.00545	10.3622	0.00908
10.3826	0.00542	10.3775	0.0173
10.3979	0.00472	10.3928	0.02524
10.4132	0.00602	10.4081	0.02524
10.4285	0.00605	10.4234	0.02155
10.4438	0.00555	10.4387	0.03347
10.4591	0.005	10.454	0.02099
10.4744	0.00535	10.4693	0.0312
10.4897	0.00522	10.4846	0.0224
10.505	0.00585	10.4999	0.01248
10.5203	0.00613	10.5152	0.01758
10.5356	0.00537	10.5305	0.01305
10.5509	0.00482	10.5458	0.0173
10.5662	0.00505	10.5611	0.01475
10.5816	0.00638	10.5764	0.00737
10.5969	0.00582	10.5917	0.00936
10.6122	0.00535	10.6071	0.01787
10.6275	0.00585	10.6224	0.02184
10.6428	0.00562	10.6377	0.01872
10.6581	0.0053	10.653	0.0173
10.6734	0.00527	10.6683	0.02411
10.6887	0.00505	10.6836	0.02382
10.704	0.00515	10.6989	0.01872
10.7193	0.00515	10.7142	0.02524
10.7346	0.00567	10.7295	0.01276
10.7499	0.0058	10.7448	0.00596
10.7652	0.00454	10.7601	0.02524
10.7805	0.00545	10.7754	0.00851
10.7958	0.0052	10.7907	0.02467
10.8111	0.00399	10.806	0.01787
10.8265	0.0054	10.8213	0.02127
10.8418	0.00597	10.8366	0.0207
10.8571	0.00557	10.8519	0.02609
10.8724	0.00492	10.8673	0.02354
10.8877	0.00444	10.8826	0.02723
10.903	0.006	10.8979	0.02609
10.9183	0.00653	10.9132	0.02099
10.9336	0.00515	10.9285	0.01872
10.9489	0.00434	10.9438	0.01446
10.9642	0.00602	10.9591	0.0139
10.9795	0.00512	10.9744	0.00199
10.9948	0.00515	10.9897	0.00312
11.0101	0.00562	11.005	0.01929
11.0254	0.00623	11.0203	0.02694
11.0407	0.00537	11.0356	0.01333
11.056	0.00502	11.0509	0.01078
11.0713	0.00484	11.0662	0.01078
11.0867	0.00515	11.0815	0.02042
11.102	0.00419	11.0968	0.01617
11.1173	0.00447	11.1122	0.01929
11.1326	0.00577	11.1275	0.02042
11.1479	0.00457	11.1428	0.02099
11.1632	0.00472	11.1581	0.01446
11.1785	0.00417	11.1734	0.03006
11.1938	0.00474	11.1887	0.019
11.2091	0.00547	11.204	0.0122
11.2244	0.00595	11.2193	0.00284
11.2397	0.00419	11.2346	0.01418
11.255	0.00595	11.2499	0.01333
11.2703	0.00552	11.2652	0.02694
11.2856	0.00479	11.2805	0.01021
11.3009	0.00424	11.2958	0.01702
11.3162	0.00615	11.3111	0.01361
11.3315	0.00562	11.3264	0.01702
11.3469	0.00464	11.3417	0.00908
11.3622	0.00469	11.357	0.01531
11.3775	0.00567	11.3724	0.03205
11.3928	0.00537	11.3877	0.01276
11.4081	0.00512	11.403	0.02212
11.4234	0.00502	11.4183	0.01702
11.4387	0.006	11.4336	0.01503
11.454	0.0056	11.4489	0.01985
11.4693	0.00577	11.4642	0.01134
11.4846	0.00484	11.4795	0.00539
11.4999	0.00479	11.4948	0.01163
11.5152	0.0054	11.5101	0.01276
11.5305	0.00502	11.5254	0.00113
11.5458	0.0051	11.5407	0.01531
11.5611	0.00394	11.556	0.00567
11.5764	0.00464	11.5713	0.000850822
11.5917	0.00575	11.5866	0.00936
11.6071	0.00505	11.6019	0.00964
11.6224	0.00542	11.6172	0.01588
11.6377	0.00447	11.6326	0.00851
11.653	0.00442	11.6479	0.00454
11.6683	0.0052	11.6632	0.01333
11.6836	0.0057	11.6785	0.00596
11.6989	0.00565	11.6938	0.02666
11.7142	0.00525	11.7091	0.01872
11.7295	0.00429	11.7244	0.00709
11.7448	0.00502	11.7397	0.02836
11.7601	0.00457	11.755	0.01021
11.7754	0.0054	11.7703	0.02354
11.7907	0.00587	11.7856	0.00936
11.806	0.00444	11.8009	0.00936
11.8213	0.00359	11.8162	0.00681
11.8366	0.0053	11.8315	0.01191
11.8519	0.00482	11.8468	0.0034
11.8673	0.0051	11.8621	0.01361
11.8826	0.00522	11.8774	0.00908
11.8979	0.00602	11.8928	0.01191
11.9132	0.00407	11.9081	0.01758
11.9285	0.00555	11.9234	0.00454
11.9438	0.00434	11.9387	0.01475
11.9591	0.00379	11.954	0.01333
11.9744	0.00545	11.9693	0.01106
11.9897	0.00444	11.9846	0.00822
12.005	0.00439	11.9999	0.00936
12.0203	0.00419	12.0152	0.01333
12.0356	0.00552	12.0305	0.01163
12.0509	0.00552	12.0458	0.02099
12.0662	0.00477	12.0611	0.01446
12.0815	0.0055	12.0764	0.0156
12.0968	0.00467	12.0917	0.0122
12.1122	0.00449	12.107	0.01503
12.1275	0.0054	12.1223	0.0122
12.1428	0.0051	12.1376	0.0034
12.1581	0.00439	12.153	0.01191
12.1734	0.00492	12.1683	0.00142
12.1887	0.00474	12.1836	0.01702
12.204	0.00492	12.1989	0.01815
12.2193	0.00537	12.2142	0.02184
12.2346	0.00434	12.2295	0.01106
12.2499	0.00424	12.2448	0.01929
12.2652	0.00447	12.2601	0.02127
12.2805	0.00434	12.2754	0.01191
12.2958	0.0054	12.2907	0.02354
12.3111	0.00595	12.306	0.01588
12.3264	0.00751	12.3213	0.01843
12.3417	0.0057	12.3366	0.01134
12.357	0.0066	12.3519	0.02496
12.3724	0.00728	12.3672	0.01702
12.3877	0.00602	12.3825	0.02638
12.403	0.00688	12.3978	0.02751
12.4183	0.0059	12.4132	0.02184
12.4336	0.00658	12.4285	0.02042
12.4489	0.00585	12.4438	0.02864
12.4642	0.00592	12.4591	0.03063
12.4795	0.00635	12.4744	0.01985
12.4948	0.00615	12.4897	0.03432
12.5101	0.00738	12.505	0.03942
12.5254	0.00741	12.5203	0.04453
12.5407	0.00643	12.5356	0.04765
12.556	0.00997	12.5509	0.05984
12.5713	0.00979	12.5662	0.07998
12.5866	0.00793	12.5815	0.0987
12.6019	0.00979	12.5968	0.11344
12.6172	0.00992	12.6121	0.11401
12.6326	0.01019	12.6274	0.14237
12.6479	0.01383	12.6427	0.12819
12.6632	0.01634	12.6581	0.09359
12.6785	0.0185	12.6734	0.08225
12.6938	0.02593	12.6887	0.05474
12.7091	0.03778	12.704	0.05218
12.7244	0.06326	12.7193	0.03744
12.7397	0.08347	12.7346	0.02921
12.755	0.12208	12.7499	0.02609
12.7703	0.17991	12.7652	0.01475
12.7856	0.18149	12.7805	0.00482
12.8009	0.14269	12.7958	0.00624
12.8162	0.08816	12.8111	0.00964
12.8315	0.04948	12.8264	0.01305
12.8468	0.01853	12.8417	0.02155
12.8621	0.00906	12.857	0.0051
12.8774	0.00753	12.8723	0.02552
12.8928	0.00725	12.8876	0.02439
12.9081	0.00545	12.9029	0.02779
12.9234	0.00565	12.9183	0.01191
12.9387	0.0052	12.9336	0.00908
12.954	0.00437	12.9489	0.00142
12.9693	0.0049	12.9642	0.00964
12.9846	0.00537	12.9795	0.01475
12.9999	0.0061	12.9948	0.03176
13.0152	0.0054	13.0101	0.00936
13.0305	0.00487	13.0254	0.01843
13.0458	0.00424	13.0407	0.01248
13.0611	0.0062	13.056	0.01702
13.0764	0.00607	13.0713	0.03602
13.0917	0.00545	13.0866	0.02269
13.107	0.00412	13.1019	0
13.1223	0.00512	13.1172	0.01446
13.1376	0.00407	13.1325	0.00681
13.153	0.00555	13.1478	0.02212
13.1683	0.00507	13.1631	0.01333
13.1836	0.00557	13.1785	0.01815
13.1989	0.006	13.1938	0.0122
13.2142	0.00595	13.2091	0.01248
13.2295	0.0057	13.2244	0.01617
13.2448	0.00517	13.2397	0.02269
13.2601	0.00472	13.255	0.01957
13.2754	0.00495	13.2703	0.01446
13.2907	0.00512	13.2856	0.0156
13.306	0.00407	13.3009	0.02382
13.3213	0.00502	13.3162	0.01475
13.3366	0.00482	13.3315	0.01361
13.3519	0.00512	13.3468	0.00851
13.3672	0.00555	13.3621	0.01617
13.3825	0.00512	13.3774	0.0207
13.3978	0.00452	13.3927	0.02127
13.4132	0.00404	13.408	0.01163
13.4285	0.00474	13.4233	0.01588
13.4438	0.0051	13.4387	0.00624
13.4591	0.00422	13.454	0.0139
13.4744	0.00555	13.4693	0.02496
13.4897	0.00572	13.4846	0.01617
13.505	0.00495	13.4999	0.01673
13.5203	0.00419	13.5152	0.01049
13.5356	0.0049	13.5305	0.00993
13.5509	0.00495	13.5458	0.01191
13.5662	0.00502	13.5611	0.02127
13.5815	0.00452	13.5764	0.02694
13.5968	0.00424	13.5917	0.02354
13.6121	0.00437	13.607	0.02326
13.6274	0.00296	13.6223	0.00709
13.6427	0.00575	13.6376	0.02496
13.6581	0.00502	13.6529	0.0051
13.6734	0.00404	13.6682	0.000850822
13.6887	0.00447	13.6835	0.02694
13.704	0.00497	13.6989	0.02808
13.7193	0.00447	13.7142	0.03205
13.7346	0.0053	13.7295	0.01418
13.7499	0.00495	13.7448	0.02552
13.7652	0.00442	13.7601	0.01163
13.7805	0.00402	13.7754	0.01361
13.7958	0.00535	13.7907	0.02014
13.8111	0.00402	13.806	0.03091
13.8264	0.00459	13.8213	0.01106
13.8417	0.00444	13.8366	0.0224
13.857	0.00369	13.8519	0.01531
13.8723	0.00444	13.8672	0.0139
13.8876	0.00522	13.8825	0.02326
13.9029	0.00422	13.8978	0.02297
13.9183	0.00384	13.9131	0.02496
13.9336	0.00299	13.9284	0.02212
13.9489	0.00384	13.9437	0.02524
13.9642	0.00542	13.9591	0.02411
13.9795	0.00495	13.9744	0.0051
13.9948	0.00387	13.9897	0.02212
14.0101	0.00377	14.005	0.00964
14.0254	0.00437	14.0203	0.03035
14.0407	0.005	14.0356	0.0156
14.056	0.00412	14.0509	0.02212
14.0713	0.00472	14.0662	0.01248
14.0866	0.00394	14.0815	0.01163
14.1019	0.00467	14.0968	0.02014
14.1172	0.00414	14.1121	0.02297
14.1325	0.00522	14.1274	0.00681
14.1478	0.00432	14.1427	0.02042
14.1631	0.00414	14.158	0.01588
14.1785	0.00397	14.1733	0.0173
14.1938	0.00515	14.1886	0.01872
14.2091	0.0065	14.204	0.02496
14.2244	0.00507	14.2193	0.00936
14.2397	0.00482	14.2346	0.01475
14.255	0.00479	14.2499	0.01985
14.2703	0.00457	14.2652	0.03148
14.2856	0.00404	14.2805	0.02666
14.3009	0.00434	14.2958	0.03006
14.3162	0.00497	14.3111	0.02921
14.3315	0.00419	14.3264	0.01333
14.3468	0.00437	14.3417	0.02099
14.3621	0.00384	14.357	0.02099
14.3774	0.00354	14.3723	0.01758
14.3927	0.00552	14.3876	0.02099
14.408	0.00497	14.4029	0.02694
14.4233	0.00361	14.4182	0.01843
14.4387	0.00419	14.4335	0.01957
14.454	0.00412	14.4488	0.0207
14.4693	0.00404	14.4642	0.0207
14.4846	0.00304	14.4795	0.01815
14.4999	0.00399	14.4948	0.02893
14.5152	0.00502	14.5101	0.01503
14.5305	0.00361	14.5254	0.02127
14.5458	0.00349	14.5407	0.02552
14.5611	0.00457	14.556	0.02808
14.5764	0.00474	14.5713	0.00624
14.5917	0.00339	14.5866	0.01531
14.607	0.00339	14.6019	0.03006
14.6223	0.00304	14.6172	0.01531
14.6376	0.00321	14.6325	0.019
14.6529	0.00274	14.6478	0.0224
14.6682	0.00407	14.6631	0.03715
14.6835	0.00364	14.6784	0.01872
14.6989	0.00394	14.6937	0.01872
14.7142	0.00402	14.709	0.01531
14.7295	0.00417	14.7244	0.02155
14.7448	0.00472	14.7397	0.01078
14.7601	0.00469	14.755	0.03035
14.7754	0.00354	14.7703	0.01418
14.7907	0.00482	14.7856	0.02609
14.806	0.00387	14.8009	0.02808
14.8213	0.00331	14.8162	0.01957
14.8366	0.00472	14.8315	0.02382
14.8519	0.00404	14.8468	0.03432
14.8672	0.00306	14.8621	0.0139
14.8825	0.00314	14.8774	0.03885
14.8978	0.00392	14.8927	0.02439
14.9131	0.00369	14.908	0.03403
14.9284	0.00422	14.9233	0.03602
14.9437	0.00417	14.9386	0.02978
14.9591	0.00361	14.9539	0.04112
14.9744	0.00402	14.9692	0.03176
14.9897	0.00339	14.9846	0.03375
15.005	0.00346	14.9999	0.02638
15.0203	0.00417	15.0152	0.0312
15.0356	0.00266	15.0305	0.03091
15.0509	0.00487	15.0458	0.04141
15.0662	0.00429	15.0611	0.04282
15.0815	0.00635	15.0764	0.05672
15.0968	0.0069	15.0917	0.05757
15.1121	0.00695	15.107	0.06324
15.1274	0.00851	15.1223	0.07487
15.1427	0.00864	15.1376	0.07913
15.158	0.0073	15.1529	0.09671
15.1733	0.00781	15.1682	0.11798
15.1886	0.00705	15.1835	0.14039
15.204	0.00788	15.1988	0.1418
15.2193	0.00793	15.2141	0.16194
15.2346	0.00816	15.2294	0.22036
15.2499	0.007	15.2448	0.25468
15.2652	0.00683	15.2601	0.30006
15.2805	0.00961	15.2754	0.31707
15.2958	0.01599	15.2907	0.29637
15.3111	0.0187	15.306	0.23936
15.3264	0.0237	15.3213	0.21412
15.3417	0.03027	15.3366	0.17811
15.357	0.03324	15.3519	0.12564
15.3723	0.0477	15.3672	0.09813
15.3876	0.05495	15.3825	0.0692
15.4029	0.04521	15.3978	0.04509
15.4182	0.03336	15.4131	0.038
15.4335	0.02651	15.4284	0.0346
15.4488	0.01516	15.4437	0.02269
15.4642	0.00843	15.459	0.02524
15.4795	0.00542	15.4743	0.02694
15.4948	0.00459	15.4897	0.02042
15.5101	0.00412	15.505	0.02666
15.5254	0.00387	15.5203	0.02893
15.5407	0.00311	15.5356	0.02808
15.556	0.00334	15.5509	0.02836
15.5713	0.00394	15.5662	0.02297
15.5866	0.00404	15.5815	0.04056
15.6019	0.00387	15.5968	0.01872
15.6172	0.00361	15.6121	0.02127
15.6325	0.00439	15.6274	0.03914
15.6478	0.00326	15.6427	0.02638
15.6631	0.00392	15.658	0.02921
15.6784	0.00233	15.6733	0.01702
15.6937	0.00397	15.6886	0.02666
15.709	0.00414	15.7039	0.03176
15.7244	0.00238	15.7192	0.02042
15.7397	0.00236	15.7345	0.03914
15.755	0.00286	15.7499	0.02609
15.7703	0.00266	15.7652	0.02524
15.7856	0.00304	15.7805	0.01957
15.8009	0.00372	15.7958	0.02694
15.8162	0.00329	15.8111	0.03517
15.8315	0.00447	15.8264	0.03261
15.8468	0.00429	15.8417	0.03829
15.8621	0.00354	15.857	0.01305
15.8774	0.00251	15.8723	0.02581
15.8927	0.00241	15.8876	0.02184
15.908	0.00359	15.9029	0.02666
15.9233	0.00354	15.9182	0.01702
15.9386	0.00331	15.9335	0.02155
15.9539	0.00311	15.9488	0.02808
15.9692	0.00399	15.9641	0.03545
15.9846	0.00223	15.9794	0.02496
15.9999	0.00304	15.9947	0.02297
16.0152	0.00269	16.0101	0.02354
16.0305	0.00241	16.0254	0.02609
16.0458	0.00409	16.0407	0.02921
16.0611	0.00291	16.056	0.02212
16.0764	0.00176	16.0713	0.02524
16.0917	0.00271	16.0866	0.01843
16.107	0.00246	16.1019	0.03091
16.1223	0.00286	16.1172	0.02779
16.1376	0.00339	16.1325	0.02354
16.1529	0.00407	16.1478	0.01475
16.1682	0.00314	16.1631	0.02666
16.1835	0.00221	16.1784	0.02978
16.1988	0.00311	16.1937	0.02723
16.2141	0.00361	16.209	0.02184
16.2294	0.00243	16.2243	0.02439
16.2448	0.00324	16.2396	0.0156
16.2601	0.00211	16.2549	0.01078
16.2754	0.00291	16.2703	0.02184
16.2907	0.00269	16.2856	0.03545
16.306	0.00296	16.3009	0.02921
16.3213	0.00314	16.3162	0.00794
16.3366	0.00341	16.3315	0.0207
16.3519	0.00351	16.3468	0.02326
16.3672	0.00254	16.3621	0.01929
16.3825	0.00412	16.3774	0.0329
16.3978	0.00251	16.3927	0.01985
16.4131	0.00359	16.408	0.0312
16.4284	0.00274	16.4233	0.02779
16.4437	0.00183	16.4386	0.01503
16.459	0.00256	16.4539	0.02496
16.4743	0.00274	16.4692	0.02836
16.4897	0.00291	16.4845	0.03091
16.505	0.00309	16.4998	0.0312
16.5203	0.00236	16.5151	0.01929
16.5356	0.00402	16.5305	0.02439
16.5509	0.00231	16.5458	0.02723
16.5662	0.00444	16.5611	0.03035
16.5815	0.00334	16.5764	0.02751
16.5968	0.00419	16.5917	0.02099
16.6121	0.00346	16.607	0.02212
16.6274	0.00414	16.6223	0.03233
16.6427	0.00387	16.6376	0.02014
16.658	0.00304	16.6529	0.02581
16.6733	0.00249	16.6682	0.03006
16.6886	0.00241	16.6835	0.02524
16.7039	0.00181	16.6988	0.02779
16.7192	0.00221	16.7141	0.03347
16.7345	0.00166	16.7294	0.01645
16.7499	0.00223	16.7447	0.01843
16.7652	0.00331	16.76	0.01929
16.7805	0.00259	16.7753	0.00936
16.7958	0.00299	16.7907	0.02042
16.8111	0.00264	16.806	0.03091
16.8264	0.00231	16.8213	0.02581
16.8417	0.00299	16.8366	0.02467
16.857	0.00201	16.8519	0.02638
16.8723	0.00261	16.8672	0.01049
16.8876	0.00241	16.8825	0.02864
16.9029	0.00193	16.8978	0.02439
16.9182	0.00206	16.9131	0.02042
16.9335	0.00173	16.9284	0.02723
16.9488	0.00196	16.9437	0.01872
16.9641	0.00311	16.959	0.0224
16.9794	0.00191	16.9743	0.02581
16.9947	0.00188	16.9896	0.0295
17.0101	0.00259	17.0049	0.01843
17.0254	0.00344	17.0202	0.01957
17.0407	0.00238	17.0356	0.02212
17.056	0.00216	17.0509	0.0173
17.0713	0.00256	17.0662	0.02694
17.0866	0.00228	17.0815	0.02297
17.1019	0.00141	17.0968	0.01929
17.1172	0.00178	17.1121	0.02921
17.1325	0.00216	17.1274	0.01957
17.1478	0.00319	17.1427	0.02609
17.1631	0.00171	17.158	0.0312
17.1784	0.00105	17.1733	0.00822
17.1937	0.00158	17.1886	0.02184
17.209	0.00236	17.2039	0.01361
17.2243	0.00171	17.2192	0.00879
17.2396	0.00233	17.2345	0.01843
17.2549	0.00191	17.2498	0.01333
17.2703	0.00201	17.2651	0.01758
17.2856	0.000326338	17.2804	0.01872
17.3009	0.00238	17.2958	0.01276
17.3162	0.00201	17.3111	0.00936
17.3315	0.00131	17.3264	0.01446
17.3468	0.00236	17.3417	0.02014
17.3621	0.00241	17.357	0.03035
17.3774	0.00246	17.3723	0.01843
17.3927	0.00246	17.3876	0.02666
17.408	0.00304	17.4029	0.02155
17.4233	0.00231	17.4182	0.02609
17.4386	0.00279	17.4335	0.01617
17.4539	0.00161	17.4488	0.01418
17.4692	0.00153	17.4641	0.03488
17.4845	0.00216	17.4794	0.02723
17.4998	0.00216	17.4947	0.03403
17.5151	0.00183	17.51	0.02297
17.5305	0.00223	17.5253	0.02978
17.5458	0.00274	17.5406	0.0346
17.5611	0.00223	17.556	0.03659
17.5764	0.00254	17.5713	0.03971
17.5917	0.00507	17.5866	0.04311
17.607	0.00422	17.6019	0.04141
17.6223	0.00392	17.6172	0.04424
17.6376	0.00377	17.6325	0.04254
17.6529	0.00324	17.6478	0.05956
17.6682	0.00402	17.6631	0.07714
17.6835	0.00502	17.6784	0.08423
17.6988	0.00522	17.6937	0.08934
17.7141	0.00266	17.709	0.10295
17.7294	0.00429	17.7243	0.1333
17.7447	0.00462	17.7396	0.15598
17.76	0.00442	17.7549	0.15513
17.7753	0.00389	17.7702	0.154
17.7907	0.0058	17.7855	0.14067
17.806	0.00816	17.8008	0.11231
17.8213	0.00761	17.8162	0.09132
17.8366	0.01195	17.8315	0.0726
17.8519	0.01388	17.8468	0.06466
17.8672	0.01619	17.8621	0.0553
17.8825	0.0171	17.8774	0.04084
17.8978	0.01453	17.8927	0.03687
17.9131	0.01097	17.908	0.02212
17.9284	0.00884	17.9233	0.02609
17.9437	0.00477	17.9386	0.02921
17.959	0.00427	17.9539	0.02212
17.9743	0.00226	17.9692	0.01106
17.9896	0.00181	17.9845	0.01673
18.0049	0.00181	17.9998	0.01843
18.0202	0.00176	18.0151	0.00879
18.0356	0.00163	18.0304	0.01163
18.0509	0.00231	18.0457	0.0312
18.0662	0.000376544	18.061	0.00964
18.0815	0.00141	18.0764	0.02467
18.0968	0.000903705	18.0917	0.02808
18.1121	0.00171	18.107	0.02269
18.1274	0.00196	18.1223	0.02496
18.1427	0.00166	18.1376	0.02382
18.158	0.00208	18.1529	0.01843
18.1733	0.00186	18.1682	0.01531
18.1886	0.00143	18.1835	0.02297
18.2039	0.00188	18.1988	0.01361
18.2192	0.00143	18.2141	0.02184
18.2345	0.00123	18.2294	0.02609
18.2498	0.00191	18.2447	0.02439
18.2651	0.00141	18.26	0.01702
18.2804	0.000276132	18.2753	0.01985
18.2958	0.000803294	18.2906	0.02893
18.3111	0.00178	18.3059	0.01248
18.3264	0.00181	18.3212	0.02326
18.3417	0.00158	18.3366	0.01248
18.357	0.00213	18.3519	0.02666
18.3723	0.00186	18.3672	0.02042
18.3876	0.00196	18.3825	0.02127
18.4029	0.000828396	18.3978	0.02184
18.4182	0.000727985	18.4131	0.0173
18.4335	0.000979014	18.4284	0.02212
18.4488	0.00176	18.4437	0.01503
18.4641	0.00193	18.459	0.01957
18.4794	0.0011	18.4743	0.02212
18.4947	0.00208	18.4896	0.01446
18.51	0.00113	18.5049	0.01957
18.5253	0.00231	18.5202	0.03517
18.5406	0.00246	18.5355	0.0207
18.556	0.00196	18.5508	0.00936
18.5713	0.00254	18.5661	0.02439
18.5866	0.00208	18.5815	0.02184
18.6019	0.00186	18.5968	0.01248
18.6172	0.00291	18.6121	0.01843
18.6325	0.00243	18.6274	0.0173
18.6478	0.00113	18.6427	0.01446
18.6631	0.00141	18.658	0.01361
18.6784	0.00316	18.6733	0.02184
18.6937	0.00221	18.6886	0.02581
18.709	0.00198	18.7039	0.01276
18.7243	0.00171	18.7192	0.02439
18.7396	0.00181	18.7345	0.02326
18.7549	0.00201	18.7498	0.02609
18.7702	0.00233	18.7651	0.01078
18.7855	0.00193	18.7804	0.00596
18.8008	0.00218	18.7957	0.01957
18.8162	0.00249	18.811	0.02808
18.8315	0.00173	18.8263	0.02184
18.8468	0.00173	18.8417	0.02439
18.8621	0.00271	18.857	0.02524
18.8774	0.00236	18.8723	0.01078
18.8927	0.00161	18.8876	0.02382
18.908	0.00241	18.9029	0.02609
18.9233	0.00241	18.9182	0.00964
18.9386	0.00324	18.9335	0.03715
18.9539	0.00444	18.9488	0.03687
18.9692	0.00364	18.9641	0.04651
18.9845	0.00414	18.9794	0.06183
18.9998	0.00653	18.9947	0.05559
19.0151	0.01117	19.01	0.05247
19.0304	0.01511	19.0253	0.05474
19.0457	0.01406	19.0406	0.07941
19.061	0.013	19.0559	0.08792
19.0764	0.011	19.0712	0.1177
19.0917	0.01089	19.0865	0.10607
19.107	0.00964	19.1019	0.11401
19.1223	0.00936	19.1172	0.09246
19.1376	0.0119	19.1325	0.09189
19.1529	0.01489	19.1478	0.08338
19.1682	0.02222	19.1631	0.06154
19.1835	0.03788	19.1784	0.05814
19.1988	0.0555	19.1937	0.03715
19.2141	0.09225	19.209	0.02269
19.2294	0.14856	19.2243	0.02694
19.2447	0.16302	19.2396	0.02155
19.26	0.12961	19.2549	0.01248
19.2753	0.09742	19.2702	0.02581
19.2906	0.07922	19.2855	0.03432
19.3059	0.05618	19.3008	0.02184
19.3212	0.024	19.3161	0.01702
19.3366	0.0073	19.3314	0.0122
19.3519	0.00444	19.3467	0.01702
19.3672	0.00384	19.3621	0.01305
19.3825	0.00299	19.3774	0.02212
19.3978	0.00296	19.3927	0.01446
19.4131	0.00233	19.408	0.0139
19.4284	0.00269	19.4233	0.02014
19.4437	0.00226	19.4386	0.02836
19.459	0.00246	19.4539	0.0224
19.4743	0.00254	19.4692	0.02042
19.4896	0.00126	19.4845	0.00567
19.5049	0.00309	19.4998	0.019
19.5202	0.00243	19.5151	0.02354
19.5355	0.00314	19.5304	0.01787
19.5508	0.00221	19.5457	0.02411
19.5661	0.00321	19.561	0.0173
19.5815	0.00304	19.5763	0.02184
19.5968	0.00301	19.5916	0.01191
19.6121	0.00249	19.6069	0.02808
19.6274	0.00334	19.6223	0.02326
19.6427	0.00198	19.6376	0.0173
19.658	0.00203	19.6529	0.01843
19.6733	0.00191	19.6682	0.03063
19.6886	0.00171	19.6835	0.02496
19.7039	0.00173	19.6988	0.02269
19.7192	0.00188	19.7141	0.01985
19.7345	0.00206	19.7294	0.02411
19.7498	0.000928808	19.7447	0.01106
19.7651	0.00201	19.76	0.02297
19.7804	0.00356	19.7753	0.02666
19.7957	0.00274	19.7906	0.00879
19.811	0.00319	19.8059	0.01985
19.8263	0.00193	19.8212	0.02467
19.8417	0.00223	19.8365	0.01929
19.857	0.00369	19.8518	0.0122
19.8723	0.00354	19.8672	0.0207
19.8876	0.00286	19.8825	0.02155
19.9029	0.00153	19.8978	0.02382
19.9182	0.00108	19.9131	0.01361
19.9335	0.0012	19.9284	0.02155
19.9488	0.00156	19.9437	0.0139
19.9641	0.000627573	19.959	0.02354
19.9794	0.000652676	19.9743	0.0173
19.9947	0.00183	19.9896	0.02326
20.01	0.00171	20.0049	0.01673
20.0253	0.00188	20.0202	0.02127
20.0406	0.00324	20.0355	0.0224
20.0559	0.00186	20.0508	0.02269
20.0712	0.00213	20.0661	0.02014
20.0865	0.00246	20.0814	0.01815
20.1019	0.00241	20.0967	0.01248
20.1172	0.000727985	20.112	0.01418
20.1325	0.000652676	20.1274	0.01617
20.1478	0.00211	20.1427	0.00851
20.1631	0.00171	20.158	0.01475
20.1784	0.000979014	20.1733	0.01758
20.1937	0.00198	20.1886	0.02864
20.209	0.00211	20.2039	0.01702
20.2243	0.00181	20.2192	0.02099
20.2396	0.00171	20.2345	0.01872
20.2549	0.00136	20.2498	0.01787
20.2702	0.00136	20.2651	0.01305
20.2855	0.00176	20.2804	0.01106
20.3008	0.00178	20.2957	0.01475
20.3161	0.00136	20.311	0.01475
20.3314	0.00143	20.3263	0.02354
20.3467	0.00186	20.3416	0.01843
20.3621	0	20.3569	0.02836
20.3774	0.00123	20.3722	0.02581
20.3927	0.00243	20.3876	0.02524
20.408	0.00191	20.4029	0.02638
20.4233	0.00153	20.4182	0.02467
20.4386	0.00191	20.4335	0.02609
20.4539	0.00223	20.4488	0.019
20.4692	0.00191	20.4641	0.02467
20.4845	0.00201	20.4794	0.02269
20.4998	0.00168	20.4947	0.02269
20.5151	0.00131	20.51	0.02581
20.5304	0.000677779	20.5253	0.01163
20.5457	0.000778191	20.5406	0.00454
20.561	0.00126	20.5559	0.01191
20.5763	0.00261	20.5712	0.01021
20.5916	0.00206	20.5865	0.0139
20.6069	0.00166	20.6018	0.01957
20.6223	0.00156	20.6171	0.01985
20.6376	0.00188	20.6324	0.01361
20.6529	0.00231	20.6478	0.01929
20.6682	0.00211	20.6631	0.02212
20.6835	0.0011	20.6784	0.00879
20.6988	0.00171	20.6937	0.01673
20.7141	0.00181	20.709	0.0122
20.7294	0.00126	20.7243	0.02723
20.7447	0.00131	20.7396	0.0173
20.76	0.00203	20.7549	0.01872
20.7753	0.00158	20.7702	0.02496
20.7906	0.00143	20.7855	0.01985
20.8059	0.000351441	20.8008	0.02212
20.8212	0.00173	20.8161	0.01985
20.8365	0.00201	20.8314	0.01787
20.8518	0.00153	20.8467	0.02326
20.8672	0.00146	20.862	0.02297
20.8825	0.00201	20.8773	0.02751
20.8978	0.00216	20.8926	0.02864
20.9131	0.00201	20.908	0.02581
20.9284	0.00158	20.9233	0.02014
20.9437	0.00168	20.9386	0.02382
20.959	0.00326	20.9539	0.04509
20.9743	0.00221	20.9692	0.04169
20.9896	0.00213	20.9845	0.04226
21.0049	0.00256	20.9998	0.05048
21.0202	0.00377	21.0151	0.05474
21.0355	0.00356	21.0304	0.04765
21.0508	0.00213	21.0457	0.05332
21.0661	0.00321	21.061	0.05332
21.0814	0.00306	21.0763	0.08508
21.0967	0.00208	21.0916	0.10125
21.112	0.00356	21.1069	0.08366
21.1274	0.00319	21.1222	0.08338
21.1427	0.00736	21.1375	0.08395
21.158	0.00778	21.1528	0.07402
21.1733	0.00685	21.1682	0.07147
21.1886	0.00992	21.1835	0.05275
21.2039	0.01225	21.1988	0.05842
21.2192	0.00859	21.2141	0.03971
21.2345	0.0067	21.2294	0.03715
21.2498	0.00853	21.2447	0.03148
21.2651	0.00768	21.26	0.03885
21.2804	0.00467	21.2753	0.04821
21.2957	0.00542	21.2906	0.03659
21.311	0.00585	21.3059	0.04878
21.3263	0.00638	21.3212	0.06041
21.3416	0.00507	21.3365	0.05644
21.3569	0.00454	21.3518	0.05757
21.3722	0.005	21.3671	0.05757
21.3876	0.00525	21.3824	0.06721
21.4029	0.00432	21.3977	0.07005
21.4182	0.00249	21.4131	0.09926
21.4335	0.00369	21.4284	0.09217
21.4488	0.00417	21.4437	0.09047
21.4641	0.00321	21.459	0.07828
21.4794	0.00537	21.4743	0.0553
21.4947	0.0057	21.4896	0.06154
21.51	0.00605	21.5049	0.06665
21.5253	0.00959	21.5202	0.0485
21.5406	0.011	21.5355	0.0329
21.5559	0.00748	21.5508	0.0363
21.5712	0.00597	21.5661	0.04141
21.5865	0.00605	21.5814	0.02694
21.6018	0.0053	21.5967	0.03347
21.6171	0.00389	21.612	0.01929
21.6324	0.00226	21.6273	0.01758
21.6478	0.00223	21.6426	0.02552
21.6631	0.00103	21.6579	0.02893
21.6784	0.00158	21.6733	0.02666
21.6937	0.00118	21.6886	0.02723
21.709	0.00118	21.7039	0.02524
21.7243	0.00228	21.7192	0.03318
21.7396	0.00198	21.7345	0.02552
21.7549	0.00266	21.7498	0.02779
21.7702	0.00409	21.7651	0.02836
21.7855	0.00264	21.7804	0.02751
21.8008	0.00261	21.7957	0.02864
21.8161	0.00276	21.811	0.03205
21.8314	0.00211	21.8263	0.03659
21.8467	0.00382	21.8416	0.04991
21.862	0.00243	21.8569	0.02978
21.8773	0.00264	21.8722	0.01957
21.8926	0.00306	21.8875	0.03829
21.908	0.00251	21.9028	0.03971
21.9233	0.00254	21.9181	0.0224
21.9386	0.00364	21.9335	0.05077
21.9539	0.00414	21.9488	0.04197
21.9692	0.00454	21.9641	0.03233
21.9845	0.00414	21.9794	0.0312
21.9998	0.00434	21.9947	0.03942
22.0151	0.005	22.01	0.03744
22.0304	0.00437	22.0253	0.03261
22.0457	0.00477	22.0406	0.0346
22.061	0.00497	22.0559	0.02411
22.0763	0.00289	22.0712	0.03261
22.0916	0.00407	22.0865	0.05502
22.1069	0.00344	22.1018	0.03659
22.1222	0.00246	22.1171	0.0312
22.1375	0.00324	22.1324	0.02808
22.1528	0.00369	22.1477	0.02694
22.1682	0.00351	22.163	0.02326
22.1835	0.00306	22.1783	0.02467
22.1988	0.00349	22.1937	0.03063
22.2141	0.00341	22.209	0.03063
22.2294	0.00136	22.2243	0.02099
22.2447	0.00218	22.2396	0.0295
22.26	0.00201	22.2549	0.02723
22.2753	0.00256	22.2702	0.02666
22.2906	0.00141	22.2855	0.02042
22.3059	0.00151	22.3008	0.03942
22.3212	0.00138	22.3161	0.03432
22.3365	0.00221	22.3314	0.01531
22.3518	0.00173	22.3467	0.04084
22.3671	0.00221	22.362	0.02836
22.3824	0.00203	22.3773	0.02893
22.3977	0.00236	22.3926	0.04538
22.4131	0.00238	22.4079	0.0312
22.4284	0.00251	22.4232	0.02779
22.4437	0.00198	22.4385	0.03318
22.459	0.00306	22.4539	0.03517
22.4743	0.00407	22.4692	0.02779
22.4896	0.00517	22.4845	0.04453
22.5049	0.00414	22.4998	0.02354
22.5202	0.00364	22.5151	0.03063
22.5355	0.00329	22.5304	0.0173
22.5508	0.00344	22.5457	0.02382
22.5661	0.00198	22.561	0.01645
22.5814	0.00276	22.5763	0.0224
22.5967	0.00126	22.5916	0.03148
22.612	0.000979014	22.6069	0.02666
22.6273	0.00146	22.6222	0.02184
22.6426	0.00186	22.6375	0.02666
22.6579	0.00176	22.6528	0.02723
22.6733	0.00206	22.6681	0.02326
22.6886	0.00168	22.6834	0.02893
22.7039	0.00183	22.6987	0.02155
22.7192	0.00166	22.7141	0.02609
22.7345	0.00213	22.7294	0.02609
22.7498	0.00213	22.7447	0.02467
22.7651	0.00168	22.76	0.0173
22.7804	0.00211	22.7753	0.01843
22.7957	0.00148	22.7906	0.02014
22.811	0.00178	22.8059	0.02836
22.8263	0.00166	22.8212	0.02666
22.8416	0.00221	22.8365	0.01418
22.8569	0.00389	22.8518	0.03432
22.8722	0.00218	22.8671	0.01106
22.8875	0.00228	22.8824	0.02269
22.9028	0.00387	22.8977	0.02864
22.9181	0.00181	22.913	0.01787
22.9335	0.00141	22.9283	0.01929
22.9488	0.00163	22.9436	0.0207
22.9641	0.00203	22.959	0.02155
22.9794	0.00148	22.9743	0.02864
22.9947	0.00233	22.9896	0.02496
23.01	0.00176	23.0049	0.01673
23.0253	0.00131	23.0202	0.02127
23.0406	0.00228	23.0355	0.02779
23.0559	0.00206	23.0508	0.01617
23.0712	0.00191	23.0661	0.02184
23.0865	0.00203	23.0814	0.0329
23.1018	0.00141	23.0967	0.0207
23.1171	0.0012	23.112	0.02609
23.1324	0.00151	23.1273	0.02354
23.1477	0.00141	23.1426	0.02524
23.163	0.00153	23.1579	0.0329
23.1783	0.00254	23.1732	0.01843
23.1937	0.00176	23.1885	0.02099
23.209	0.00181	23.2038	0.02864
23.2243	0.00246	23.2192	0.03347
23.2396	0.00226	23.2345	0.02864
23.2549	0.00168	23.2498	0.0156
23.2702	0.00223	23.2651	0.019
23.2855	0.00294	23.2804	0.02836
23.3008	0.00156	23.2957	0.03857
23.3161	0.00238	23.311	0.03176
23.3314	0.00261	23.3263	0.02354
23.3467	0.00259	23.3416	0.02552
23.362	0.00176	23.3569	0.0224
23.3773	0.00158	23.3722	0.02552
23.3926	0.00156	23.3875	0.03261
23.4079	0.00198	23.4028	0.01531
23.4232	0.00113	23.4181	0.02694
23.4385	0.00188	23.4334	0.04282
23.4539	0.00301	23.4487	0.03318
23.4692	0.00136	23.464	0.03176
23.4845	0.00158	23.4794	0.03261
23.4998	0.00259	23.4947	0.03176
23.5151	0.00136	23.51	0.0312
23.5304	0.00133	23.5253	0.02666
23.5457	0.00256	23.5406	0.02893
23.561	0.00281	23.5559	0.02808
23.5763	0.00181	23.5712	0.02723
23.5916	0.00264	23.5865	0.02269
23.6069	0.00176	23.6018	0.02694
23.6222	0.00211	23.6171	0.04084
23.6375	0.00148	23.6324	0.03148
23.6528	0.00136	23.6477	0.04453
23.6681	0.00254	23.663	0.0224
23.6834	0.00148	23.6783	0.02779
23.6987	0.00123	23.6936	0.01985
23.7141	0.00228	23.7089	0.03148
23.7294	0.00296	23.7242	0.03517
23.7447	0.00108	23.7396	0.03857
23.76	0.00346	23.7549	0.02723
23.7753	0.00138	23.7702	0.03914
23.7906	0.00281	23.7855	0.03488
23.8059	0.00221	23.8008	0.03885
23.8212	0.00259	23.8161	0.03942
23.8365	0.00223	23.8314	0.04736
23.8518	0.00231	23.8467	0.04594
23.8671	0.00238	23.862	0.04084
23.8824	0.00329	23.8773	0.03914
23.8977	0.00208	23.8926	0.04141
23.913	0.00324	23.9079	0.05077
23.9283	0.00238	23.9232	0.04424
23.9436	0.00256	23.9385	0.05615
23.959	0.00336	23.9538	0.05445
23.9743	0.00339	23.9691	0.0485
23.9896	0.00349	23.9844	0.05502
24.0049	0.00359	23.9998	0.03659
24.0202	0.00319	24.0151	0.04112
24.0355	0.00404	24.0304	0.04906
24.0508	0.00356	24.0457	0.04112
24.0661	0.00417	24.061	0.0658
24.0814	0.00306	24.0763	0.04623
24.0967	0.00449	24.0916	0.0519
24.112	0.00336	24.1069	0.03233
24.1273	0.00291	24.1222	0.04141
24.1426	0.00243	24.1375	0.04821
24.1579	0.00196	24.1528	0.05275
24.1732	0.00269	24.1681	0.06069
24.1885	0.00261	24.1834	0.05417
24.2038	0.00281	24.1987	0.05559
24.2192	0.00399	24.214	0.06126
24.2345	0.00467	24.2293	0.04991
24.2498	0.00482	24.2447	0.05389
24.2651	0.00587	24.26	0.04368
24.2804	0.00512	24.2753	0.03885
24.2957	0.00515	24.2906	0.03942
24.311	0.00382	24.3059	0.03971
24.3263	0.00382	24.3212	0.03772
24.3416	0.00409	24.3365	0.03347
24.3569	0.00259	24.3518	0.04878
24.3722	0.00271	24.3671	0.05077
24.3875	0.00274	24.3824	0.03375
24.4028	0.00218	24.3977	0.04027
24.4181	0.00331	24.413	0.03573
24.4334	0.00241	24.4283	0.04765
24.4487	0.00236	24.4436	0.05445
24.464	0.00344	24.4589	0.03602
24.4794	0.00424	24.4742	0.05218
24.4947	0.00507	24.4895	0.05303
24.51	0.00427	24.5049	0.05615
24.5253	0.00522	24.5202	0.05332
24.5406	0.00404	24.5355	0.0709
24.5559	0.00296	24.5508	0.06041
24.5712	0.00397	24.5661	0.07289
24.5865	0.00286	24.5814	0.05871
24.6018	0.00304	24.5967	0.08054
24.6171	0.00399	24.612	0.07345
24.6324	0.00384	24.6273	0.07941
24.6477	0.00424	24.6426	0.06268
24.663	0.0055	24.6579	0.07147
24.6783	0.00628	24.6732	0.04963
24.6936	0.00781	24.6885	0.06721
24.7089	0.00793	24.7038	0.07629
24.7242	0.0062	24.7191	0.05871
24.7396	0.00618	24.7344	0.05842
24.7549	0.006	24.7497	0.05105
24.7702	0.00703	24.7651	0.06239
24.7855	0.00525	24.7804	0.05474
24.8008	0.00429	24.7957	0.05417
24.8161	0.0051	24.811	0.05701
24.8314	0.00615	24.8263	0.05842
24.8467	0.00683	24.8416	0.06154
24.862	0.00758	24.8569	0.06098
24.8773	0.00713	24.8722	0.04481
24.8926	0.00693	24.8875	0.06239
24.9079	0.00577	24.9028	0.06381
24.9232	0.00698	24.9181	0.05218
24.9385	0.00555	24.9334	0.04481
24.9538	0.00484	24.9487	0.0553
24.9691	0.00502	24.964	0.07686
24.9844	0.00364	24.9793	0.06126
24.9998	0.00462	24.9946	0.05644
25.0151	0.00527	25.0099	0.04793
25.0304	0.00359	25.0253	0.0658
25.0457	0.00407	25.0406	0.05871
25.061	0.00394	25.0559	0.05077
25.0763	0.00459	25.0712	0.0519
25.0916	0.00595	25.0865	0.06608
25.1069	0.00675	25.1018	0.04963
25.1222	0.00607	25.1171	0.05389
25.1375	0.00537	25.1324	0.05218
25.1528	0.00628	25.1477	0.06268
25.1681	0.0057	25.163	0.04453
25.1834	0.0056	25.1783	0.04254
25.1987	0.00613	25.1936	0.03375
25.214	0.00479	25.2089	0.04424
25.2293	0.0061	25.2242	0.04623
25.2447	0.00464	25.2395	0.03885
25.26	0.00502	25.2548	0.05105
25.2753	0.0051	25.2701	0.06523
25.2906	0.00434	25.2855	0.05218
25.3059	0.00505	25.3008	0.05899
25.3212	0.0051	25.3161	0.05644
25.3365	0.00452	25.3314	0.07317
25.3518	0.0056	25.3467	0.05502
25.3671	0.00585	25.362	0.07119
25.3824	0.00502	25.3773	0.05899
25.3977	0.00585	25.3926	0.07714
25.413	0.0051	25.4079	0.07402
25.4283	0.0055	25.4232	0.07459
25.4436	0.00738	25.4385	0.09501
25.4589	0.00693	25.4538	0.09756
25.4742	0.00896	25.4691	0.08962
25.4895	0.01102	25.4844	0.10522
25.5049	0.01489	25.4997	0.13556
25.5202	0.02139	25.515	0.14436
25.5355	0.03873	25.5303	0.15769
25.5508	0.05277	25.5457	0.17243
25.5661	0.04877	25.561	0.19172
25.5814	0.03954	25.5763	0.21441
25.5967	0.03735	25.5916	0.2388
25.612	0.04212	25.6069	0.29921
25.6273	0.03898	25.6222	0.289
25.6426	0.03464	25.6375	0.27141
25.6579	0.03027	25.6528	0.23483
25.6732	0.03386	25.6681	0.22348
25.6885	0.04488	25.6834	0.20987
25.7038	0.06916	25.6987	0.18179
25.7191	0.11301	25.714	0.15712
25.7344	0.16942	25.7293	0.1211
25.7497	0.27927	25.7446	0.10607
25.7651	0.35413	25.7599	0.10267
25.7804	0.29877	25.7752	0.09841
25.7957	0.20148	25.7906	0.09359
25.811	0.15589	25.8059	0.07884
25.8263	0.17841	25.8212	0.08338
25.8416	0.14768	25.8365	0.08849
25.8569	0.09306	25.8518	0.0882
25.8722	0.03665	25.8671	0.09643
25.8875	0.01722	25.8824	0.09246
25.9028	0.0132	25.8977	0.08537
25.9181	0.01127	25.913	0.07828
25.9334	0.01059	25.9283	0.06977
25.9487	0.00971	25.9436	0.08168
25.964	0.01105	25.9589	0.06239
25.9793	0.01094	25.9742	0.06353
25.9946	0.00766	25.9895	0.05729
26.0099	0.00884	26.0048	0.05077
26.0253	0.00761	26.0201	0.05984
26.0406	0.00798	26.0354	0.05672
26.0559	0.00623	26.0508	0.06693
26.0712	0.00557	26.0661	0.0658
26.0865	0.00467	26.0814	0.06268
26.1018	0.00502	26.0967	0.06835
26.1171	0.0056	26.112	0.06523
26.1324	0.00542	26.1273	0.05814
26.1477	0.00643	26.1426	0.05133
26.163	0.00575	26.1579	0.05757
26.1783	0.0055	26.1732	0.06268
26.1936	0.00565	26.1885	0.05927
26.2089	0.0049	26.2038	0.06495
26.2242	0.00532	26.2191	0.04651
26.2395	0.00505	26.2344	0.0675
26.2548	0.00467	26.2497	0.05615
26.2701	0.00515	26.265	0.05757
26.2855	0.00595	26.2803	0.06012
26.3008	0.00487	26.2956	0.06466
26.3161	0.00487	26.311	0.07119
26.3314	0.00517	26.3263	0.06665
26.3467	0.00552	26.3416	0.06296
26.362	0.00479	26.3569	0.07289
26.3773	0.00474	26.3722	0.06892
26.3926	0.00522	26.3875	0.06863
26.4079	0.0051	26.4028	0.07714
26.4232	0.006	26.4181	0.07402
26.4385	0.00369	26.4334	0.06268
26.4538	0.00557	26.4487	0.0692
26.4691	0.00472	26.464	0.07402
26.4844	0.00427	26.4793	0.07147
26.4997	0.00495	26.4946	0.0658
26.515	0.00492	26.5099	0.07317
26.5303	0.00525	26.5252	0.07657
26.5457	0.00449	26.5405	0.06948
26.561	0.00557	26.5558	0.0675
26.5763	0.00432	26.5712	0.05956
26.5916	0.0055	26.5865	0.06551
26.6069	0.00525	26.6018	0.07969
26.6222	0.0056	26.6171	0.07147
26.6375	0.00525	26.6324	0.07516
26.6528	0.00444	26.6477	0.06778
26.6681	0.00502	26.663	0.08395
26.6834	0.00402	26.6783	0.07119
26.6987	0.00469	26.6936	0.07005
26.714	0.00497	26.7089	0.0831
26.7293	0.00452	26.7242	0.06466
26.7446	0.00407	26.7395	0.07714
26.7599	0.00527	26.7548	0.09104
26.7752	0.00492	26.7701	0.09217
26.7906	0.00432	26.7854	0.07742
26.8059	0.00439	26.8007	0.07884
26.8212	0.00427	26.816	0.08281
26.8365	0.0053	26.8314	0.09302
26.8518	0.00525	26.8467	0.10579
26.8671	0.00655	26.862	0.08395
26.8824	0.00758	26.8773	0.09784
26.8977	0.00781	26.8926	0.10011
26.913	0.00808	26.9079	0.11571
26.9283	0.00831	26.9232	0.1211
26.9436	0.00899	26.9385	0.11117
26.9589	0.00951	26.9538	0.12876
26.9742	0.00894	26.9691	0.12989
26.9895	0.00921	26.9844	0.14067
27.0048	0.00876	26.9997	0.15825
27.0201	0.01047	27.015	0.16024
27.0354	0.01069	27.0303	0.17811
27.0508	0.01064	27.0456	0.18973
27.0661	0.00977	27.0609	0.1886
27.0814	0.00956	27.0762	0.18746
27.0967	0.0129	27.0916	0.18973
27.112	0.01401	27.1069	0.18123
27.1273	0.01692	27.1222	0.16251
27.1426	0.02257	27.1375	0.16506
27.1579	0.02586	27.1528	0.14436
27.1732	0.03145	27.1681	0.12252
27.1885	0.03449	27.1834	0.12791
27.2038	0.03547	27.1987	0.11231
27.2191	0.02799	27.214	0.10579
27.2344	0.02214	27.2293	0.09784
27.2497	0.02144	27.2446	0.08253
27.265	0.01913	27.2599	0.08678
27.2803	0.01536	27.2752	0.07998
27.2956	0.00914	27.2905	0.09756
27.311	0.00645	27.3058	0.08877
27.3263	0.00582	27.3211	0.08962
27.3416	0.00605	27.3365	0.10635
27.3569	0.00613	27.3518	0.08366
27.3722	0.00547	27.3671	0.09643
27.3875	0.00545	27.3824	0.09529
27.4028	0.00495	27.3977	0.08934
27.4181	0.0059	27.413	0.09416
27.4334	0.00487	27.4283	0.08735
27.4487	0.00439	27.4436	0.09104
27.464	0.00492	27.4589	0.07317
27.4793	0.00507	27.4742	0.08962
27.4946	0.0049	27.4895	0.08168
27.5099	0.005	27.5048	0.08338
27.5252	0.00492	27.5201	0.09472
27.5405	0.00449	27.5354	0.08366
27.5558	0.00587	27.5507	0.09047
27.5712	0.00512	27.566	0.0899
27.5865	0.00495	27.5813	0.07516
27.6018	0.00464	27.5967	0.10182
27.6171	0.00454	27.612	0.07232
27.6324	0.00517	27.6273	0.09047
27.6477	0.00645	27.6426	0.09104
27.663	0.00505	27.6579	0.08423
27.6783	0.0058	27.6732	0.10267
27.6936	0.00467	27.6885	0.10352
27.7089	0.00495	27.7038	0.07742
27.7242	0.00532	27.7191	0.09047
27.7395	0.00535	27.7344	0.10267
27.7548	0.00562	27.7497	0.09501
27.7701	0.00472	27.765	0.09728
27.7854	0.00492	27.7803	0.09359
27.8007	0.00351	27.7956	0.09501
27.816	0.00444	27.8109	0.08877
27.8314	0.00525	27.8262	0.09586
27.8467	0.00404	27.8415	0.10096
27.862	0.00552	27.8569	0.10664
27.8773	0.006	27.8722	0.09444
27.8926	0.007	27.8875	0.09331
27.9079	0.00828	27.9028	0.10295
27.9232	0.00693	27.9181	0.09359
27.9385	0.00492	27.9334	0.10777
27.9538	0.00633	27.9487	0.10267
27.9691	0.00595	27.964	0.09132
27.9844	0.00607	27.9793	0.1021
27.9997	0.00535	27.9946	0.10976
28.015	0.0056	28.0099	0.08565
28.0303	0.00515	28.0252	0.08763
28.0456	0.00567	28.0405	0.09274
28.0609	0.00535	28.0558	0.11089
28.0762	0.00444	28.0711	0.09728
28.0916	0.00459	28.0864	0.11089
28.1069	0.00555	28.1017	0.09189
28.1222	0.00424	28.1171	0.09586
28.1375	0.00462	28.1324	0.09558
28.1528	0.0051	28.1477	0.09104
28.1681	0.00457	28.163	0.10295
28.1834	0.00477	28.1783	0.10692
28.1987	0.00442	28.1936	0.10749
28.214	0.00387	28.2089	0.1004
28.2293	0.00482	28.2242	0.10493
28.2446	0.00535	28.2395	0.10238
28.2599	0.00434	28.2548	0.08849
28.2752	0.0055	28.2701	0.10579
28.2905	0.00572	28.2854	0.09784
28.3058	0.00505	28.3007	0.11429
28.3211	0.00449	28.316	0.10125
28.3365	0.00414	28.3313	0.11146
28.3518	0.00414	28.3466	0.1072
28.3671	0.00495	28.3619	0.10323
28.3824	0.0061	28.3773	0.10862
28.3977	0.00444	28.3926	0.11656
28.413	0.00547	28.4079	0.1072
28.4283	0.00565	28.4232	0.09699
28.4436	0.00507	28.4385	0.1021
28.4589	0.00432	28.4538	0.11032
28.4742	0.00507	28.4691	0.1177
28.4895	0.00459	28.4844	0.10522
28.5048	0.00384	28.4997	0.10182
28.5201	0.00429	28.515	0.12904
28.5354	0.00394	28.5303	0.11968
28.5507	0.00517	28.5456	0.10777
28.566	0.00565	28.5609	0.1194
28.5813	0.00479	28.5762	0.11628
28.5967	0.0061	28.5915	0.12677
28.612	0.00424	28.6068	0.10182
28.6273	0.00492	28.6222	0.11486
28.6426	0.0055	28.6375	0.11174
28.6579	0.00427	28.6528	0.116
28.6732	0.00575	28.6681	0.135
28.6885	0.00602	28.6834	0.12507
28.7038	0.0067	28.6987	0.10862
28.7191	0.00715	28.714	0.11117
28.7344	0.00718	28.7293	0.11826
28.7497	0.00565	28.7446	0.12025
28.765	0.00517	28.7599	0.11486
28.7803	0.00653	28.7752	0.11571
28.7956	0.00587	28.7905	0.11543
28.8109	0.00545	28.8058	0.10947
28.8262	0.00605	28.8211	0.11543
28.8415	0.00507	28.8364	0.10947
28.8569	0.00693	28.8517	0.13415
28.8722	0.00685	28.867	0.12252
28.8875	0.00655	28.8824	0.13556
28.9028	0.00457	28.8977	0.1194
28.9181	0.0055	28.913	0.14776
28.9334	0.00633	28.9283	0.13074
28.9487	0.00602	28.9436	0.14946
28.964	0.00605	28.9589	0.12309
28.9793	0.00602	28.9742	0.1401
28.9946	0.00613	28.9895	0.12904
29.0099	0.00791	29.0048	0.12649
29.0252	0.00725	29.0201	0.10947
29.0405	0.00693	29.0354	0.12025
29.0558	0.00718	29.0507	0.11514
29.0711	0.00688	29.066	0.12819
29.0864	0.00743	29.0813	0.12025
29.1017	0.00645	29.0966	0.11855
29.1171	0.0056	29.1119	0.12649
29.1324	0.0059	29.1272	0.12082
29.1477	0.0063	29.1426	0.11458
29.163	0.00597	29.1579	0.12138
29.1783	0.00527	29.1732	0.1333
29.1936	0.0069	29.1885	0.12167
29.2089	0.0063	29.2038	0.12309
29.2242	0.00507	29.2191	0.10805
29.2395	0.00535	29.2344	0.13358
29.2548	0.00648	29.2497	0.1194
29.2701	0.00625	29.265	0.12677
29.2854	0.00492	29.2803	0.11968
29.3007	0.00517	29.2956	0.13103
29.316	0.00545	29.3109	0.10805
29.3313	0.00643	29.3262	0.11855
29.3466	0.00575	29.3415	0.12082
29.3619	0.00562	29.3568	0.12677
29.3773	0.00522	29.3721	0.12138
29.3926	0.00562	29.3874	0.12138
29.4079	0.0051	29.4028	0.12989
29.4232	0.00585	29.4181	0.11883
29.4385	0.00585	29.4334	0.11826
29.4538	0.0052	29.4487	0.11826
29.4691	0.0056	29.464	0.12621
29.4844	0.00487	29.4793	0.13216
29.4997	0.0054	29.4946	0.11543
29.515	0.00673	29.5099	0.13159
29.5303	0.00595	29.5252	0.10891
29.5456	0.00547	29.5405	0.10607
29.5609	0.00555	29.5558	0.14265
29.5762	0.00628	29.5711	0.13216
29.5915	0.00733	29.5864	0.12195
29.6068	0.00505	29.6017	0.11968
29.6222	0.00537	29.617	0.11997
29.6375	0.00517	29.6323	0.11968
29.6528	0.0053	29.6476	0.13585
29.6681	0.00575	29.663	0.12365
29.6834	0.00452	29.6783	0.11855
29.6987	0.00517	29.6936	0.13018
29.714	0.00552	29.7089	0.11883
29.7293	0.0055	29.7242	0.1194
29.7446	0.0062	29.7395	0.13103
29.7599	0.00575	29.7548	0.11316
29.7752	0.00572	29.7701	0.135
29.7905	0.005	29.7854	0.11231
29.8058	0.0057	29.8007	0.13783
29.8211	0.00437	29.816	0.14549
29.8364	0.00673	29.8313	0.12819
29.8517	0.0064	29.8466	0.12365
29.867	0.00582	29.8619	0.12734
29.8824	0.0061	29.8772	0.11486
29.8977	0.0054	29.8925	0.12876
29.913	0.0063	29.9078	0.1367
29.9283	0.0068	29.9232	0.13018
29.9436	0.00555	29.9385	0.14039
29.9589	0.00449	29.9538	0.14124
29.9742	0.00653	29.9691	0.13273
29.9895	0.00645	29.9844	0.13074
30.0048	0.006	29.9997	0.13868
30.0201	0.0062	30.015	0.12819
30.0354	0.00552	30.0303	0.1367
30.0507	0.00577	30.0456	0.12762
30.066	0.006	30.0609	0.13188
30.0813	0.00653	30.0762	0.14237
30.0966	0.0059	30.0915	0.15315
30.1119	0.006	30.1068	0.14861
30.1272	0.0053	30.1221	0.1523
30.1426	0.0066	30.1374	0.16733
30.1579	0.00675	30.1527	0.1713
30.1732	0.00768	30.1681	0.17215
30.1885	0.00725	30.1834	0.16903
30.2038	0.00675	30.1987	0.18037
30.2191	0.00788	30.214	0.19285
30.2344	0.00971	30.2293	0.19909
30.2497	0.01207	30.2446	0.20051
30.265	0.00951	30.2599	0.23227
30.2803	0.00783	30.2752	0.24447
30.2956	0.00831	30.2905	0.24816
30.3109	0.00926	30.3058	0.26546
30.3262	0.01225	30.3211	0.32048
30.3415	0.0121	30.3364	0.31537
30.3568	0.0124	30.3517	0.29495
30.3721	0.01338	30.367	0.27056
30.3874	0.01273	30.3823	0.25837
30.4028	0.01388	30.3976	0.27028
30.4181	0.02217	30.4129	0.26092
30.4334	0.0245	30.4283	0.23568
30.4487	0.02094	30.4436	0.22944
30.464	0.01571	30.4589	0.19144
30.4793	0.01165	30.4742	0.18123
30.4946	0.01346	30.4895	0.16648
30.5099	0.01614	30.5048	0.14776
30.5252	0.01195	30.5201	0.15173
30.5405	0.00971	30.5354	0.15542
30.5558	0.00715	30.5507	0.13556
30.5711	0.00623	30.566	0.14918
30.5864	0.00675	30.5813	0.13783
30.6017	0.00703	30.5966	0.15286
30.617	0.00595	30.6119	0.14237
30.6323	0.0067	30.6272	0.14634
30.6476	0.00738	30.6425	0.12309
30.663	0.0064	30.6578	0.1384
30.6783	0.00668	30.6731	0.1591
30.6936	0.00866	30.6885	0.1574
30.7089	0.00685	30.7038	0.16166
30.7242	0.00695	30.7191	0.14492
30.7395	0.00693	30.7344	0.1557
30.7548	0.00725	30.7497	0.15797
30.7701	0.00766	30.765	0.15854
30.7854	0.00818	30.7803	0.16903
30.8007	0.00871	30.7956	0.15343
30.816	0.01029	30.8109	0.16081
30.8313	0.01127	30.8262	0.14606
30.8466	0.00961	30.8415	0.16506
30.8619	0.01122	30.8568	0.17385
30.8772	0.00951	30.8721	0.16478
30.8925	0.01067	30.8874	0.18945
30.9078	0.011	30.9027	0.18832
30.9232	0.00776	30.918	0.17669
30.9385	0.00926	30.9333	0.18661
30.9538	0.01027	30.9487	0.20845
30.9691	0.00987	30.964	0.211
30.9844	0.01057	30.9793	0.2232
30.9997	0.01089	30.9946	0.23199
31.015	0.01388	31.0099	0.25184
31.0303	0.01155	31.0252	0.28191
31.0456	0.01217	31.0405	0.25468
31.0609	0.0134	31.0558	0.24929
31.0762	0.01328	31.0711	0.25326
31.0915	0.01647	31.0864	0.25043
31.1068	0.0177	31.1017	0.22944
31.1221	0.02084	31.117	0.21724
31.1374	0.02847	31.1323	0.21753
31.1527	0.02822	31.1476	0.19172
31.1681	0.0191	31.1629	0.18406
31.1834	0.01531	31.1782	0.16166
31.1987	0.01366	31.1935	0.16563
31.214	0.01589	31.2089	0.14322
31.2293	0.01571	31.2242	0.14407
31.2446	0.0129	31.2395	0.12564
31.2599	0.00866	31.2548	0.1557
31.2752	0.00941	31.2701	0.13727
31.2905	0.00668	31.2854	0.1245
31.3058	0.00736	31.3007	0.12791
31.3211	0.00741	31.316	0.12904
31.3364	0.00806	31.3313	0.12479
31.3517	0.00821	31.3466	0.12082
31.367	0.00688	31.3619	0.11571
31.3823	0.00648	31.3772	0.1401
31.3976	0.00728	31.3925	0.13868
31.4129	0.00725	31.4078	0.12025
31.4283	0.00738	31.4231	0.10976
31.4436	0.00748	31.4384	0.13415
31.4589	0.00698	31.4537	0.13046
31.4742	0.00748	31.4691	0.14152
31.4895	0.00663	31.4844	0.12564
31.5048	0.00746	31.4997	0.13953
31.5201	0.00683	31.515	0.12365
31.5354	0.0065	31.5303	0.13301
31.5507	0.00615	31.5456	0.1245
31.566	0.00675	31.5609	0.11713
31.5813	0.00773	31.5762	0.12989
31.5966	0.00816	31.5915	0.1401
31.6119	0.00678	31.6068	0.12195
31.6272	0.00778	31.6221	0.12025
31.6425	0.00826	31.6374	0.11458
31.6578	0.00811	31.6527	0.13897
31.6731	0.00705	31.668	0.13188
31.6885	0.00688	31.6833	0.11741
31.7038	0.00781	31.6986	0.13046
31.7191	0.00713	31.714	0.13727
31.7344	0.00818	31.7293	0.13244
31.7497	0.00743	31.7446	0.13443
31.765	0.00758	31.7599	0.12337
31.7803	0.00803	31.7752	0.116
31.7956	0.00685	31.7905	0.12847
31.8109	0.0067	31.8058	0.14152
31.8262	0.0069	31.8211	0.12961
31.8415	0.00791	31.8364	0.11912
31.8568	0.00693	31.8517	0.12195
31.8721	0.00668	31.867	0.13074
31.8874	0.00723	31.8823	0.13868
31.9027	0.00818	31.8976	0.13273
31.918	0.00811	31.9129	0.13273
31.9333	0.00859	31.9282	0.12223
31.9487	0.00741	31.9435	0.13301
31.964	0.00843	31.9588	0.14379
31.9793	0.00899	31.9742	0.15258
31.9946	0.00871	31.9895	0.14322
32.0099	0.00941	32.0048	0.14521
32.0252	0.01037	32.0201	0.12252
32.0405	0.01137	32.0354	0.14804
32.0558	0.01822	32.0507	0.16024
32.0711	0.02822	32.066	0.14748
32.0864	0.02869	32.0813	0.16166
32.1017	0.03196	32.0966	0.16733
32.117	0.02914	32.1119	0.16081
32.1323	0.0295	32.1272	0.18349
32.1476	0.043	32.1425	0.19512
32.1629	0.06143	32.1578	0.21809
32.1782	0.05683	32.1731	0.21185
32.1935	0.04827	32.1884	0.24475
32.2089	0.04034	32.2037	0.2595
32.2242	0.03311	32.219	0.29126
32.2395	0.04195	32.2344	0.27255
32.2548	0.04765	32.2497	0.26999
32.2701	0.03866	32.265	0.26007
32.2854	0.03467	32.2803	0.22745
32.3007	0.03637	32.2956	0.22802
32.316	0.05776	32.3109	0.20562
32.3313	0.09436	32.3262	0.21838
32.3466	0.13149	32.3415	0.20278
32.3619	0.19284	32.3568	0.15655
32.3772	0.24307	32.3721	0.17045
32.3925	0.19274	32.3874	0.16761
32.4078	0.12059	32.4027	0.15825
32.4231	0.08399	32.418	0.1333
32.4384	0.0966	32.4333	0.14464
32.4537	0.12418	32.4486	0.13415
32.4691	0.11156	32.4639	0.15145
32.4844	0.0722	32.4792	0.14663
32.4997	0.0364	32.4946	0.12479
32.515	0.01966	32.5099	0.14974
32.5303	0.01509	32.5252	0.1557
32.5456	0.01346	32.5405	0.15286
32.5609	0.01335	32.5558	0.14209
32.5762	0.01318	32.5711	0.173
32.5915	0.01197	32.5864	0.17499
32.6068	0.01408	32.6017	0.17215
32.6221	0.01484	32.617	0.17782
32.6374	0.01785	32.6323	0.18605
32.6527	0.01855	32.6476	0.19342
32.668	0.01925	32.6629	0.18973
32.6833	0.01958	32.6782	0.23256
32.6986	0.0182	32.6935	0.23454
32.714	0.02161	32.7088	0.26404
32.7293	0.02109	32.7241	0.27822
32.7446	0.02116	32.7394	0.29041
32.7599	0.01903	32.7548	0.30856
32.7752	0.01845	32.7701	0.30374
32.7905	0.02061	32.7854	0.31424
32.8058	0.02186	32.8007	0.27794
32.8211	0.02249	32.816	0.28077
32.8364	0.0298	32.8313	0.26489
32.8517	0.03823	32.8466	0.27056
32.867	0.04965	32.8619	0.24645
32.8823	0.06509	32.8772	0.24589
32.8976	0.07087	32.8925	0.20391
32.9129	0.05776	32.9078	0.19938
32.9282	0.0429	32.9231	0.19144
32.9435	0.03216	32.9384	0.16818
32.9588	0.03422	32.9537	0.18066
32.9742	0.03939	32.969	0.16676
32.9895	0.03786	32.9843	0.14748
33.0048	0.02676	32.9997	0.16081
33.0201	0.01848	33.015	0.15428
33.0354	0.01258	33.0303	0.16279
33.0507	0.01175	33.0456	0.17754
33.066	0.01029	33.0609	0.16222
33.0813	0.00971	33.0762	0.14776
33.0966	0.00941	33.0915	0.1764
33.1119	0.01062	33.1068	0.16307
33.1272	0.01137	33.1221	0.15995
33.1425	0.01275	33.1374	0.14407
33.1578	0.01438	33.1527	0.16307
33.1731	0.01328	33.168	0.15797
33.1884	0.01469	33.1833	0.13074
33.2037	0.01127	33.1986	0.12564
33.219	0.00931	33.2139	0.12989
33.2344	0.00939	33.2292	0.12621
33.2497	0.01024	33.2445	0.12138
33.265	0.00961	33.2599	0.13528
33.2803	0.00843	33.2752	0.13642
33.2956	0.00916	33.2905	0.12365
33.3109	0.00936	33.3058	0.11997
33.3262	0.00894	33.3211	0.12621
33.3415	0.00848	33.3364	0.11571
33.3568	0.00748	33.3517	0.12649
33.3721	0.00685	33.367	0.13244
33.3874	0.00625	33.3823	0.11685
33.4027	0.00811	33.3976	0.14039
33.418	0.00843	33.4129	0.12989
33.4333	0.00663	33.4282	0.1401
33.4486	0.00758	33.4435	0.13897
33.4639	0.00597	33.4588	0.14748
33.4792	0.00771	33.4741	0.14521
33.4946	0.00758	33.4894	0.13897
33.5099	0.00856	33.5047	0.15513
33.5252	0.00748	33.5201	0.14804
33.5405	0.00715	33.5354	0.15513
33.5558	0.00906	33.5507	0.1401
33.5711	0.00911	33.566	0.12365
33.5864	0.00982	33.5813	0.14294
33.6017	0.0113	33.5966	0.135
33.617	0.01361	33.6119	0.15457
33.6323	0.01167	33.6272	0.15258
33.6476	0.01127	33.6425	0.14719
33.6629	0.01009	33.6578	0.12933
33.6782	0.01022	33.6731	0.15088
33.6935	0.01044	33.6884	0.14748
33.7088	0.00989	33.7037	0.15258
33.7241	0.00946	33.719	0.15286
33.7394	0.00874	33.7343	0.15116
33.7548	0.00856	33.7496	0.14549
33.7701	0.00796	33.7649	0.14237
33.7854	0.00803	33.7803	0.14407
33.8007	0.00914	33.7956	0.14436
33.816	0.00941	33.8109	0.1367
33.8313	0.01072	33.8262	0.13982
33.8466	0.01202	33.8415	0.15598
33.8619	0.00992	33.8568	0.14294
33.8772	0.01012	33.8721	0.16478
33.8925	0.00944	33.8874	0.1747
33.9078	0.01017	33.9027	0.16591
33.9231	0.01059	33.918	0.17272
33.9384	0.00926	33.9333	0.1903
33.9537	0.01094	33.9486	0.18179
33.969	0.00951	33.9639	0.21299
33.9843	0.00801	33.9792	0.21809
33.9997	0.00987	33.9945	0.21271
34.015	0.00886	34.0098	0.2249
34.0303	0.00926	34.0251	0.20562
34.0456	0.01097	34.0405	0.23369
34.0609	0.01097	34.0558	0.2076
34.0762	0.01338	34.0711	0.1937
34.0915	0.01509	34.0864	0.2025
34.1068	0.0172	34.1017	0.16903
34.1221	0.01413	34.117	0.16222
34.1374	0.01117	34.1323	0.17045
34.1527	0.01097	34.1476	0.14889
34.168	0.00971	34.1629	0.14804
34.1833	0.01132	34.1782	0.12167
34.1986	0.013	34.1935	0.13415
34.2139	0.01029	34.2088	0.1333
34.2292	0.00788	34.2241	0.12195
34.2445	0.00914	34.2394	0.14209
34.2599	0.00828	34.2547	0.13698
34.2752	0.00695	34.27	0.15258
34.2905	0.00753	34.2853	0.15485
34.3058	0.00665	34.3007	0.16137
34.3211	0.00826	34.316	0.16421
34.3364	0.00929	34.3313	0.18576
34.3517	0.00964	34.3466	0.21242
34.367	0.00879	34.3619	0.20647
34.3823	0.00773	34.3772	0.21327
34.3976	0.00911	34.3925	0.22717
34.4129	0.00914	34.4078	0.2371
34.4282	0.01037	34.4231	0.21668
34.4435	0.01004	34.4384	0.21469
34.4588	0.01077	34.4537	0.22377
34.4741	0.01077	34.469	0.20391
34.4894	0.01551	34.4843	0.2093
34.5047	0.01923	34.4996	0.19824
34.5201	0.02058	34.5149	0.15825
34.5354	0.01865	34.5302	0.16336
34.5507	0.01391	34.5456	0.16506
[truncated: 1,009 more rows]
