# Supplementary material for: Two-dimensional halide perovskite as β-ray scintillator for nuclear radiation monitoring
Source: Nat Commun. 2020 Jul 7;11:3395. doi: 10.1038/s41467-020-17114-7 (PMC7341884; doi:10.1038/s41467-020-17114-7)
Supplement: Supplementary file 3 — Source Data [file 41467_2020_17114_MOESM3_ESM.zip › Source data file/Data of Figures in the Supplementary Information/Supplementary Figure 5b.xlsx]

## Sheet: Sheet1
Figure S5b
XRD data
	OA2PbBr4:Mn		pure OA2PbBr4
2theta (degree)	intensity (a.u.)	2theta (degree)	intensity (a.u.)
3.61224	0.10643	3.73469	0.07553
3.62754	0.10561	3.74999	0.06557
3.64285	0.0957	3.7653	0.06721
3.65816	0.09126	3.7806	0.06861
3.67346	0.08997	3.79591	0.06915
3.68877	0.08143	3.81122	0.07358
3.70407	0.08013	3.82652	0.07553
3.71938	0.07589	3.84183	0.08136
3.73469	0.06804	3.85713	0.08494
3.74999	0.06305	3.87244	0.09163
3.7653	0.06783	3.88774	0.10711
3.7806	0.07159	3.90305	0.11349
3.79591	0.07487	3.91836	0.12547
3.81122	0.07815	3.93366	0.1397
3.82652	0.08286	3.94897	0.14919
3.84183	0.09475	3.96427	0.17999
3.85713	0.09188	3.97958	0.20107
3.87244	0.10206	3.99489	0.22884
3.88774	0.11449	4.01019	0.24938
3.90305	0.13129	4.0255	0.278
3.91836	0.15438	4.0408	0.31985
3.93366	0.169	4.05611	0.35727
3.94897	0.20691	4.07142	0.41825
3.96427	0.2369	4.08672	0.50677
3.97958	0.27796	4.10203	0.63083
3.99489	0.32181	4.11733	0.81091
4.01019	0.35972	4.13264	0.93668
4.0255	0.42284	4.14795	1
4.0408	0.52531	4.16325	0.97503
4.05611	0.61609	4.17856	0.90821
4.07142	0.78837	4.19386	0.80064
4.08672	0.95205	4.20917	0.63745
4.10203	1	4.22448	0.3848
4.11733	0.82594	4.23978	0.17859
4.13264	0.54546	4.25509	0.11022
4.14795	0.37994	4.27039	0.08129
4.16325	0.27119	4.2857	0.06386
4.17856	0.16893	4.30101	0.06923
4.19386	0.10609	4.31631	0.06161
4.20917	0.08067	4.33162	0.06083
4.22448	0.07289	4.34692	0.06192
4.23978	0.06278	4.36223	0.05787
4.25509	0.06127	4.37753	0.05678
4.27039	0.05752	4.39284	0.05507
4.2857	0.05089	4.40815	0.05678
4.30101	0.05349	4.42345	0.05375
4.31631	0.0472	4.43876	0.05142
4.33162	0.04782	4.45406	0.05266
4.34692	0.05144	4.46937	0.05056
4.36223	0.04884	4.48468	0.05383
4.37753	0.0442	4.49998	0.05383
4.39284	0.04966	4.51529	0.05157
4.40815	0.05178	4.53059	0.05266
4.42345	0.04727	4.5459	0.04799
4.43876	0.04672	4.56121	0.04978
4.45406	0.04727	4.57651	0.05243
4.46937	0.0485	4.59182	0.04799
4.48468	0.0485	4.60712	0.04706
4.49998	0.04625	4.62243	0.04745
4.51529	0.04809	4.63774	0.04659
4.53059	0.04392	4.65304	0.04939
4.5459	0.04584	4.66835	0.04457
4.56121	0.04994	4.68365	0.04659
4.57651	0.04119	4.69896	0.0476
4.59182	0.04003	4.71427	0.04519
4.60712	0.04345	4.72957	0.04644
4.62243	0.04194	4.74488	0.04807
4.63774	0.04645	4.76018	0.04597
4.65304	0.04358	4.77549	0.04512
4.66835	0.03921	4.7908	0.04465
4.68365	0.0414	4.8061	0.03951
4.69896	0.04495	4.82141	0.04504
4.71427	0.03661	4.83671	0.04776
4.72957	0.03839	4.85202	0.04387
4.74488	0.03942	4.86733	0.04099
4.76018	0.0442	4.88263	0.04247
4.77549	0.04222	4.89794	0.04403
4.7908	0.04174	4.91324	0.04652
4.8061	0.04085	4.92855	0.04014
4.82141	0.03771	4.94385	0.04597
4.83671	0.03914	4.95916	0.04301
4.85202	0.04023	4.97447	0.04294
4.86733	0.04071	4.98977	0.04014
4.88263	0.04051	5.00508	0.03881
4.89794	0.04037	5.02038	0.03741
4.91324	0.03873	5.03569	0.04301
4.92855	0.04058	5.051	0.04255
4.94385	0.0373	5.0663	0.04457
4.95916	0.04133	5.08161	0.04426
4.97447	0.04119	5.09691	0.04084
4.98977	0.03839	5.11222	0.04247
5.00508	0.03853	5.12753	0.04231
5.02038	0.03737	5.14283	0.04185
5.03569	0.03839	5.15814	0.04208
5.051	0.03709	5.17344	0.03804
5.0663	0.03887	5.18875	0.04123
5.08161	0.0362	5.20406	0.03866
5.09691	0.04078	5.21936	0.04364
5.11222	0.03607	5.23467	0.04161
5.12753	0.04146	5.24997	0.04169
5.14283	0.04064	5.26528	0.03757
5.15814	0.0388	5.28059	0.04084
5.17344	0.03648	5.29589	0.04021
5.18875	0.03661	5.3112	0.04107
5.20406	0.03538	5.3265	0.04255
5.21936	0.03996	5.34181	0.04053
5.23467	0.03921	5.35712	0.04029
5.24997	0.03737	5.37242	0.03897
5.26528	0.03887	5.38773	0.03843
5.28059	0.03942	5.40303	0.03244
5.29589	0.03511	5.41834	0.03765
5.3112	0.03381	5.43365	0.03493
5.3265	0.03784	5.44895	0.03633
5.34181	0.0362	5.46426	0.0371
5.35712	0.03627	5.47956	0.03555
5.37242	0.03655	5.49487	0.03718
5.38773	0.0386	5.51017	0.04037
5.40303	0.03894	5.52548	0.03656
5.41834	0.03668	5.54079	0.03617
5.43365	0.0386	5.55609	0.03749
5.44895	0.03361	5.5714	0.03741
5.46426	0.03511	5.5867	0.03827
5.47956	0.03525	5.60201	0.03563
5.49487	0.03791	5.61732	0.03493
5.51017	0.0317	5.63262	0.03368
5.52548	0.03498	5.64793	0.03625
5.54079	0.03661	5.66323	0.03508
5.55609	0.03347	5.67854	0.03563
5.5714	0.03812	5.69385	0.03407
5.5867	0.03668	5.70915	0.03516
5.60201	0.03422	5.72446	0.03718
5.61732	0.03798	5.73976	0.03555
5.63262	0.03463	5.75507	0.03796
5.64793	0.03477	5.77038	0.03493
5.66323	0.03402	5.78568	0.03625
5.67854	0.03402	5.80099	0.03967
5.69385	0.03566	5.81629	0.03353
5.70915	0.03969	5.8316	0.02925
5.72446	0.03525	5.84691	0.03407
5.73976	0.03948	5.86221	0.02909
5.75507	0.03457	5.87752	0.0336
5.77038	0.03579	5.89282	0.03415
5.78568	0.03457	5.90813	0.03633
5.80099	0.03634	5.92344	0.03493
5.81629	0.03354	5.93874	0.03376
5.8316	0.03108	5.95405	0.0357
5.84691	0.03053	5.96935	0.03493
5.86221	0.03019	5.98466	0.03298
5.87752	0.03361	5.99997	0.0322
5.89282	0.02985	6.01527	0.03166
5.90813	0.02999	6.03058	0.03415
5.92344	0.03436	6.04588	0.03415
5.93874	0.03627	6.06119	0.03283
5.95405	0.03436	6.07649	0.03306
5.96935	0.03245	6.0918	0.03143
5.98466	0.02937	6.10711	0.03275
5.99997	0.03395	6.12241	0.03648
6.01527	0.02937	6.13772	0.03329
6.03058	0.02999	6.15302	0.02932
6.04588	0.03573	6.16833	0.03244
6.06119	0.03696	6.18364	0.03493
6.07649	0.03798	6.19894	0.0315
6.0918	0.0373	6.21425	0.03275
6.10711	0.02999	6.22955	0.03096
6.12241	0.0347	6.24486	0.02894
6.13772	0.03163	6.26017	0.03119
6.15302	0.03047	6.27547	0.03485
6.16833	0.02951	6.29078	0.03547
6.18364	0.03197	6.30608	0.03423
6.19894	0.03245	6.32139	0.03181
6.21425	0.03197	6.3367	0.0329
6.22955	0.02869	6.352	0.0343
6.24486	0.03279	6.36731	0.03485
6.26017	0.03245	6.38261	0.0336
6.27547	0.0317	6.39792	0.03454
6.29078	0.0317	6.41323	0.03337
6.30608	0.03053	6.42853	0.03306
6.32139	0.0304	6.44384	0.03197
6.3367	0.0319	6.45914	0.03399
6.352	0.03422	6.47445	0.03135
6.36731	0.03149	6.48976	0.03298
6.38261	0.03402	6.50506	0.03251
6.39792	0.03258	6.52037	0.0301
6.41323	0.03156	6.53567	0.03423
6.42853	0.02773	6.55098	0.02785
6.44384	0.03142	6.56628	0.02645
6.45914	0.03272	6.58159	0.03018
6.47445	0.03122	6.5969	0.03057
6.48976	0.03053	6.6122	0.0301
6.50506	0.03135	6.62751	0.03026
6.52037	0.0289	6.64281	0.0315
6.53567	0.03388	6.65812	0.02878
6.55098	0.03463	6.67343	0.03119
6.56628	0.03204	6.68873	0.03127
6.58159	0.02842	6.70404	0.0294
6.5969	0.03245	6.71934	0.03049
6.6122	0.03416	6.73465	0.0301
6.62751	0.03067	6.74996	0.03034
6.64281	0.02794	6.76526	0.02948
6.65812	0.02767	6.78057	0.02816
6.67343	0.02691	6.79587	0.03002
6.68873	0.02876	6.81118	0.0294
6.70404	0.02883	6.82649	0.02886
6.71934	0.02972	6.84179	0.02909
6.73465	0.02637	6.8571	0.03065
6.74996	0.02767	6.8724	0.02862
6.76526	0.03088	6.88771	0.02746
6.78057	0.02835	6.90302	0.02948
6.79587	0.02849	6.91832	0.02909
6.81118	0.02732	6.93363	0.02614
6.82649	0.02958	6.94893	0.02886
6.84179	0.0263	6.96424	0.02816
6.8571	0.03033	6.97955	0.03002
6.8724	0.03088	6.99485	0.03197
6.88771	0.0304	7.01016	0.02995
6.90302	0.02992	7.02546	0.03088
6.91832	0.03231	7.04077	0.02645
6.93363	0.02903	7.05608	0.0287
6.94893	0.02862	7.07138	0.0294
6.96424	0.02855	7.08669	0.02909
6.97955	0.03135	7.10199	0.0294
6.99485	0.02657	7.1173	0.02699
7.01016	0.03019	7.1326	0.02699
7.02546	0.02671	7.14791	0.02598
7.04077	0.02753	7.16322	0.02777
7.05608	0.02582	7.17852	0.0259
7.07138	0.02657	7.19383	0.02349
7.08669	0.02896	7.20913	0.02808
7.10199	0.02719	7.22444	0.02668
7.1173	0.02452	7.23975	0.02528
7.1326	0.02548	7.25505	0.02684
7.14791	0.02473	7.27036	0.02652
7.16322	0.02828	7.28566	0.02458
7.17852	0.02869	7.30097	0.02388
7.19383	0.02623	7.31628	0.02559
7.20913	0.02411	7.33158	0.02388
7.22444	0.02657	7.34689	0.02186
7.23975	0.02247	7.36219	0.02808
7.25505	0.02589	7.3775	0.02551
7.27036	0.02473	7.39281	0.0315
7.28566	0.02527	7.40811	0.02785
7.30097	0.02377	7.42342	0.0231
7.31628	0.02425	7.43872	0.02217
7.33158	0.02609	7.45403	0.02707
7.34689	0.0263	7.46934	0.02901
7.36219	0.02746	7.48464	0.02528
7.3775	0.02452	7.49995	0.02536
7.39281	0.02309	7.51525	0.02637
7.40811	0.02466	7.53056	0.02606
7.42342	0.02746	7.54587	0.02746
7.43872	0.02521	7.56117	0.02201
7.45403	0.02589	7.57648	0.02186
7.46934	0.0237	7.59178	0.021
7.48464	0.02357	7.60709	0.02544
7.49995	0.02282	7.6224	0.0182
7.51525	0.02439	7.6377	0.02458
7.53056	0.02357	7.65301	0.02419
7.54587	0.02288	7.66831	0.02474
7.56117	0.02336	7.68362	0.02054
7.57648	0.0209	7.69892	0.02512
7.59178	0.02295	7.71423	0.02886
7.60709	0.02418	7.72954	0.02069
7.6224	0.02439	7.74484	0.02489
7.6377	0.02241	7.76015	0.02388
7.65301	0.02104	7.77545	0.02691
7.66831	0.02521	7.79076	0.0245
7.68362	0.02083	7.80607	0.02108
7.69892	0.02364	7.82137	0.02544
7.71423	0.02473	7.83668	0.02077
7.72954	0.02541	7.85198	0.02225
7.74484	0.02063	7.86729	0.02684
7.76015	0.02118	7.8826	0.02279
7.77545	0.02473	7.8979	0.0196
7.79076	0.02459	7.91321	0.02497
7.80607	0.02589	7.92851	0.02442
7.82137	0.02049	7.94382	0.02847
7.83668	0.02336	7.95913	0.03329
7.85198	0.02015	7.97443	0.02792
7.86729	0.02329	7.98974	0.03088
7.8826	0.01954	8.00504	0.0336
7.8979	0.0207	8.02035	0.0378
7.91321	0.02145	8.03566	0.03889
7.92851	0.02282	8.05096	0.04504
7.94382	0.02227	8.06627	0.04465
7.95913	0.025	8.08157	0.0469
7.97443	0.02241	8.09688	0.05313
7.98974	0.02145	8.11219	0.04737
8.00504	0.0209	8.12749	0.05072
8.02035	0.02343	8.1428	0.05375
8.03566	0.02152	8.1581	0.05289
8.05096	0.0248	8.17341	0.0518
8.06627	0.0265	8.18871	0.06075
8.08157	0.02821	8.20402	0.06573
8.09688	0.03306	8.21933	0.06394
8.11219	0.03627	8.23463	0.06697
8.12749	0.04071	8.24994	0.07032
8.1428	0.0457	8.26524	0.06565
8.1581	0.04898	8.28055	0.06285
8.17341	0.0556	8.29586	0.05219
8.18871	0.06271	8.31116	0.04683
8.20402	0.06981	8.32647	0.03765
8.21933	0.09509	8.34177	0.03508
8.23463	0.1164	8.35708	0.02917
8.24994	0.14475	8.37239	0.02614
8.26524	0.18287	8.38769	0.01945
8.28055	0.21074	8.403	0.02162
8.29586	0.21176	8.4183	0.01976
8.31116	0.19154	8.43361	0.01991
8.32647	0.14612	8.44892	0.02007
8.34177	0.10663	8.46422	0.01906
8.35708	0.08518	8.47953	0.01875
8.37239	0.06039	8.49483	0.02124
8.38769	0.0373	8.51014	0.01828
8.403	0.03272	8.52545	0.01742
8.4183	0.02705	8.54075	0.01812
8.43361	0.02302	8.55606	0.0189
8.44892	0.01831	8.57136	0.01509
8.46422	0.02159	8.58667	0.01478
8.47953	0.02022	8.60198	0.01812
8.49483	0.01947	8.61728	0.0168
8.51014	0.02138	8.63259	0.01579
8.52545	0.02015	8.64789	0.01742
8.54075	0.0209	8.6632	0.01906
8.55606	0.01797	8.67851	0.0217
8.57136	0.02138	8.69381	0.01952
8.58667	0.01933	8.70912	0.01377
8.60198	0.01967	8.72442	0.01945
8.61728	0.01783	8.73973	0.01641
8.63259	0.02193	8.75503	0.01361
8.64789	0.01967	8.77034	0.0161
8.6632	0.01817	8.78565	0.0154
8.67851	0.01797	8.80095	0.01649
8.69381	0.01797	8.81626	0.01727
8.70912	0.01803	8.83156	0.01556
8.72442	0.02015	8.84687	0.01486
8.73973	0.01735	8.86218	0.01423
8.75503	0.01462	8.87748	0.01237
8.77034	0.01612	8.89279	0.01455
8.78565	0.01674	8.90809	0.01346
8.80095	0.01523	8.9234	0.01252
8.81626	0.01523	8.93871	0.01353
8.83156	0.01735	8.95401	0.0147
8.84687	0.0194	8.96932	0.01447
8.86218	0.01844	8.98462	0.01439
8.87748	0.01735	8.99993	0.01361
8.89279	0.01783	9.01524	0.02131
8.90809	0.01721	9.03054	0.01548
8.9234	0.02008	9.04585	0.01595
8.93871	0.01592	9.06115	0.01338
8.95401	0.01407	9.07646	0.01338
8.96932	0.01353	9.09177	0.01532
8.98462	0.01605	9.10707	0.01571
8.99993	0.01353	9.12238	0.01509
9.01524	0.01523	9.13768	0.01416
9.03054	0.01489	9.15299	0.01423
9.04585	0.01113	9.1683	0.01587
9.06115	0.01359	9.1836	0.01525
9.07646	0.01865	9.19891	0.01626
9.09177	0.01482	9.21421	0.01595
9.10707	0.01141	9.22952	0.01369
9.12238	0.01435	9.24483	0.01361
9.13768	0.01141	9.26013	0.01688
9.15299	0.01264	9.27544	0.01268
9.1683	0.01435	9.29074	0.01276
9.1836	0.01257	9.30605	0.01455
9.19891	0.01448	9.32135	0.01548
9.21421	0.0153	9.33666	0.01486
9.22952	0.01585	9.35197	0.01198
9.24483	0.01537	9.36727	0.01136
9.26013	0.01298	9.38258	0.01478
9.27544	0.01243	9.39788	0.01019
9.29074	0.01783	9.41319	0.0133
9.30605	0.01394	9.4285	0.01027
9.32135	0.01435	9.4438	0.01128
9.33666	0.01435	9.45911	0.01439
9.35197	0.01209	9.47441	0.0112
9.36727	0.014	9.48972	0.01268
9.38258	0.01366	9.50503	0.01423
9.39788	0.01414	9.52033	0.01315
9.41319	0.014	9.53564	0.00832
9.4285	0.01312	9.55094	0.01143
9.4438	0.01271	9.56625	0.01143
9.45911	0.01414	9.58156	0.01291
9.47441	0.00977	9.59686	0.01377
9.48972	0.01291	9.61217	0.01159
9.50503	0.01298	9.62747	0.00933
9.52033	0.01585	9.64278	0.0112
9.53564	0.01462	9.65809	0.00887
9.55094	0.01523	9.67339	0.01027
9.56625	0.01195	9.6887	0.01252
9.58156	0.01093	9.704	0.0126
9.59686	0.01264	9.71931	0.01019
9.61217	0.0082	9.73462	0.01315
9.62747	0.01154	9.74992	0.00988
9.64278	0.01004	9.76523	0.01175
9.65809	0.01154	9.78053	0.00879
9.67339	0.01175	9.79584	0.00988
9.6887	0.01107	9.81115	0.01206
9.704	0.00991	9.82645	0.01136
9.71931	0.01277	9.84176	0.01346
9.73462	0.01134	9.85706	0.0077
9.74992	0.01428	9.87237	0.00825
9.76523	0.00745	9.88767	0.00996
9.78053	0.01011	9.90298	0.01237
9.79584	0.01025	9.91829	0.01128
9.81115	0.01189	9.93359	0.00653
9.82645	0.01134	9.9489	0.0105
9.84176	0.01154	9.9642	0.01315
9.85706	0.01059	9.97951	0.01283
9.87237	0.01052	9.99482	0.00731
9.88767	0.00745	10.0101	0.01392
9.90298	0.01072	10.0254	0.00863
9.91829	0.00656	10.0407	0.01089
9.93359	0.00902	10.056	0.00856
9.9489	0.00827	10.0713	0.01167
9.9642	0.00847	10.0867	0.01307
9.97951	0.00833	10.102	0.00801
9.99482	0.01093	10.1173	0.01073
10.0101	0.00929	10.1326	0.01151
10.0254	0.01127	10.1479	0.01089
10.0407	0.00997	10.1632	0.00996
10.056	0.00909	10.1785	0.00755
10.0713	0.00615	10.1938	0.00902
10.0867	0.00895	10.2091	0.01073
10.102	0.00929	10.2244	0.01027
10.1173	0.01066	10.2397	0.01128
10.1326	0.00833	10.255	0.0105
10.1479	0.00861	10.2703	0.01315
10.1632	0.00854	10.2856	0.01143
10.1785	0.00956	10.3009	0.00747
10.1938	0.00827	10.3162	0.01369
10.2091	0.01031	10.3315	0.01003
10.2244	0.00697	10.3469	0.00879
10.2397	0.00567	10.3622	0.01003
10.255	0.00888	10.3775	0.0077
10.2703	0.00929	10.3928	0.00537
10.2856	0.01175	10.4081	0.00778
10.3009	0.00779	10.4234	0.01167
10.3162	0.00758	10.4387	0.00941
10.3315	0.0084	10.454	0.00825
10.3469	0.01004	10.4693	0.00825
10.3622	0.01264	10.4846	0.00879
10.3775	0.00833	10.4999	0.00972
10.3928	0.00868	10.5152	0.00902
10.4081	0.00847	10.5305	0.00661
10.4234	0.00792	10.5458	0.00809
10.4387	0.00553	10.5611	0.00996
10.454	0.00827	10.5764	0.00879
10.4693	0.00881	10.5917	0.00723
10.4846	0.00751	10.6071	0.01105
10.4999	0.00806	10.6224	0.00933
10.5152	0.0056	10.6377	0.00552
10.5305	0.00745	10.653	0.00832
10.5458	0.0069	10.6683	0.00996
10.5611	0.00485	10.6836	0.01159
10.5764	0.00717	10.6989	0.00755
10.5917	0.00649	10.7142	0.00661
10.6071	0.00676	10.7295	0.00793
10.6224	0.00731	10.7448	0.00661
10.6377	0.00922	10.7601	0.00708
10.653	0.00854	10.7754	0.00646
10.6683	0.00628	10.7907	0.01019
10.6836	0.00847	10.806	0.00988
10.6989	0.00635	10.8213	0.01167
10.7142	0.00574	10.8366	0.0112
10.7295	0.00683	10.8519	0.00762
10.7448	0.00833	10.8673	0.00614
10.7601	0.00909	10.8826	0.00397
10.7754	0.00608	10.8979	0.00288
10.7907	0.00649	10.9132	0.00786
10.806	0.00546	10.9285	0.0077
10.8213	0.00792	10.9438	0.00793
10.8366	0.00799	10.9591	0.00638
10.8519	0.00745	10.9744	0.00778
10.8673	0.00704	10.9897	0.00669
10.8826	0.00881	11.005	0.00926
10.8979	0.00553	11.0203	0.00825
10.9132	0.00827	11.0356	0.00895
10.9285	0.00635	11.0509	0.01011
10.9438	0.0054	11.0662	0.00747
10.9591	0.00806	11.0815	0.00467
10.9744	0.00526	11.0968	0.007
10.9897	0.00615	11.1122	0.00739
11.005	0.00642	11.1275	0.00918
11.0203	0.00615	11.1428	0.00568
11.0356	0.00533	11.1581	0.00941
11.0509	0.00847	11.1734	0.00848
11.0662	0.00772	11.1887	0.00622
11.0815	0.00806	11.204	0.00949
11.0968	0.00717	11.2193	0.0077
11.1122	0.00417	11.2346	0.01035
11.1275	0.00676	11.2499	0.00848
11.1428	0.00574	11.2652	0.00832
11.1581	0.00649	11.2805	0.00762
11.1734	0.00731	11.2958	0.00957
11.1887	0.00519	11.3111	0.00731
11.204	0.00779	11.3264	0.00428
11.2193	0.00676	11.3417	0.0056
11.2346	0.00581	11.357	0.00708
11.2499	0.00553	11.3724	0.00755
11.2652	0.00601	11.3877	0.00552
11.2805	0.0084	11.403	0.00404
11.2958	0.00437	11.4183	0.00739
11.3111	0.00581	11.4336	0.00544
11.3264	0.00669	11.4489	0.00537
11.3417	0.00697	11.4642	0.00863
11.357	0.00628	11.4795	0.00856
11.3724	0.00697	11.4948	0.00599
11.3877	0.00697	11.5101	0.00459
11.403	0.00471	11.5254	0.00661
11.4183	0.00635	11.5407	0.00646
11.4336	0.00792	11.556	0.00692
11.4489	0.00376	11.5713	0.00661
11.4642	0.0082	11.5866	0.00863
11.4795	0.00553	11.6019	0.00949
11.4948	0.00601	11.6172	0.00685
11.5101	0.00526	11.6326	0.00692
11.5254	0.00697	11.6479	0.00397
11.5407	0.00581	11.6632	0.01011
11.556	0.00697	11.6785	0.00965
11.5713	0.00909	11.6938	0.00692
11.5866	0.00437	11.7091	0.00895
11.6019	0.00751	11.7244	0.0077
11.6172	0.00499	11.7397	0.00762
11.6326	0.00546	11.755	0.00848
11.6479	0.00389	11.7703	0.00513
11.6632	0.00628	11.7856	0.0077
11.6785	0.00567	11.8009	0.00638
11.6938	0.00512	11.8162	0.00887
11.7091	0.00403	11.8315	0.00809
11.7244	0.00642	11.8468	0.00708
11.7397	0.00731	11.8621	0.01003
11.755	0.00553	11.8774	0.00739
11.7703	0.00669	11.8928	0.00529
11.7856	0.00505	11.9081	0.00521
11.8009	0.00881	11.9234	0.01112
11.8162	0.00485	11.9387	0.00685
11.8315	0.00615	11.954	0.01206
11.8468	0.00731	11.9693	0.00685
11.8621	0.00567	11.9846	0.00638
11.8774	0.00505	11.9999	0.00661
11.8928	0.00533	12.0152	0.0035
11.9081	0.00499	12.0305	0.00661
11.9234	0.00389	12.0458	0.00762
11.9387	0.00512	12.0611	0.0077
11.954	0.00642	12.0764	0.00786
11.9693	0.0056	12.0917	0.00965
11.9846	0.00246	12.107	0.00988
11.9999	0.00608	12.1223	0.0112
12.0152	0.00601	12.1376	0.01478
12.0305	0.00669	12.153	0.01128
12.0458	0.00909	12.1683	0.01252
12.0611	0.00546	12.1836	0.01252
12.0764	0.00615	12.1989	0.01416
12.0917	0.00792	12.2142	0.01501
12.107	0.00683	12.2295	0.0147
12.1223	0.00389	12.2448	0.01525
12.1376	0.00355	12.2601	0.01641
12.153	0.00649	12.2754	0.01735
12.1683	0.00533	12.2907	0.01711
12.1836	0.00861	12.306	0.01898
12.1989	0.01113	12.3213	0.0189
12.2142	0.00567	12.3366	0.01828
12.2295	0.00704	12.3519	0.0196
12.2448	0.0056	12.3672	0.01968
12.2601	0.00833	12.3825	0.02575
12.2754	0.00731	12.3978	0.02388
12.2907	0.00581	12.4132	0.02645
12.306	0.00628	12.4285	0.02458
12.3213	0.00902	12.4438	0.0266
12.3366	0.00895	12.4591	0.02334
12.3519	0.01182	12.4744	0.02271
12.3672	0.0151	12.4897	0.02015
12.3825	0.01516	12.505	0.01369
12.3978	0.01646	12.5203	0.01392
12.4132	0.02773	12.5356	0.01175
12.4285	0.02985	12.5509	0.01011
12.4438	0.03853	12.5662	0.00918
12.4591	0.05041	12.5815	0.00965
12.4744	0.06127	12.5968	0.00498
12.4897	0.06571	12.6121	0.00996
12.505	0.06756	12.6274	0.00801
12.5203	0.06817	12.6427	0.00622
12.5356	0.0556	12.6581	0.00591
12.5509	0.04584	12.6734	0.00583
12.5662	0.0347	12.6887	0.00809
12.5815	0.02596	12.704	0.00863
12.5968	0.01721	12.7193	0.00708
12.6121	0.01079	12.7346	0.00863
12.6274	0.0069	12.7499	0.00848
12.6427	0.00827	12.7652	0.00832
12.6581	0.00799	12.7805	0.00614
12.6734	0.00471	12.7958	0.00576
12.6887	0.00587	12.8111	0.00599
12.704	0.00676	12.8264	0.00482
12.7193	0.00499	12.8417	0.0077
12.7346	0.0028	12.857	0.00747
12.7499	0.00471	12.8723	0.00459
12.7652	0.00669	12.8876	0.00778
12.7805	0.0071	12.9029	0.00482
12.7958	0.00478	12.9183	0.00591
12.8111	0.00424	12.9336	0.00646
12.8264	0.00669	12.9489	0.00474
12.8417	0.00342	12.9642	0.00576
12.857	0.00314	12.9795	0.0042
12.8723	0.00273	12.9948	0.00599
12.8876	0.00369	13.0101	0.0077
12.9029	0.00622	13.0254	0.00793
12.9183	0.00273	13.0407	0.00638
12.9336	0.0041	13.056	0.00498
12.9489	0.00348	13.0713	0.00568
12.9642	0.00533	13.0866	0.00327
12.9795	0.00553	13.1019	0.00537
12.9948	0.00587	13.1172	0.00529
13.0101	0.00615	13.1325	0.00739
13.0254	0.00499	13.1478	0.00521
13.0407	0.00601	13.1631	0.00412
13.056	0.00751	13.1785	0.00498
13.0713	0.00191	13.1938	0.00685
13.0866	0.00465	13.2091	0.0077
13.1019	0.00424	13.2244	0.00941
13.1172	0.00492	13.2397	0.00474
13.1325	0.00417	13.255	0.00412
13.1478	0.00403	13.2703	0.00957
13.1631	0.00253	13.2856	0.00521
13.1785	0.00485	13.3009	0.00529
13.1938	0.00307	13.3162	0.00685
13.2091	0.00471	13.3315	0.00755
13.2244	0.00314	13.3468	0.00887
13.2397	0.00458	13.3621	0.00599
13.255	0.0041	13.3774	0.00249
13.2703	0.0069	13.3927	0.00506
13.2856	0.00437	13.408	0.007
13.3009	0.00499	13.4233	0.00755
13.3162	0.00157	13.4387	0.00389
13.3315	0.00362	13.454	0.00327
13.3468	0.00465	13.4693	0.00506
13.3621	0.00143	13.4846	0.00459
13.3774	0.00294	13.4999	0.00513
13.3927	0.00465	13.5152	0.00638
13.408	0.00485	13.5305	0.00677
13.4233	0.00383	13.5458	0.00521
13.4387	0.00437	13.5611	0.00723
13.454	0.00362	13.5764	0.00614
13.4693	0.00478	13.5917	0.00288
13.4846	0.0041	13.607	0.00793
13.4999	0.00184	13.6223	0.00552
13.5152	0.00827	13.6376	0.00685
13.5305	0.0054	13.6529	0.00661
13.5458	0.00458	13.6682	0.00871
13.5611	0.00465	13.6835	0.00599
13.5764	0.00492	13.6989	0.00498
13.5917	0.00444	13.7142	0
13.607	0.00519	13.7295	0.0049
13.6223	0.00553	13.7448	0.00762
13.6376	0.00198	13.7601	0.00965
13.6529	0.00417	13.7754	0.00591
13.6682	0.0056	13.7907	0.00482
13.6835	0.00219	13.806	0.00677
13.6989	0.00164	13.8213	0.00171
13.7142	0.00403	13.8366	0.0049
13.7295	0.00383	13.8519	0.00513
13.7448	0.00512	13.8672	0.00506
13.7601	0.00253	13.8825	0.00428
13.7754	0.00499	13.8978	0.00793
13.7907	0.0041	13.9131	0.00793
13.806	0.00123	13.9284	0.00404
13.8213	0.00376	13.9437	0.00552
13.8366	0.00335	13.9591	0.00366
13.8519	0.0028	13.9744	0.00669
13.8672	0.00348	13.9897	0.00467
13.8825	0.00219	14.005	0.00327
13.8978	0.00512	14.0203	0.00568
13.9131	0.00314	14.0356	0.00498
13.9284	0.0043	14.0509	0.00622
13.9437	0.00348	14.0662	0.00412
13.9591	0.00362	14.0815	0.00459
13.9744	0.000956349	14.0968	0.00669
13.9897	0.00328	14.1121	0.0091
14.005	0.0041	14.1274	0.0084
14.0203	0.00246	14.1427	0.00607
14.0356	0.00178	14.158	0.00529
14.0509	0.00109	14.1733	0.0056
14.0662	0.00307	14.1886	0.00264
14.0815	0.00287	14.204	0.00941
14.0968	0.000683107	14.2193	0.00879
14.1121	0.00342	14.2346	0.00755
14.1274	0.00499	14.2499	0.00513
14.1427	0.00574	14.2652	0.00459
14.158	0.00184	14.2805	0.00583
14.1733	0.00553	14.2958	0.00443
14.1886	0.00376	14.3111	0.00537
14.204	0.0028	14.3264	0.00521
14.2193	0.0028	14.3417	0.00179
14.2346	0.00383	14.357	0.00599
14.2499	0.00396	14.3723	0.00926
14.2652	0.00219	14.3876	0.00871
14.2805	0.00342	14.4029	0.00366
14.2958	0.00184	14.4182	0.00358
14.3111	0.00492	14.4335	0.00856
14.3264	0.00178	14.4488	0.0042
14.3417	0.00246	14.4642	0.00661
14.357	0.00178	14.4795	0.00607
14.3723	0.00307	14.4948	0.00638
14.3876	0.00437	14.5101	0.00334
14.4029	0.00403	14.5254	0.00303
14.4182	0.00164	14.5407	0.00327
14.4335	0.00212	14.556	0.0021
14.4488	0.00417	14.5713	0.00443
14.4642	0.00253	14.5866	0.00358
14.4795	0.00294	14.6019	0.00428
14.4948	0.00321	14.6172	0.00692
14.5101	0	14.6325	0.00467
14.5254	0.00383	14.6478	0.00428
14.5407	0.00505	14.6631	0.00373
14.556	0.00389	14.6784	0.00638
14.5713	0.0041	14.6937	0.00653
14.5866	0.00512	14.709	0.00467
14.6019	0.00376	14.7244	0.00576
14.6172	0.0013	14.7397	0.00723
14.6325	0.00321	14.755	0.00397
14.6478	0.00417	14.7703	0.00739
14.6631	0.00485	14.7856	0.00957
14.6784	0.00335	14.8009	0.00871
14.6937	0.00287	14.8162	0.00801
14.709	0.00485	14.8315	0.00778
14.7244	0.00383	14.8468	0.00366
14.7397	0.00164	14.8621	0.0077
14.755	0.00745	14.8774	0.00832
14.7703	0.00164	14.8927	0.00583
14.7856	0.00533	14.908	0.00599
14.8009	0.00492	14.9233	0.00653
14.8162	0.00335	14.9386	0.00436
14.8315	0.00403	14.9539	0.00513
14.8468	0.000136621	14.9692	0.01299
14.8621	0.00615	14.9846	0.00755
14.8774	0.00164	14.9999	0.01003
14.8927	0.00164	15.0152	0.01081
14.908	0.00348	15.0305	0.01143
14.9233	0.0041	15.0458	0.00778
14.9386	0.00499	15.0611	0.01252
14.9539	0.00991	15.0764	0.01322
14.9692	0.00915	15.0917	0.01423
14.9846	0.00943	15.107	0.01999
14.9999	0.00799	15.1223	0.021
15.0152	0.00827	15.1376	0.02077
15.0305	0.0084	15.1529	0.02489
15.0458	0.0084	15.1682	0.0245
15.0611	0.01018	15.1835	0.03213
15.0764	0.00847	15.1988	0.02909
15.0917	0.00854	15.2141	0.03072
15.107	0.00628	15.2294	0.03594
15.1223	0.01154	15.2448	0.03555
15.1376	0.01079	15.2601	0.03298
15.1529	0.01264	15.2754	0.04224
15.1682	0.01694	15.2907	0.03765
15.1835	0.01995	15.306	0.04099
15.1988	0.01961	15.3213	0.04465
15.2141	0.0248	15.3366	0.04706
15.2294	0.03224	15.3519	0.05492
15.2448	0.04474	15.3672	0.05632
15.2601	0.04782	15.3825	0.06106
15.2754	0.05007	15.3978	0.06643
15.2907	0.06039	15.4131	0.06207
15.306	0.05806	15.4284	0.06098
15.3213	0.05178	15.4437	0.05818
15.3366	0.03846	15.459	0.05383
15.3519	0.02869	15.4743	0.04667
15.3672	0.01974	15.4897	0.03913
15.3825	0.00915	15.505	0.0308
15.3978	0.00683	15.5203	0.02684
15.4131	0.00874	15.5356	0.02419
15.4284	0.00799	15.5509	0.01377
15.4437	0.00567	15.5662	0.01478
15.459	0.00219	15.5815	0.01229
15.4743	0.00437	15.5968	0.01105
15.4897	0.00301	15.6121	0.0098
15.505	0.00458	15.6274	0.01019
15.5203	0.00287	15.6427	0.00902
15.5356	0.00499	15.658	0.01058
15.5509	0.00587	15.6733	0.01283
15.5662	0.00253	15.6886	0.01252
15.5815	0.00444	15.7039	0.00778
15.5968	0.00492	15.7192	0.00739
15.6121	0.00608	15.7345	0.0098
15.6274	0.00403	15.7499	0.00988
15.6427	0.00396	15.7652	0.00887
15.658	0.00205	15.7805	0.01058
15.6733	0.00512	15.7958	0.00716
15.6886	0.00622	15.8111	0.00809
15.7039	0.00383	15.8264	0.00723
15.7192	0.0026	15.8417	0.00685
15.7345	0.00499	15.857	0.00389
15.7499	0.00574	15.8723	0.00576
15.7652	0.00615	15.8876	0.01003
15.7805	0.0026	15.9029	0.00965
15.7958	0.00328	15.9182	0.00902
15.8111	0.00219	15.9335	0.01058
15.8264	0.00458	15.9488	0.00778
15.8417	0.0043	15.9641	0.00801
15.857	0.00383	15.9794	0.00887
15.8723	0.0043	15.9947	0.00848
15.8876	0.00342	16.0101	0.00661
15.9029	0.00335	16.0254	0.00661
15.9182	0.00663	16.0407	0.00817
15.9335	0.00499	16.056	0.00521
15.9488	0.00505	16.0713	0.01151
15.9641	0.00553	16.0866	0.00708
15.9794	0.00649	16.1019	0.00723
15.9947	0.00553	16.1172	0.0063
16.0101	0.00287	16.1325	0.00801
16.0254	0.00628	16.1478	0.01027
16.0407	0.0056	16.1631	0.01221
16.056	0.00833	16.1784	0.01229
16.0713	0.00512	16.1937	0.01206
16.0866	0.00963	16.209	0.01618
16.1019	0.0082	16.2243	0.0161
16.1172	0.0084	16.2396	0.01392
16.1325	0.00929	16.2549	0.01906
16.1478	0.0095	16.2703	0.02318
16.1631	0.00833	16.2856	0.02388
16.1784	0.00888	16.3009	0.02248
16.1937	0.00909	16.3162	0.02326
16.209	0.00499	16.3315	0.02551
16.2243	0.00792	16.3468	0.0266
16.2396	0.00888	16.3621	0.03057
16.2549	0.00929	16.3774	0.0308
16.2703	0.01018	16.3927	0.02932
16.2856	0.01257	16.408	0.03251
16.3009	0.01359	16.4233	0.03633
16.3162	0.01858	16.4386	0.03516
16.3315	0.02097	16.4539	0.03703
16.3468	0.02186	16.4692	0.04239
16.3621	0.02992	16.4845	0.03749
16.3774	0.0388	16.4998	0.04325
16.3927	0.03976	16.5151	0.04177
16.408	0.04399	16.5305	0.04216
16.4233	0.03463	16.5458	0.03718
16.4386	0.03422	16.5611	0.0329
16.4539	0.02719	16.5764	0.03407
16.4692	0.02282	16.5917	0.02536
16.4845	0.01373	16.607	0.02621
16.4998	0.00847	16.6223	0.01945
16.5151	0.0097	16.6376	0.01929
16.5305	0.0112	16.6529	0.01688
16.5458	0.00697	16.6682	0.01221
16.5611	0.00656	16.6835	0.01353
16.5764	0.00628	16.6988	0.01361
16.5917	0.00765	16.7141	0.00988
16.607	0.00779	16.7294	0.00887
16.6223	0.00717	16.7447	0.01035
16.6376	0.01093	16.76	0.00646
16.6529	0.01182	16.7753	0.00739
16.6682	0.01421	16.7907	0.01151
16.6835	0.01141	16.806	0.00614
16.6988	0.01797	16.8213	0.00342
16.7141	0.02063	16.8366	0.00723
16.7294	0.02138	16.8519	0.0042
16.7447	0.01967	16.8672	0.00389
16.76	0.02247	16.8825	0.00755
16.7753	0.01769	16.8978	0.00817
16.7907	0.01366	16.9131	0.00467
16.806	0.01271	16.9284	0.00708
16.8213	0.01209	16.9437	0.00544
16.8366	0.00676	16.959	0.00552
16.8519	0.00765	16.9743	0.00482
16.8672	0.00649	16.9896	0.00576
16.8825	0.00615	17.0049	0.00669
16.8978	0.0043	17.0202	0.00863
16.9131	0.00669	17.0356	0.00459
16.9284	0.00383	17.0509	0.00373
16.9437	0.00424	17.0662	0.0056
16.959	0.00485	17.0815	0.00389
16.9743	0.00553	17.0968	0.00793
16.9896	0.0069	17.1121	0.00467
17.0049	0.00683	17.1274	0.00303
17.0202	0.00492	17.1427	0.0042
17.0356	0.0041	17.158	0.00436
17.0509	0.00451	17.1733	0.00156
17.0662	0.00389	17.1886	0.00358
17.0815	0.00424	17.2039	0.00288
17.0968	0.00505	17.2192	0.00194
17.1121	0.00526	17.2345	0.0021
17.1274	0.00191	17.2498	0.00436
17.1427	0.00307	17.2651	0.00381
17.158	0.00731	17.2804	0.0063
17.1733	0.00622	17.2958	0.00622
17.1886	0.00485	17.3111	0.00661
17.2039	0.00485	17.3264	0.00599
17.2192	0.00301	17.3417	0.00591
17.2345	0.00758	17.357	0.00397
17.2498	0.00704	17.3723	0.00319
17.2651	0.00512	17.3876	0.00257
17.2804	0.00553	17.4029	0.00537
17.2958	0.00594	17.4182	0.0021
17.3111	0.00424	17.4335	0.0042
17.3264	0.00294	17.4488	0.00443
17.3417	0.00307	17.4641	0.00202
17.357	0.00444	17.4794	0.00202
17.3723	0.00868	17.4947	0.00397
17.3876	0.00485	17.51	0.00436
17.4029	0.00478	17.5253	0.00373
17.4182	0.00738	17.5406	0.00685
17.4335	0.00465	17.556	0.00459
17.4488	0.00437	17.5713	0.00249
17.4641	0.00444	17.5866	0.00389
17.4794	0.00355	17.6019	0.00404
17.4947	0.00253	17.6172	0.0063
17.51	0.00335	17.6325	0.00397
17.5253	0.00581	17.6478	0.00327
17.5406	0.0041	17.6631	0.00498
17.556	0.00239	17.6784	0.00467
17.5713	0.00205	17.6937	0.00537
17.5866	0.00287	17.709	0.00319
17.6019	0.00519	17.7243	0.00272
17.6172	0.00355	17.7396	0.00583
17.6325	0.00376	17.7549	0.00622
17.6478	0.00792	17.7702	0.000622278
17.6631	0.00417	17.7855	0.00404
17.6784	0.00458	17.8008	0.0014
17.6937	0.00499	17.8162	0.00163
17.709	0.00355	17.8315	0.00187
17.7243	0.00225	17.8468	0.00482
17.7396	0.0028	17.8621	0.00513
17.7549	0.00424	17.8774	0.00412
17.7702	0.00451	17.8927	0.00506
17.7855	0.00328	17.908	0.00482
17.8008	0.00321	17.9233	0.00513
17.8162	0.00512	17.9386	0.00677
17.8315	0.0069	17.9539	0.00708
17.8468	0.00301	17.9692	0.00381
17.8621	0.00424	17.9845	0.00599
17.8774	0.0041	17.9998	0.00521
17.8927	0.00581	18.0151	0.00692
17.908	0.00239	18.0304	0.00583
17.9233	0.00424	18.0457	0.00342
17.9386	0.00512	18.061	0.00521
17.9539	0.00786	18.0764	0.00342
17.9692	0.00758	18.0917	0.00731
17.9845	0.00622	18.107	0.00404
17.9998	0.00786	18.1223	0.00591
18.0151	0.00451	18.1376	0.00716
18.0304	0.00519	18.1529	0.00778
18.0457	0.0056	18.1682	0.00755
18.061	0.0054	18.1835	0.01198
18.0764	0.00745	18.1988	0.00895
18.0917	0.00779	18.2141	0.01097
18.107	0.00704	18.2294	0.01027
18.1223	0.01025	18.2447	0.01027
18.1376	0.01025	18.26	0.01416
18.1529	0.00963	18.2753	0.01462
18.1682	0.00861	18.2906	0.01719
18.1835	0.00915	18.3059	0.01525
18.1988	0.01059	18.3212	0.01711
18.2141	0.00895	18.3366	0.01781
18.2294	0.00745	18.3519	0.021
18.2447	0.00786	18.3672	0.01875
18.26	0.01004	18.3825	0.01937
18.2753	0.01154	18.3978	0.01789
18.2906	0.01161	18.4131	0.02201
18.3059	0.00608	18.4284	0.02186
18.3212	0.01079	18.4437	0.02512
18.3366	0.01639	18.459	0.02808
18.3519	0.01346	18.4743	0.03111
18.3672	0.01516	18.4896	0.02948
18.3825	0.01947	18.5049	0.02917
18.3978	0.02316	18.5202	0.03072
18.4131	0.02671	18.5355	0.02901
18.4284	0.02254	18.5508	0.02466
18.4437	0.02582	18.5661	0.02232
18.459	0.02671	18.5815	0.02512
18.4743	0.02609	18.5968	0.01711
18.4896	0.01892	18.6121	0.01758
18.5049	0.01906	18.6274	0.01501
18.5202	0.014	18.6427	0.00918
18.5355	0.01134	18.658	0.0119
18.5508	0.00847	18.6733	0.01105
18.5661	0.00956	18.6886	0.00801
18.5815	0.00888	18.7039	0.00723
18.5968	0.0054	18.7192	0.00832
18.6121	0.00751	18.7345	0.00747
18.6274	0.00389	18.7498	0.00677
18.6427	0.0028	18.7651	0.00848
18.658	0.00321	18.7804	0.00272
18.6733	0.00738	18.7957	0.00755
18.6886	0.00451	18.811	0.00506
18.7039	0.00437	18.8263	0.00793
18.7192	0.00731	18.8417	0.00692
18.7345	0.00478	18.857	0.00685
18.7498	0.00628	18.8723	0.00544
18.7651	0.00519	18.8876	0.00599
18.7804	0.00622	18.9029	0.00334
18.7957	0.00738	18.9182	0.00537
18.811	0.00499	18.9335	0.00436
18.8263	0.00519	18.9488	0.00809
18.8417	0.00485	18.9641	0.00513
18.857	0.00594	18.9794	0.00591
18.8723	0.00485	18.9947	0.00568
18.8876	0.00895	19.01	0.00264
18.9029	0.00587	19.0253	0.00436
18.9182	0.00451	19.0406	0.00249
18.9335	0.00546	19.0559	0.00646
18.9488	0.00704	19.0712	0.0056
18.9641	0.00437	19.0865	0.00747
18.9794	0.00396	19.1019	0.00669
18.9947	0.00512	19.1172	0.00762
19.01	0.00383	19.1325	0.00218
19.0253	0.00772	19.1478	0.00529
19.0406	0.00424	19.1631	0.00226
19.0559	0.00587	19.1784	0.00692
19.0712	0.00546	19.1937	0.00482
19.0865	0.00396	19.209	0.00436
19.1019	0.00471	19.2243	0.00474
19.1172	0.00389	19.2396	0.00576
19.1325	0.00471	19.2549	0.00334
19.1478	0.00567	19.2702	0.00327
19.1631	0.00546	19.2855	0.00692
19.1784	0.00847	19.3008	0.00591
19.1937	0.00704	19.3161	0.00373
19.209	0.00335	19.3314	0.00381
19.2243	0.00485	19.3467	0.00412
19.2396	0.0041	19.3621	0.00622
19.2549	0.00601	19.3774	0.00544
19.2702	0.00745	19.3927	0.00226
19.2855	0.00444	19.408	0.00482
19.3008	0.00704	19.4233	0.00264
19.3161	0.00485	19.4386	0.00622
19.3314	0.00581	19.4539	0.00583
19.3467	0.00854	19.4692	0.0063
19.3621	0.00615	19.4845	0.00381
19.3774	0.00642	19.4998	0.00451
19.3927	0.00635	19.5151	0.00381
19.408	0.00574	19.5304	0.00498
19.4233	0.00792	19.5457	0.00436
19.4386	0.00786	19.561	0.00459
19.4539	0.00444	19.5763	0.0035
19.4692	0.0071	19.5916	0.00513
19.4845	0.00574	19.6069	0.00506
19.4998	0.00519	19.6223	0.00498
19.5151	0.00861	19.6376	0.00459
19.5304	0.0056	19.6529	0.00638
19.5457	0.0056	19.6682	0.00599
19.561	0.0043	19.6835	0.00389
19.5763	0.00628	19.6988	0.00801
19.5916	0.00717	19.7141	0.00801
19.6069	0.00888	19.7294	0.00451
19.6223	0.00628	19.7447	0.00249
19.6376	0.0054	19.76	0.00241
19.6529	0.00526	19.7753	0.00786
19.6682	0.00594	19.7906	0.007
19.6835	0.00587	19.8059	0.00327
19.6988	0.00533	19.8212	0.00622
19.7141	0.00465	19.8365	0.00677
19.7294	0.00751	19.8518	0.00755
19.7447	0.00888	19.8672	0.00653
19.76	0.01018	19.8825	0.00397
19.7753	0.00751	19.8978	0.00397
19.7906	0.00861	19.9131	0.00319
19.8059	0.00567	19.9284	0.00373
19.8212	0.00765	19.9437	0.00194
19.8365	0.00833	19.959	0.00436
19.8518	0.00717	19.9743	0.00498
19.8672	0.00424	19.9896	0.00723
19.8825	0.00683	20.0049	0.00638
19.8978	0.00724	20.0202	0.00529
19.9131	0.00813	20.0355	0.00537
19.9284	0.00676	20.0508	0.007
19.9437	0.00587	20.0661	0.00459
19.959	0.00519	20.0814	0.00288
19.9743	0.00704	20.0967	0.00786
19.9896	0.00683	20.112	0.00622
20.0049	0.00424	20.1274	0.00358
20.0202	0.00751	20.1427	0.00739
20.0355	0.00786	20.158	0.00373
20.0508	0.00704	20.1733	0.00404
20.0661	0.00601	20.1886	0.00537
20.0814	0.00533	20.2039	0.00436
20.0967	0.00704	20.2192	0.00677
20.112	0.01141	20.2345	0.00342
20.1274	0.00567	20.2498	0.00404
20.1427	0.00683	20.2651	0.00366
20.158	0.00799	20.2804	0.0049
20.1733	0.00731	20.2957	0.00762
20.1886	0.00772	20.311	0.00311
20.2039	0.01161	20.3263	0.007
20.2192	0.00669	20.3416	0.00817
20.2345	0.00861	20.3569	0.00809
20.2498	0.00881	20.3722	0.00685
20.2651	0.00615	20.3876	0.00708
20.2804	0.00745	20.4029	0.00397
20.2957	0.00731	20.4182	0.00529
20.311	0.00902	20.4335	0.00537
20.3263	0.0082	20.4488	0.00467
20.3416	0.00909	20.4641	0.01237
20.3569	0.00956	20.4794	0.00848
20.3722	0.01072	20.4947	0.00996
20.3876	0.00902	20.51	0.00723
20.4029	0.0084	20.5253	0.00591
20.4182	0.01093	20.5406	0.00879
20.4335	0.00697	20.5559	0.00708
20.4488	0.00779	20.5712	0.00723
20.4641	0.00827	20.5865	0.00739
20.4794	0.00874	20.6018	0.00972
20.4947	0.0082	20.6171	0.01011
20.51	0.00956	20.6324	0.01035
20.5253	0.00731	20.6478	0.00848
20.5406	0.00991	20.6631	0.01058
20.5559	0.00929	20.6784	0.01525
20.5712	0.01154	20.6937	0.01322
20.5865	0.01018	20.709	0.01423
20.6018	0.01195	20.7243	0.014
20.6171	0.01892	20.7396	0.01525
20.6324	0.01988	20.7549	0.01439
20.6478	0.01646	20.7702	0.01649
20.6631	0.01653	20.7855	0.01563
20.6784	0.01407	20.8008	0.01727
20.6937	0.01168	20.8161	0.01929
20.709	0.01298	20.8314	0.01703
20.7243	0.01195	20.8467	0.01898
20.7396	0.01271	20.862	0.01703
20.7549	0.01168	20.8773	0.01633
20.7702	0.01004	20.8926	0.01797
20.7855	0.01277	20.908	0.01548
20.8008	0.01182	20.9233	0.014
20.8161	0.01353	20.9386	0.01579
20.8314	0.01045	20.9539	0.01182
20.8467	0.01435	20.9692	0.01128
20.862	0.01626	20.9845	0.0056
20.8773	0.01995	20.9998	0.0105
20.8926	0.01885	21.0151	0.00879
20.908	0.02787	21.0304	0.00832
20.9233	0.02801	21.0457	0.00801
20.9386	0.03716	21.061	0.00708
20.9539	0.03907	21.0763	0.00576
20.9692	0.03771	21.0916	0.00809
20.9845	0.04092	21.1069	0.00723
20.9998	0.04112	21.1222	0.0091
21.0151	0.0347	21.1375	0.00825
21.0304	0.03197	21.1528	0.00786
21.0457	0.02616	21.1682	0.00832
21.061	0.02719	21.1835	0.00825
21.0763	0.01708	21.1988	0.00895
21.0916	0.0153	21.2141	0.00739
21.1069	0.01271	21.2294	0.00957
21.1222	0.01421	21.2447	0.01431
21.1375	0.01072	21.26	0.01221
21.1528	0.01031	21.2753	0.00825
21.1682	0.0095	21.2906	0.0133
21.1835	0.01209	21.3059	0.01431
21.1988	0.01455	21.3212	0.01353
21.2141	0.01346	21.3365	0.01509
21.2294	0.01462	21.3518	0.01509
21.2447	0.01844	21.3671	0.01805
21.26	0.01339	21.3824	0.01665
21.2753	0.01291	21.3977	0.01812
21.2906	0.01626	21.4131	0.02077
21.3059	0.01339	21.4284	0.01991
21.3212	0.01428	21.4437	0.02427
21.3365	0.01394	21.459	0.02124
21.3518	0.01189	21.4743	0.02691
21.3671	0.01503	21.4896	0.02598
21.3824	0.01503	21.5049	0.03088
21.3977	0.01394	21.5202	0.02761
21.4131	0.01879	21.5355	0.0329
21.4284	0.01947	21.5508	0.03353
21.4437	0.02097	21.5661	0.03477
21.459	0.02343	21.5814	0.03516
21.4743	0.02329	21.5967	0.03477
21.4896	0.02931	21.612	0.03477
21.5049	0.03135	21.6273	0.03617
21.5202	0.03033	21.6426	0.03469
21.5355	0.03142	21.6579	0.03983
21.5508	0.03183	21.6733	0.03835
21.5661	0.02767	21.6886	0.03679
21.5814	0.02937	21.7039	0.03454
21.5967	0.02357	21.7192	0.04068
21.612	0.01831	21.7345	0.03446
21.6273	0.01735	21.7498	0.03166
21.6426	0.01407	21.7651	0.0301
21.6579	0.01435	21.7804	0.02847
21.6733	0.01414	21.7957	0.02536
21.6886	0.01257	21.811	0.02707
21.7039	0.01086	21.8263	0.0259
21.7192	0.01264	21.8416	0.0203
21.7345	0.01503	21.8569	0.02295
21.7498	0.01469	21.8722	0.01999
21.7651	0.01079	21.8875	0.0217
21.7804	0.01148	21.9028	0.01486
21.7957	0.011	21.9181	0.02015
21.811	0.014	21.9335	0.0217
21.8263	0.01448	21.9488	0.02575
21.8416	0.01598	21.9641	0.02256
21.8569	0.01462	21.9794	0.01991
21.8722	0.01462	21.9947	0.02201
21.8875	0.0181	22.01	0.02131
21.9028	0.02118	22.0253	0.0224
21.9181	0.01995	22.0406	0.02489
21.9335	0.022	22.0559	0.02489
21.9488	0.02138	22.0712	0.02015
21.9641	0.02111	22.0865	0.02512
21.9794	0.01995	22.1018	0.02357
21.9947	0.01633	22.1171	0.02124
22.01	0.0153	22.1324	0.01991
22.0253	0.01646	22.1477	0.01688
22.0406	0.01031	22.163	0.0175
22.0559	0.01195	22.1783	0.01828
22.0712	0.01421	22.1937	0.01875
22.0865	0.00936	22.209	0.0161
22.1018	0.00963	22.2243	0.01112
22.1171	0.00799	22.2396	0.01237
22.1324	0.01018	22.2549	0.01377
22.1477	0.00915	22.2702	0.00972
22.163	0.01154	22.2855	0.00677
22.1783	0.01066	22.3008	0.00708
22.1937	0.00772	22.3161	0.00902
22.209	0.00963	22.3314	0.01073
22.2243	0.01025	22.3467	0.00708
22.2396	0.00601	22.362	0.00521
22.2549	0.00745	22.3773	0.00708
22.2702	0.00854	22.3926	0.01128
22.2855	0.01271	22.4079	0.01159
22.3008	0.00833	22.4232	0.01206
22.3161	0.00929	22.4385	0.00747
22.3314	0.01031	22.4539	0.00513
22.3467	0.00997	22.4692	0.00731
22.362	0.00963	22.4845	0.00755
22.3773	0.0084	22.4998	0.0084
22.3926	0.00943	22.5151	0.00871
22.4079	0.00881	22.5304	0.01066
22.4232	0.00956	22.5457	0.00786
22.4385	0.00881	22.561	0.00762
22.4539	0.00909	22.5763	0.00739
22.4692	0.01216	22.5916	0.0077
22.4845	0.00881	22.6069	0.01097
22.4998	0.01066	22.6222	0.00661
22.5151	0.00827	22.6375	0.00685
22.5304	0.00635	22.6528	0.01019
22.5457	0.01038	22.6681	0.01151
22.561	0.00902	22.6834	0.00793
22.5763	0.00929	22.6987	0.00926
22.5916	0.01414	22.7141	0.00568
22.6069	0.00854	22.7294	0.00708
22.6222	0.00922	22.7447	0.01066
22.6375	0.00888	22.76	0.00848
22.6528	0.01059	22.7753	0.0049
22.6681	0.01154	22.7906	0.00926
22.6834	0.00827	22.8059	0.00692
22.6987	0.00868	22.8212	0.00747
22.7141	0.00731	22.8365	0.00653
22.7294	0.01113	22.8518	0.01011
22.7447	0.00922	22.8671	0.01221
22.76	0.01134	22.8824	0.01097
22.7753	0.01066	22.8977	0.00786
22.7906	0.00792	22.913	0.00832
22.8059	0.00888	22.9283	0.00755
22.8212	0.00881	22.9436	0.00933
22.8365	0.00895	22.959	0.00972
22.8518	0.00874	22.9743	0.00856
22.8671	0.0123	22.9896	0.00778
22.8824	0.00997	23.0049	0.00918
22.8977	0.00608	23.0202	0.01206
22.913	0.01175	23.0355	0.00716
22.9283	0.00628	23.0508	0.00669
22.9436	0.01182	23.0661	0.00723
22.959	0.00922	23.0814	0.00685
22.9743	0.00929	23.0967	0.0084
22.9896	0.01086	23.112	0.00591
23.0049	0.01113	23.1273	0.00544
23.0202	0.01059	23.1426	0.00653
23.0355	0.00915	23.1579	0.00692
23.0508	0.00936	23.1732	0.0056
23.0661	0.0112	23.1885	0.00918
23.0814	0.00956	23.2038	0.01073
23.0967	0.0095	23.2192	0.00817
23.112	0.01059	23.2345	0.00949
23.1273	0.00751	23.2498	0.00537
23.1426	0.01025	23.2651	0.00965
23.1579	0.01045	23.2804	0.0126
23.1732	0.01421	23.2957	0.01112
23.1885	0.00922	23.311	0.00739
23.2038	0.00929	23.3263	0.01112
23.2192	0.01072	23.3416	0.01105
23.2345	0.01113	23.3569	0.01167
23.2498	0.0097	23.3722	0.01299
23.2651	0.00847	23.3875	0.00957
23.2804	0.01045	23.4028	0.01416
23.2957	0.00813	23.4181	0.0154
23.311	0.01175	23.4334	0.01159
23.3263	0.0125	23.4487	0.01105
23.3416	0.01045	23.464	0.0133
23.3569	0.00861	23.4794	0.01501
23.3722	0.01216	23.4947	0.01696
23.3875	0.01018	23.51	0.01711
23.4028	0.01332	23.5253	0.01493
23.4181	0.01079	23.5406	0.0147
23.4334	0.01257	23.5559	0.01914
23.4487	0.00991	23.5712	0.02139
23.464	0.00868	23.5865	0.0161
23.4794	0.01031	23.6018	0.02007
23.4947	0.01175	23.6171	0.01921
23.51	0.01496	23.6324	0.01563
23.5253	0.01189	23.6477	0.01742
23.5406	0.01154	23.663	0.01758
23.5559	0.01079	23.6783	0.0161
23.5712	0.01045	23.6936	0.01548
23.5865	0.01195	23.7089	0.01486
23.6018	0.01079	23.7242	0.01532
23.6171	0.01537	23.7396	0.00941
23.6324	0.01359	23.7549	0.01143
23.6477	0.01066	23.7702	0.00918
23.663	0.01243	23.7855	0.00902
23.6783	0.01271	23.8008	0.01252
23.6936	0.01298	23.8161	0.01105
23.7089	0.01257	23.8314	0.00949
23.7242	0.01134	23.8467	0.01105
23.7396	0.01523	23.862	0.01167
23.7549	0.01366	23.8773	0.0126
23.7702	0.01079	23.8926	0.0126
23.7855	0.01359	23.9079	0.01237
23.8008	0.01414	23.9232	0.00793
23.8161	0.01298	23.9385	0.01182
23.8314	0.011	23.9538	0.00926
23.8467	0.01182	23.9691	0.01112
23.862	0.01086	23.9844	0.01182
23.8773	0.01469	23.9998	0.01143
23.8926	0.01339	24.0151	0.01058
23.9079	0.01448	24.0304	0.01229
23.9232	0.01469	24.0457	0.01245
23.9385	0.01236	24.061	0.01563
23.9538	0.01366	24.0763	0.0126
23.9691	0.01318	24.0916	0.01385
23.9844	0.01223	24.1069	0.01455
23.9998	0.01557	24.1222	0.01532
24.0151	0.01435	24.1375	0.01385
24.0304	0.01414	24.1528	0.01299
24.0457	0.01578	24.1681	0.01587
24.061	0.01817	24.1834	0.01556
24.0763	0.0168	24.1987	0.01556
24.0916	0.01824	24.214	0.0161
24.1069	0.01701	24.2293	0.01711
24.1222	0.01441	24.2447	0.01703
24.1375	0.01605	24.26	0.01735
24.1528	0.01933	24.2753	0.01859
24.1681	0.01674	24.2906	0.01509
24.1834	0.01995	24.3059	0.01843
24.1987	0.01653	24.3212	0.01571
24.214	0.01735	24.3365	0.01797
24.2293	0.02008	24.3518	0.02038
24.2447	0.01988	24.3671	0.01525
24.26	0.01735	24.3824	0.02007
24.2753	0.01885	24.3977	0.01773
24.2906	0.01735	24.413	0.01346
24.3059	0.01974	24.4283	0.01851
24.3212	0.01769	24.4436	0.01735
24.3365	0.01783	24.4589	0.01688
24.3518	0.02083	24.4742	0.01742
24.3671	0.01906	24.4895	0.01672
24.3824	0.0181	24.5049	0.01867
24.3977	0.01353	24.5202	0.01914
24.413	0.01639	24.5355	0.02061
24.4283	0.01687	24.5508	0.0175
24.4436	0.01339	24.5661	0.01719
24.4589	0.01564	24.5814	0.0147
24.4742	0.01373	24.5967	0.01657
24.4895	0.01633	24.612	0.01921
24.5049	0.01728	24.6273	0.01952
24.5202	0.01783	24.6426	0.01517
24.5355	0.0181	24.6579	0.01991
24.5508	0.01366	24.6732	0.02116
24.5661	0.01674	24.6885	0.01735
24.5814	0.0181	24.7038	0.02061
24.5967	0.01769	24.7191	0.0168
24.612	0.01742	24.7344	0.02131
24.6273	0.01879	24.7497	0.01657
24.6426	0.01633	24.7651	0.0203
24.6579	0.01646	24.7804	0.01828
24.6732	0.01776	24.7957	0.01991
24.6885	0.01769	24.811	0.02046
24.7038	0.01742	24.8263	0.02077
24.7191	0.01892	24.8416	0.02186
24.7344	0.01605	24.8569	0.01968
24.7497	0.01851	24.8722	0.01851
24.7651	0.01797	24.8875	0.02528
24.7804	0.01523	24.9028	0.02232
24.7957	0.01933	24.9181	0.02365
24.811	0.02063	24.9334	0.02458
24.8263	0.02138	24.9487	0.03072
24.8416	0.02459	24.964	0.02948
24.8569	0.02364	24.9793	0.03314
24.8722	0.0222	24.9946	0.02629
24.8875	0.02562	25.0099	0.02466
24.9028	0.03361	25.0253	0.02831
24.9181	0.03334	25.0406	0.03213
24.9334	0.03258	25.0559	0.03228
24.9487	0.03368	25.0712	0.03485
24.964	0.03101	25.0865	0.03205
24.9793	0.03013	25.1018	0.0343
24.9946	0.02951	25.1171	0.0371
25.0099	0.02493	25.1324	0.02769
25.0253	0.02732	25.1477	0.03049
25.0406	0.02589	25.163	0.02676
25.0559	0.02343	25.1783	0.02909
25.0712	0.02589	25.1936	0.02481
25.0865	0.02596	25.2089	0.02264
25.1018	0.02377	25.2242	0.028
25.1171	0.02767	25.2395	0.02365
25.1324	0.03115	25.2548	0.02326
25.1477	0.02862	25.2701	0.02334
25.163	0.03388	25.2855	0.01937
25.1783	0.03757	25.3008	0.01937
25.1936	0.04105	25.3161	0.0231
25.2089	0.04877	25.3314	0.01945
25.2242	0.05014	25.3467	0.01672
25.2395	0.05205	25.362	0.01921
25.2548	0.05069	25.3773	0.01875
25.2701	0.05636	25.3926	0.01595
25.2855	0.05711	25.4079	0.01937
25.3008	0.05923	25.4232	0.02038
25.3161	0.04481	25.4385	0.01773
25.3314	0.03825	25.4538	0.02217
25.3467	0.03655	25.4691	0.01532
25.362	0.0362	25.4844	0.01914
25.3773	0.02849	25.4997	0.02131
25.3926	0.02876	25.515	0.01672
25.4079	0.022	25.5303	0.01501
25.4232	0.02247	25.5457	0.01781
25.4385	0.02131	25.561	0.0161
25.4538	0.02015	25.5763	0.02038
25.4691	0.01824	25.5916	0.01789
25.4844	0.02227	25.6069	0.01493
25.4997	0.01762	25.6222	0.01618
25.515	0.02063	25.6375	0.01999
25.5303	0.02172	25.6528	0.0189
25.5457	0.01858	25.6681	0.02085
25.561	0.01906	25.6834	0.01945
25.5763	0.02118	25.6987	0.01789
25.5916	0.0209	25.714	0.01937
25.6069	0.02104	25.7293	0.02092
25.6222	0.02275	25.7446	0.01991
25.6375	0.02029	25.7599	0.0168
25.6528	0.02022	25.7752	0.01641
25.6681	0.01961	25.7906	0.01672
25.6834	0.01824	25.8059	0.02536
25.6987	0.01844	25.8212	0.01657
25.714	0.02029	25.8365	0.01758
25.7293	0.02124	25.8518	0.01641
25.7446	0.02309	25.8671	0.0147
25.7599	0.02213	25.8824	0.0189
25.7752	0.02336	25.8977	0.01385
25.7906	0.01851	25.913	0.01423
25.8059	0.02213	25.9283	0.01657
25.8212	0.02056	25.9436	0.01703
25.8365	0.02282	25.9589	0.0189
25.8518	0.02152	25.9742	0.01898
25.8671	0.02172	25.9895	0.01851
25.8824	0.02275	26.0048	0.01758
25.8977	0.01687	26.0201	0.0189
25.913	0.01961	26.0354	0.01984
25.9283	0.01913	26.0508	0.01742
25.9436	0.02104	26.0661	0.01843
25.9589	0.01892	26.0814	0.01843
25.9742	0.01776	26.0967	0.02015
25.9895	0.0222	26.112	0.0182
26.0048	0.02077	26.1273	0.01688
26.0201	0.02261	26.1426	0.01517
26.0354	0.0209	26.1579	0.01867
26.0508	0.02186	26.1732	0.01773
26.0661	0.01783	26.1885	0.01898
26.0814	0.02131	26.2038	0.01898
26.0967	0.02329	26.2191	0.01929
26.112	0.02083	26.2344	0.0147
26.1273	0.01899	26.2497	0.01758
26.1426	0.02152	26.265	0.01618
26.1579	0.02664	26.2803	0.01843
26.1732	0.02275	26.2956	0.01851
26.1885	0.0248	26.311	0.01735
26.2038	0.02008	26.3263	0.01906
26.2191	0.02193	26.3416	0.01929
26.2344	0.02241	26.3569	0.01805
26.2497	0.02439	26.3722	0.01696
26.265	0.02377	26.3875	0.01812
26.2803	0.02637	26.4028	0.01618
26.2956	0.022	26.4181	0.01742
26.311	0.02466	26.4334	0.01633
26.3263	0.02268	26.4487	0.01914
26.3416	0.02015	26.464	0.01338
26.3569	0.02507	26.4793	0.01486
26.3722	0.02357	26.4946	0.01672
26.3875	0.02036	26.5099	0.01921
26.4028	0.02835	26.5252	0.01493
26.4181	0.02568	26.5405	0.0196
26.4334	0.02042	26.5558	0.01532
26.4487	0.02507	26.5712	0.01727
26.464	0.02487	26.5865	0.01789
26.4793	0.0235	26.6018	0.01781
26.4946	0.02247	26.6171	0.01703
26.5099	0.02678	26.6324	0.02007
26.5252	0.02623	26.6477	0.0147
26.5405	0.02343	26.663	0.02046
26.5558	0.02883	26.6783	0.01626
26.5712	0.02418	26.6936	0.01805
26.5865	0.02712	26.7089	0.01602
26.6018	0.02691	26.7242	0.0175
26.6171	0.02247	26.7395	0.01579
26.6324	0.02104	26.7548	0.02147
26.6477	0.02555	26.7701	0.0182
26.663	0.02623	26.7854	0.01789
26.6783	0.02534	26.8007	0.01976
26.6936	0.0265	26.816	0.02022
26.7089	0.02295	26.8314	0.01999
26.7242	0.02644	26.8467	0.02038
26.7395	0.02732	26.862	0.0189
26.7548	0.02309	26.8773	0.01789
26.7701	0.02671	26.8926	0.02085
26.7854	0.0289	26.9079	0.02256
26.8007	0.02732	26.9232	0.02007
26.816	0.02896	26.9385	0.02069
26.8314	0.0237	26.9538	0.02186
26.8467	0.02698	26.9691	0.02015
26.862	0.02589	26.9844	0.01229
26.8773	0.02521	26.9997	0.02131
26.8926	0.02739	27.015	0.0217
26.9079	0.0248	27.0303	0.02528
26.9232	0.02521	27.0456	0.02178
26.9385	0.02726	27.0609	0.01556
26.9538	0.02664	27.0762	0.01875
26.9691	0.02603	27.0916	0.02131
26.9844	0.03006	27.1069	0.02038
26.9997	0.0278	27.1222	0.01999
27.015	0.02575	27.1375	0.01812
27.0303	0.02924	27.1528	0.02232
27.0456	0.02466	27.1681	0.02077
27.0609	0.03047	27.1834	0.0161
27.0762	0.02739	27.1987	0.0238
27.0916	0.02739	27.214	0.02007
27.1069	0.03019	27.2293	0.01851
27.1222	0.0289	27.2446	0.0189
27.1375	0.02903	27.2599	0.0238
27.1528	0.02855	27.2752	0.02162
27.1681	0.03019	27.2905	0.021
27.1834	0.02801	27.3058	0.02442
27.1987	0.02664	27.3211	0.02232
27.214	0.03327	27.3365	0.02435
27.2293	0.02985	27.3518	0.02614
27.2446	0.03081	27.3671	0.02606
27.2599	0.03217	27.3824	0.02567
27.2752	0.0278	27.3977	0.02637
27.2905	0.03067	27.413	0.02637
27.3058	0.03183	27.4283	0.02551
27.3211	0.03033	27.4436	0.02878
27.3365	0.02835	27.4589	0.02909
27.3518	0.02732	27.4742	0.02792
27.3671	0.03306	27.4895	0.02816
27.3824	0.03019	27.5048	0.0238
27.3977	0.0332	27.5201	0.02995
27.413	0.03176	27.5354	0.02497
27.4283	0.0347	27.5507	0.02979
27.4436	0.03224	27.566	0.03049
27.4589	0.0317	27.5813	0.02754
27.4742	0.03498	27.5967	0.0308
27.4895	0.03457	27.612	0.02652
27.5048	0.03532	27.6273	0.02948
27.5201	0.0345	27.6426	0.02512
27.5354	0.03443	27.6579	0.03104
27.5507	0.03545	27.6732	0.02831
27.566	0.03484	27.6885	0.02528
27.5813	0.03436	27.7038	0.03041
27.5967	0.03696	27.7191	0.02971
27.612	0.03573	27.7344	0.02909
27.6273	0.03265	27.7497	0.03034
27.6426	0.0388	27.765	0.03368
27.6579	0.03764	27.7803	0.03314
27.6732	0.03498	27.7956	0.02691
27.6885	0.03846	27.8109	0.028
27.7038	0.03812	27.8262	0.0266
27.7191	0.03948	27.8415	0.0294
27.7344	0.04051	27.8569	0.02769
27.7497	0.0459	27.8722	0.02862
27.765	0.04174	27.8875	0.02318
27.7803	0.04235	27.9028	0.0266
27.7956	0.03976	27.9181	0.02715
27.8109	0.04174	27.9334	0.02645
27.8262	0.04481	27.9487	0.02334
27.8415	0.04099	27.964	0.02707
27.8569	0.03901	27.9793	0.02077
27.8722	0.03463	27.9946	0.02225
27.8875	0.03928	28.0099	0.02474
27.9028	0.03552	28.0252	0.02116
27.9181	0.03641	28.0405	0.02209
27.9334	0.03696	28.0558	0.01976
27.9487	0.03381	28.0711	0.02497
27.964	0.03552	28.0864	0.02225
27.9793	0.03675	28.1017	0.02474
27.9946	0.03573	28.1171	0.02225
28.0099	0.03839	28.1324	0.02396
28.0252	0.03293	28.1477	0.02435
28.0405	0.03429	28.163	0.02194
28.0558	0.03183	28.1783	0.02334
28.0711	0.03661	28.1936	0.0231
28.0864	0.03709	28.2089	0.02217
28.1017	0.03559	28.2242	0.02372
28.1171	0.03484	28.2395	0.02372
28.1324	0.03265	28.2548	0.02248
28.1477	0.03375	28.2701	0.02442
28.163	0.03429	28.2854	0.02544
28.1783	0.036	28.3007	0.02295
28.1936	0.03702	28.316	0.02147
28.2089	0.03675	28.3313	0.02404
28.2242	0.03299	28.3466	0.0252
28.2395	0.03948	28.3619	0.02349
28.2548	0.03545	28.3773	0.02419
28.2701	0.03573	28.3926	0.0224
28.2854	0.03573	28.4079	0.02365
28.3007	0.0362	28.4232	0.02481
28.316	0.03894	28.4385	0.02551
28.3313	0.03552	28.4538	0.02178
28.3466	0.03846	28.4691	0.0245
28.3619	0.0362	28.4844	0.02326
28.3773	0.0334	28.4997	0.02901
28.3926	0.03887	28.515	0.02777
28.4079	0.03655	28.5303	0.02505
28.4232	0.03723	28.5456	0.03127
28.4385	0.03313	28.5609	0.02917
28.4538	0.03559	28.5762	0.02668
28.4691	0.03511	28.5915	0.02831
28.4844	0.03231	28.6068	0.03283
28.4997	0.03805	28.6222	0.02995
28.515	0.03668	28.6375	0.03041
28.5303	0.0403	28.6528	0.03119
28.5456	0.036	28.6681	0.03329
28.5609	0.03689	28.6834	0.02839
28.5762	0.03538	28.6987	0.03547
28.5915	0.03573	28.714	0.03111
28.6068	0.03511	28.7293	0.03197
28.6222	0.04037	28.7446	0.03072
28.6375	0.03245	28.7599	0.03088
28.6528	0.03962	28.7752	0.0336
28.6681	0.03778	28.7905	0.03096
28.6834	0.03942	28.8058	0.03143
28.6987	0.04181	28.8211	0.03337
28.714	0.03996	28.8364	0.0315
28.7293	0.03907	28.8517	0.03244
28.7446	0.03846	28.867	0.03438
28.7599	0.03552	28.8824	0.02956
28.7752	0.03969	28.8977	0.03314
28.7905	0.03709	28.913	0.03166
28.8058	0.03743	28.9283	0.03174
28.8211	0.04338	28.9436	0.03858
28.8364	0.04078	28.9589	0.0322
28.8517	0.04153	28.9742	0.03321
28.867	0.04577	28.9895	0.03329
28.8824	0.04071	29.0048	0.03104
28.8977	0.03962	29.0201	0.03454
28.913	0.04126	29.0354	0.03531
28.9283	0.03948	29.0507	0.03104
28.9436	0.04324	29.066	0.03181
28.9589	0.03648	29.0813	0.03088
28.9742	0.03887	29.0966	0.03531
28.9895	0.0373	29.1119	0.03181
29.0048	0.04037	29.1272	0.03189
29.0201	0.04099	29.1426	0.03345
29.0354	0.04276	29.1579	0.03057
29.0507	0.04351	29.1732	0.03368
29.066	0.04597	29.1885	0.0336
29.0813	0.03996	29.2038	0.02847
29.0966	0.03853	29.2191	0.0336
29.1119	0.04392	29.2344	0.03399
29.1272	0.0414	29.2497	0.0322
29.1426	0.04194	29.265	0.03236
29.1579	0.0444	29.2803	0.0357
29.1732	0.04413	29.2956	0.0392
29.1885	0.04679	29.3109	0.03811
29.2038	0.04946	29.3262	0.04099
29.2191	0.05192	29.3415	0.03811
29.2344	0.05321	29.3568	0.03329
29.2497	0.04918	29.3721	0.03975
29.265	0.05267	29.3874	0.03951
29.2803	0.05321	29.4028	0.03594
29.2956	0.05246	29.4181	0.03874
29.3109	0.04857	29.4334	0.03415
29.3262	0.0511	29.4487	0.03321
29.3415	0.04625	29.464	0.03578
29.3568	0.05096	29.4793	0.03127
29.3721	0.04713	29.4946	0.03306
29.3874	0.05267	29.5099	0.03539
29.4028	0.04761	29.5252	0.03251
29.4181	0.04809	29.5405	0.0322
29.4334	0.05178	29.5558	0.03306
29.4487	0.04679	29.5711	0.0301
29.464	0.05212	29.5864	0.02909
29.4793	0.05601	29.6017	0.02808
29.4946	0.05868	29.617	0.02761
29.5099	0.06196	29.6323	0.02481
29.5252	0.06708	29.6476	0.03088
29.5405	0.06052	29.663	0.02816
29.5558	0.06729	29.6783	0.02987
29.5711	0.06565	29.6936	0.03166
29.5864	0.06858	29.7089	0.02598
29.6017	0.06947	29.7242	0.02792
29.617	0.0664	29.7395	0.02792
29.6323	0.06373	29.7548	0.03314
29.6476	0.05902	29.7701	0.0273
29.663	0.05424	29.7854	0.02746
29.6783	0.05274	29.8007	0.02901
29.6936	0.05629	29.816	0.02862
29.7089	0.05069	29.8313	0.02629
29.7242	0.0472	29.8466	0.02621
29.7395	0.04454	29.8619	0.02886
29.7548	0.04782	29.8772	0.0294
29.7701	0.04379	29.8925	0.02707
29.7854	0.04392	29.9078	0.02567
29.8007	0.0457	29.9232	0.02699
29.816	0.04297	29.9385	0.02917
29.8313	0.04365	29.9538	0.02901
29.8466	0.04208	29.9691	0.02715
29.8619	0.04201	29.9844	0.02699
29.8772	0.04529	29.9997	0.03244
29.8925	0.04625	30.015	0.02909
29.9078	0.04324	30.0303	0.02956
29.9232	0.04351	30.0456	0.03088
29.9385	0.04413	30.0609	0.03111
29.9538	0.04502	30.0762	0.02948
29.9691	0.04215	30.0915	0.02754
29.9844	0.04549	30.1068	0.0294
29.9997	0.04468	30.1221	0.02582
30.015	0.04884	30.1374	0.03213
30.0303	0.04638	30.1527	0.03213
30.0456	0.04468	30.1681	0.03002
30.0609	0.04461	30.1834	0.03329
30.0762	0.04386	30.1987	0.02831
30.0915	0.04023	30.214	0.03111
30.1068	0.04283	30.2293	0.02956
30.1221	0.04597	30.2446	0.03353
30.1374	0.04399	30.2599	0.03088
30.1527	0.04618	30.2752	0.03485
30.1681	0.04454	30.2905	0.03975
30.1834	0.04891	30.3058	0.03633
30.1987	0.04358	30.3211	0.03485
30.214	0.04256	30.3364	0.03913
30.2293	0.04713	30.3517	0.03594
30.2446	0.047	30.367	0.04037
30.2599	0.04297	30.3823	0.03539
30.2752	0.05198	30.3976	0.04177
30.2905	0.04809	30.4129	0.0392
30.3058	0.04324	30.4283	0.04154
30.3211	0.05171	30.4436	0.04286
30.3364	0.04406	30.4589	0.04543
30.3517	0.05075	30.4742	0.04947
30.367	0.05362	30.4895	0.04426
30.3823	0.05239	30.5048	0.04947
30.3976	0.04843	30.5201	0.04846
30.4129	0.05185	30.5354	0.0455
30.4283	0.05683	30.5507	0.04815
30.4436	0.05567	30.566	0.05118
30.4589	0.05123	30.5813	0.04667
30.4742	0.05854	30.5966	0.04418
30.4895	0.05533	30.6119	0.04395
30.5048	0.05642	30.6272	0.04932
30.5201	0.0472	30.6425	0.0448
30.5354	0.05274	30.6578	0.04706
30.5507	0.05335	30.6731	0.0469
30.566	0.05752	30.6885	0.04939
30.5813	0.05759	30.7038	0.04963
30.5966	0.0567	30.7191	0.05072
30.6119	0.05957	30.7344	0.05632
30.6272	0.05649	30.7497	0.06052
30.6425	0.0666	30.765	0.05414
30.6578	0.07214	30.7803	0.06137
30.6731	0.0707	30.7956	0.05803
30.6885	0.07104	30.8109	0.06176
30.7038	0.0649	30.8262	0.06098
30.7191	0.06612	30.8415	0.06503
30.7344	0.06298	30.8568	0.06339
30.7497	0.06571	30.8721	0.06775
30.765	0.0625	30.8874	0.06791
30.7803	0.06237	30.9027	0.07133
30.7956	0.06066	30.918	0.06822
30.8109	0.05731	30.9333	0.07413
30.8262	0.05943	30.9487	0.07047
30.8415	0.0623	30.964	0.06581
30.8568	0.05608	30.9793	0.06697
30.8721	0.05882	30.9946	0.07304
30.8874	0.06134	31.0099	0.07164
30.9027	0.06435	31.0252	0.06697
30.918	0.06462	31.0405	0.06861
30.9333	0.06838	31.0558	0.07071
30.9487	0.06776	31.0711	0.06923
30.964	0.06872	31.0864	0.06666
30.9793	0.06735	31.1017	0.06814
30.9946	0.06496	31.117	0.06697
31.0099	0.06674	31.1323	0.06822
31.0252	0.061	31.1476	0.07148
31.0405	0.05957	31.1629	0.06962
31.0558	0.05601	31.1782	0.06923
31.0711	0.05827	31.1935	0.07172
31.0864	0.05233	31.2089	0.07172
31.1017	0.05048	31.2242	0.06791
31.117	0.0528	31.2395	0.06759
31.1323	0.05342	31.2548	0.06868
31.1476	0.05328	31.2701	0.06464
31.1629	0.05192	31.2854	0.06246
31.1782	0.05062	31.3007	0.06472
31.1935	0.04734	31.316	0.06098
31.2089	0.05424	31.3313	0.05811
31.2242	0.04754	31.3466	0.05095
31.2395	0.05151	31.3619	0.0525
31.2548	0.05198	31.3772	0.04932
31.2701	0.05328	31.3925	0.04823
31.2854	0.05089	31.4078	0.04644
31.3007	0.04973	31.4231	0.04776
31.316	0.05205	31.4384	0.04558
31.3313	0.04399	31.4537	0.04706
31.3466	0.05178	31.4691	0.04636
31.3619	0.05007	31.4844	0.04371
31.3772	0.05718	31.4997	0.04473
31.3925	0.05636	31.515	0.04014
31.4078	0.05834	31.5303	0.04574
31.4231	0.05383	31.5456	0.04146
31.4384	0.0569	31.5609	0.04076
31.4537	0.05601	31.5762	0.04045
31.4691	0.0569	31.5915	0.04231
31.4844	0.06319	31.6068	0.04029
31.4997	0.05704	31.6221	0.04099
31.515	0.05724	31.6374	0.04115
31.5303	0.05834	31.6527	0.03827
31.5456	0.05547	31.668	0.0385
31.5609	0.06032	31.6833	0.03773
31.5762	0.05444	31.6986	0.04115
31.5915	0.05492	31.714	0.03913
31.6068	0.05383	31.7293	0.03967
31.6221	0.0511	31.7446	0.04123
31.6374	0.05157	31.7599	0.03819
31.6527	0.04884	31.7752	0.03718
31.668	0.05096	31.7905	0.03703
31.6833	0.05028	31.8058	0.04512
31.6986	0.04966	31.8211	0.03555
31.714	0.04666	31.8364	0.04146
31.7293	0.05157	31.8517	0.04255
31.7446	0.04932	31.867	0.04659
31.7599	0.05219	31.8823	0.04286
31.7752	0.04905	31.8976	0.04278
31.7905	0.05451	31.9129	0.0392
31.8058	0.05157	31.9282	0.03998
31.8211	0.04959	31.9435	0.04076
31.8364	0.05123	31.9588	0.03913
31.8517	0.05595	31.9742	0.0413
31.867	0.05424	31.9895	0.03936
31.8823	0.05164	32.0048	0.03889
31.8976	0.04905	32.0201	0.03718
31.9129	0.04543	32.0354	0.03959
31.9282	0.04488	32.0507	0.04006
31.9435	0.04823	32.066	0.04371
31.9588	0.0457	32.0813	0.03858
31.9742	0.04235	32.0966	0.04084
31.9895	0.04379	32.1119	0.04154
32.0048	0.04515	32.1272	0.03913
32.0201	0.03907	32.1425	0.04161
32.0354	0.04105	32.1578	0.03578
32.0507	0.04194	32.1731	0.03205
32.066	0.04023	32.1884	0.03687
32.0813	0.03709	32.2037	0.03306
32.0966	0.04181	32.219	0.03306
32.1119	0.04392	32.2344	0.03664
32.1272	0.04447	32.2497	0.03104
32.1425	0.0431	32.265	0.03127
32.1578	0.04379	32.2803	0.03298
32.1731	0.04249	32.2956	0.03057
32.1884	0.04488	32.3109	0.03275
32.2037	0.04474	32.3262	0.03072
32.219	0.04187	32.3415	0.02645
32.2344	0.04167	32.3568	0.02995
32.2497	0.04652	32.3721	0.02839
32.265	0.04379	32.3874	0.03251
32.2803	0.04365	32.4027	0.03111
32.2956	0.04399	32.418	0.02824
32.3109	0.03894	32.4333	0.02691
32.3262	0.03935	32.4486	0.02777
32.3415	0.04454	32.4639	0.02582
32.3568	0.0414	32.4792	0.02497
32.3721	0.04249	32.4946	0.02645
32.3874	0.04187	32.5099	0.02964
32.4027	0.03778	32.5252	0.03189
32.418	0.04181	32.5405	0.03259
32.4333	0.03989	32.5558	0.03002
32.4486	0.04023	32.5711	0.02979
32.4639	0.04256	32.5864	0.0266
32.4792	0.04112	32.6017	0.03096
32.4946	0.04249	32.617	0.02901
32.5099	0.04324	32.6323	0.02964
32.5252	0.04215	32.6476	0.02901
32.5405	0.04488	32.6629	0.02956
32.5558	0.04037	32.6782	0.03034
32.5711	0.04509	32.6935	0.02575
32.5864	0.04037	32.7088	0.02551
32.6017	0.04563	32.7241	0.03018
32.617	0.04017	32.7394	0.0287
32.6323	0.0431	32.7548	0.02754
32.6476	0.03805	32.7701	0.0315
32.6629	0.04638	32.7854	0.0308
32.6782	0.04085	32.8007	0.02302
32.6935	0.03586	32.816	0.02808
32.7088	0.04256	32.8313	0.02754
32.7241	0.04549	32.8466	0.02645
32.7394	0.04215	32.8619	0.02652
32.7548	0.04208	32.8772	0.028
32.7701	0.04228	32.8925	0.02925
32.7854	0.04406	32.9078	0.03391
32.8007	0.04078	32.9231	0.03088
32.816	0.04304	32.9384	0.02754
32.8313	0.04017	32.9537	0.03205
32.8466	0.04017	32.969	0.02536
32.8619	0.04324	32.9843	0.03018
32.8772	0.04119	32.9997	0.03072
32.8925	0.04413	33.015	0.02505
32.9078	0.04208	33.0303	0.02964
32.9231	0.04153	33.0456	0.02979
32.9384	0.04269	33.0609	0.02722
32.9537	0.04283	33.0762	0.03034
32.969	0.05062	33.0915	0.03516
32.9843	0.04078	33.1068	0.0301
32.9997	0.04099	33.1221	0.0294
33.015	0.04345	33.1374	0.0329
33.0303	0.04242	33.1527	0.03174
33.0456	0.04146	33.168	0.03158
33.0609	0.04242	33.1833	0.02785
33.0762	0.0416	33.1986	0.03415
33.0915	0.03873	33.2139	0.02792
33.1068	0.03791	33.2292	0.02738
33.1221	0.04522	33.2445	0.0308
33.1374	0.04283	33.2599	0.02956
33.1527	0.04023	33.2752	0.03531
33.168	0.04256	33.2905	0.02862
33.1833	0.04317	33.3058	0.03135
33.1986	0.04461	33.3211	0.03127
33.2139	0.0431	33.3364	0.0322
33.2292	0.0459	33.3517	0.03244
33.2445	0.04795	33.367	0.03695
33.2599	0.04953	33.3823	0.03594
33.2752	0.04358	33.3976	0.03586
33.2905	0.0431	33.4129	0.03741
33.3058	0.04604	33.4282	0.03399
33.3211	0.04345	33.4435	0.03524
33.3364	0.0444	33.4588	0.03625
33.3517	0.04222	33.4741	0.03601
33.367	0.04556	33.4894	0.03827
33.3823	0.04672	33.5047	0.03438
33.3976	0.04297	33.5201	0.03477
33.4129	0.04174	33.5354	0.03586
33.4282	0.04208	33.5507	0.02901
33.4435	0.04461	33.566	0.03531
33.4588	0.04345	33.5813	0.0315
33.4741	0.0444	33.5966	0.0364
33.4894	0.04051	33.6119	0.04068
33.5047	0.04502	33.6272	0.03454
33.5201	0.0459	33.6425	0.03819
33.5354	0.04768	33.6578	0.03936
33.5507	0.04509	33.6731	0.04239
33.566	0.04597	33.6884	0.03967
33.5813	0.04187	33.7037	0.03773
33.5966	0.04754	33.719	0.03843
33.6119	0.04215	33.7343	0.04247
33.6272	0.04023	33.7496	0.04091
33.6425	0.03901	33.7649	0.03936
33.6578	0.04495	33.7803	0.0427
33.6731	0.04543	33.7956	0.03881
33.6884	0.03962	33.8109	0.0441
33.7037	0.04625	33.8262	0.04535
33.719	0.04495	33.8415	0.04395
33.7343	0.04119	33.8568	0.04449
33.7496	0.04338	33.8721	0.04224
33.7649	0.04153	33.8874	0.04177
33.7803	0.04174	33.9027	0.04053
33.7956	0.04201	33.918	0.03679
33.8109	0.04222	33.9333	0.03796
33.8262	0.0442	33.9486	0.03679
33.8415	0.04577	33.9639	0.03547
33.8568	0.04666	33.9792	0.0315
33.8721	0.04324	33.9945	0.03804
33.8874	0.04966	34.0098	0.02777
33.9027	0.04727	34.0251	0.02808
33.918	0.04748	34.0405	0.03251
33.9333	0.04754	34.0558	0.03345
33.9486	0.05089	34.0711	0.03065
33.9639	0.04611	34.0864	0.02855
33.9792	0.05458	34.1017	0.02956
33.9945	0.04631	34.117	0.02971
34.0098	0.04338	34.1323	0.03493
34.0251	0.04474	34.1476	0.0301
34.0405	0.05028	34.1629	0.03197
34.0558	0.04563	34.1782	0.03337
34.0711	0.04515	34.1935	0.03174
34.0864	0.04461	34.2088	0.03181
34.1017	0.04058	34.2241	0.0301
34.117	0.04488	34.2394	0.03321
34.1323	0.04174	34.2547	0.03547
34.1476	0.04625	34.27	0.03321
[truncated: 1,035 more rows]
