# Supplementary material for: Two-dimensional halide perovskite as β-ray scintillator for nuclear radiation monitoring
Source: Nat Commun. 2020 Jul 7;11:3395. doi: 10.1038/s41467-020-17114-7 (PMC7341884; doi:10.1038/s41467-020-17114-7)
Supplement: Supplementary file 3 — Source Data [file 41467_2020_17114_MOESM3_ESM.zip › Source data file/Data of Figures in the Supplementary Information/Supplementary Figure 5c.xlsx]

## Sheet: Sheet1
Figure S5c
XRD data
	DA2PbBr4:Mn		pure DA2PbBr4
2theta (degree)	intensity (a.u.)	2theta (degree)	intensity (a.u.)
4.01019	0.35718	4.01019	0.39786
4.0255	0.34597	4.0255	0.3658
4.0408	0.37694	4.0408	0.37589
4.05611	0.35558	4.05611	0.37886
4.07142	0.34277	4.07142	0.36283
4.08672	0.35878	4.08672	0.37411
4.10203	0.34917	4.10203	0.36461
4.11733	0.34917	4.11733	0.35214
4.13264	0.33369	4.13264	0.36045
4.14795	0.30593	4.14795	0.38183
4.16325	0.33849	4.16325	0.39667
4.17856	0.32568	4.17856	0.39014
4.19386	0.3166	4.19386	0.33789
4.20917	0.32621	4.20917	0.35451
4.22448	0.35024	4.22448	0.33967
4.23978	0.34704	4.23978	0.37767
4.25509	0.35611	4.25509	0.35689
4.27039	0.3481	4.27039	0.35867
4.2857	0.3134	4.2857	0.34679
4.30101	0.34704	4.30101	0.34382
4.31631	0.3166	4.31631	0.34086
4.33162	0.33529	4.33162	0.33907
4.34692	0.31447	4.34692	0.3652
4.36223	0.34597	4.36223	0.31651
4.37753	0.32515	4.37753	0.34264
4.39284	0.29204	4.39284	0.34026
4.40815	0.3417	4.40815	0.38005
4.42345	0.3465	4.42345	0.37055
4.43876	0.3401	4.43876	0.34917
4.45406	0.34597	4.45406	0.35036
4.46937	0.3118	4.46937	0.3557
4.48468	0.35238	4.48468	0.34976
4.49998	0.32034	4.49998	0.34145
4.51529	0.35398	4.51529	0.37352
4.53059	0.32782	4.53059	0.36995
4.5459	0.33102	4.5459	0.34323
4.56121	0.37213	4.56121	0.37352
4.57651	0.33422	4.57651	0.34442
4.59182	0.3102	4.59182	0.35333
4.60712	0.3166	4.60712	0.36639
4.62243	0.31927	4.62243	0.34204
4.63774	0.36359	4.63774	0.35689
4.65304	0.32515	4.65304	0.3658
4.66835	0.32408	4.66835	0.34501
4.68365	0.32782	4.68365	0.3557
4.69896	0.35131	4.69896	0.3367
4.71427	0.3102	4.71427	0.35629
4.72957	0.32461	4.72957	0.37411
4.74488	0.33903	4.74488	0.35451
4.76018	0.30005	4.76018	0.34145
4.77549	0.32408	4.77549	0.3367
4.7908	0.37373	4.7908	0.34264
4.8061	0.32782	4.8061	0.36164
4.82141	0.32568	4.82141	0.32423
4.83671	0.30326	4.83671	0.32363
4.85202	0.30699	4.85202	0.36461
4.86733	0.31393	4.86733	0.38183
4.88263	0.31821	4.88263	0.34857
4.89794	0.31607	4.89794	0.32126
4.91324	0.34757	4.91324	0.34739
4.92855	0.3166	4.92855	0.3652
4.94385	0.33209	4.94385	0.30879
4.95916	0.31981	4.95916	0.33729
4.97447	0.30966	4.97447	0.35986
4.98977	0.27977	4.98977	0.34679
5.00508	0.30326	5.00508	0.34976
5.02038	0.30379	5.02038	0.33967
5.03569	0.33582	5.03569	0.33551
5.051	0.29632	5.051	0.33017
5.0663	0.30646	5.0663	0.34026
5.08161	0.31767	5.08161	0.34501
5.09691	0.30432	5.09691	0.3272
5.11222	0.32034	5.11222	0.33907
5.12753	0.32461	5.12753	0.36936
5.14283	0.32248	5.14283	0.32245
5.15814	0.33422	5.15814	0.30701
5.17344	0.32835	5.17344	0.31888
5.18875	0.28564	5.18875	0.30404
5.20406	0.33209	5.20406	0.34026
5.21936	0.31821	5.21936	0.31948
5.23467	0.31714	5.23467	0.29454
5.24997	0.28617	5.24997	0.33907
5.26528	0.30379	5.26528	0.32482
5.28059	0.30112	5.28059	0.3367
5.29589	0.29311	5.29589	0.33432
5.3112	0.32942	5.3112	0.29929
5.3265	0.29365	5.3265	0.29988
5.34181	0.30966	5.34181	0.33492
5.35712	0.31554	5.35712	0.3462
5.37242	0.30806	5.37242	0.34264
5.38773	0.29845	5.38773	0.34026
5.40303	0.29952	5.40303	0.30701
5.41834	0.33369	5.41834	0.33195
5.43365	0.32675	5.43365	0.3557
5.44895	0.30699	5.44895	0.27791
5.46426	0.31447	5.46426	0.32007
5.47956	0.27977	5.47956	0.30819
5.49487	0.30699	5.49487	0.35036
5.51017	0.3166	5.51017	0.34679
5.52548	0.28884	5.52548	0.33076
5.54079	0.30699	5.54079	0.29335
5.55609	0.31607	5.55609	0.31295
5.5714	0.31927	5.5714	0.30404
5.5867	0.28884	5.5867	0.30819
5.60201	0.2771	5.60201	0.33135
5.61732	0.29578	5.61732	0.30107
5.63262	0.33582	5.63262	0.32363
5.64793	0.28777	5.64793	0.34145
5.66323	0.34383	5.66323	0.31116
5.67854	0.30166	5.67854	0.32185
5.69385	0.31981	5.69385	0.3367
5.70915	0.25414	5.70915	0.33789
5.72446	0.29098	5.72446	0.32185
5.73976	0.30753	5.73976	0.29869
5.75507	0.3086	5.75507	0.30048
5.77038	0.26962	5.77038	0.2785
5.78568	0.29952	5.78568	0.27494
5.80099	0.32728	5.80099	0.30938
5.81629	0.26588	5.81629	0.33789
5.8316	0.30326	5.8316	0.30048
5.84691	0.28564	5.84691	0.32779
5.86221	0.28991	5.86221	0.34917
5.87752	0.27603	5.87752	0.31176
5.89282	0.25093	5.89282	0.29869
5.90813	0.27977	5.90813	0.32185
5.92344	0.27229	5.92344	0.35095
5.93874	0.27603	5.93874	0.35333
5.95405	0.28884	5.95405	0.31354
5.96935	0.29525	5.96935	0.32957
5.98466	0.29418	5.98466	0.33195
5.99997	0.29471	5.99997	0.32542
6.01527	0.28991	6.01527	0.3272
6.03058	0.29685	6.03058	0.33076
6.04588	0.30432	6.04588	0.37173
6.06119	0.3134	6.06119	0.33551
6.07649	0.30699	6.07649	0.32779
6.0918	0.31554	6.0918	0.39667
6.10711	0.33903	6.10711	0.39727
6.12241	0.3748	6.12241	0.4323
6.13772	0.38388	6.13772	0.41508
6.15302	0.44261	6.15302	0.45487
6.16833	0.43994	6.16833	0.52553
6.18364	0.47144	6.18364	0.57838
6.19894	0.49546	6.19894	0.61936
6.21425	0.60865	6.21425	0.66211
6.22955	0.6898	6.22955	0.72743
6.24486	0.76562	6.24486	0.73159
6.26017	0.85211	6.26017	0.78147
6.27547	0.94768	6.27547	0.82423
6.29078	0.92152	6.29078	0.89964
6.30608	0.97437	6.30608	0.86698
6.32139	1	6.32139	0.9899
6.3367	0.90497	6.3367	1
6.352	0.84463	6.352	0.9519
6.36731	0.82915	6.36731	0.85154
6.38261	0.73732	6.38261	0.69062
6.39792	0.68019	6.39792	0.55166
6.41323	0.61986	6.41323	0.39905
6.42853	0.55526	6.42853	0.36105
6.44384	0.47571	6.44384	0.33254
6.45914	0.41111	6.45914	0.32423
6.47445	0.33102	6.47445	0.30048
6.48976	0.26588	6.48976	0.30582
6.50506	0.28243	6.50506	0.29335
6.52037	0.2536	6.52037	0.25594
6.53567	0.27816	6.53567	0.30404
6.55098	0.27603	6.55098	0.28266
6.56628	0.2456	6.56628	0.26366
6.58159	0.26428	6.58159	0.29038
6.5969	0.25788	6.5969	0.26485
6.6122	0.24987	6.6122	0.29513
6.62751	0.2488	6.62751	0.27375
6.64281	0.26855	6.64281	0.22684
6.65812	0.2456	6.65812	0.24347
6.67343	0.24026	6.67343	0.27435
6.68873	0.24826	6.68873	0.26306
6.70404	0.22531	6.70404	0.28444
6.71934	0.27176	6.71934	0.27672
6.73465	0.26482	6.73465	0.27553
6.74996	0.25254	6.74996	0.24644
6.76526	0.25147	6.76526	0.26603
6.78057	0.29792	6.78057	0.24169
6.79587	0.27229	6.79587	0.25772
6.81118	0.24933	6.81118	0.25891
6.82649	0.25948	6.82649	0.26188
6.84179	0.24933	6.84179	0.26069
6.8571	0.22691	6.8571	0.26069
6.8724	0.27229	6.8724	0.26781
6.88771	0.21623	6.88771	0.27791
6.90302	0.21783	6.90302	0.23931
6.91832	0.2504	6.91832	0.22625
6.93363	0.24987	6.93363	0.2399
6.94893	0.2221	6.94893	0.25534
6.96424	0.2456	6.96424	0.22506
6.97955	0.22104	6.97955	0.24406
6.99485	0.21089	6.99485	0.24941
7.01016	0.24506	7.01016	0.25594
7.02546	0.21036	7.02546	0.24228
7.04077	0.21036	7.04077	0.28444
7.05608	0.20235	7.05608	0.25059
7.07138	0.20876	7.07138	0.23872
7.08669	0.19915	7.08669	0.24525
7.10199	0.22477	7.10199	0.25772
7.1173	0.20769	7.1173	0.2405
7.1326	0.20769	7.1326	0.21378
7.14791	0.19007	7.14791	0.21734
7.16322	0.20715	7.16322	0.20546
7.17852	0.20502	7.17852	0.23515
7.19383	0.21196	7.19383	0.24287
7.20913	0.23065	7.20913	0.22387
7.22444	0.21623	7.22444	0.21021
7.23975	0.19915	7.23975	0.24881
7.25505	0.24613	7.25505	0.24406
7.27036	0.23759	7.27036	0.2304
7.28566	0.20448	7.28566	0.22565
7.30097	0.20021	7.30097	0.21021
7.31628	0.19861	7.31628	0.22743
7.33158	0.1858	7.33158	0.25178
7.34689	0.1906	7.34689	0.21971
7.36219	0.20395	7.36219	0.22803
7.3775	0.20021	7.3775	0.212
7.39281	0.20769	7.39281	0.20665
7.40811	0.20075	7.40811	0.19418
7.42342	0.19167	7.42342	0.21318
7.43872	0.20822	7.43872	0.24466
7.45403	0.20288	7.45403	0.21556
7.46934	0.22264	7.46934	0.25238
7.48464	0.18473	7.48464	0.18527
7.49995	0.2189	7.49995	0.19002
7.51525	0.20182	7.51525	0.2304
7.53056	0.19861	7.53056	0.23159
7.54587	0.19754	7.54587	0.1924
7.56117	0.19221	7.56117	0.17933
7.57648	0.19915	7.57648	0.18349
7.59178	0.1591	7.59178	0.20665
7.60709	0.1906	7.60709	0.21556
7.6224	0.16391	7.6224	0.1924
7.6377	0.18473	7.6377	0.17993
7.65301	0.18633	7.65301	0.21556
7.66831	0.17886	7.66831	0.17696
7.68362	0.16658	7.68362	0.19952
7.69892	0.15697	7.69892	0.18824
7.71423	0.1842	7.71423	0.18171
7.72954	0.20609	7.72954	0.17221
7.74484	0.18366	7.74484	0.2209
7.76015	0.1559	7.76015	0.15677
7.77545	0.21196	7.77545	0.17933
7.79076	0.19701	7.79076	0.18052
7.80607	0.1858	7.80607	0.19834
7.82137	0.19648	7.82137	0.17399
7.83668	0.1858	7.83668	0.2019
7.85198	0.16284	7.85198	0.19181
7.86729	0.14949	7.86729	0.18349
7.8826	0.16017	7.8826	0.16686
7.8979	0.17512	7.8979	0.20368
7.91321	0.18046	7.91321	0.20368
7.92851	0.16391	7.92851	0.17458
7.94382	0.1559	7.94382	0.18527
7.95913	0.16391	7.95913	0.20368
7.97443	0.16231	7.97443	0.18171
7.98974	0.16604	7.98974	0.17577
8.00504	0.15483	8.00504	0.18112
8.02035	0.13668	8.02035	0.17577
8.03566	0.15697	8.03566	0.19002
8.05096	0.18153	8.05096	0.2304
8.06627	0.1559	8.06627	0.19596
8.08157	0.16177	8.08157	0.212
8.09688	0.13881	8.09688	0.20428
8.11219	0.15537	8.11219	0.18349
8.12749	0.16177	8.12749	0.18646
8.1428	0.1575	8.1428	0.18409
8.1581	0.14629	8.1581	0.19002
8.17341	0.16604	8.17341	0.16983
8.18871	0.16604	8.18871	0.15677
8.20402	0.15964	8.20402	0.1538
8.21933	0.16818	8.21933	0.16865
8.23463	0.14842	8.23463	0.1633
8.24994	0.13775	8.24994	0.18943
8.26524	0.16337	8.26524	0.18587
8.28055	0.18633	8.28055	0.17696
8.29586	0.17032	8.29586	0.15143
8.31116	0.13988	8.31116	0.14846
8.32647	0.13881	8.32647	0.1734
8.34177	0.16231	8.34177	0.14667
8.35708	0.14255	8.35708	0.14133
8.37239	0.14949	8.37239	0.17162
8.38769	0.15537	8.38769	0.1538
8.403	0.16231	8.403	0.14727
8.4183	0.14042	8.4183	0.11342
8.43361	0.13241	8.43361	0.12827
8.44892	0.13668	8.44892	0.13836
8.46422	0.15109	8.46422	0.15202
8.47953	0.14736	8.47953	0.15855
8.49483	0.15109	8.49483	0.15083
8.51014	0.16124	8.51014	0.17102
8.52545	0.14255	8.52545	0.14786
8.54075	0.13134	8.54075	0.14786
8.55606	0.14255	8.55606	0.1639
8.57136	0.13668	8.57136	0.13895
8.58667	0.13081	8.58667	0.1342
8.60198	0.11426	8.60198	0.14074
8.61728	0.13454	8.61728	0.13539
8.63259	0.11746	8.63259	0.13124
8.64789	0.13668	8.64789	0.13064
8.6632	0.12493	8.6632	0.16271
8.67851	0.12547	8.67851	0.14014
8.69381	0.14682	8.69381	0.1829
8.70912	0.12867	8.70912	0.15974
8.72442	0.10091	8.72442	0.13717
8.73973	0.13294	8.73973	0.1158
8.75503	0.13615	8.75503	0.14549
8.77034	0.13401	8.77034	0.1253
8.78565	0.1292	8.78565	0.15143
8.80095	0.12707	8.80095	0.11164
8.81626	0.13134	8.81626	0.11758
8.83156	0.10678	8.83156	0.12648
8.84687	0.12013	8.84687	0.14074
8.86218	0.12226	8.86218	0.12233
8.87748	0.08756	8.87748	0.11223
8.89279	0.11639	8.89279	0.12945
8.90809	0.10785	8.90809	0.14074
8.9234	0.12173	8.9234	0.1348
8.93871	0.13294	8.93871	0.11639
8.95401	0.10998	8.95401	0.1348
8.96932	0.11639	8.96932	0.13658
8.98462	0.11906	8.98462	0.13836
8.99993	0.10411	8.99993	0.14074
9.01524	0.11532	9.01524	0.11876
9.03054	0.12333	9.03054	0.10867
9.04585	0.11372	9.04585	0.1247
9.06115	0.11372	9.06115	0.1633
9.07646	0.12013	9.07646	0.11283
9.09177	0.12333	9.09177	0.14074
9.10707	0.11639	9.10707	0.13124
9.12238	0.14202	9.12238	0.12767
9.13768	0.13241	9.13768	0.14192
9.15299	0.10144	9.15299	0.15143
9.1683	0.0913	9.1683	0.16983
9.1836	0.11426	9.1836	0.16271
9.19891	0.12387	9.19891	0.17102
9.21421	0.14682	9.21421	0.13836
9.22952	0.10091	9.22952	0.18052
9.24483	0.15003	9.24483	0.15677
9.26013	0.13454	9.26013	0.15202
9.27544	0.12547	9.27544	0.17221
9.29074	0.10625	9.29074	0.18587
9.30605	0.10198	9.30605	0.18765
9.32135	0.16284	9.32135	0.20131
9.33666	0.16765	9.33666	0.18112
9.35197	0.18206	9.35197	0.21021
9.36727	0.19808	9.36727	0.21971
9.38258	0.20395	9.38258	0.23575
9.39788	0.24826	9.39788	0.22684
9.41319	0.24987	9.41319	0.26425
9.4285	0.29204	9.4285	0.26425
9.4438	0.29471	9.4438	0.269
9.45911	0.32301	9.45911	0.32245
9.47441	0.3716	9.47441	0.32601
9.48972	0.3417	9.48972	0.37233
9.50503	0.39616	9.50503	0.36698
9.52033	0.40096	9.52033	0.35511
9.53564	0.433	9.53564	0.37648
9.55094	0.4095	9.55094	0.40499
9.56625	0.39135	9.56625	0.41093
9.58156	0.4031	9.58156	0.42696
9.59686	0.39562	9.59686	0.41508
9.61217	0.40416	9.61217	0.42399
9.62747	0.39509	9.62747	0.36342
9.64278	0.33049	9.64278	0.26069
9.65809	0.29578	9.65809	0.19834
9.67339	0.27977	9.67339	0.15796
9.6887	0.22317	9.6887	0.12945
9.704	0.20342	9.704	0.14964
9.71931	0.17352	9.71931	0.12352
9.73462	0.12173	9.73462	0.11817
9.74992	0.14896	9.74992	0.10392
9.76523	0.10678	9.76523	0.10333
9.78053	0.11372	9.78053	0.10095
9.79584	0.09557	9.79584	0.09442
9.81115	0.08062	9.81115	0.09739
9.82645	0.09397	9.82645	0.11164
9.84176	0.06247	9.84176	0.10154
9.85706	0.08009	9.85706	0.09145
9.87237	0.08382	9.87237	0.10451
9.88767	0.10838	9.88767	0.07838
9.90298	0.10411	9.90298	0.10214
9.91829	0.08489	9.91829	0.11283
9.93359	0.07742	9.93359	0.07482
9.9489	0.09931	9.9489	0.0962
9.9642	0.10464	9.9642	0.07245
9.97951	0.06781	9.97951	0.08729
9.99482	0.07261	9.99482	0.08432
10.0101	0.07688	10.0101	0.10511
10.0254	0.08649	10.0254	0.10036
10.0407	0.08329	10.0407	0.10511
10.056	0.08329	10.056	0.08967
10.0713	0.08115	10.0713	0.06651
10.0867	0.08649	10.0867	0.06948
10.102	0.07635	10.102	0.05701
10.1173	0.07635	10.1173	0.06295
10.1326	0.11479	10.1326	0.10095
10.1479	0.06567	10.1479	0.09857
10.1632	0.06407	10.1632	0.07898
10.1785	0.06994	10.1785	0.08195
10.1938	0.08542	10.1938	0.09501
10.2091	0.07261	10.2091	0.06295
10.2244	0.07955	10.2244	0.05344
10.2397	0.08809	10.2397	0.06829
10.255	0.07902	10.255	0.06591
10.2703	0.08169	10.2703	0.05701
10.2856	0.05873	10.2856	0.0677
10.3009	0.07048	10.3009	0.07542
10.3162	0.0662	10.3162	0.05048
10.3315	0.07902	10.3315	0.06354
10.3469	0.06193	10.3469	0.06235
10.3622	0.06567	10.3622	0.08254
10.3775	0.08703	10.3775	0.07423
10.3928	0.07902	10.3928	0.07779
10.4081	0.08596	10.4081	0.09145
10.4234	0.08115	10.4234	0.07898
10.4387	0.09183	10.4387	0.0772
10.454	0.08542	10.454	0.0772
10.4693	0.07688	10.4693	0.06235
10.4846	0.04859	10.4846	0.08076
10.4999	0.06407	10.4999	0.09561
10.5152	0.03577	10.5152	0.07304
10.5305	0.08062	10.5305	0.07185
10.5458	0.06086	10.5458	0.07185
10.5611	0.06407	10.5611	0.07126
10.5764	0.06781	10.5764	0.07898
10.5917	0.07635	10.5917	0.07245
10.6071	0.07795	10.6071	0.10214
10.6224	0.06407	10.6224	0.09145
10.6377	0.05926	10.6377	0.06948
10.653	0.08542	10.653	0.04572
10.6683	0.06887	10.6683	0.07838
10.6836	0.07475	10.6836	0.07185
10.6989	0.07368	10.6989	0.06948
10.7142	0.06727	10.7142	0.05701
10.7295	0.07421	10.7295	0.06651
10.7448	0.08169	10.7448	0.06948
10.7601	0.08009	10.7601	0.07185
10.7754	0.05125	10.7754	0.06829
10.7907	0.06193	10.7907	0.0677
10.806	0.06567	10.806	0.07007
10.8213	0.05446	10.8213	0.06473
10.8366	0.06086	10.8366	0.03979
10.8519	0.08062	10.8519	0.05404
10.8673	0.07314	10.8673	0.04632
10.8826	0.06674	10.8826	0.07304
10.8979	0.04912	10.8979	0.06651
10.9132	0.06567	10.9132	0.06473
10.9285	0.0614	10.9285	0.07126
10.9438	0.06353	10.9438	0.04038
10.9591	0.05019	10.9591	0.04751
10.9744	0.07635	10.9744	0.04394
10.9897	0.0646	10.9897	0.06829
11.005	0.04485	11.005	0.05701
11.0203	0.04164	11.0203	0.07482
11.0356	0.05446	11.0356	0.04513
11.0509	0.06887	11.0509	0.05701
11.0662	0.07368	11.0662	0.07423
11.0815	0.06353	11.0815	0.04394
11.0968	0.04058	11.0968	0.05166
11.1122	0.063	11.1122	0.05404
11.1275	0.05392	11.1275	0.08076
11.1428	0.05446	11.1428	0.05938
11.1581	0.06674	11.1581	0.04869
11.1734	0.05713	11.1734	0.06116
11.1887	0.04645	11.1887	0.04572
11.204	0.03951	11.204	0.03504
11.2193	0.07048	11.2193	0.07007
11.2346	0.06674	11.2346	0.06413
11.2499	0.04592	11.2499	0.06176
11.2652	0.04592	11.2652	0.05998
11.2805	0.04592	11.2805	0.04869
11.2958	0.04271	11.2958	0.07542
11.3111	0.0347	11.3111	0.06176
11.3264	0.05286	11.3264	0.03741
11.3417	0.04325	11.3417	0.03207
11.357	0.0582	11.357	0.03979
11.3724	0.063	11.3724	0.03741
11.3877	0.03203	11.3877	0.07067
11.403	0.08222	11.403	0.05463
11.4183	0.05125	11.4183	0.07067
11.4336	0.05766	11.4336	0.06473
11.4489	0.04325	11.4489	0.05582
11.4642	0.02082	11.4642	0.07363
11.4795	0.04538	11.4795	0.05226
11.4948	0.02883	11.4948	0.04929
11.5101	0.04859	11.5101	0.05285
11.5254	0.05286	11.5254	0.02316
11.5407	0.04645	11.5407	0.06116
11.556	0.04752	11.556	0.0285
11.5713	0.06407	11.5713	0.04216
11.5866	0.05606	11.5866	0.06057
11.6019	0.04431	11.6019	0.04038
11.6172	0.06514	11.6172	0.05641
11.6326	0.04378	11.6326	0.02553
11.6479	0.00961	11.6479	0.04572
11.6632	0.05125	11.6632	0.05582
11.6785	0.0299	11.6785	0.07601
11.6938	0.05232	11.6938	0.06176
11.7091	0.06887	11.7091	0.07542
11.7244	0.04485	11.7244	0.08373
11.7397	0.03097	11.7397	0.05404
11.755	0.04378	11.755	0.04216
11.7703	0.04752	11.7703	0.05166
11.7856	0.05339	11.7856	0.03563
11.8009	0.04965	11.8009	0.02316
11.8162	0.03951	11.8162	0.04038
11.8315	0.05072	11.8315	0.04632
11.8468	0.07742	11.8468	0.06829
11.8621	0.03897	11.8621	0.03741
11.8774	0.04004	11.8774	0.04216
11.8928	0.06514	11.8928	0.04988
11.9081	0.04218	11.9081	0.04988
11.9234	0.03257	11.9234	0.06413
11.9387	0.02616	11.9387	0.04276
11.954	0.03043	11.954	0.03029
11.9693	0.03631	11.9693	0.04454
11.9846	0.05446	11.9846	0.03504
11.9999	0.0598	11.9999	0.03029
12.0152	0.06353	12.0152	0.0671
12.0305	0.03897	12.0305	0.03444
12.0458	0.0614	12.0458	0.06116
12.0611	0.06033	12.0611	0.03266
12.0764	0.03097	12.0764	0.04097
12.0917	0.01869	12.0917	0.03147
12.107	0.04004	12.107	0.04751
12.1223	0.03897	12.1223	0.05107
12.1376	0.06353	12.1376	0.04097
12.153	0.04645	12.153	0.05701
12.1683	0.04004	12.1683	0.04097
12.1836	0.04859	12.1836	0.04276
12.1989	0.05926	12.1989	0.03147
12.2142	0.05232	12.2142	0.05107
12.2295	0.03524	12.2295	0.0285
12.2448	0.05553	12.2448	0.04929
12.2601	0.02563	12.2601	0.05166
12.2754	0.04004	12.2754	0.05463
12.2907	0.0283	12.2907	0.05879
12.306	0.02509	12.306	0.0576
12.3213	0.06887	12.3213	0.03682
12.3366	0.05766	12.3366	0.10095
12.3519	0.04752	12.3519	0.04691
12.3672	0.03951	12.3672	0.05344
12.3825	0.04805	12.3825	0.0576
12.3978	0.05926	12.3978	0.04157
12.4132	0.05499	12.4132	0.05582
12.4285	0.04965	12.4285	0.04988
12.4438	0.05286	12.4438	0.08076
12.4591	0.02936	12.4591	0.07245
12.4744	0.0582	12.4744	0.06116
12.4897	0.03897	12.4897	0.05641
12.505	0.04645	12.505	0.03563
12.5203	0.04965	12.5203	0.06235
12.5356	0.04164	12.5356	0.06532
12.5509	0.05446	12.5509	0.07126
12.5662	0.07261	12.5662	0.04929
12.5815	0.07261	12.5815	0.05226
12.5968	0.07261	12.5968	0.04038
12.6121	0.10518	12.6121	0.07067
12.6274	0.0977	12.6274	0.07423
12.6427	0.10731	12.6427	0.06057
12.6581	0.10838	12.6581	0.07423
12.6734	0.09557	12.6734	0.0867
12.6887	0.09076	12.6887	0.11758
12.704	0.08115	12.704	0.07838
12.7193	0.11532	12.7193	0.09739
12.7346	0.0913	12.7346	0.13836
12.7499	0.09931	12.7499	0.07957
12.7652	0.08542	12.7652	0.06532
12.7805	0.09343	12.7805	0.08135
12.7958	0.09664	12.7958	0.11105
12.8111	0.08756	12.8111	0.08135
12.8264	0.11479	12.8264	0.09501
12.8417	0.10945	12.8417	0.11105
12.857	0.08863	12.857	0.10273
12.8723	0.10358	12.8723	0.09264
12.8876	0.09076	12.8876	0.07779
12.9029	0.08222	12.9029	0.07898
12.9183	0.09183	12.9183	0.08789
12.9336	0.08489	12.9336	0.04276
12.9489	0.05766	12.9489	0.05285
12.9642	0.05499	12.9642	0.06057
12.9795	0.07475	12.9795	0.07007
12.9948	0.05713	12.9948	0.02732
13.0101	0.05499	13.0101	0.0285
13.0254	0.03844	13.0254	0.03682
13.0407	0.04538	13.0407	0.03741
13.056	0.04058	13.056	0.03622
13.0713	0.03631	13.0713	0.05107
13.0866	0.05125	13.0866	0.03147
13.1019	0.04058	13.1019	0.019
13.1172	0.05606	13.1172	0.03563
13.1325	0.01762	13.1325	0.03563
13.1478	0.04431	13.1478	0.05285
13.1631	0.03897	13.1631	0.0671
13.1785	0.04485	13.1785	0.03325
13.1938	0.04325	13.1938	0.0196
13.2091	0.03097	13.2091	0.0386
13.2244	0.02616	13.2244	0.0285
13.2397	0.04004	13.2397	0.03741
13.255	0.0315	13.255	0.05285
13.2703	0.03364	13.2703	0.04038
13.2856	0.02403	13.2856	0.04335
13.3009	0.05339	13.3009	0.03622
13.3162	0.04111	13.3162	0.02197
13.3315	0.02029	13.3315	0.02019
13.3468	0.03043	13.3468	0.05344
13.3621	0.03203	13.3621	0.03385
13.3774	0.04538	13.3774	0.05523
13.3927	0.03257	13.3927	0.05938
13.408	0.02456	13.408	0.02969
13.4233	0.0299	13.4233	0.05938
13.4387	0.03524	13.4387	0.03741
13.454	0.04004	13.454	0.03207
13.4693	0.02242	13.4693	0.02138
13.4846	0.04431	13.4846	0.01069
13.4999	0.04912	13.4999	0.04572
13.5152	0.04378	13.5152	0.02672
13.5305	0.02936	13.5305	0.04572
13.5458	0.02563	13.5458	0.04335
13.5611	0.02136	13.5611	0.04572
13.5764	0.02509	13.5764	0.05879
13.5917	0.03524	13.5917	0.06295
13.607	0.04378	13.607	0.02969
13.6223	0.03844	13.6223	0.03444
13.6376	0.01014	13.6376	0.04632
13.6529	0.04378	13.6529	0.02316
13.6682	0.03631	13.6682	0.02316
13.6835	0.0267	13.6835	0.02969
13.6989	0.03043	13.6989	0.01841
13.7142	0.03364	13.7142	0.02732
13.7295	0.0582	13.7295	0.03622
13.7448	0.05446	13.7448	0.04097
13.7601	0.02563	13.7601	0.03088
13.7754	0.04378	13.7754	0.03622
13.7907	0.04965	13.7907	0.03325
13.806	0.02456	13.806	0.04335
13.8213	0.02616	13.8213	0.04572
13.8366	0.02189	13.8366	0
13.8519	0.02082	13.8519	0.02019
13.8672	0.04538	13.8672	0.03325
13.8825	0.02563	13.8825	0.04869
13.8978	0.04164	13.8978	0.03741
13.9131	0.0283	13.9131	0.03622
13.9284	0.04325	13.9284	0.03029
13.9437	0.03043	13.9437	0.07126
13.9591	0.0016	13.9591	0.04751
13.9744	0.03631	13.9744	0.03622
13.9897	0.03577	13.9897	0.03741
14.005	0.03951	14.005	0.04572
14.0203	0.01175	14.0203	0.03741
14.0356	0.03524	14.0356	0.04988
14.0509	0.04912	14.0509	0.04632
14.0662	0.02242	14.0662	0.02257
14.0815	0.01922	14.0815	0.04038
14.0968	0.03257	14.0968	0.04335
14.1121	0.03524	14.1121	0.06176
14.1274	0.02349	14.1274	0.0386
14.1427	0.04538	14.1427	0.04572
14.158	0.0299	14.158	0.05344
14.1733	0.03257	14.1733	0.04038
14.1886	0.03097	14.1886	0.04572
14.204	0.03364	14.204	0.02791
14.2193	0.02936	14.2193	0.06176
14.2346	0.03577	14.2346	0.06354
14.2499	0.0267	14.2499	0.05523
14.2652	0.01495	14.2652	0.03504
14.2805	0.04271	14.2805	0.05582
14.2958	0.01975	14.2958	0.03919
14.3111	0.02616	14.3111	0.02078
14.3264	0.0331	14.3264	0.04691
14.3417	0.05125	14.3417	0.05582
14.357	0.03951	14.357	0.02019
14.3723	0.03097	14.3723	0.0291
14.3876	0.03844	14.3876	0.02078
14.4029	0.0315	14.4029	0.05285
14.4182	0.04431	14.4182	0.05048
14.4335	0.04912	14.4335	0.01188
14.4488	0.02403	14.4488	0.04454
14.4642	0.05072	14.4642	0.03563
14.4795	0.04431	14.4795	0.03919
14.4948	0.02616	14.4948	0.04513
14.5101	0.05766	14.5101	0.04929
14.5254	0.0283	14.5254	0.07126
14.5407	0.03524	14.5407	0.05998
14.556	0.04164	14.556	0.04335
14.5713	0.05286	14.5713	0.02613
14.5866	0.04004	14.5866	0.0481
14.6019	0.03951	14.6019	0.06295
14.6172	0.04645	14.6172	0.038
14.6325	0.01228	14.6325	0.03088
14.6478	0.04592	14.6478	0.05404
14.6631	0.03577	14.6631	0.038
14.6784	0.04058	14.6784	0.01306
14.6937	0.04111	14.6937	0.05819
14.709	0.02936	14.709	0.05107
14.7244	0.04271	14.7244	0.03979
14.7397	0.04378	14.7397	0.05523
14.755	0.04431	14.755	0.03622
14.7703	0.01975	14.7703	0.03741
14.7856	0.03257	14.7856	0.04454
14.8009	0.01708	14.8009	0.02138
14.8162	0.03737	14.8162	0.03088
14.8315	0.05232	14.8315	0.03266
14.8468	0.03364	14.8468	0.04097
14.8621	0.04698	14.8621	0.05582
14.8774	0.06086	14.8774	0.05463
14.8927	0.06887	14.8927	0.02494
14.908	0.05499	14.908	0.05641
14.9233	0.05713	14.9233	0.04869
14.9386	0.04111	14.9386	0.04751
14.9539	0.03417	14.9539	0.038
14.9692	0.05713	14.9692	0.03682
14.9846	0.04859	14.9846	0.02197
14.9999	0.03791	14.9999	0.05641
15.0152	0.06781	15.0152	0.05285
15.0305	0.06727	15.0305	0.06591
15.0458	0.08809	15.0458	0.07007
15.0611	0.10304	15.0611	0.05582
15.0764	0.10892	15.0764	0.07067
15.0917	0.11959	15.0917	0.06354
15.107	0.12814	15.107	0.09145
15.1223	0.17779	15.1223	0.07542
15.1376	0.15697	15.1376	0.10333
15.1529	0.20128	15.1529	0.11461
15.1682	0.20715	15.1682	0.11401
15.1835	0.23545	15.1835	0.12173
15.1988	0.23812	15.1988	0.13361
15.2141	0.25093	15.2141	0.15499
15.2294	0.2803	15.2294	0.12648
15.2448	0.24293	15.2448	0.16924
15.2601	0.27496	15.2601	0.17933
15.2754	0.27977	15.2754	0.20071
15.2907	0.29471	15.2907	0.19477
15.306	0.25414	15.306	0.20428
15.3213	0.25894	15.3213	0.22625
15.3366	0.24293	15.3366	0.21793
15.3519	0.21623	15.3519	0.21259
15.3672	0.19808	15.3672	0.2405
15.3825	0.2141	15.3825	0.23694
15.3978	0.18633	15.3978	0.2696
15.4131	0.16658	15.4131	0.25297
15.4284	0.1559	15.4284	0.25416
15.4437	0.12814	15.4437	0.22981
15.459	0.13241	15.459	0.23575
15.4743	0.08329	15.4743	0.21081
15.4897	0.09664	15.4897	0.18052
15.505	0.07101	15.505	0.18409
15.5203	0.10625	15.5203	0.1633
15.5356	0.09183	15.5356	0.12886
15.5509	0.0913	15.5509	0.14074
15.5662	0.07795	15.5662	0.13539
15.5815	0.09931	15.5815	0.10273
15.5968	0.10304	15.5968	0.10926
15.6121	0.09076	15.6121	0.12886
15.6274	0.09931	15.6274	0.10154
15.6427	0.11372	15.6427	0.10808
15.658	0.10411	15.658	0.0962
15.6733	0.11799	15.6733	0.10214
15.6886	0.1292	15.6886	0.08373
15.7039	0.12173	15.7039	0.1158
15.7192	0.13775	15.7192	0.10154
15.7345	0.14095	15.7345	0.1538
15.7499	0.12333	15.7499	0.11342
15.7652	0.12493	15.7652	0.13599
15.7805	0.16818	15.7805	0.13124
15.7958	0.1858	15.7958	0.14727
15.8111	0.20609	15.8111	0.15439
15.8264	0.18046	15.8264	0.15202
15.8417	0.21676	15.8417	0.16152
15.857	0.20448	15.857	0.16983
15.8723	0.21676	15.8723	0.1728
15.8876	0.23065	15.8876	0.18349
15.9029	0.23438	15.9029	0.1829
15.9182	0.24079	15.9182	0.2019
15.9335	0.25254	15.9335	0.21912
15.9488	0.19648	15.9488	0.1734
15.9641	0.18954	15.9641	0.20131
15.9794	0.19808	15.9794	0.1823
15.9947	0.16711	15.9947	0.19299
16.0101	0.19594	16.0101	0.20012
16.0254	0.19754	16.0254	0.19299
16.0407	0.17939	16.0407	0.18705
16.056	0.18046	16.056	0.18884
16.0713	0.18153	16.0713	0.20843
16.0866	0.16604	16.0866	0.2019
16.1019	0.14415	16.1019	0.18765
16.1172	0.14362	16.1172	0.18112
16.1325	0.12333	16.1325	0.16746
16.1478	0.1228	16.1478	0.15677
16.1631	0.1244	16.1631	0.14905
16.1784	0.10731	16.1784	0.12233
16.1937	0.08436	16.1937	0.14371
16.209	0.09984	16.209	0.11401
16.2243	0.08703	16.2243	0.10154
16.2396	0.06727	16.2396	0.10036
16.2549	0.08222	16.2549	0.11283
16.2703	0.06994	16.2703	0.07838
16.2856	0.08222	16.2856	0.12589
16.3009	0.04592	16.3009	0.09204
16.3162	0.04058	16.3162	0.08135
16.3315	0.05339	16.3315	0.0772
16.3468	0.04111	16.3468	0.08729
16.3621	0.0598	16.3621	0.09561
16.3774	0.03631	16.3774	0.06532
16.3927	0.05499	16.3927	0.06532
16.408	0.05019	16.408	0.06473
16.4233	0.04431	16.4233	0.07957
16.4386	0.04164	16.4386	0.0576
16.4539	0.03524	16.4539	0.0481
16.4692	0.01922	16.4692	0.05582
16.4845	0.01014	16.4845	0.04216
16.4998	0.04431	16.4998	0.05641
16.5151	0.0347	16.5151	0.05819
16.5305	0.03844	16.5305	0.07482
16.5458	0.02189	16.5458	0.0766
16.5611	0.01228	16.5611	0.04988
16.5764	0.03951	16.5764	0.04988
16.5917	0.03791	16.5917	0.03979
16.607	0.02296	16.607	0.02553
16.6223	0.03577	16.6223	0.02732
16.6376	0.04805	16.6376	0.05166
16.6529	0.0299	16.6529	0.04394
16.6682	0.03897	16.6682	0.05938
16.6835	0.03417	16.6835	0.04513
16.6988	0.04004	16.6988	0.05226
16.7141	0.02883	16.7141	0.04335
16.7294	0.03791	16.7294	0.06651
16.7447	0.04004	16.7447	0.04632
16.76	0.06514	16.76	0.05285
16.7753	0.04164	16.7753	0.07304
16.7907	0.07261	16.7907	0.07126
16.806	0.06033	16.806	0.04751
16.8213	0.04912	16.8213	0.04335
16.8366	0.04378	16.8366	0.03029
16.8519	0.04805	16.8519	0.04038
16.8672	0.0662	16.8672	0.05107
16.8825	0.06994	16.8825	0.07185
16.8978	0.03257	16.8978	0.0867
16.9131	0.05019	16.9131	0.06888
16.9284	0.05446	16.9284	0.07126
16.9437	0.05499	16.9437	0.03919
16.959	0.06247	16.959	0.0576
16.9743	0.07475	16.9743	0.07423
16.9896	0.04004	16.9896	0.07601
17.0049	0.03737	17.0049	0.04988
17.0202	0.05125	17.0202	0.08254
17.0356	0.04752	17.0356	0.06829
17.0509	0.08703	17.0509	0.05582
17.0662	0.06887	17.0662	0.03919
17.0815	0.07421	17.0815	0.06235
17.0968	0.06727	17.0968	0.07007
17.1121	0.06033	17.1121	0.05998
17.1274	0.07421	17.1274	0.06651
17.1427	0.07208	17.1427	0.1057
17.158	0.07635	17.158	0.07542
17.1733	0.07261	17.1733	0.06176
17.1886	0.05339	17.1886	0.06354
17.2039	0.06193	17.2039	0.06354
17.2192	0.04752	17.2192	0.05701
17.2345	0.07742	17.2345	0.06948
17.2498	0.08009	17.2498	0.06948
17.2651	0.07581	17.2651	0.06948
17.2804	0.06834	17.2804	0.07838
17.2958	0.07955	17.2958	0.07957
17.3111	0.05873	17.3111	0.08492
17.3264	0.06727	17.3264	0.07838
17.3417	0.04645	17.3417	0.06888
17.357	0.07154	17.357	0.08254
17.3723	0.10304	17.3723	0.07957
17.3876	0.0897	17.3876	0.08076
17.4029	0.04965	17.4029	0.10214
17.4182	0.07902	17.4182	0.0671
17.4335	0.08649	17.4335	0.06591
17.4488	0.08169	17.4488	0.08789
17.4641	0.04645	17.4641	0.0867
17.4794	0.08329	17.4794	0.05879
17.4947	0.05713	17.4947	0.06176
17.51	0.07848	17.51	0.05938
17.5253	0.06086	17.5253	0.07363
17.5406	0.06514	17.5406	0.07423
17.556	0.07261	17.556	0.08848
17.5713	0.06407	17.5713	0.09561
17.5866	0.07101	17.5866	0.09204
17.6019	0.07421	17.6019	0.0677
17.6172	0.08382	17.6172	0.10095
17.6325	0.05659	17.6325	0.08848
17.6478	0.04271	17.6478	0.06354
17.6631	0.02723	17.6631	0.08314
17.6784	0.06514	17.6784	0.06057
17.6937	0.04111	17.6937	0.04691
17.709	0.0646	17.709	0.04632
17.7243	0.04645	17.7243	0.05879
17.7396	0.04752	17.7396	0.07067
17.7549	0.05659	17.7549	0.05701
17.7702	0.0331	17.7702	0.05641
17.7855	0.02776	17.7855	0.06235
17.8008	0.04378	17.8008	0.05048
17.8162	0.04431	17.8162	0.0481
17.8315	0.03257	17.8315	0.08076
17.8468	0.05072	17.8468	0.06235
17.8621	0.03631	17.8621	0.03385
17.8774	0.05019	17.8774	0.08314
17.8927	0.04912	17.8927	0.07067
17.908	0.04965	17.908	0.04454
17.9233	0.04805	17.9233	0.02316
17.9386	0.06086	17.9386	0.08373
17.9539	0.06567	17.9539	0.04335
17.9692	0.04965	17.9692	0.08492
17.9845	0.02883	17.9845	0.04157
17.9998	0.0267	17.9998	0.05166
18.0151	0.00961	18.0151	0.05523
18.0304	0.06033	18.0304	0.06057
18.0457	0.04164	18.0457	0.07007
18.061	0.01014	18.061	0.03444
18.0764	0.05232	18.0764	0.05107
18.0917	0.03364	18.0917	0.0481
18.107	0.02509	18.107	0.05344
18.1223	0.02509	18.1223	0.03563
18.1376	0.01762	18.1376	0.03563
18.1529	0.03257	18.1529	0.05107
18.1682	0.02242	18.1682	0.01069
18.1835	0.02189	18.1835	0.04572
18.1988	0.01602	18.1988	0.05938
18.2141	0.05553	18.2141	0.05582
18.2294	0.04164	18.2294	0.04157
18.2447	0.02883	18.2447	0.04216
18.26	0	18.26	0.02197
18.2753	0.04645	18.2753	0.05938
18.2906	0.04378	18.2906	0.04454
18.3059	0.02189	18.3059	0.04276
18.3212	0.04485	18.3212	0.02257
18.3366	0.03203	18.3366	0.06829
18.3519	0.02883	18.3519	0.06948
18.3672	0.05232	18.3672	0.06354
18.3825	0.03043	18.3825	0.04394
18.3978	0.03417	18.3978	0.04632
18.4131	0.02883	18.4131	0.07245
18.4284	0.04592	18.4284	0.04632
18.4437	0.01869	18.4437	0.05285
18.459	0.02723	18.459	0.04572
18.4743	0.03097	18.4743	0.06235
18.4896	0.02776	18.4896	0.04929
18.5049	0.04111	18.5049	0.07067
18.5202	0.04912	18.5202	0.06295
18.5355	0.03684	18.5355	0.04632
18.5508	0.03417	18.5508	0.04869
18.5661	0.04218	18.5661	0.04869
18.5815	0.04752	18.5815	0.03741
18.5968	0.06086	18.5968	0.05938
18.6121	0.04378	18.6121	0.06473
18.6274	0.07208	18.6274	0.06651
18.6427	0.04805	18.6427	0.07245
18.658	0.07208	18.658	0.04572
18.6733	0.05392	18.6733	0.08492
18.6886	0.09931	18.6886	0.05641
18.7039	0.07421	18.7039	0.07245
18.7192	0.06514	18.7192	0.09501
18.7345	0.07208	18.7345	0.09204
18.7498	0.06247	18.7498	0.0576
18.7651	0.05766	18.7651	0.0867
18.7804	0.07368	18.7804	0.09917
18.7957	0.08062	18.7957	0.09382
18.811	0.05446	18.811	0.08195
18.8263	0.07528	18.8263	0.1057
18.8417	0.07421	18.8417	0.06116
18.857	0.06994	18.857	0.06116
18.8723	0.10464	18.8723	0.08135
18.8876	0.1212	18.8876	0.09264
18.9029	0.08222	18.9029	0.08373
18.9182	0.09557	18.9182	0.07957
18.9335	0.11372	18.9335	0.10392
18.9488	0.11746	18.9488	0.13183
18.9641	0.10198	18.9641	0.10986
18.9794	0.0945	18.9794	0.09917
18.9947	0.10945	18.9947	0.09561
19.01	0.10731	19.01	0.09382
19.0253	0.09237	19.0253	0.10808
19.0406	0.11532	19.0406	0.08492
19.0559	0.11692	19.0559	0.13183
19.0712	0.11639	19.0712	0.11758
19.0865	0.11212	19.0865	0.10451
19.1019	0.10464	19.1019	0.11876
19.1172	0.1276	19.1172	0.13777
19.1325	0.14362	19.1325	0.13302
19.1478	0.16337	19.1478	0.11758
19.1631	0.17565	19.1631	0.11876
19.1784	0.16551	19.1784	0.15796
19.1937	0.15483	19.1937	0.16449
19.209	0.15804	19.209	0.1342
19.2243	0.16604	19.2243	0.14252
19.2396	0.16017	19.2396	0.1639
19.2549	0.14736	19.2549	0.14549
19.2702	0.14309	19.2702	0.12233
19.2855	0.13134	19.2855	0.13955
19.3008	0.14469	19.3008	0.14905
19.3161	0.13294	19.3161	0.14252
19.3314	0.1292	19.3314	0.11758
19.3467	0.14415	19.3467	0.13124
19.3621	0.13241	19.3621	0.12352
19.3774	0.1244	19.3774	0.15439
19.3927	0.08756	19.3927	0.13658
19.408	0.10198	19.408	0.14133
19.4233	0.11052	19.4233	0.11995
19.4386	0.09183	19.4386	0.1247
19.4539	0.09824	19.4539	0.13599
19.4692	0.07902	19.4692	0.11045
19.4845	0.08222	19.4845	0.13777
19.4998	0.09877	19.4998	0.11401
19.5151	0.08329	19.5151	0.12233
19.5304	0.11159	19.5304	0.07838
19.5457	0.06781	19.5457	0.06354
19.561	0.06247	19.561	0.07838
19.5763	0.09183	19.5763	0.10095
19.5916	0.07475	19.5916	0.09204
19.6069	0.06727	19.6069	0.09204
19.6223	0.05072	19.6223	0.06176
19.6376	0.06941	19.6376	0.08789
19.6529	0.05339	19.6529	0.05938
19.6682	0.05499	19.6682	0.0772
19.6835	0.06941	19.6835	0.06176
19.6988	0.0315	19.6988	0.07067
19.7141	0.04218	19.7141	0.06651
19.7294	0.05072	19.7294	0.07363
19.7447	0.05766	19.7447	0.06473
19.76	0.05446	19.76	0.07957
19.7753	0.0331	19.7753	0.06651
19.7906	0.04164	19.7906	0.05463
19.8059	0.03097	19.8059	0.05641
19.8212	0.04325	19.8212	0.04691
19.8365	0.04965	19.8365	0.06651
19.8518	0.04271	19.8518	0.05166
19.8672	0.07848	19.8672	0.07779
19.8825	0.03257	19.8825	0.04276
19.8978	0.04058	19.8978	0.06235
19.9131	0.04965	19.9131	0.07304
19.9284	0.02403	19.9284	0.06473
19.9437	0.0267	19.9437	0.05166
19.959	0.04965	19.959	0.05998
19.9743	0.04592	19.9743	0.07363
19.9896	0.03364	19.9896	0.0386
20.0049	0.04805	20.0049	0.06591
20.0202	0.03844	20.0202	0.0285
20.0355	0.03737	20.0355	0.05641
20.0508	0.02936	20.0508	0.07363
20.0661	0.04538	20.0661	0.04988
20.0814	0.04218	20.0814	0.0481
20.0967	0.03577	20.0967	0.05463
20.112	0.03844	20.112	0.06235
20.1274	0.04058	20.1274	0.038
20.1427	0.03844	20.1427	0.03919
20.158	0.01602	20.158	0.04038
20.1733	0.04645	20.1733	0.02553
20.1886	0.04164	20.1886	0.04038
20.2039	0.04645	20.2039	0.04988
20.2192	0.02296	20.2192	0.03979
20.2345	0.04592	20.2345	0.04038
20.2498	0.04325	20.2498	0.0671
20.2651	0.02082	20.2651	0.05463
20.2804	0.06193	20.2804	0.06176
20.2957	0.04218	20.2957	0.05107
20.311	0.03097	20.311	0.05166
20.3263	0.03737	20.3263	0.0386
20.3416	0.03097	20.3416	0.07245
20.3569	0.04325	20.3569	0.05048
20.3722	0.03684	20.3722	0.06176
20.3876	0.05125	20.3876	0.05107
20.4029	0.05553	20.4029	0.04335
20.4182	0.03951	20.4182	0.03741
20.4335	0.06994	20.4335	0.05463
20.4488	0.02723	20.4488	0.04157
20.4641	0.03631	20.4641	0.02197
20.4794	0.02082	20.4794	0.04038
20.4947	0.03524	20.4947	0.04632
20.51	0.04325	20.51	0.06116
20.5253	0.04645	20.5253	0.03919
20.5406	0.04218	20.5406	0.05998
20.5559	0.04325	20.5559	0.05226
20.5712	0.06033	20.5712	0.07245
20.5865	0.04325	20.5865	0.06532
20.6018	0.03524	20.6018	0.04691
20.6171	0.02723	20.6171	0.05523
20.6324	0.04965	20.6324	0.05938
20.6478	0.04058	20.6478	0.07601
20.6631	0.03203	20.6631	0.05404
20.6784	0.04218	20.6784	0.03622
20.6937	0.04164	20.6937	0.06651
20.709	0.04325	20.709	0.03563
20.7243	0.03631	20.7243	0.06829
20.7396	0.03684	20.7396	0.05285
20.7549	0.05553	20.7549	0.05107
20.7702	0.04752	20.7702	0.07067
20.7855	0.05019	20.7855	0.06413
20.8008	0.04378	20.8008	0.0576
20.8161	0.04805	20.8161	0.07957
20.8314	0.06674	20.8314	0.0772
20.8467	0.04431	20.8467	0.05344
20.862	0.05232	20.862	0.04157
20.8773	0.0315	20.8773	0.02969
20.8926	0.05499	20.8926	0.06057
20.908	0.05659	20.908	0.05701
20.9233	0.0582	20.9233	0.04572
20.9386	0.07421	20.9386	0.04038
20.9539	0.05125	20.9539	0.0481
20.9692	0.03364	20.9692	0.04097
20.9845	0.04164	20.9845	0.05166
20.9998	0.05072	20.9998	0.0677
21.0151	0.04859	21.0151	0.0766
21.0304	0.07742	21.0304	0.06829
21.0457	0.05339	21.0457	0.05879
21.061	0.05232	21.061	0.02613
21.0763	0.04698	21.0763	0.02257
21.0916	0.04431	21.0916	0.05701
21.1069	0.04645	21.1069	0.08254
21.1222	0.04592	21.1222	0.08432
21.1375	0.03684	21.1375	0.08373
21.1528	0.05019	21.1528	0.06235
21.1682	0.06247	21.1682	0.05641
21.1835	0.06994	21.1835	0.08076
21.1988	0.06567	21.1988	0.08492
21.2141	0.06407	21.2141	0.07957
21.2294	0.07742	21.2294	0.08789
21.2447	0.05339	21.2447	0.05582
21.26	0.08222	21.26	0.08907
21.2753	0.06941	21.2753	0.10986
21.2906	0.0614	21.2906	0.05938
21.3059	0.08115	21.3059	0.09857
21.3212	0.08222	21.3212	0.09145
21.3365	0.08275	21.3365	0.08551
21.3518	0.06781	21.3518	0.07601
21.3671	0.10464	21.3671	0.07126
21.3824	0.10838	21.3824	0.10273
21.3977	0.09023	21.3977	0.10511
21.4131	0.1212	21.4131	0.11342
21.4284	0.14842	21.4284	0.08907
21.4437	0.15216	21.4437	0.09086
21.459	0.1607	21.459	0.09323
21.4743	0.17512	21.4743	0.11283
21.4896	0.1874	21.4896	0.1158
21.5049	0.19487	21.5049	0.13599
21.5202	0.20662	21.5202	0.10154
21.5355	0.21516	21.5355	0.15143
21.5508	0.23599	21.5508	0.12708
21.5661	0.26802	21.5661	0.14786
21.5814	0.26535	21.5814	0.14252
21.5967	0.27389	21.5967	0.17933
21.612	0.29471	21.612	0.15914
21.6273	0.31607	21.6273	0.1924
21.6426	0.29632	21.6426	0.17993
21.6579	0.2835	21.6579	0.1924
21.6733	0.29258	21.6733	0.22387
21.6886	0.2819	21.6886	0.26603
21.7039	0.31981	21.7039	0.22506
21.7192	0.23972	21.7192	0.24644
21.7345	0.25681	21.7345	0.27435
21.7498	0.2803	21.7498	0.2696
21.7651	0.24026	21.7651	0.24762
21.7804	0.23545	21.7804	0.2785
21.7957	0.24079	21.7957	0.27138
21.811	0.18793	21.811	0.28563
21.8263	0.20929	21.8263	0.25356
21.8416	0.17779	21.8416	0.27375
21.8569	0.18313	21.8569	0.27138
21.8722	0.17192	21.8722	0.2595
21.8875	0.1559	21.8875	0.24881
21.9028	0.16017	21.9028	0.26663
21.9181	0.15537	21.9181	0.23872
21.9335	0.14736	21.9335	0.23397
21.9488	0.16765	21.9488	0.20724
21.9641	0.1276	21.9641	0.13955
21.9794	0.12814	21.9794	0.14667
21.9947	0.11639	21.9947	0.20012
22.01	0.1244	22.01	0.17221
22.0253	0.11372	22.0253	0.1639
22.0406	0.11853	22.0406	0.16449
22.0559	0.13348	22.0559	0.16093
22.0712	0.11959	22.0712	0.13836
22.0865	0.09237	22.0865	0.16983
22.1018	0.09877	22.1018	0.14252
22.1171	0.12013	22.1171	0.1633
22.1324	0.10144	22.1324	0.13302
22.1477	0.11479	22.1477	0.14549
22.163	0.11265	22.163	0.13955
22.1783	0.11212	22.1783	0.13361
22.1937	0.10731	22.1937	0.1253
22.209	0.09076	22.209	0.11045
22.2243	0.10198	22.2243	0.13955
22.2396	0.08542	22.2396	0.12767
22.2549	0.10678	22.2549	0.13302
22.2702	0.12493	22.2702	0.11758
22.2855	0.08863	22.2855	0.14311
22.3008	0.13881	22.3008	0.13183
22.3161	0.11799	22.3161	0.1158
22.3314	0.10998	22.3314	0.11401
22.3467	0.0945	22.3467	0.14371
22.362	0.10464	22.362	0.16627
22.3773	0.13828	22.3773	0.14311
22.3926	0.14362	22.3926	0.13539
22.4079	0.14949	22.4079	0.16746
22.4232	0.15804	22.4232	0.16924
22.4385	0.20609	22.4385	0.1639
22.4539	0.21943	22.4539	0.16983
22.4692	0.25467	22.4692	0.21496
22.4845	0.26802	22.4845	0.20309
22.4998	0.25788	22.4998	0.16983
22.5151	0.28457	22.5151	0.16627
22.5304	0.25147	22.5304	0.19537
22.5457	0.20555	22.5457	0.1728
22.561	0.23385	22.561	0.20724
22.5763	0.2456	22.5763	0.21793
22.5916	0.21997	22.5916	0.2019
22.6069	0.21196	22.6069	0.19299
22.6222	0.21676	22.6222	0.21437
22.6375	0.20982	22.6375	0.21793
22.6528	0.22317	22.6528	0.20487
22.6681	0.18366	22.6681	0.20428
22.6834	0.21943	22.6834	0.18884
22.6987	0.18793	22.6987	0.22862
22.7141	0.18473	22.7141	0.18943
22.7294	0.19221	22.7294	0.21793
22.7447	0.19701	22.7447	0.17933
22.76	0.16871	22.76	0.14133
22.7753	0.14415	22.7753	0.10748
22.7906	0.15323	22.7906	0.16686
22.8059	0.15483	22.8059	0.15202
22.8212	0.1575	22.8212	0.12589
22.8365	0.10998	22.8365	0.10095
22.8518	0.14629	22.8518	0.11936
22.8671	0.11959	22.8671	0.11995
22.8824	0.126	22.8824	0.09739
22.8977	0.08703	22.8977	0.09857
22.913	0.09503	22.913	0.09442
22.9283	0.10304	22.9283	0.1247
22.9436	0.08596	22.9436	0.10926
22.959	0.08062	22.959	0.12827
22.9743	0.07154	22.9743	0.09026
22.9896	0.08916	22.9896	0.1152
23.0049	0.0913	23.0049	0.12827
23.0202	0.08169	23.0202	0.09798
23.0355	0.08542	23.0355	0.11164
23.0508	0.09397	23.0508	0.10926
23.0661	0.06407	23.0661	0.09798
23.0814	0.08649	23.0814	0.13302
23.0967	0.0646	23.0967	0.12292
23.112	0.07314	23.112	0.08492
23.1273	0.0913	23.1273	0.11876
23.1426	0.06086	23.1426	0.09857
23.1579	0.10464	23.1579	0.10036
23.1732	0.07475	23.1732	0.11342
23.1885	0.09076	23.1885	0.1253
23.2038	0.08169	23.2038	0.09145
23.2192	0.05713	23.2192	0.11283
23.2345	0.08756	23.2345	0.09323
23.2498	0.07635	23.2498	0.08017
23.2651	0.07101	23.2651	0.14549
23.2804	0.08756	23.2804	0.08135
23.2957	0.07955	23.2957	0.10808
23.311	0.08542	23.311	0.10511
23.3263	0.08756	23.3263	0.08076
23.3416	0.06727	23.3416	0.10689
23.3569	0.06514	23.3569	0.09442
23.3722	0.07208	23.3722	0.09917
23.3875	0.0961	23.3875	0.10748
23.4028	0.08649	23.4028	0.10867
23.4181	0.07848	23.4181	0.09086
23.4334	0.07421	23.4334	0.13717
23.4487	0.07048	23.4487	0.11164
23.464	0.08169	23.464	0.10867
23.4794	0.05926	23.4794	0.11817
23.4947	0.0582	23.4947	0.11461
23.51	0.06834	23.51	0.1443
23.5253	0.07848	23.5253	0.09976
23.5406	0.08382	23.5406	0.09679
23.5559	0.08115	23.5559	0.1057
23.5712	0.08436	23.5712	0.08432
23.5865	0.08382	23.5865	0.0962
23.6018	0.08649	23.6018	0.09857
23.6171	0.07261	23.6171	0.08729
23.6324	0.07208	23.6324	0.09145
23.6477	0.07101	23.6477	0.10154
23.663	0.10731	23.663	0.09145
23.6783	0.08542	23.6783	0.10689
23.6936	0.06247	23.6936	0.10095
23.7089	0.07635	23.7089	0.08195
23.7242	0.09023	23.7242	0.10036
23.7396	0.09664	23.7396	0.09086
23.7549	0.07635	23.7549	0.08254
23.7702	0.08169	23.7702	0.09561
23.7855	0.09824	23.7855	0.07957
23.8008	0.0662	23.8008	0.09026
23.8161	0.07848	23.8161	0.11995
23.8314	0.08169	23.8314	0.08135
23.8467	0.06887	23.8467	0.08967
23.862	0.07795	23.862	0.09264
23.8773	0.06567	23.8773	0.08017
23.8926	0.08596	23.8926	0.11164
23.9079	0.09984	23.9079	0.12233
23.9232	0.11319	23.9232	0.08789
23.9385	0.0945	23.9385	0.07542
23.9538	0.05926	23.9538	0.09086
23.9691	0.10785	23.9691	0.05938
23.9844	0.09664	23.9844	0.11164
23.9998	0.11265	23.9998	0.11164
24.0151	0.09664	24.0151	0.10273
24.0304	0.09664	24.0304	0.11639
24.0457	0.0961	24.0457	0.07126
24.061	0.10518	24.061	0.1348
24.0763	0.10251	24.0763	0.09798
24.0916	0.11639	24.0916	0.09264
24.1069	0.0945	24.1069	0.11995
24.1222	0.11799	24.1222	0.13836
24.1375	0.11105	24.1375	0.08373
24.1528	0.12707	24.1528	0.12648
24.1681	0.10358	24.1681	0.08432
24.1834	0.1228	24.1834	0.10511
24.1987	0.10838	24.1987	0.09679
24.214	0.12974	24.214	0.12708
24.2293	0.1276	24.2293	0.12352
24.2447	0.13988	24.2447	0.13836
24.26	0.13615	24.26	0.1152
24.2753	0.15804	24.2753	0.14667
24.2906	0.1842	24.2906	0.13895
24.3059	0.13508	24.3059	0.13064
24.3212	0.14469	24.3212	0.12173
24.3365	0.13134	24.3365	0.10333
24.3518	0.1591	24.3518	0.13955
24.3671	0.13828	24.3671	0.16805
24.3824	0.13348	24.3824	0.14489
24.3977	0.16711	24.3977	0.16271
24.413	0.15857	24.413	0.15558
24.4283	0.1591	24.4283	0.17933
24.4436	0.14842	24.4436	0.17874
24.4589	0.15376	24.4589	0.1639
24.4742	0.16498	24.4742	0.15974
24.4895	0.1591	24.4895	0.19418
24.5049	0.13081	24.5049	0.15796
24.5202	0.14682	24.5202	0.14549
24.5355	0.14736	24.5355	0.15855
24.5508	0.14789	24.5508	0.1639
24.5661	0.14896	24.5661	0.15677
24.5814	0.1212	24.5814	0.14964
24.5967	0.11479	24.5967	0.16568
24.612	0.15003	24.612	0.13539
24.6273	0.15376	24.6273	0.14905
24.6426	0.14576	24.6426	0.16449
24.6579	0.14629	24.6579	0.14905
24.6732	0.14148	24.6732	0.13064
24.6885	0.14522	24.6885	0.15321
24.7038	0.13027	24.7038	0.14371
24.7191	0.18046	24.7191	0.16093
24.7344	0.16765	24.7344	0.17102
24.7497	0.12493	24.7497	0.15677
24.7651	0.13027	24.7651	0.15321
24.7804	0.17138	24.7804	0.17755
24.7957	0.14842	24.7957	0.18112
24.811	0.14842	24.811	0.14252
24.8263	0.12707	24.8263	0.1348
24.8416	0.14949	24.8416	0.16271
24.8569	0.13828	24.8569	0.18824
24.8722	0.13881	24.8722	0.15974
24.8875	0.13401	24.8875	0.13895
24.9028	0.15056	24.9028	0.15024
24.9181	0.12974	24.9181	0.17874
24.9334	0.14682	24.9334	0.16152
24.9487	0.12493	24.9487	0.16746
24.964	0.15857	24.964	0.15618
24.9793	0.14682	24.9793	0.13895
24.9946	0.15109	24.9946	0.14905
25.0099	0.14415	25.0099	0.15914
25.0253	0.12653	25.0253	0.14727
25.0406	0.13294	25.0406	0.17458
25.0559	0.14736	25.0559	0.17637
25.0712	0.14255	25.0712	0.16686
25.0865	0.1591	25.0865	0.17696
25.1018	0.13828	25.1018	0.17102
25.1171	0.14415	25.1171	0.16568
25.1324	0.13508	25.1324	0.16627
25.1477	0.14629	25.1477	0.16568
25.163	0.13775	25.163	0.17755
25.1783	0.14896	25.1783	0.1538
25.1936	0.11959	25.1936	0.18409
25.2089	0.14682	25.2089	0.18705
25.2242	0.14629	25.2242	0.15439
25.2395	0.13348	25.2395	0.19002
25.2548	0.17352	25.2548	0.16508
25.2701	0.15483	25.2701	0.19537
25.2855	0.14736	25.2855	0.18349
25.3008	0.17245	25.3008	0.17518
25.3161	0.15216	25.3161	0.17696
25.3314	0.16124	25.3314	0.19418
25.3467	0.15697	25.3467	0.18409
25.362	0.16604	25.362	0.1924
25.3773	0.16658	25.3773	0.15855
25.3926	0.14789	25.3926	0.19477
25.4079	0.15483	25.4079	0.1823
25.4232	0.17085	25.4232	0.15499
25.4385	0.14522	25.4385	0.19774
25.4538	0.14148	25.4538	0.19121
25.4691	0.15216	25.4691	0.15974
25.4844	0.18046	25.4844	0.19299
25.4997	0.15964	25.4997	0.19537
25.515	0.18206	25.515	0.20665
25.5303	0.14682	25.5303	0.1829
25.5457	0.14949	25.5457	0.17221
25.561	0.18206	25.561	0.19299
25.5763	0.17565	25.5763	0.22328
25.5916	0.18206	25.5916	0.20843
25.6069	0.16604	25.6069	0.19952
25.6222	0.19327	25.6222	0.22447
25.6375	0.20876	25.6375	0.1829
25.6528	0.189	25.6528	0.20012
25.6681	0.21303	25.6681	0.20903
25.6834	0.20448	25.6834	0.21437
25.6987	0.23332	25.6987	0.22268
25.714	0.2472	25.714	0.24347
25.7293	0.26695	25.7293	0.24109
25.7446	0.26909	25.7446	0.21734
25.7599	0.28404	25.7599	0.28266
25.7752	0.29204	25.7752	0.2399
25.7906	0.32835	25.7906	0.21675
25.8059	0.37747	25.8059	0.2405
25.8212	0.36305	25.8212	0.2886
25.8365	0.36893	25.8365	0.26069
25.8518	0.35291	25.8518	0.25356
25.8671	0.35024	25.8671	0.25891
25.8824	0.36946	25.8824	0.28622
25.8977	0.35825	25.8977	0.288
25.913	0.33155	25.913	0.28147
25.9283	0.34704	25.9283	0.28682
25.9436	0.34544	25.9436	0.28029
25.9589	0.32621	25.9589	0.30463
25.9742	0.33209	25.9742	0.29276
25.9895	0.3102	25.9895	0.29157
26.0048	0.27656	26.0048	0.2696
26.0201	0.28777	26.0201	0.31591
26.0354	0.26321	26.0354	0.24762
26.0508	0.26375	26.0508	0.29513
26.0661	0.26749	26.0661	0.25891
26.0814	0.26108	26.0814	0.24406
26.0967	0.25147	26.0967	0.2215
26.112	0.26108	26.112	0.24228
26.1273	0.23759	26.1273	0.23575
26.1426	0.24506	26.1426	0.19418
26.1579	0.23865	26.1579	0.19715
26.1732	0.22371	26.1732	0.24466
26.1885	0.23118	26.1885	0.21496
26.2038	0.21623	26.2038	0.21971
26.2191	0.20822	26.2191	0.17221
26.2344	0.19541	26.2344	0.1829
26.2497	0.2141	26.2497	0.17399
26.265	0.19487	26.265	0.22922
26.2803	0.19221	26.2803	0.20546
26.2956	0.19754	26.2956	0.19477
26.311	0.15857	26.311	0.22565
26.3263	0.20021	26.3263	0.22684
26.3416	0.16658	26.3416	0.20131
26.3569	0.18153	26.3569	0.20368
26.3722	0.19701	26.3722	0.20131
26.3875	0.18153	26.3875	0.17458
26.4028	0.17726	26.4028	0.19834
26.4181	0.17459	26.4181	0.20309
26.4334	0.16498	26.4334	0.18349
26.4487	0.19808	26.4487	0.20071
26.464	0.16498	26.464	0.18765
26.4793	0.16925	26.4793	0.24287
26.4946	0.18046	26.4946	0.22565
26.5099	0.19861	26.5099	0.22922
26.5252	0.16604	26.5252	0.20903
26.5405	0.1858	26.5405	0.23634
26.5558	0.17886	26.5558	0.20012
26.5712	0.16765	26.5712	0.22922
26.5865	0.17352	26.5865	0.23694
26.6018	0.17512	26.6018	0.23694
26.6171	0.189	26.6171	0.23159
26.6324	0.14842	26.6324	0.23397
26.6477	0.15964	26.6477	0.22684
26.663	0.15643	26.663	0.2304
26.6783	0.15483	26.6783	0.18765
26.6936	0.19221	26.6936	0.18943
26.7089	0.13454	26.7089	0.22387
26.7242	0.19274	26.7242	0.23515
26.7395	0.17459	26.7395	0.20606
26.7548	0.16231	26.7548	0.21793
26.7701	0.20235	26.7701	0.19477
26.7854	0.17779	26.7854	0.20784
26.8007	0.18046	26.8007	0.19952
26.816	0.18793	26.816	0.18171
26.8314	0.17298	26.8314	0.19359
26.8467	0.17512	26.8467	0.19774
26.862	0.17939	26.862	0.21734
26.8773	0.17672	26.8773	0.19537
26.8926	0.18633	26.8926	0.21021
26.9079	0.1858	26.9079	0.20131
26.9232	0.17939	26.9232	0.21675
26.9385	0.17138	26.9385	0.18943
26.9538	0.17832	26.9538	0.20428
26.9691	0.16658	26.9691	0.212
26.9844	0.1858	26.9844	0.19715
26.9997	0.13561	26.9997	0.23812
27.015	0.1591	27.015	0.2114
27.0303	0.19327	27.0303	0.20784
27.0456	0.18153	27.0456	0.2215
27.0609	0.17405	27.0609	0.22803
27.0762	0.17993	27.0762	0.23812
27.0916	0.17726	27.0916	0.23397
27.1069	0.17085	27.1069	0.2209
27.1222	0.16551	27.1222	0.21556
27.1375	0.17298	27.1375	0.22625
27.1528	0.14682	27.1528	0.23931
27.1681	0.17993	27.1681	0.22684
27.1834	0.15323	27.1834	0.17933
27.1987	0.16498	27.1987	0.23278
27.214	0.17886	27.214	0.2215
27.2293	0.1575	27.2293	0.2405
27.2446	0.1874	27.2446	0.19477
27.2599	0.17352	27.2599	0.22447
27.2752	0.1842	27.2752	0.19893
27.2905	0.20075	27.2905	0.22209
27.3058	0.18313	27.3058	0.21318
27.3211	0.17245	27.3211	0.22209
27.3365	0.18793	27.3365	0.23812
27.3518	0.18366	27.3518	0.27019
27.3671	0.18153	27.3671	0.22981
27.3824	0.16604	27.3824	0.19656
27.3977	0.19594	27.3977	0.23456
27.413	0.18793	27.413	0.2019
27.4283	0.1874	27.4283	0.21081
27.4436	0.17405	27.4436	0.22684
27.4589	0.17672	27.4589	0.21912
27.4742	0.189	27.4742	0.21259
27.4895	0.20769	27.4895	0.19477
27.5048	0.19541	27.5048	0.21437
27.5201	0.16765	27.5201	0.21556
27.5354	0.20822	27.5354	0.20368
27.5507	0.17832	27.5507	0.21853
27.566	0.20609	27.566	0.23931
27.5813	0.20182	27.5813	0.20428
27.5967	0.19594	27.5967	0.21021
27.612	0.19648	27.612	0.21378
27.6273	0.18046	27.6273	0.23694
27.6426	0.17939	27.6426	0.23515
27.6579	0.20876	27.6579	0.21496
27.6732	0.18366	27.6732	0.19418
27.6885	0.17192	27.6885	0.24228
27.7038	0.16871	27.7038	0.23753
27.7191	0.20555	27.7191	0.22862
27.7344	0.19274	27.7344	0.2209
27.7497	0.20235	27.7497	0.24644
27.765	0.24026	27.765	0.21853
27.7803	0.20769	27.7803	0.24347
27.7956	0.20075	27.7956	0.2399
27.8109	0.20021	27.8109	0.2304
27.8262	0.19327	27.8262	0.21853
27.8415	0.20342	27.8415	0.23515
27.8569	0.22104	27.8569	0.2304
27.8722	0.23011	27.8722	0.22981
27.8875	0.19381	27.8875	0.24466
27.9028	0.19274	27.9028	0.24822
27.9181	0.24186	27.9181	0.23931
27.9334	0.20448	27.9334	0.22803
27.9487	0.20662	27.9487	0.2405
27.964	0.21837	27.964	0.24287
27.9793	0.20555	27.9793	0.23337
27.9946	0.18206	27.9946	0.24347
28.0099	0.21249	28.0099	0.24584
28.0252	0.22584	28.0252	0.24525
28.0405	0.21463	28.0405	0.23219
28.0558	0.23919	28.0558	0.26128
28.0711	0.25734	28.0711	0.25119
28.0864	0.20555	28.0864	0.27791
28.1017	0.19327	28.1017	0.24822
28.1171	0.20769	28.1171	0.25891
28.1324	0.21676	28.1324	0.27316
28.1477	0.2189	28.1477	0.23931
28.163	0.20715	28.163	0.24644
28.1783	0.23652	28.1783	0.27375
28.1936	0.20448	28.1936	0.25891
28.2089	0.23118	28.2089	0.22268
28.2242	0.2221	28.2242	0.25831
28.2395	0.23705	28.2395	0.29632
28.2548	0.21997	28.2548	0.25297
28.2701	0.23118	28.2701	0.28385
28.2854	0.25467	28.2854	0.26366
28.3007	0.25734	28.3007	0.25653
28.316	0.22851	28.316	0.28504
28.3313	0.20876	28.3313	0.31354
28.3466	0.22691	28.3466	0.27613
28.3619	0.24666	28.3619	0.2785
28.3773	0.24293	28.3773	0.31295
28.3926	0.24453	28.3926	0.28919
28.4079	0.22637	28.4079	0.26781
28.4232	0.22691	28.4232	0.25713
28.4385	0.23919	28.4385	0.27791
28.4538	0.2504	28.4538	0.28088
28.4691	0.25254	28.4691	0.27969
28.4844	0.22104	28.4844	0.32898
28.4997	0.23599	28.4997	0.29572
28.515	0.22424	28.515	0.30938
28.5303	0.25467	28.5303	0.27732
28.5456	0.24079	28.5456	0.29572
28.5609	0.26428	28.5609	0.32423
28.5762	0.22424	28.5762	0.30879
28.5915	0.2472	28.5915	0.29572
28.6068	0.23492	28.6068	0.31532
28.6222	0.23545	28.6222	0.28979
28.6375	0.2536	28.6375	0.27257
28.6528	0.25093	28.6528	0.28444
28.6681	0.24666	28.6681	0.33135
28.6834	0.25627	28.6834	0.32126
28.6987	0.27282	28.6987	0.31295
28.714	0.23118	28.714	0.29216
28.7293	0.24933	28.7293	0.33848
28.7446	0.2488	28.7446	0.32363
28.7599	0.25681	28.7599	0.31413
28.7752	0.27816	28.7752	0.32898
28.7905	0.25681	28.7905	0.32126
28.8058	0.25254	28.8058	0.31235
28.8211	0.26321	28.8211	0.30048
28.8364	0.24826	28.8364	0.30523
28.8517	0.25147	28.8517	0.30048
28.867	0.26215	28.867	0.31235
28.8824	0.27603	28.8824	0.33314
28.8977	0.24826	28.8977	0.29691
28.913	0.25788	28.913	0.3266
28.9283	0.2835	28.9283	0.32126
28.9436	0.29578	28.9436	0.35214
28.9589	0.29258	28.9589	0.33848
28.9742	0.29204	28.9742	0.31532
28.9895	0.29258	28.9895	0.32957
29.0048	0.30593	29.0048	0.31473
29.0201	0.2851	29.0201	0.34679
29.0354	0.30753	29.0354	0.34561
29.0507	0.34437	29.0507	0.34204
29.066	0.34597	29.066	0.35808
29.0813	0.36839	29.0813	0.33729
29.0966	0.40523	29.0966	0.40914
29.1119	0.35024	29.1119	0.38005
29.1272	0.37213	29.1272	0.40974
29.1426	0.39295	29.1426	0.3658
29.1579	0.4394	29.1579	0.3842
29.1732	0.43139	29.1732	0.41508
29.1885	0.44581	29.1885	0.39846
29.2038	0.41911	29.2038	0.42993
29.2191	0.44261	29.2191	0.43527
29.2344	0.40149	29.2344	0.4139
29.2497	0.43673	29.2497	0.40321
29.265	0.45275	29.265	0.40202
29.2803	0.43887	29.2803	0.45309
29.2956	0.39829	29.2956	0.42399
29.3109	0.40683	29.3109	0.40261
29.3262	0.40844	29.3262	0.42755
29.3415	0.3748	29.3415	0.38539
29.3568	0.39349	29.3568	0.37827
29.3721	0.37266	29.3721	0.39846
29.3874	0.3449	29.3874	0.36639
29.4028	0.34223	29.4028	0.36045
29.4181	0.34597	29.4181	0.34798
29.4334	0.32568	29.4334	0.34561
29.4487	0.31927	29.4487	0.35451
29.464	0.30432	29.464	0.33907
29.4793	0.30379	29.4793	0.30166
29.4946	0.3134	29.4946	0.31591
29.5099	0.26749	29.5099	0.31473
29.5252	0.27816	29.5252	0.30226
29.5405	0.27443	29.5405	0.28266
29.5558	0.28884	29.5558	0.32304
29.5711	0.25254	29.5711	0.30107
29.5864	0.28831	29.5864	0.28682
29.6017	0.26642	29.6017	0.31235
29.617	0.2835	29.617	0.27791
29.6323	0.26321	29.6323	0.29394
29.6476	0.25147	29.6476	0.32126
29.663	0.27496	29.663	0.30582
29.6783	0.22264	29.6783	0.27435
29.6936	0.24453	29.6936	0.30582
29.7089	0.2472	29.7089	0.26247
29.7242	0.25414	29.7242	0.26603
29.7395	0.25681	29.7395	0.30641
29.7548	0.26482	29.7548	0.29097
29.7701	0.25574	29.7701	0.31948
29.7854	0.25681	29.7854	0.29929
29.8007	0.23332	29.8007	0.30166
29.816	0.252	29.816	0.29157
29.8313	0.22637	29.8313	0.32067
29.8466	0.2488	29.8466	0.31829
29.8619	0.22584	29.8619	0.28979
29.8772	0.26321	29.8772	0.29216
29.8925	0.22958	29.8925	0.31295
29.9078	0.28083	29.9078	0.2886
29.9232	0.2488	29.9232	0.29869
29.9385	0.25147	29.9385	0.28622
29.9538	0.25681	29.9538	0.29394
29.9691	0.25681	29.9691	0.28444
29.9844	0.26428	29.9844	0.28504
29.9997	0.24773	29.9997	0.29097
30.015	0.26962	30.015	0.31176
30.0303	0.2456	30.0303	0.29988
30.0456	0.24773	30.0456	0.30701
30.0609	0.24399	30.0609	0.32898
30.0762	0.2536	30.0762	0.28563
30.0915	0.26321	30.0915	0.25891
30.1068	0.26695	30.1068	0.26425
30.1221	0.26054	30.1221	0.28029
30.1374	0.27549	30.1374	0.34086
30.1527	0.2456	30.1527	0.31948
30.1681	0.27176	30.1681	0.30166
30.1834	0.26588	30.1834	0.31948
30.1987	0.25147	30.1987	0.3076
30.214	0.27336	30.214	0.30701
30.2293	0.26482	30.2293	0.33135
30.2446	0.24399	30.2446	0.32423
30.2599	0.22851	30.2599	0.33017
30.2752	0.24399	30.2752	0.34026
30.2905	0.27229	30.2905	0.34798
30.3058	0.27229	30.3058	0.34739
30.3211	0.26001	30.3211	0.32601
30.3364	0.22958	30.3364	0.32245
30.3517	0.26588	30.3517	0.32067
30.367	0.24132	30.367	0.34442
30.3823	0.27389	30.3823	0.34442
30.3976	0.24293	30.3976	0.32067
30.4129	0.27656	30.4129	0.35392
30.4283	0.26375	30.4283	0.3367
30.4436	0.24613	30.4436	0.34204
30.4589	0.26108	30.4589	0.34442
30.4742	0.25414	30.4742	0.3658
30.4895	0.2819	30.4895	0.30226
30.5048	0.26962	30.5048	0.31176
30.5201	0.25254	30.5201	0.32423
30.5354	0.30486	30.5354	0.31413
30.5507	0.29258	30.5507	0.29691
30.566	0.28777	30.566	0.30819
30.5813	0.30806	30.5813	0.3177
30.5966	0.32461	30.5966	0.31473
30.6119	0.31554	30.6119	0.32185
30.6272	0.31447	30.6272	0.33551
30.6425	0.32408	30.6425	0.3266
30.6578	0.30646	30.6578	0.32482
30.6731	0.31981	30.6731	0.32482
30.6885	0.32835	30.6885	0.3272
30.7038	0.35505	30.7038	0.32542
30.7191	0.38922	30.7191	0.32779
30.7344	0.35131	30.7344	0.35748
30.7497	0.39242	30.7497	0.32838
30.765	0.41751	30.765	0.3171
30.7803	0.47037	30.7803	0.36817
30.7956	0.44154	30.7956	0.36401
30.8109	0.45649	30.8109	0.38005
30.8262	0.46289	30.8262	0.39252
30.8415	0.47838	30.8415	0.3658
30.8568	0.49493	30.8568	0.3652
30.8721	0.50294	30.8721	0.36639
30.8874	0.48852	30.8874	0.40677
30.9027	0.5323	30.9027	0.44181
30.918	0.53978	30.918	0.39192
30.9333	0.53604	30.9333	0.38895
30.9487	0.48478	30.9487	0.43884
30.964	0.52162	30.964	0.46912
30.9793	0.53817	30.9793	0.48812
30.9946	0.52376	30.9946	0.49406
31.0099	0.48692	31.0099	0.49228
31.0252	0.51735	31.0252	0.54572
31.0405	0.49546	31.0405	0.53207
31.0558	0.52162	31.0558	0.55879
31.0711	0.48799	31.0711	0.52613
31.0864	0.47357	31.0864	0.52197
31.1017	0.46183	31.1017	0.55998
31.117	0.45489	31.117	0.49762
31.1323	0.45649	31.1323	0.5677
31.1476	0.42659	31.1476	0.57482
31.1629	0.48211	31.1629	0.55701
31.1782	0.42552	31.1782	0.57126
31.1935	0.44955	31.1935	0.53147
31.2089	0.42232	31.2089	0.5285
31.2242	0.42072	31.2242	0.53147
31.2395	0.41858	31.2395	0.51306
31.2548	0.4346	31.2548	0.519
31.2701	0.38761	31.2701	0.53029
31.2854	0.42392	31.2854	0.50059
31.3007	0.38655	31.3007	0.4905
31.316	0.4079	31.316	0.48397
31.3313	0.4079	31.3313	0.51781
31.3466	0.36572	31.3466	0.54216
31.3619	0.39082	31.3619	0.47862
31.3772	0.39776	31.3772	0.44418
31.3925	0.36145	31.3925	0.50534
31.4078	0.38441	31.4078	0.47684
31.4231	0.39669	31.4231	0.45903
31.4384	0.38975	31.4384	0.48634
31.4537	0.37533	31.4537	0.43646
31.4691	0.38227	31.4691	0.46675
31.4844	0.39669	31.4844	0.47743
31.4997	0.3417	31.4997	0.47684
31.515	0.37213	31.515	0.47328
31.5303	0.34223	31.5303	0.45249
31.5456	0.36305	31.5456	0.46615
31.5609	0.3796	31.5609	0.4899
31.5762	0.3716	31.5762	0.45784
31.5915	0.34437	31.5915	0.48278
31.6068	0.36679	31.6068	0.46853
31.6221	0.3417	31.6221	0.48219
31.6374	0.37053	31.6374	0.48337
31.6527	0.38281	31.6527	0.44952
31.668	0.32141	31.668	0.47328
31.6833	0.35932	31.6833	0.45071
31.6986	0.34757	31.6986	0.44952
31.714	0.34437	31.714	0.46675
31.7293	0.34864	31.7293	0.481
31.7446	0.36679	31.7446	0.49109
31.7599	0.36252	31.7599	0.43112
31.7752	0.30753	31.7752	0.43587
31.7905	0.33903	31.7905	0.43052
31.8058	0.35505	31.8058	0.42755
31.8211	0.3449	31.8211	0.40202
31.8364	0.32888	31.8364	0.44359
31.8517	0.33582	31.8517	0.43527
31.867	0.32515	31.867	0.44477
31.8823	0.30806	31.8823	0.43409
31.8976	0.33316	31.8976	0.39905
31.9129	0.35611	31.9129	0.40736
31.9282	0.32141	31.9282	0.44596
31.9435	0.3417	31.9435	0.43349
31.9588	0.29525	31.9588	0.40736
31.9742	0.33316	31.9742	0.45368
31.9895	0.31127	31.9895	0.37411
32.0048	0.3401	32.0048	0.36995
32.0201	0.32515	32.0201	0.40143
32.0354	0.31073	32.0354	0.38124
32.0507	0.34544	32.0507	0.41746
32.066	0.32034	32.066	0.40439
32.0813	0.30646	32.0813	0.38183
32.0966	0.315	32.0966	0.38895
32.1119	0.29632	32.1119	0.37886
32.1272	0.3102	32.1272	0.39192
32.1425	0.30112	32.1425	0.38064
32.1578	0.29845	32.1578	0.39311
32.1731	0.30593	32.1731	0.34086
32.1884	0.315	32.1884	0.35214
32.2037	0.30059	32.2037	0.4133
32.219	0.28884	32.219	0.40914
32.2344	0.29311	32.2344	0.39014
32.2497	0.3134	32.2497	0.38005
32.265	0.32194	32.265	0.36105
32.2803	0.32408	32.2803	0.3658
32.2956	0.29685	32.2956	0.35511
32.3109	0.29685	32.3109	0.37886
32.3262	0.29098	32.3262	0.40321
32.3415	0.2835	32.3415	0.37055
32.3568	0.29258	32.3568	0.35748
32.3721	0.3086	32.3721	0.39667
32.3874	0.31767	32.3874	0.36283
32.4027	0.31233	32.4027	0.35926
32.418	0.32248	32.418	0.35333
32.4333	0.31981	32.4333	0.38302
32.4486	0.31714	32.4486	0.37055
32.4639	0.35131	32.4639	0.39549
32.4792	0.35825	32.4792	0.38361
32.4946	0.38227	32.4946	0.37767
32.5099	0.35611	32.5099	0.36817
32.5252	0.35825	32.5252	0.3753
32.5405	0.34597	32.5405	0.38183
32.5558	0.38174	32.5558	0.39074
32.5711	0.38761	32.5711	0.37352
32.5864	0.39028	32.5864	0.36342
32.6017	0.36839	32.6017	0.44299
32.617	0.3748	32.617	0.39667
32.6323	0.37373	32.6323	0.35986
32.6476	0.36572	32.6476	0.38658
32.6629	0.35291	32.6629	0.36876
32.6782	0.3465	32.6782	0.37173
32.6935	0.33796	32.6935	0.34679
32.7088	0.34544	32.7088	0.4038
32.7241	0.34917	32.7241	0.38242
32.7394	0.3102	32.7394	0.34561
32.7548	0.32248	32.7548	0.37352
32.7701	0.29311	32.7701	0.36223
32.7854	0.29311	32.7854	0.37233
32.8007	0.30486	32.8007	0.35154
32.816	0.3086	32.816	0.30344
32.8313	0.29738	32.8313	0.37173
32.8466	0.27229	32.8466	0.34382
32.8619	0.31767	32.8619	0.34264
32.8772	0.3166	32.8772	0.34145
32.8925	0.29792	32.8925	0.35095
32.9078	0.2835	32.9078	0.31948
32.9231	0.26108	32.9231	0.35689
32.9384	0.26108	32.9384	0.33907
32.9537	0.27069	32.9537	0.32482
32.969	0.25948	32.969	0.32542
32.9843	0.2771	32.9843	0.31888
32.9997	0.25414	32.9997	0.31057
33.015	0.26161	33.015	0.32542
33.0303	0.29525	33.0303	0.35214
33.0456	0.23599	33.0456	0.33135
33.0609	0.24987	33.0609	0.32779
33.0762	0.28457	33.0762	0.35036
33.0915	0.23385	33.0915	0.32957
33.1068	0.26375	33.1068	0.30226
33.1221	0.26749	33.1221	0.32779
33.1374	0.26909	33.1374	0.32482
33.1527	0.24933	33.1527	0.34798
33.168	0.27977	33.168	0.32898
33.1833	0.25841	33.1833	0.32007
33.1986	0.26482	33.1986	0.3266
33.2139	0.25147	33.2139	0.3462
33.2292	0.26642	33.2292	0.35451
33.2445	0.24026	33.2445	0.31057
33.2599	0.252	33.2599	0.31295
33.2752	0.26482	33.2752	0.29572
33.2905	0.22317	33.2905	0.3076
33.3058	0.25467	33.3058	0.30344
33.3211	0.25948	33.3211	0.30819
33.3364	0.27282	33.3364	0.32185
33.3517	0.27977	33.3517	0.30048
33.367	0.27336	33.367	0.28741
33.3823	0.25147	33.3823	0.32245
33.3976	0.26428	33.3976	0.29751
33.4129	0.27069	33.4129	0.29454
33.4282	0.24773	33.4282	0.31413
33.4435	0.27977	33.4435	0.30701
33.4588	0.2536	33.4588	0.28979
33.4741	0.2488	33.4741	0.3367
33.4894	0.27015	33.4894	0.32779
33.5047	0.25841	33.5047	0.31354
33.5201	0.28083	33.5201	0.31116
33.5354	0.27069	33.5354	0.32126
33.5507	0.26909	33.5507	0.35095
33.566	0.26642	33.566	0.34264
33.5813	0.26802	33.5813	0.32779
33.5966	0.25627	33.5966	0.33907
33.6119	0.31073	33.6119	0.3272
33.6272	0.28564	33.6272	0.32601
33.6425	0.25093	33.6425	0.35629
33.6578	0.27229	33.6578	0.32779
33.6731	0.25788	33.6731	0.35629
33.6884	0.26909	33.6884	0.3462
33.7037	0.23171	33.7037	0.34561
33.719	0.24186	33.719	0.35986
33.7343	0.25414	33.7343	0.31057
33.7496	0.24826	33.7496	0.35926
33.7649	0.22958	33.7649	0.32542
33.7803	0.25894	33.7803	0.29513
33.7956	0.25093	33.7956	0.33789
33.8109	0.24826	33.8109	0.30344
33.8262	0.27336	33.8262	0.32363
33.8415	0.2851	33.8415	0.31473
33.8568	0.25574	33.8568	0.34561
33.8721	0.22904	33.8721	0.35154
33.8874	0.25147	33.8874	0.30998
33.9027	0.26161	33.9027	0.32126
33.918	0.24773	33.918	0.32542
33.9333	0.26321	33.9333	0.29276
33.9486	0.25574	33.9486	0.27791
33.9639	0.23759	33.9639	0.29572
33.9792	0.29685	33.9792	0.29691
33.9945	0.26428	33.9945	0.31532
34.0098	0.27336	34.0098	0.33135
34.0251	0.2851	34.0251	0.3171
34.0405	0.27389	34.0405	0.30819
34.0558	0.26001	34.0558	0.31948
34.0711	0.24826	34.0711	0.30523
34.0864	0.26001	34.0864	0.31354
34.1017	0.29365	34.1017	0.29513
34.117	0.27069	34.117	0.35333
34.1323	0.27443	34.1323	0.26128
34.1476	0.25681	34.1476	0.29988
34.1629	0.31554	34.1629	0.31116
34.1782	0.28991	34.1782	0.31057
34.1935	0.28457	34.1935	0.30107
34.2088	0.25841	34.2088	0.29454
34.2241	0.25521	34.2241	0.3076
34.2394	0.27603	34.2394	0.31829
34.2547	0.2835	34.2547	0.34442
34.27	0.28831	34.27	0.31176
34.2853	0.31127	34.2853	0.26781
34.3007	0.29204	34.3007	0.35808
34.316	0.29952	34.316	0.31591
34.3313	0.32141	34.3313	0.30819
34.3466	0.29418	34.3466	0.32067
34.3619	0.29365	34.3619	0.32304
34.3772	0.29632	34.3772	0.31948
34.3925	0.31607	34.3925	0.32007
34.4078	0.29258	34.4078	0.33848
34.4231	0.33422	34.4231	0.33314
34.4384	0.33209	34.4384	0.31888
34.4537	0.35398	34.4537	0.30938
34.469	0.36572	34.469	0.3266
34.4843	0.38655	34.4843	0.29572
34.4996	0.3732	34.4996	0.35392
34.5149	0.36305	34.5149	0.31413
34.5302	0.37213	34.5302	0.36045
34.5456	0.40363	34.5456	0.34442
[truncated: 1,009 more rows]
