# Supplementary material for: Two-dimensional halide perovskite as β-ray scintillator for nuclear radiation monitoring
Source: Nat Commun. 2020 Jul 7;11:3395. doi: 10.1038/s41467-020-17114-7 (PMC7341884; doi:10.1038/s41467-020-17114-7)
Supplement: Supplementary file 3 — Source Data [file 41467_2020_17114_MOESM3_ESM.zip › Source data file/Data of Figures in the Supplementary Information/Supplementary Figure 5d.xlsx]

## Sheet: Sheet1
Figure S5d
XRD data
	STA2PbBr4:Mn		pure STA2PbBr4
2theta (degree)	intensity (a.u.)	2theta (degree)	intensity (a.u.)
4.30101	0.60381	4.20917	0.98616
4.31631	0.58561	4.22448	1
4.33162	0.57781	4.23978	0.98154
4.34692	0.57954	4.25509	0.89321
4.36223	0.56264	4.27039	0.90112
4.37753	0.56827	4.2857	0.8708
4.39284	0.55007	4.30101	0.8497
4.40815	0.5557	4.31631	0.84179
4.42345	0.55873	4.33162	0.89848
4.43876	0.55137	4.34692	0.84377
4.45406	0.52926	4.36223	0.882
4.46937	0.52059	4.37753	0.86552
4.48468	0.55613	4.39284	0.7851
4.49998	0.55743	4.40815	0.86355
4.51529	0.56003	4.42345	0.8708
4.53059	0.59688	4.43876	0.81279
4.5459	0.58041	4.45406	0.80488
4.56121	0.56524	4.46937	0.85564
4.57651	0.66927	4.48468	0.87607
4.59182	0.65496	4.49998	0.87805
4.60712	0.73602	4.51529	0.91167
4.62243	0.75596	4.53059	0.87673
4.63774	0.84265	4.5459	0.87278
4.65304	0.86909	4.56121	0.81806
4.66835	0.93151	4.57651	0.86421
4.68365	0.95622	4.59182	0.80817
4.69896	0.98006	4.60712	0.82531
4.71427	1	4.62243	0.80949
4.72957	0.91374	4.63774	0.76862
4.74488	0.82228	4.65304	0.75412
4.76018	0.74556	4.66835	0.73303
4.77549	0.68574	4.68365	0.74291
4.7908	0.61812	4.69896	0.75544
4.8061	0.57607	4.71427	0.75148
4.82141	0.5479	4.72957	0.77719
4.83671	0.51062	4.74488	0.70138
4.85202	0.45817	4.76018	0.75412
4.86733	0.45384	4.77549	0.68161
4.88263	0.45167	4.7908	0.74357
4.89794	0.47854	4.8061	0.69347
4.91324	0.45514	4.82141	0.68952
4.92855	0.42739	4.83671	0.64601
4.94385	0.46424	4.85202	0.63085
4.95916	0.43606	4.86733	0.69413
4.97447	0.43346	4.88263	0.67304
4.98977	0.42349	4.89794	0.66579
5.00508	0.44777	4.91324	0.65656
5.02038	0.4365	4.92855	0.59987
5.03569	0.43	4.94385	0.67436
5.051	0.42479	4.95916	0.60185
5.0663	0.40399	4.97447	0.61239
5.08161	0.43	4.98977	0.63349
5.09691	0.4287	5.00508	0.6414
5.11222	0.42826	5.02038	0.62558
5.12753	0.443	5.03569	0.59789
5.14283	0.42306	5.051	0.58998
5.15814	0.42046	5.0663	0.61701
5.17344	0.40659	5.08161	0.6236
5.18875	0.40876	5.09691	0.62953
5.20406	0.40052	5.11222	0.6203
5.21936	0.42436	5.12753	0.5913
5.23467	0.39012	5.14283	0.57086
5.24997	0.4326	5.15814	0.6203
5.26528	0.44647	5.17344	0.55966
5.28059	0.40832	5.18875	0.58075
5.29589	0.40659	5.20406	0.57614
5.3112	0.40399	5.21936	0.58141
5.3265	0.41916	5.23467	0.60646
5.34181	0.37971	5.24997	0.60053
5.35712	0.37061	5.26528	0.5379
5.37242	0.38448	5.28059	0.59789
5.38773	0.39185	5.29589	0.59987
5.40303	0.39315	5.3112	0.58866
5.41834	0.33767	5.3265	0.56361
5.43365	0.37668	5.34181	0.57811
5.44895	0.35457	5.35712	0.54977
5.46426	0.37148	5.37242	0.52604
5.47956	0.41222	5.38773	0.59196
5.49487	0.35804	5.40303	0.56625
5.51017	0.36801	5.41834	0.55043
5.52548	0.39575	5.43365	0.52802
5.54079	0.37538	5.44895	0.52274
5.55609	0.37755	5.46426	0.54054
5.5714	0.35197	5.47956	0.49769
5.5867	0.38925	5.49487	0.55372
5.60201	0.34764	5.51017	0.58141
5.61732	0.39402	5.52548	0.52604
5.63262	0.39185	5.54079	0.5557
5.64793	0.36498	5.55609	0.53593
5.66323	0.35761	5.5714	0.52999
5.67854	0.35197	5.5867	0.51483
5.69385	0.36584	5.60201	0.51285
5.70915	0.36368	5.61732	0.53329
5.72446	0.35371	5.63262	0.53922
5.73976	0.36324	5.64793	0.5234
5.75507	0.38752	5.66323	0.51615
5.77038	0.39315	5.67854	0.49374
5.78568	0.36888	5.69385	0.47726
5.80099	0.35327	5.70915	0.48912
5.81629	0.38101	5.72446	0.53856
5.8316	0.38448	5.73976	0.51088
5.84691	0.38145	5.75507	0.50363
5.86221	0.37321	5.77038	0.5089
5.87752	0.38231	5.78568	0.50033
5.89282	0.37365	5.80099	0.4555
5.90813	0.3498	5.81629	0.49901
5.92344	0.37191	5.8316	0.46473
5.93874	0.38752	5.84691	0.50165
5.95405	0.37148	5.86221	0.45353
5.96935	0.33117	5.87752	0.45089
5.98466	0.31166	5.89282	0.51615
5.99997	0.34807	5.90813	0.49044
6.01527	0.33897	5.92344	0.52538
6.03058	0.3459	5.93874	0.48055
6.04588	0.33897	5.95405	0.50956
6.06119	0.33853	5.96935	0.48319
6.07649	0.33377	5.98466	0.46671
6.0918	0.32857	5.99997	0.45221
6.10711	0.33637	6.01527	0.48715
6.12241	0.31383	6.03058	0.47132
6.13772	0.30603	6.04588	0.49572
6.15302	0.35934	6.06119	0.4555
6.16833	0.31209	6.07649	0.43111
6.18364	0.3329	6.0918	0.46012
6.19894	0.32987	6.10711	0.47132
6.21425	0.33767	6.12241	0.45023
6.22955	0.31383	6.13772	0.49044
6.24486	0.31903	6.15302	0.441
6.26017	0.31903	6.16833	0.47726
6.27547	0.30993	6.18364	0.45089
6.29078	0.33377	6.19894	0.44759
6.30608	0.342	6.21425	0.44957
6.32139	0.33507	6.22955	0.40079
6.3367	0.32943	6.24486	0.47989
6.352	0.3355	6.26017	0.46869
6.36731	0.33377	6.27547	0.43837
6.38261	0.31513	6.29078	0.46671
6.39792	0.30039	6.30608	0.43375
6.41323	0.31339	6.32139	0.46144
6.42853	0.30949	6.3367	0.43111
6.44384	0.31816	6.352	0.4298
6.45914	0.3251	6.36731	0.4878
6.47445	0.31599	6.38261	0.41002
6.48976	0.31339	6.39792	0.41991
6.50506	0.3225	6.41323	0.40475
6.52037	0.33073	6.42853	0.43243
6.53567	0.29172	6.44384	0.41134
6.55098	0.30299	6.45914	0.48912
6.56628	0.30429	6.47445	0.40804
6.58159	0.30863	6.48976	0.44034
6.5969	0.27482	6.50506	0.45023
6.6122	0.26355	6.52037	0.46407
6.62751	0.30516	6.53567	0.46737
6.64281	0.30082	6.55098	0.4733
6.65812	0.30472	6.56628	0.44298
6.67343	0.28999	6.58159	0.45616
6.68873	0.26745	6.5969	0.4555
6.70404	0.30949	6.6122	0.4555
6.71934	0.30342	6.62751	0.48715
6.73465	0.29345	6.64281	0.50165
6.74996	0.30256	6.65812	0.45221
6.76526	0.30516	6.67343	0.49835
6.78057	0.25964	6.68873	0.46671
6.79587	0.28392	6.70404	0.48385
6.81118	0.26701	6.71934	0.48517
6.82649	0.30603	6.73465	0.5445
6.84179	0.31816	6.74996	0.54977
6.8571	0.29302	6.76526	0.5089
6.8724	0.33203	6.78057	0.5412
6.88771	0.30863	6.79587	0.53197
6.90302	0.32466	6.81118	0.57877
6.91832	0.36107	6.82649	0.51615
6.93363	0.31946	6.84179	0.49835
6.94893	0.35934	6.8571	0.5089
6.96424	0.37278	6.8724	0.51417
6.97955	0.37928	6.88771	0.48517
6.99485	0.37625	6.90302	0.5412
7.01016	0.45687	6.91832	0.49835
7.02546	0.48505	6.93363	0.50428
7.04077	0.51669	6.94893	0.4733
7.05608	0.57781	6.96424	0.4443
7.07138	0.64889	6.97955	0.46869
7.08669	0.63893	6.99485	0.4621
7.10199	0.71131	7.01016	0.48385
7.1173	0.66147	7.02546	0.45682
7.1326	0.69137	7.04077	0.46605
7.14791	0.63589	7.05608	0.4911
7.16322	0.57867	7.07138	0.46144
7.17852	0.56134	7.08669	0.44759
7.19383	0.49198	7.10199	0.46869
7.20913	0.45384	7.1173	0.43771
7.22444	0.40746	7.1326	0.39552
7.23975	0.36758	7.14791	0.4588
7.25505	0.33637	7.16322	0.44693
7.27036	0.28045	7.17852	0.44693
7.28566	0.29389	7.19383	0.43837
7.30097	0.26225	7.20913	0.43375
7.31628	0.27135	7.22444	0.40804
7.33158	0.28088	7.23975	0.47924
7.34689	0.26485	7.25505	0.32235
7.36219	0.2332	7.27036	0.39815
7.3775	0.25184	7.28566	0.37574
7.39281	0.24317	7.30097	0.37179
7.40811	0.24057	7.31628	0.38102
7.42342	0.25618	7.33158	0.38299
7.43872	0.24534	7.34689	0.34146
7.45403	0.24144	7.36219	0.37113
7.46934	0.24924	7.3775	0.35992
7.48464	0.22844	7.39281	0.41595
7.49995	0.24664	7.40811	0.40079
7.51525	0.25964	7.42342	0.34937
7.53056	0.23667	7.43872	0.33289
7.54587	0.22107	7.45403	0.36058
7.56117	0.23884	7.46934	0.36981
7.57648	0.24187	7.48464	0.3263
7.59178	0.22844	7.49995	0.33487
7.60709	0.21803	7.51525	0.30982
7.6224	0.23494	7.53056	0.35926
7.6377	0.24924	7.54587	0.31048
7.65301	0.22757	7.56117	0.31378
7.66831	0.22237	7.57648	0.36388
7.68362	0.23884	7.59178	0.32696
7.69892	0.2176	7.60709	0.32696
7.71423	0.20069	7.6224	0.32301
7.72954	0.2085	7.6377	0.31575
7.74484	0.22974	7.65301	0.28939
7.76015	0.24231	7.66831	0.29862
7.77545	0.2098	7.68362	0.32498
7.79076	0.2215	7.69892	0.34146
7.80607	0.2241	7.71423	0.32762
7.82137	0.20286	7.72954	0.32367
7.83668	0.23104	7.74484	0.31444
7.85198	0.24404	7.76015	0.34871
7.86729	0.21586	7.77545	0.31312
7.8826	0.20676	7.79076	0.29334
7.8979	0.2085	7.80607	0.28543
7.91321	0.2241	7.82137	0.29598
7.92851	0.20243	7.83668	0.27291
7.94382	0.2371	7.85198	0.27752
7.95913	0.19723	7.86729	0.28082
7.97443	0.21153	7.8826	0.26961
7.98974	0.22107	7.8979	0.30191
8.00504	0.21803	7.91321	0.27884
8.02035	0.20763	7.92851	0.26763
8.03566	0.20113	7.94382	0.29664
8.05096	0.2176	7.95913	0.25906
8.06627	0.21847	7.97443	0.27423
8.08157	0.18769	7.98974	0.29136
8.09688	0.21196	8.00504	0.28082
8.11219	0.22063	8.02035	0.28411
8.12749	0.2098	8.03566	0.25049
8.1428	0.20503	8.05096	0.2584
8.1581	0.19679	8.06627	0.22544
8.17341	0.19723	8.08157	0.27686
8.18871	0.21153	8.09688	0.294
8.20402	0.17685	8.11219	0.30125
8.21933	0.19159	8.12749	0.26236
8.23463	0.16168	8.1428	0.27159
8.24994	0.17945	8.1581	0.29202
8.26524	0.21456	8.17341	0.27818
8.28055	0.19506	8.18871	0.26763
8.29586	0.20243	8.20402	0.28477
8.31116	0.16558	8.21933	0.23599
8.32647	0.19853	8.23463	0.24984
8.34177	0.19376	8.24994	0.24852
8.35708	0.18726	8.26524	0.23929
8.37239	0.16905	8.28055	0.22544
8.38769	0.19202	8.29586	0.2472
8.403	0.18119	8.31116	0.24258
8.4183	0.18466	8.32647	0.24984
8.43361	0.18249	8.34177	0.21622
8.44892	0.19549	8.35708	0.23401
8.46422	0.18639	8.37239	0.23797
8.47953	0.16948	8.38769	0.25313
8.49483	0.18552	8.403	0.2149
8.51014	0.17122	8.4183	0.23072
8.52545	0.17815	8.43361	0.26236
8.54075	0.18769	8.44892	0.28016
8.55606	0.15995	8.46422	0.23467
8.57136	0.21153	8.47953	0.26566
8.58667	0.18249	8.49483	0.25181
8.60198	0.18336	8.51014	0.26236
8.61728	0.17382	8.52545	0.25247
8.63259	0.17902	8.54075	0.2439
8.64789	0.17859	8.55606	0.2149
8.6632	0.13827	8.57136	0.24061
8.67851	0.16948	8.58667	0.20633
8.69381	0.16342	8.60198	0.22544
8.70912	0.18552	8.61728	0.2472
8.72442	0.15735	8.63259	0.22479
8.73973	0.15301	8.64789	0.24061
8.75503	0.14738	8.6632	0.21226
8.77034	0.16558	8.67851	0.20105
8.78565	0.16602	8.69381	0.21556
8.80095	0.17425	8.70912	0.20831
8.81626	0.16212	8.72442	0.24192
8.83156	0.16905	8.73973	0.19512
8.84687	0.20633	8.75503	0.23006
8.86218	0.19766	8.77034	0.22017
8.87748	0.15951	8.78565	0.22215
8.89279	0.18075	8.80095	0.21688
8.90809	0.20416	8.81626	0.21885
8.9234	0.17555	8.83156	0.18589
8.93871	0.16472	8.84687	0.20831
8.95401	0.17339	8.86218	0.24061
8.96932	0.17165	8.87748	0.21358
8.98462	0.18466	8.89279	0.22149
8.99993	0.14911	8.90809	0.2149
9.01524	0.14348	8.9234	0.21028
9.03054	0.13958	8.93871	0.23665
9.04585	0.14911	8.95401	0.21358
9.06115	0.13958	8.96932	0.20633
9.07646	0.14218	8.98462	0.20897
9.09177	0.15821	8.99993	0.19974
9.10707	0.13914	9.01524	0.22874
9.12238	0.16515	9.03054	0.16809
9.13768	0.12657	9.04585	0.20105
9.15299	0.14174	9.06115	0.24061
9.1683	0.14781	9.07646	0.21226
9.1836	0.16385	9.09177	0.17469
9.19891	0.14911	9.10707	0.24324
9.21421	0.15431	9.12238	0.18655
9.22952	0.16558	9.13768	0.2116
9.24483	0.14478	9.15299	0.20369
9.26013	0.14001	9.1683	0.16612
9.27544	0.13004	9.1836	0.17535
9.29074	0.12961	9.19891	0.21885
9.30605	0.15128	9.21421	0.19644
9.32135	0.15041	9.22952	0.21226
9.33666	0.14651	9.24483	0.23072
9.35197	0.14781	9.26013	0.23006
9.36727	0.15041	9.27544	0.1793
9.38258	0.17425	9.29074	0.20962
9.39788	0.15561	9.30605	0.23731
9.41319	0.2072	9.32135	0.19249
9.4285	0.2111	9.33666	0.21292
9.4438	0.2137	9.35197	0.20699
9.45911	0.21977	9.36727	0.19051
9.47441	0.20763	9.38258	0.17403
9.48972	0.23364	9.39788	0.1826
9.50503	0.24751	9.41319	0.18392
9.52033	0.26701	9.4285	0.17007
9.53564	0.28175	9.4438	0.17601
9.55094	0.25618	9.45911	0.19644
9.56625	0.25444	9.47441	0.20897
9.58156	0.25878	9.48972	0.2004
9.59686	0.25271	9.50503	0.1971
9.61217	0.26571	9.52033	0.21028
9.62747	0.21673	9.53564	0.19776
9.64278	0.17512	9.55094	0.19644
9.65809	0.17078	9.56625	0.18326
9.67339	0.17425	9.58156	0.17732
9.6887	0.15085	9.59686	0.16348
9.704	0.13611	9.61217	0.18787
9.71931	0.11487	9.62747	0.17007
9.73462	0.14044	9.64278	0.20567
9.74992	0.15301	9.65809	0.17732
9.76523	0.15215	9.67339	0.15821
9.78053	0.13611	9.6887	0.18655
9.79584	0.12007	9.704	0.16348
9.81115	0.1244	9.71931	0.16941
9.82645	0.15128	9.73462	0.18194
9.84176	0.11053	9.74992	0.1648
9.85706	0.11487	9.76523	0.18655
9.87237	0.12137	9.78053	0.13316
9.88767	0.11443	9.79584	0.18523
9.90298	0.1153	9.81115	0.14305
9.91829	0.09493	9.82645	0.17205
9.93359	0.11747	9.84176	0.13316
9.9489	0.10707	9.85706	0.12129
9.9642	0.12874	9.87237	0.1437
9.97951	0.10793	9.88767	0.17601
9.99482	0.09146	9.90298	0.17798
10.0101	0.11053	9.91829	0.13777
10.0254	0.11097	9.93359	0.15162
10.0407	0.10923	9.9489	0.14041
10.056	0.114	9.9642	0.13382
10.0713	0.1153	9.97951	0.17073
10.0867	0.11053	9.99482	0.15227
10.102	0.1166	10.0101	0.15491
10.1173	0.1036	10.0254	0.13645
10.1326	0.13307	10.0407	0.14436
10.1479	0.10143	10.056	0.13909
10.1632	0.1023	10.0713	0.118
10.1785	0.10056	10.0867	0.14436
10.1938	0.1218	10.102	0.13975
10.2091	0.12484	10.1173	0.13711
10.2244	0.10793	10.1326	0.14173
10.2397	0.10403	10.1479	0.13316
10.255	0.13091	10.1632	0.1615
10.2703	0.1179	10.1785	0.14502
10.2856	0.1023	10.1938	0.118
10.3009	0.10403	10.2091	0.1114
10.3162	0.10663	10.2244	0.13711
10.3315	0.1205	10.2397	0.14239
10.3469	0.10013	10.255	0.13514
10.3622	0.0945	10.2703	0.12063
10.3775	0.1075	10.2856	0.147
10.3928	0.11183	10.3009	0.15623
10.4081	0.1192	10.3162	0.13579
10.4234	0.1036	10.3315	0.09888
10.4387	0.11487	10.3469	0.14964
10.454	0.09796	10.3622	0.11866
10.4693	0.0971	10.3775	0.11338
10.4846	0.1088	10.3928	0.14898
10.4999	0.11443	10.4081	0.11074
10.5152	0.12831	10.4234	0.13316
10.5305	0.13611	10.4387	0.14568
10.5458	0.1101	10.454	0.13118
10.5611	0.08106	10.4693	0.118
10.5764	0.11747	10.4846	0.08899
10.5917	0.09753	10.4999	0.10415
10.6071	0.10446	10.5152	0.13316
10.6224	0.09623	10.5305	0.12327
10.6377	0.1166	10.5458	0.10349
10.653	0.09926	10.5611	0.09624
10.6683	0.1101	10.5764	0.118
10.6836	0.08929	10.5917	0.13777
10.6989	0.11227	10.6071	0.16612
10.7142	0.09406	10.6224	0.13909
10.7295	0.1218	10.6377	0.11536
10.7448	0.12831	10.653	0.17007
10.7601	0.13047	10.6683	0.09822
10.7754	0.10143	10.6836	0.12986
10.7907	0.0984	10.6989	0.12393
10.806	0.1075	10.7142	0.12525
10.8213	0.0984	10.7295	0.10218
10.8366	0.1192	10.7448	0.12195
10.8519	0.08583	10.7601	0.08438
10.8673	0.11227	10.7754	0.09558
10.8826	0.08669	10.7907	0.10877
10.8979	0.11183	10.806	0.1437
10.9132	0.07152	10.8213	0.12986
10.9285	0.1049	10.8366	0.10877
10.9438	0.09623	10.8519	0.13316
10.9591	0.10967	10.8673	0.12393
10.9744	0.10403	10.8826	0.13382
10.9897	0.11227	10.8979	0.13184
11.005	0.09146	10.9132	0.13843
11.0203	0.08929	10.9285	0.14436
11.0356	0.07932	10.9438	0.13909
11.0509	0.08669	10.9591	0.11997
11.0662	0.11097	10.9744	0.15227
11.0815	0.127	10.9897	0.13052
11.0968	0.10186	11.005	0.13184
11.1122	0.09753	11.0203	0.13843
11.1275	0.10273	11.0356	0.118
11.1428	0.06632	11.0509	0.15491
11.1581	0.09059	11.0662	0.10877
11.1734	0.11053	11.0815	0.13052
11.1887	0.08019	11.0968	0.08635
11.204	0.1192	11.1122	0.16282
11.2193	0.06459	11.1275	0.11866
11.2346	0.08019	11.1428	0.16546
11.2499	0.09059	11.1581	0.17337
11.2652	0.10056	11.1734	0.11206
11.2805	0.09926	11.1887	0.09756
11.2958	0.11053	11.204	0.12261
11.3111	0.07802	11.2193	0.09756
11.3264	0.08192	11.2346	0.09558
11.3417	0.10446	11.2499	0.09954
11.357	0.10056	11.2652	0.11272
11.3724	0.07239	11.2805	0.12657
11.3877	0.08713	11.2958	0.10547
11.403	0.11443	11.3111	0.12393
11.4183	0.09753	11.3264	0.12063
11.4336	0.06112	11.3417	0.13118
11.4489	0.10663	11.357	0.10943
11.4642	0.09189	11.3724	0.09756
11.4795	0.09406	11.3877	0.15689
11.4948	0.08669	11.403	0.12854
11.5101	0.09883	11.4183	0.10745
11.5254	0.09189	11.4336	0.08899
11.5407	0.09189	11.4489	0.12459
11.556	0.09406	11.4642	0.13382
11.5713	0.08973	11.4795	0.12591
11.5866	0.07369	11.4948	0.09954
11.6019	0.07802	11.5101	0.12063
11.6172	0.08019	11.5254	0.11602
11.6326	0.08149	11.5407	0.12393
11.6479	0.09493	11.556	0.07449
11.6632	0.09883	11.5713	0.10086
11.6785	0.10316	11.5866	0.12854
11.6938	0.10403	11.6019	0.10745
11.7091	0.08843	11.6172	0.11404
11.7244	0.09319	11.6326	0.10152
11.7397	0.1153	11.6479	0.12063
11.755	0.1036	11.6632	0.10613
11.7703	0.12137	11.6785	0.12722
11.7856	0.10967	11.6938	0.10283
11.8009	0.10663	11.7091	0.11338
11.8162	0.10923	11.7244	0.11074
11.8315	0.1062	11.7397	0.1325
11.8468	0.12917	11.755	0.10218
11.8621	0.13307	11.7703	0.15162
11.8774	0.14434	11.7856	0.09426
11.8928	0.14088	11.8009	0.1147
11.9081	0.12874	11.8162	0.10613
11.9234	0.16515	11.8315	0.1325
11.9387	0.16168	11.8468	0.10943
11.954	0.18942	11.8621	0.10679
11.9693	0.20286	11.8774	0.12459
11.9846	0.19549	11.8928	0.14107
11.9999	0.20026	11.9081	0.12788
12.0152	0.19246	11.9234	0.10218
12.0305	0.19202	11.9387	0.11009
12.0458	0.15605	11.954	0.11734
12.0611	0.14781	11.9693	0.12459
12.0764	0.16125	11.9846	0.11931
12.0917	0.14131	11.9999	0.10877
12.107	0.10707	12.0152	0.14568
12.1223	0.11443	12.0305	0.12327
12.1376	0.12224	12.0458	0.118
12.153	0.08626	12.0611	0.11536
12.1683	0.09276	12.0764	0.11009
12.1836	0.10533	12.0917	0.07647
12.1989	0.07672	12.107	0.12261
12.2142	0.10316	12.1223	0.10877
12.2295	0.08886	12.1376	0.13382
12.2448	0.1088	12.153	0.11206
12.2601	0.09493	12.1683	0.10943
12.2754	0.10013	12.1836	0.10086
12.2907	0.09233	12.1989	0.09031
12.306	0.06632	12.2142	0.10218
12.3213	0.11053	12.2295	0.14436
12.3366	0.09319	12.2448	0.10349
12.3519	0.08669	12.2601	0.09624
12.3672	0.08799	12.2754	0.12591
12.3825	0.07802	12.2907	0.12525
12.3978	0.08322	12.306	0.08701
12.4132	0.09796	12.3213	0.11074
12.4285	0.1036	12.3366	0.12591
12.4438	0.09536	12.3519	0.09558
12.4591	0.09493	12.3672	0.08833
12.4744	0.09536	12.3825	0.10086
12.4897	0.08453	12.3978	0.07383
12.505	0.08409	12.4132	0.07844
12.5203	0.0958	12.4285	0.08504
12.5356	0.09363	12.4438	0.12657
12.5509	0.10316	12.4591	0.10613
12.5662	0.10143	12.4744	0.12327
12.5815	0.07456	12.4897	0.08701
12.5968	0.07759	12.505	0.11009
12.6121	0.06935	12.5203	0.05999
12.6274	0.07326	12.5356	0.11997
12.6427	0.05635	12.5509	0.06856
12.6581	0.10013	12.5662	0.05603
12.6734	0.1023	12.5815	0.07449
12.6887	0.08062	12.5968	0.10877
12.704	0.07195	12.6121	0.11931
12.7193	0.08583	12.6274	0.10547
12.7346	0.1023	12.6427	0.11272
12.7499	0.09103	12.6581	0.11206
12.7652	0.09016	12.6734	0.1002
12.7805	0.09103	12.6887	0.10415
12.7958	0.06632	12.704	0.12459
12.8111	0.09016	12.7193	0.07581
12.8264	0.08886	12.7346	0.1147
12.8417	0.07456	12.7499	0.0824
12.857	0.09493	12.7652	0.08504
12.8723	0.08279	12.7805	0.09558
12.8876	0.09319	12.7958	0.07251
12.9029	0.10273	12.8111	0.08108
12.9183	0.08366	12.8264	0.12327
12.9336	0.08583	12.8417	0.06065
12.9489	0.10577	12.857	0.10613
12.9642	0.08322	12.8723	0.12591
12.9795	0.06979	12.8876	0.06724
12.9948	0.07456	12.9029	0.09031
13.0101	0.09016	12.9183	0.0969
13.0254	0.09189	12.9336	0.09229
13.0407	0.08062	12.9489	0.07713
13.056	0.08236	12.9642	0.08372
13.0713	0.07716	12.9795	0.10218
13.0866	0.09103	12.9948	0.10547
13.1019	0.1062	13.0101	0.09492
13.1172	0.07499	13.0254	0.05801
13.1325	0.08583	13.0407	0.06262
13.1478	0.0984	13.056	0.10613
13.1631	0.07412	13.0713	0.1114
13.1785	0.07802	13.0866	0.08635
13.1938	0.08626	13.1019	0.06262
13.2091	0.08539	13.1172	0.08042
13.2244	0.07586	13.1325	0.09822
13.2397	0.06719	13.1478	0.07844
13.255	0.08886	13.1631	0.09361
13.2703	0.08279	13.1785	0.07317
13.2856	0.07369	13.1938	0.07844
13.3009	0.06502	13.2091	0.10943
13.3162	0.07672	13.2244	0.14041
13.3315	0.09406	13.2397	0.07251
13.3468	0.10663	13.255	0.0646
13.3621	0.11443	13.2703	0.10613
13.3774	0.06805	13.2856	0.0791
13.3927	0.08929	13.3009	0.09295
13.408	0.09883	13.3162	0.09756
13.4233	0.07456	13.3315	0.07976
13.4387	0.09189	13.3468	0.10152
13.454	0.08236	13.3621	0.09097
13.4693	0.07846	13.3774	0.09031
13.4846	0.0971	13.3927	0.08438
13.4999	0.07846	13.408	0.09822
13.5152	0.08366	13.4233	0.09097
13.5305	0.08106	13.4387	0.10349
13.5458	0.08886	13.454	0.06724
13.5611	0.06199	13.4693	0.09229
13.5764	0.06415	13.4846	0.08767
13.5917	0.08799	13.4999	0.10152
13.607	0.10793	13.5152	0.09097
13.6223	0.09189	13.5305	0.06328
13.6376	0.09103	13.5458	0.05933
13.6529	0.10056	13.5611	0.07119
13.6682	0.07716	13.5764	0.07581
13.6835	0.09319	13.5917	0.07779
13.6989	0.08106	13.607	0.12129
13.7142	0.06285	13.6223	0.0646
13.7295	0.06415	13.6376	0.0646
13.7448	0.09493	13.6529	0.06526
13.7601	0.07976	13.6682	0.09888
13.7754	0.10273	13.6835	0.0501
13.7907	0.07499	13.6989	0.08833
13.806	0.0971	13.7142	0.05933
13.8213	0.07672	13.7295	0.08965
13.8366	0.07672	13.7448	0.11009
13.8519	0.07846	13.7601	0.07449
13.8672	0.07932	13.7754	0.05801
13.8825	0.07456	13.7907	0.07317
13.8978	0.07889	13.806	0.1114
13.9131	0.09319	13.8213	0.06196
13.9284	0.07499	13.8366	0.09624
13.9437	0.06632	13.8519	0.07317
13.9591	0.06025	13.8672	0.08306
13.9744	0.06329	13.8825	0.08635
13.9897	0.08496	13.8978	0.04944
14.005	0.09103	13.9131	0.06658
14.0203	0.07716	13.9284	0.09426
14.0356	0.06329	13.9437	0.0824
14.0509	0.06589	13.9591	0.10086
14.0662	0.09016	13.9744	0.07449
14.0815	0.09883	13.9897	0.05076
14.0968	0.08539	14.005	0.06987
14.1121	0.08019	14.0203	0.09163
14.1274	0.09146	14.0356	0.07053
14.1427	0.11357	14.0509	0.05735
14.158	0.08366	14.0662	0.08635
14.1733	0.07326	14.0815	0.03098
14.1886	0.07326	14.0968	0.07251
14.204	0.07369	14.1121	0.0646
14.2193	0.08279	14.1274	0.06394
14.2346	0.06502	14.1427	0.07976
14.2499	0.07629	14.158	0.08372
14.2652	0.08106	14.1733	0.08767
14.2805	0.07456	14.1886	0.04878
14.2958	0.09623	14.204	0.07383
14.3111	0.10923	14.2193	0.0501
14.3264	0.09536	14.2346	0.10086
14.3417	0.08539	14.2499	0.09492
14.357	0.10577	14.2652	0.0679
14.3723	0.07716	14.2805	0.07844
14.3876	0.08756	14.2958	0.09295
14.4029	0.08886	14.3111	0.10547
14.4182	0.1062	14.3264	0.05933
14.4335	0.11487	14.3417	0.05537
14.4488	0.12137	14.357	0.09954
14.4642	0.1049	14.3723	0.10283
14.4795	0.09233	14.3876	0.08108
14.4948	0.10663	14.4029	0.07713
14.5101	0.10403	14.4182	0.09426
14.5254	0.08713	14.4335	0.08108
14.5407	0.07282	14.4488	0.07053
14.556	0.07759	14.4642	0.05471
14.5713	0.07629	14.4795	0.0679
14.5866	0.06459	14.4948	0.11536
14.6019	0.07499	14.5101	0.07185
14.6172	0.08799	14.5254	0.09097
14.6325	0.08062	14.5407	0.05405
14.6478	0.07802	14.556	0.08306
14.6631	0.06502	14.5713	0.09361
14.6784	0.05938	14.5866	0.06394
14.6937	0.05505	14.6019	0.04219
14.709	0.06285	14.6172	0.08701
14.7244	0.05592	14.6325	0.07317
14.7397	0.07282	14.6478	0.04944
14.755	0.05592	14.6631	0.09492
14.7703	0.07586	14.6784	0.06131
14.7856	0.09103	14.6937	0.09822
14.8009	0.06935	14.709	0.09624
14.8162	0.06025	14.7244	0.08306
14.8315	0.07456	14.7397	0.07581
14.8468	0.07109	14.755	0.07515
14.8621	0.06632	14.7703	0.10152
14.8774	0.09666	14.7856	0.06658
14.8927	0.08583	14.8009	0.08899
14.908	0.07672	14.8162	0.05603
14.9233	0.06112	14.8315	0.06526
14.9386	0.06675	14.8468	0.07185
14.9539	0.10446	14.8621	0.04944
14.9692	0.08453	14.8774	0.07317
14.9846	0.09059	14.8927	0.05669
14.9999	0.07846	14.908	0.07976
15.0152	0.09146	14.9233	0.0857
15.0305	0.07542	14.9386	0.07779
15.0458	0.07976	14.9539	0.11272
15.0611	0.08756	14.9692	0.05867
15.0764	0.07889	14.9846	0.06065
15.0917	0.1036	14.9999	0.0679
15.107	0.0984	15.0152	0.08438
15.1223	0.10273	15.0305	0.06658
15.1376	0.1192	15.0458	0.08174
15.1529	0.1218	15.0611	0.08635
15.1682	0.13611	15.0764	0.08372
15.1835	0.13697	15.0917	0.09492
15.1988	0.11704	15.107	0.10283
15.2141	0.13871	15.1223	0.10481
15.2294	0.13741	15.1376	0.10745
15.2448	0.14694	15.1529	0.0969
15.2601	0.16515	15.1682	0.09624
15.2754	0.16645	15.1835	0.09756
15.2907	0.21283	15.1988	0.12525
15.306	0.20069	15.2141	0.09822
15.3213	0.17815	15.2294	0.10745
15.3366	0.18379	15.2448	0.1147
15.3519	0.19246	15.2601	0.12195
15.3672	0.18509	15.2754	0.09888
15.3825	0.20546	15.2907	0.10283
15.3978	0.16472	15.306	0.08108
15.4131	0.22367	15.3213	0.12986
15.4284	0.19549	15.3366	0.11009
15.4437	0.19853	15.3519	0.12459
15.459	0.2176	15.3672	0.13975
15.4743	0.22844	15.3825	0.12129
15.4897	0.19506	15.3978	0.118
15.505	0.20243	15.4131	0.14502
15.5203	0.20416	15.4284	0.12657
15.5356	0.20806	15.4437	0.15359
15.5509	0.2254	15.459	0.12459
15.5662	0.19506	15.4743	0.13777
15.5815	0.18942	15.4897	0.17535
15.5968	0.19636	15.505	0.13052
15.6121	0.21066	15.5203	0.15887
15.6274	0.16818	15.5356	0.10877
15.6427	0.15388	15.5509	0.12854
15.658	0.16992	15.5662	0.1437
15.6733	0.14001	15.5815	0.11338
15.6886	0.14781	15.5968	0.16282
15.7039	0.13437	15.6121	0.12327
15.7192	0.15345	15.6274	0.14502
15.7345	0.14608	15.6427	0.12393
15.7499	0.13524	15.658	0.15755
15.7652	0.16862	15.6733	0.12525
15.7805	0.15171	15.6886	0.12788
15.7958	0.14824	15.7039	0.13382
15.8111	0.16342	15.7192	0.09822
15.8264	0.14781	15.7345	0.13118
15.8417	0.15865	15.7499	0.09426
15.857	0.13697	15.7652	0.11404
15.8723	0.15301	15.7805	0.12591
15.8876	0.15908	15.7958	0.11338
15.9029	0.15951	15.8111	0.14568
15.9182	0.17252	15.8264	0.13118
15.9335	0.14868	15.8417	0.1437
15.9488	0.14651	15.857	0.1002
15.9641	0.13264	15.8723	0.11866
15.9794	0.13914	15.8876	0.10283
15.9947	0.11964	15.9029	0.09426
16.0101	0.13221	15.9182	0.09756
16.0254	0.12267	15.9335	0.08306
16.0407	0.11443	15.9488	0.09492
16.056	0.10013	15.9641	0.07779
16.0713	0.09406	15.9794	0.11338
16.0866	0.09059	15.9947	0.10613
16.1019	0.07759	16.0101	0.12986
16.1172	0.06849	16.0254	0.11734
16.1325	0.07195	16.0407	0.11997
16.1478	0.08192	16.056	0.12327
16.1631	0.08279	16.0713	0.0857
16.1784	0.07802	16.0866	0.10218
16.1937	0.09233	16.1019	0.08504
16.209	0.05245	16.1172	0.08306
16.2243	0.06675	16.1325	0.1325
16.2396	0.05548	16.1478	0.11074
16.2549	0.05722	16.1631	0.10679
16.2703	0.07629	16.1784	0.05405
16.2856	0.06892	16.1937	0.06394
16.3009	0.07586	16.209	0.06856
16.3162	0.07889	16.2243	0.07647
16.3315	0.07932	16.2396	0.05471
16.3468	0.07195	16.2549	0.07976
16.3621	0.06849	16.2703	0.07779
16.3774	0.06805	16.2856	0.08899
16.3927	0.07326	16.3009	0.08306
16.408	0.06372	16.3162	0.09624
16.4233	0.09146	16.3315	0.05933
16.4386	0.07412	16.3468	0.07317
16.4539	0.08539	16.3621	0.04614
16.4692	0.07109	16.3774	0.06922
16.4845	0.09623	16.3927	0.07581
16.4998	0.08799	16.408	0.0679
16.5151	0.11313	16.4233	0.08108
16.5305	0.09493	16.4386	0.04548
16.5458	0.09883	16.4539	0.0857
16.5611	0.08626	16.4692	0.0679
16.5764	0.1088	16.4845	0.07844
16.5917	0.11053	16.4998	0.07119
16.607	0.11834	16.5151	0.05999
16.6223	0.09883	16.5305	0.09954
16.6376	0.1179	16.5458	0.08174
16.6529	0.1049	16.5611	0.09229
16.6682	0.127	16.5764	0.07647
16.6835	0.09883	16.5917	0.0791
16.6988	0.10837	16.607	0.10679
16.7141	0.09319	16.6223	0.0679
16.7294	0.11487	16.6376	0.07185
16.7447	0.09536	16.6529	0.06328
16.76	0.11443	16.6682	0.07053
16.7753	0.1088	16.6835	0.07449
16.7907	0.09536	16.6988	0.08108
16.806	0.1192	16.7141	0.06724
16.8213	0.11313	16.7294	0.05999
16.8366	0.0997	16.7447	0.06922
16.8519	0.1127	16.76	0.09756
16.8672	0.11487	16.7753	0.07449
16.8825	0.1101	16.7907	0.0857
16.8978	0.10793	16.806	0.06724
16.9131	0.10577	16.8213	0.06724
16.9284	0.10837	16.8366	0.0791
16.9437	0.09189	16.8519	0.10086
16.959	0.07629	16.8672	0.06328
16.9743	0.09233	16.8825	0.02703
16.9896	0.08843	16.8978	0.05471
17.0049	0.09363	16.9131	0.08438
17.0202	0.07282	16.9284	0.09163
17.0356	0.07022	16.9437	0.06262
17.0509	0.08322	16.959	0.05933
17.0662	0.07672	16.9743	0.05735
17.0815	0.06502	16.9896	0.04944
17.0968	0.07542	17.0049	0.05999
17.1121	0.06199	17.0202	0.07647
17.1274	0.05505	17.0356	0.07251
17.1427	0.06719	17.0509	0.05339
17.158	0.04421	17.0662	0.05669
17.1733	0.05115	17.0815	0.03428
17.1886	0.08019	17.0968	0.05999
17.2039	0.07282	17.1121	0.02703
17.2192	0.06502	17.1274	0.03889
17.2345	0.04941	17.1427	0.02835
17.2498	0.06719	17.158	0.04878
17.2651	0.05462	17.1733	0.04153
17.2804	0.05592	17.1886	0.03296
17.2958	0.05938	17.2039	0.03626
17.3111	0.04638	17.2192	0.04285
17.3264	0.06025	17.2345	0.05142
17.3417	0.07542	17.2498	0.03428
17.357	0.07889	17.2651	0.05405
17.3723	0.08409	17.2804	0.06394
17.3876	0.07672	17.2958	0.04548
17.4029	0.06719	17.3111	0.05801
17.4182	0.08019	17.3264	0.04021
17.4335	0.0945	17.3417	0.02109
17.4488	0.06632	17.357	0.02966
17.4641	0.09059	17.3723	0.06724
17.4794	0.08496	17.3876	0.0356
17.4947	0.07932	17.4029	0.00857
17.51	0.11443	17.4182	0.03955
17.5253	0.101	17.4335	0.07449
17.5406	0.10533	17.4488	0.03494
17.556	0.12094	17.4641	0.03098
17.5713	0.07889	17.4794	0.03494
17.5866	0.09363	17.4947	0.029
17.6019	0.10056	17.51	0.04021
17.6172	0.12744	17.5253	0.02505
17.6325	0.09926	17.5406	0.03691
17.6478	0.1036	17.556	0.06394
17.6631	0.11573	17.5713	0.02571
17.6784	0.11097	17.5866	0.02175
17.6937	0.09103	17.6019	0.02241
17.709	0.09319	17.6172	0.05076
17.7243	0.10707	17.6325	0.05208
17.7396	0.09363	17.6478	0.07515
17.7549	0.07672	17.6631	0.04285
17.7702	0.07109	17.6784	0.02439
17.7855	0.07065	17.6937	0.05537
17.8008	0.06675	17.709	0.07185
17.8162	0.05982	17.7243	0.03823
17.8315	0.05722	17.7396	0.05537
17.8468	0.03945	17.7549	0.06196
17.8621	0.04335	17.7702	0.05208
17.8774	0.05028	17.7855	0.02571
17.8927	0.04985	17.8008	0.04021
17.908	0.04508	17.8162	0.03626
17.9233	0.03338	17.8315	0.029
17.9386	0.03728	17.8468	0.05076
17.9539	0.03988	17.8621	0.05735
17.9692	0.03988	17.8774	0.05142
17.9845	0.03554	17.8927	0.04944
17.9998	0.03078	17.908	0.07515
18.0151	0.04465	17.9233	0.03362
18.0304	0.05418	17.9386	0.04219
18.0457	0.04898	17.9539	0.06394
18.061	0.04811	17.9692	0.05208
18.0764	0.04508	17.9845	0.04087
18.0917	0.03424	17.9998	0.06065
18.107	0.03164	18.0151	0.07713
18.1223	0.03814	18.0304	0.03032
18.1376	0.03381	18.0457	0.03757
18.1529	0.03684	18.061	0.05471
18.1682	0.02818	18.0764	0.03823
18.1835	0.04335	18.0917	0.0468
18.1988	0.05765	18.107	0.01121
18.2141	0.01777	18.1223	0.04087
18.2294	0.04768	18.1376	0.0501
18.2447	0.03381	18.1529	0.0501
18.26	0.04421	18.1682	0.0356
18.2753	0.04768	18.1835	0.0356
18.2906	0.02904	18.1988	0.01384
18.3059	0.04725	18.2141	0.0356
18.3212	0.04855	18.2294	0.02966
18.3366	0.04638	18.2447	0.02966
18.3519	0.04725	18.26	0.04944
18.3672	0.04248	18.2753	0.03428
18.3825	0.03901	18.2906	0.06592
18.3978	0.04421	18.3059	0.06922
18.4131	0.02904	18.3212	0.06328
18.4284	0.03468	18.3366	0.05999
18.4437	0.04681	18.3519	0.04944
18.459	0.04248	18.3672	0.0501
18.4743	0.05288	18.3825	0.05208
18.4896	0.06025	18.3978	0.04219
18.5049	0.07369	18.4131	0.04746
18.5202	0.03468	18.4284	0.05801
18.5355	0.02514	18.4437	0.07251
18.5508	0.03554	18.459	0.09756
18.5661	0.04118	18.4743	0.09558
18.5815	0.05418	18.4896	0.0679
18.5968	0.07282	18.5049	0.06724
18.6121	0.05982	18.5202	0.05933
18.6274	0.06068	18.5355	0.04351
18.6427	0.05418	18.5508	0.02439
18.658	0.04898	18.5661	0.0501
18.6733	0.06805	18.5815	0.01121
18.6886	0.04855	18.5968	0.03626
18.7039	0.07239	18.6121	0.03757
18.7192	0.07542	18.6274	0.02439
18.7345	0.07109	18.6427	0.04944
18.7498	0.06285	18.658	0.03428
18.7651	0.08019	18.6733	0.05339
18.7804	0.05895	18.6886	0.03098
18.7957	0.07412	18.7039	0.02307
18.811	0.08929	18.7192	0.04021
18.8263	0.09059	18.7345	0.04878
18.8417	0.09319	18.7498	0.0356
18.857	0.10446	18.7651	0.03955
18.8723	0.09319	18.7804	0.06065
18.8876	0.07846	18.7957	0.0791
18.9029	0.10403	18.811	0.02769
18.9182	0.09796	18.8263	0.05933
18.9335	0.08453	18.8417	0.03955
18.9488	0.10316	18.857	0.03098
18.9641	0.09146	18.8723	0.03428
18.9794	0.11097	18.8876	0.01912
18.9947	0.10056	18.9029	0.0468
19.01	0.08409	18.9182	0.05405
19.0253	0.09406	18.9335	0.04878
19.0406	0.08929	18.9488	0.02373
19.0559	0.09103	18.9641	0.02769
19.0712	0.06459	18.9794	0.03955
19.0865	0.05938	18.9947	0.05999
19.1019	0.05635	19.01	0.06196
19.1172	0.06285	19.0253	0.0824
19.1325	0.05158	19.0406	0.03691
19.1478	0.03164	19.0559	0.02703
19.1631	0.05375	19.0712	0.05339
19.1784	0.07759	19.0865	0.03955
19.1937	0.04898	19.1019	0.06987
19.209	0.07976	19.1172	0.05933
19.2243	0.08149	19.1325	0.04087
19.2396	0.07629	19.1478	0.05274
19.2549	0.05028	19.1631	0.05603
19.2702	0.08453	19.1784	0.04483
19.2855	0.06979	19.1937	0.04483
19.3008	0.0997	19.209	0.08372
19.3161	0.09623	19.2243	0.0646
19.3314	0.10273	19.2396	0.04483
19.3467	0.09796	19.2549	0.07185
19.3621	0.0984	19.2702	0.04219
19.3774	0.11487	19.2855	0.03098
19.3927	0.12484	19.3008	0.0323
19.408	0.12917	19.3161	0.04746
19.4233	0.09883	19.3314	0.02637
19.4386	0.09146	19.3467	0.03428
19.4539	0.1101	19.3621	0.05471
19.4692	0.08973	19.3774	0.00461
19.4845	0.07239	19.3927	0.04021
19.4998	0.07065	19.408	0.05405
19.5151	0.07195	19.4233	0.05076
19.5304	0.04118	19.4386	0.05208
19.5457	0.06805	19.4539	0.029
19.561	0.06545	19.4692	0.02966
19.5763	0.03901	19.4845	0.08635
19.5916	0.05722	19.4998	0.03757
19.6069	0.04768	19.5151	0.01912
19.6223	0.02687	19.5304	0.0323
19.6376	0.03554	19.5457	0.03362
19.6529	0.05028	19.561	0.05537
19.6682	0.01474	19.5763	0.0145
19.6835	0.02514	19.5916	0.04944
19.6988	0.03945	19.6069	0.06065
19.7141	0.03598	19.6223	0.07515
19.7294	0.00997	19.6376	0.02571
19.7447	0.01734	19.6529	0
19.76	0.01777	19.6682	0.04219
19.7753	0.02211	19.6835	0.06262
19.7906	0.03208	19.6988	0.01846
19.8059	0.02644	19.7141	0.0323
19.8212	0.03294	19.7294	0.05669
19.8365	0.03078	19.7447	0.04944
19.8518	0	19.76	0.03955
19.8672	0.02948	19.7753	0.02769
19.8825	0.01994	19.7906	0.01516
19.8978	0.02471	19.8059	0.03757
19.9131	0.02557	19.8212	0.04153
19.9284	0.03901	19.8365	0.0323
19.9437	0.06372	19.8518	0.04812
19.959	0.01691	19.8672	0.02439
19.9743	0.03121	19.8825	0.04285
19.9896	0.03251	19.8978	0.07251
20.0049	0.02818	19.9131	0.06328
20.0202	0.04248	19.9284	0.04087
20.0355	0.04248	19.9437	0.03428
20.0508	0.02774	19.959	0.05208
20.0661	0.03945	19.9743	0.07647
20.0814	0.03901	19.9896	0.07053
20.0967	0.01734	20.0049	0.09756
20.112	0.03164	20.0202	0.10218
20.1274	0.03294	20.0355	0.08108
20.1427	0.04031	20.0508	0.07317
20.158	0.03164	20.0661	0.07515
20.1733	0.02254	20.0814	0.06131
20.1886	0.02818	20.0967	0.07515
20.2039	0.02818	20.112	0.05142
20.2192	0.04421	20.1274	0.08767
20.2345	0.03511	20.1427	0.0679
20.2498	0.04898	20.158	0.13316
20.2651	0.03424	20.1733	0.0824
20.2804	0.04681	20.1886	0.12129
20.2957	0.03814	20.2039	0.10086
20.311	0.04898	20.2192	0.09954
20.3263	0.02991	20.2345	0.10745
20.3416	0.06545	20.2498	0.09888
20.3569	0.03988	20.2651	0.12788
20.3722	0.04638	20.2804	0.08108
20.3876	0.04508	20.2957	0.10547
20.4029	0.03988	20.311	0.09756
20.4182	0.02818	20.3263	0.09492
20.4335	0.03468	20.3416	0.09097
20.4488	0.04855	20.3569	0.08899
20.4641	0.03771	20.3722	0.08504
20.4794	0.03034	20.3876	0.10349
20.4947	0.03424	20.4029	0.10415
20.51	0.03121	20.4182	0.12393
20.5253	0.04291	20.4335	0.12129
20.5406	0.05072	20.4488	0.08635
20.5559	0.03598	20.4641	0.10877
20.5712	0.02991	20.4794	0.0824
20.5865	0.05635	20.4947	0.10613
20.6018	0.03424	20.51	0.09954
20.6171	0.03381	20.5253	0.09361
20.6324	0.03338	20.5406	0.07844
20.6478	0.03814	20.5559	0.10745
20.6631	0.02557	20.5712	0.08372
20.6784	0.04421	20.5865	0.05208
20.6937	0.02037	20.6018	0.08504
20.709	0.02297	20.6171	0.08635
20.7243	0.01864	20.6324	0.08833
20.7396	0.03338	20.6478	0.07251
20.7549	0.03858	20.6631	0.09229
20.7702	0.02297	20.6784	0.07976
20.7855	0.03338	20.6937	0.06987
20.8008	0.01474	20.709	0.11734
20.8161	0.02991	20.7243	0.11536
20.8314	0.03294	20.7396	0.08306
20.8467	0.02861	20.7549	0.05537
20.862	0.03684	20.7702	0.0646
20.8773	0.06285	20.7855	0.07581
20.8926	0.03078	20.8008	0.07449
20.908	0.02991	20.8161	0.07053
20.9233	0.03728	20.8314	0.10745
20.9386	0.03381	20.8467	0.0679
20.9539	0.02557	20.862	0.07515
20.9692	0.03858	20.8773	0.0468
20.9845	0.03554	20.8926	0.09229
20.9998	0.02644	20.908	0.06658
21.0151	0.01257	20.9233	0.04614
21.0304	0.02384	20.9386	0.05076
21.0457	0.03945	20.9539	0.04021
21.061	0.03771	20.9692	0.05339
21.0763	0.03771	20.9845	0.04944
21.0916	0.02081	20.9998	0.03889
21.1069	0.02731	21.0151	0.06856
21.1222	0.03988	21.0304	0.04746
21.1375	0.04551	21.0457	0.0969
21.1528	0.05288	21.061	0.04944
21.1682	0.02601	21.0763	0.04548
21.1835	0.04421	21.0916	0.05867
21.1988	0.05202	21.1069	0.07515
21.2141	0.03945	21.1222	0.08174
21.2294	0.02948	21.1375	0.09558
21.2447	0.04811	21.1528	0.07779
21.26	0.03468	21.1682	0.06065
21.2753	0.04595	21.1835	0.08965
21.2906	0.04291	21.1988	0.08108
21.3059	0.04118	21.2141	0.09888
21.3212	0.03988	21.2294	0.08108
21.3365	0.03424	21.2447	0.07053
21.3518	0.04118	21.26	0.06987
21.3671	0.01907	21.2753	0.09295
21.3824	0.05028	21.2906	0.07647
21.3977	0.03381	21.3059	0.10349
21.4131	0.06632	21.3212	0.04219
21.4284	0.04075	21.3365	0.07581
21.4437	0.05635	21.3518	0.11734
21.459	0.05678	21.3671	0.147
21.4743	0.05722	21.3824	0.13118
21.4896	0.05808	21.3977	0.13579
21.5049	0.06762	21.4131	0.12393
21.5202	0.05288	21.4284	0.14107
21.5355	0.06892	21.4437	0.13382
21.5508	0.07326	21.459	0.12063
21.5661	0.07586	21.4743	0.1114
21.5814	0.08409	21.4896	0.13514
21.5967	0.10013	21.5049	0.16282
21.612	0.09623	21.5202	0.18523
21.6273	0.10143	21.5355	0.19051
21.6426	0.10316	21.5508	0.15623
21.6579	0.14218	21.5661	0.13777
21.6733	0.1127	21.5814	0.16612
21.6886	0.16515	21.5967	0.10349
21.7039	0.14174	21.612	0.08767
21.7192	0.14348	21.6273	0.10152
21.7345	0.15821	21.6426	0.08108
21.7498	0.15258	21.6579	0.12986
21.7651	0.17339	21.6733	0.13843
21.7804	0.18942	21.6886	0.1114
21.7957	0.21543	21.7039	0.11997
21.811	0.22844	21.7192	0.12063
21.8263	0.23624	21.7345	0.10745
21.8416	0.23927	21.7498	0.10283
21.8569	0.27352	21.7651	0.16216
21.8722	0.27221	21.7804	0.15821
21.8875	0.28305	21.7957	0.1002
21.9028	0.26528	21.811	0.11536
21.9181	0.28435	21.8263	0.09822
21.9335	0.27568	21.8416	0.13975
21.9488	0.28392	21.8569	0.13579
21.9641	0.27048	21.8722	0.14832
21.9794	0.26615	21.8875	0.16678
21.9947	0.26788	21.9028	0.16414
22.01	0.25314	21.9181	0.15689
22.0253	0.22974	21.9335	0.17271
22.0406	0.2371	21.9488	0.13118
22.0559	0.23927	21.9641	0.15821
22.0712	0.23017	21.9794	0.12063
22.0865	0.22583	21.9947	0.12525
22.1018	0.20459	22.01	0.11206
22.1171	0.19549	22.0253	0.13184
22.1324	0.19723	22.0406	0.10745
22.1477	0.20459	22.0559	0.12063
22.163	0.20416	22.0712	0.12129
22.1783	0.17382	22.0865	0.1437
22.1937	0.18292	22.1018	0.09822
22.209	0.15821	22.1171	0.1615
22.2243	0.16038	22.1324	0.14568
22.2396	0.17035	22.1477	0.19314
22.2549	0.16038	22.163	0.15162
22.2702	0.13351	22.1783	0.15096
22.2855	0.15301	22.1937	0.13316
22.3008	0.14348	22.209	0.18721
22.3161	0.14174	22.2243	0.12525
22.3314	0.14131	22.2396	0.14436
22.3467	0.12094	22.2549	0.17601
22.362	0.114	22.2702	0.17469
22.3773	0.1192	22.2855	0.17864
22.3926	0.10967	22.3008	0.17073
22.4079	0.11443	22.3161	0.15227
22.4232	0.10923	22.3314	0.16612
22.4385	0.07759	22.3467	0.21292
22.4539	0.08322	22.362	0.1648
22.4692	0.09493	22.3773	0.15689
22.4845	0.1153	22.3926	0.17732
22.4998	0.07672	22.4079	0.18194
22.5151	0.07022	22.4232	0.20303
22.5304	0.08106	22.4385	0.18721
22.5457	0.06632	22.4539	0.16216
22.561	0.08019	22.4692	0.1971
22.5763	0.08886	22.4845	0.17996
22.5916	0.09753	22.4998	0.16941
22.6069	0.08236	22.5151	0.16282
22.6222	0.09406	22.5304	0.1648
22.6375	0.06545	22.5457	0.18523
22.6528	0.1101	22.561	0.17139
22.6681	0.07542	22.5763	0.17007
22.6834	0.08236	22.5916	0.1503
22.6987	0.08322	22.6069	0.14502
22.7141	0.08886	22.6222	0.14239
22.7294	0.10316	22.6375	0.16348
22.7447	0.13264	22.6528	0.12393
22.76	0.10663	22.6681	0.16941
22.7753	0.0945	22.6834	0.1615
22.7906	0.0971	22.6987	0.15491
22.8059	0.1205	22.7141	0.13448
22.8212	0.13827	22.7294	0.11997
22.8365	0.1257	22.7447	0.12854
22.8518	0.1023	22.76	0.11668
22.8671	0.11227	22.7753	0.08174
22.8824	0.11053	22.7906	0.12261
22.8977	0.09536	22.8059	0.13316
22.913	0.10663	22.8212	0.10811
22.9283	0.1244	22.8365	0.09361
22.9436	0.11357	22.8518	0.13184
22.959	0.11877	22.8671	0.10481
22.9743	0.114	22.8824	0.0824
22.9896	0.08756	22.8977	0.11536
23.0049	0.10967	22.913	0.10086
23.0202	0.11183	22.9283	0.09426
23.0355	0.12614	22.9436	0.118
23.0508	0.12657	22.959	0.07449
23.0661	0.1114	22.9743	0.07053
23.0814	0.1192	22.9896	0.09888
23.0967	0.09796	23.0049	0.09888
23.112	0.10967	23.0202	0.08174
23.1273	0.09623	23.0355	0.08965
23.1426	0.08799	23.0508	0.09756
23.1579	0.07412	23.0661	0.12327
23.1732	0.08669	23.0814	0.09558
23.1885	0.10793	23.0967	0.10086
23.2038	0.08453	23.112	0.06131
23.2192	0.08583	23.1273	0.06328
23.2345	0.05852	23.1426	0.09492
23.2498	0.09059	23.1579	0.08833
23.2651	0.06892	23.1732	0.07251
23.2804	0.08453	23.1885	0.06724
23.2957	0.07889	23.2038	0.08108
23.311	0.07369	23.2192	0.08767
23.3263	0.09666	23.2345	0.04878
23.3416	0.07672	23.2498	0.0791
23.3569	0.07022	23.2651	0.09492
23.3722	0.06979	23.2804	0.07119
23.3875	0.06545	23.2957	0.05735
23.4028	0.06372	23.311	0.09361
23.4181	0.04378	23.3263	0.07844
23.4334	0.04768	23.3416	0.06196
23.4487	0.05765	23.3569	0.05867
23.464	0.05938	23.3722	0.07779
23.4794	0.05765	23.3875	0.0791
23.4947	0.05332	23.4028	0.07449
23.51	0.05418	23.4181	0.08635
23.5253	0.05678	23.4334	0.11074
23.5406	0.06112	23.4487	0.09888
23.5559	0.04855	23.464	0.12063
23.5712	0.03771	23.4794	0.14173
23.5865	0.03208	23.4947	0.14502
23.6018	0.04551	23.51	0.13514
23.6171	0.04985	23.5253	0.18326
23.6324	0.04768	23.5406	0.15755
23.6477	0.03901	23.5559	0.1325
23.663	0.05808	23.5712	0.16282
23.6783	0.04248	23.5865	0.13975
23.6936	0.04335	23.6018	0.14107
23.7089	0.03338	23.6171	0.11009
23.7242	0.04335	23.6324	0.10613
23.7396	0.04985	23.6477	0.12129
23.7549	0.05722	23.663	0.118
23.7702	0.04118	23.6783	0.10613
23.7855	0.05982	23.6936	0.10415
23.8008	0.05548	23.7089	0.11338
23.8161	0.02601	23.7242	0.11404
23.8314	0.04985	23.7396	0.09361
23.8467	0.06329	23.7549	0.11206
23.862	0.03728	23.7702	0.11602
23.8773	0.04551	23.7855	0.10679
23.8926	0.03901	23.8008	0.12854
23.9079	0.05765	23.8161	0.09361
23.9232	0.03121	23.8314	0.12459
23.9385	0.05895	23.8467	0.11272
23.9538	0.04421	23.862	0.12591
23.9691	0.07152	23.8773	0.12788
23.9844	0.07326	23.8926	0.11866
23.9998	0.0984	23.9079	0.13316
24.0151	0.08669	23.9232	0.1503
24.0304	0.05592	23.9385	0.09492
24.0457	0.05028	23.9538	0.14436
24.061	0.08019	23.9691	0.08174
24.0763	0.08756	23.9844	0.09229
24.0916	0.09319	23.9998	0.11997
24.1069	0.07456	24.0151	0.10811
24.1222	0.08496	24.0304	0.14832
24.1375	0.1036	24.0457	0.1114
24.1528	0.10056	24.061	0.11866
24.1681	0.13437	24.0763	0.13711
24.1834	0.0997	24.0916	0.12327
24.1987	0.12397	24.1069	0.10943
24.214	0.11443	24.1222	0.10613
24.2293	0.1153	24.1375	0.07976
24.2447	0.11964	24.1528	0.08965
24.26	0.13437	24.1681	0.12129
24.2753	0.13871	24.1834	0.10218
24.2906	0.13177	24.1987	0.05933
24.3059	0.15085	24.214	0.11338
24.3212	0.15691	24.2293	0.08372
24.3365	0.14651	24.2447	0.12063
24.3518	0.15085	24.26	0.10349
24.3671	0.17382	24.2753	0.06724
24.3824	0.15431	24.2906	0.08965
24.3977	0.14218	24.3059	0.09031
24.413	0.14174	24.3212	0.08965
24.4283	0.15475	24.3365	0.09558
24.4436	0.12527	24.3518	0.09031
24.4589	0.14261	24.3671	0.0857
24.4742	0.1166	24.3824	0.0969
24.4895	0.1049	24.3977	0.10613
24.5049	0.08626	24.413	0.08174
24.5202	0.12527	24.4283	0.09624
24.5355	0.09666	24.4436	0.11272
24.5508	0.1049	24.4589	0.09558
24.5661	0.09926	24.4742	0.06856
24.5814	0.08626	24.4895	0.08833
24.5967	0.10013	24.5049	0.07976
24.612	0.101	24.5202	0.09888
24.6273	0.08886	24.5355	0.08372
24.6426	0.0984	24.5508	0.07779
24.6579	0.10143	24.5661	0.05867
24.6732	0.08019	24.5814	0.08899
24.6885	0.0971	24.5967	0.08899
24.7038	0.0984	24.612	0.08504
24.7191	0.08843	24.6273	0.11338
24.7344	0.08062	24.6426	0.13118
24.7497	0.0958	24.6579	0.1002
24.7651	0.1218	24.6732	0.06328
24.7804	0.10663	24.6885	0.09097
24.7957	0.09666	24.7038	0.06394
24.811	0.07846	24.7191	0.09229
24.8263	0.101	24.7344	0.08833
24.8416	0.08626	24.7497	0.09756
24.8569	0.12224	24.7651	0.10877
24.8722	0.11183	24.7804	0.11009
24.8875	0.07239	24.7957	0.12261
24.9028	0.11183	24.811	0.09888
24.9181	0.11487	24.8263	0.09097
24.9334	0.13004	24.8416	0.09426
24.9487	0.10707	24.8569	0.10415
24.964	0.10533	24.8722	0.11009
24.9793	0.14261	24.8875	0.08438
24.9946	0.09233	24.9028	0.09558
25.0099	0.1023	24.9181	0.12722
25.0253	0.08843	24.9334	0.1002
25.0406	0.1049	24.9487	0.12327
25.0559	0.09016	24.964	0.07119
25.0712	0.08409	24.9793	0.06724
25.0865	0.08799	24.9946	0.10613
25.1018	0.07932	25.0099	0.08899
25.1171	0.08366	25.0253	0.09888
25.1324	0.07802	25.0406	0.10877
25.1477	0.10013	25.0559	0.10745
25.163	0.08496	25.0712	0.1002
25.1783	0.09233	25.0865	0.05801
25.1936	0.08062	25.1018	0.06987
25.2089	0.07326	25.1171	0.11536
25.2242	0.08756	25.1324	0.11997
25.2395	0.08626	25.1477	0.09031
25.2548	0.09146	25.163	0.0969
25.2701	0.08236	25.1783	0.1114
25.2855	0.07152	25.1936	0.09888
25.3008	0.08019	25.2089	0.14041
25.3161	0.08453	25.2242	0.09822
25.3314	0.09536	25.2395	0.09558
25.3467	0.12267	25.2548	0.10283
25.362	0.09926	25.2701	0.09756
25.3773	0.10663	25.2855	0.10152
25.3926	0.09493	25.3008	0.07976
25.4079	0.07932	25.3161	0.09229
25.4232	0.08539	25.3314	0.10283
25.4385	0.0984	25.3467	0.07383
25.4538	0.10707	25.362	0.09163
25.4691	0.08713	25.3773	0.11206
25.4844	0.0971	25.3926	0.08042
25.4997	0.08799	25.4079	0.11009
25.515	0.09883	25.4232	0.08372
25.5303	0.07586	25.4385	0.11536
25.5457	0.10013	25.4538	0.11206
25.561	0.09406	25.4691	0.11009
25.5763	0.09363	25.4844	0.13711
25.5916	0.09753	25.4997	0.13118
25.6069	0.1218	25.515	0.08635
25.6222	0.09666	25.5303	0.13184
25.6375	0.1036	25.5457	0.11009
25.6528	0.11834	25.561	0.11931
25.6681	0.10143	25.5763	0.09888
25.6834	0.1114	25.5916	0.09097
25.6987	0.09233	25.6069	0.1325
25.714	0.114	25.6222	0.14173
25.7293	0.11183	25.6375	0.11931
25.7446	0.09536	25.6528	0.09163
25.7599	0.1101	25.6681	0.12063
25.7752	0.1088	25.6834	0.12129
25.7906	0.11443	25.6987	0.12657
25.8059	0.09926	25.714	0.11272
25.8212	0.10967	25.7293	0.1325
25.8365	0.11747	25.7446	0.1292
25.8518	0.1192	25.7599	0.11009
25.8671	0.1257	25.7752	0.12129
25.8824	0.0971	25.7906	0.11931
25.8977	0.10316	25.8059	0.10877
25.913	0.11357	25.8212	0.10745
25.9283	0.12224	25.8365	0.17205
25.9436	0.10316	25.8518	0.13711
25.9589	0.1231	25.8671	0.13579
25.9742	0.1231	25.8824	0.10547
25.9895	0.12007	25.8977	0.12327
26.0048	0.09623	25.913	0.15359
26.0201	0.13221	25.9283	0.12657
26.0354	0.10533	25.9436	0.13052
26.0508	0.0958	25.9589	0.10481
26.0661	0.10793	25.9742	0.1437
26.0814	0.1179	25.9895	0.13514
26.0967	0.09883	26.0048	0.12459
26.112	0.11573	26.0201	0.15557
26.1273	0.11573	26.0354	0.14436
26.1426	0.13307	26.0508	0.16348
26.1579	0.10186	26.0661	0.15293
26.1732	0.12397	26.0814	0.10218
26.1885	0.1127	26.0967	0.12393
26.2038	0.09753	26.112	0.14832
26.2191	0.10013	26.1273	0.17666
26.2344	0.08626	26.1426	0.12525
26.2497	0.12614	26.1579	0.1437
26.265	0.08886	26.1732	0.11206
26.2803	0.12007	26.1885	0.10877
26.2956	0.13177	26.2038	0.14832
26.311	0.10967	26.2191	0.1503
26.3263	0.10446	26.2344	0.19842
26.3416	0.1101	26.2497	0.17732
26.3569	0.1075	26.265	0.13514
26.3722	0.1101	26.2803	0.16744
26.3875	0.1036	26.2956	0.15953
26.4028	0.09753	26.311	0.147
26.4181	0.10446	26.3263	0.17073
26.4334	0.10446	26.3416	0.14766
26.4487	0.127	26.3569	0.12261
26.464	0.11443	26.3722	0.14436
26.4793	0.10013	26.3875	0.1437
26.4946	0.13871	26.4028	0.16744
26.5099	0.11053	26.4181	0.17403
26.5252	0.1179	26.4334	0.147
26.5405	0.11227	26.4487	0.12722
26.5558	0.14001	26.464	0.1114
26.5712	0.13177	26.4793	0.14898
26.5865	0.13134	26.4946	0.15557
26.6018	0.16385	26.5099	0.12063
26.6171	0.14651	26.5252	0.12986
26.6324	0.13611	26.5405	0.13645
26.6477	0.15258	26.5558	0.15821
26.663	0.15215	26.5712	0.13382
26.6783	0.16298	26.5865	0.13975
26.6936	0.16645	26.6018	0.17205
26.7089	0.19419	26.6171	0.16348
26.7242	0.18639	26.6324	0.14766
26.7395	0.19029	26.6477	0.14436
26.7548	0.20806	26.663	0.13316
26.7701	0.22063	26.6783	0.13843
26.7854	0.2241	26.6936	0.14898
26.8007	0.2137	26.7089	0.10811
26.816	0.21673	26.7242	0.17469
26.8314	0.20243	26.7395	0.17073
26.8467	0.20026	26.7548	0.17732
26.862	0.24057	26.7701	0.1615
26.8773	0.21413	26.7854	0.15953
26.8926	0.19853	26.8007	0.14239
26.9079	0.20329	26.816	0.15096
26.9232	0.19593	26.8314	0.19578
26.9385	0.17122	26.8467	0.15623
26.9538	0.19549	26.862	0.16546
26.9691	0.17815	26.8773	0.17469
26.9844	0.15908	26.8926	0.18062
26.9997	0.15865	26.9079	0.15887
27.015	0.14218	26.9232	0.20699
27.0303	0.15691	26.9385	0.14898
27.0456	0.15388	26.9538	0.19908
27.0609	0.13004	26.9691	0.21358
27.0762	0.11313	26.9844	0.18392
27.0916	0.13741	26.9997	0.15557
27.1069	0.13264	27.015	0.16809
27.1222	0.14218	27.0303	0.14502
27.1375	0.13221	27.0456	0.14305
27.1528	0.1153	27.0609	0.118
27.1681	0.11704	27.0762	0.19314
27.1834	0.13134	27.0916	0.16941
27.1987	0.1036	27.1069	0.16744
27.214	0.10533	27.1222	0.17535
27.2293	0.11227	27.1375	0.17469
27.2446	0.11443	27.1528	0.15162
27.2599	0.12224	27.1681	0.14305
27.2752	0.114	27.1834	0.14173
27.2905	0.11227	27.1987	0.19117
27.3058	0.1023	27.214	0.15887
27.3211	0.10837	27.2293	0.16809
27.3365	0.12007	27.2446	0.19051
27.3518	0.08843	27.2599	0.13843
27.3671	0.11313	27.2752	0.15227
27.3824	0.11877	27.2905	0.15821
27.3977	0.10186	27.3058	0.14898
27.413	0.11834	27.3211	0.16678
27.4283	0.09146	27.3365	0.14766
27.4436	0.0997	27.3518	0.13975
27.4589	0.12267	27.3671	0.17139
27.4742	0.10143	27.3824	0.19644
27.4895	0.10923	27.3977	0.19578
27.5048	0.10273	27.413	0.16216
27.5201	0.11097	27.4283	0.16216
27.5354	0.11357	27.4436	0.17073
27.5507	0.14434	27.4589	0.14173
27.566	0.12354	27.4742	0.147
27.5813	0.12484	27.4895	0.16546
27.5967	0.13307	27.5048	0.13843
27.612	0.09406	27.5201	0.15557
27.6273	0.1244	27.5354	0.15755
27.6426	0.11747	27.5507	0.15227
27.6579	0.1166	27.566	0.11206
27.6732	0.12137	27.5813	0.15953
27.6885	0.11053	27.5967	0.13118
27.7038	0.12831	27.612	0.15162
27.7191	0.13741	27.6273	0.15096
27.7344	0.14261	27.6426	0.12591
27.7497	0.16125	27.6579	0.16941
27.765	0.14174	27.6732	0.17996
27.7803	0.12527	27.6885	0.16282
27.7956	0.16168	27.7038	0.15425
27.8109	0.14824	27.7191	0.15623
27.8262	0.13524	27.7344	0.12854
27.8415	0.1114	27.7497	0.18589
27.8569	0.12744	27.765	0.16018
27.8722	0.11617	27.7803	0.14239
27.8875	0.13567	27.7956	0.14239
27.9028	0.13177	27.8109	0.17601
27.9181	0.15388	27.8262	0.17007
27.9334	0.12397	27.8415	0.17403
27.9487	0.15648	27.8569	0.16348
27.964	0.14001	27.8722	0.16941
27.9793	0.15085	27.8875	0.17996
27.9946	0.12527	27.9028	0.16282
28.0099	0.14261	27.9181	0.19183
28.0252	0.15345	27.9334	0.18721
28.0405	0.14174	27.9487	0.14634
28.0558	0.13177	27.964	0.16348
28.0711	0.13481	27.9793	0.1648
28.0864	0.13177	27.9946	0.1648
28.1017	0.13481	28.0099	0.15557
28.1171	0.15128	28.0252	0.17271
28.1324	0.12787	28.0405	0.1938
28.1477	0.1114	28.0558	0.14898
28.163	0.13394	28.0711	0.16875
28.1783	0.13264	28.0864	0.19842
28.1936	0.1166	28.1017	0.17666
28.2089	0.13221	28.1171	0.20501
28.2242	0.13481	28.1324	0.15821
28.2395	0.13784	28.1477	0.16941
28.2548	0.11443	28.163	0.1648
28.2701	0.14261	28.1783	0.16348
28.2854	0.1244	28.1936	0.17535
28.3007	0.0958	28.2089	0.20369
28.316	0.12657	28.2242	0.1648
28.3313	0.13177	28.2395	0.18655
28.3466	0.12484	28.2548	0.20962
28.3619	0.15258	28.2701	0.16216
28.3773	0.14998	28.2854	0.13711
28.3926	0.14564	28.3007	0.17666
28.4079	0.14001	28.316	0.19842
28.4232	0.15865	28.3313	0.17666
28.4385	0.14001	28.3466	0.14239
28.4538	0.13437	28.3619	0.17666
28.4691	0.15735	28.3773	0.21226
28.4844	0.13611	28.3926	0.2004
28.4997	0.14608	28.4079	0.21819
28.515	0.14434	28.4232	0.23863
28.5303	0.13697	28.4385	0.20699
28.5456	0.14694	28.4538	0.22215
28.5609	0.14954	28.4691	0.22083
28.5762	0.13134	28.4844	0.18062
28.5915	0.14218	28.4997	0.19974
28.6068	0.13004	28.515	0.19776
28.6222	0.15041	28.5303	0.20303
28.6375	0.14001	28.5456	0.19314
28.6528	0.12614	28.5609	0.21424
28.6681	0.13437	28.5762	0.27357
28.6834	0.13654	28.5915	0.23336
28.6987	0.14348	28.6068	0.2149
28.714	0.13654	28.6222	0.21885
28.7293	0.12614	28.6375	0.24918
28.7446	0.14174	28.6528	0.29796
28.7599	0.14694	28.6681	0.18326
28.7752	0.13524	28.6834	0.25313
28.7905	0.13047	28.6987	0.21885
28.8058	0.1179	28.714	0.25115
28.8211	0.14868	28.7293	0.294
28.8364	0.13871	28.7446	0.25577
28.8517	0.13524	28.7599	0.24324
28.867	0.13437	28.7752	0.25313
28.8824	0.14391	28.7905	0.2762
28.8977	0.13264	28.8058	0.24192
28.913	0.12961	28.8211	0.265
28.9283	0.13524	28.8364	0.24918
28.9436	0.17035	28.8517	0.28411
28.9589	0.14348	28.867	0.34015
28.9742	0.14781	28.8824	0.24918
28.9895	0.14391	28.8977	0.21951
29.0048	0.13004	28.913	0.24588
29.0201	0.15301	28.9283	0.27027
29.0354	0.14261	28.9436	0.28939
29.0507	0.17555	28.9589	0.25181
29.066	0.16645	28.9742	0.26895
29.0813	0.17035	28.9895	0.24061
29.0966	0.16515	29.0048	0.2327
29.1119	0.16255	29.0201	0.24324
29.1272	0.18812	29.0354	0.21622
29.1426	0.16732	29.0507	0.21885
29.1579	0.19506	29.066	0.2116
29.1732	0.17512	29.0813	0.21094
29.1885	0.19809	29.0966	0.1971
29.2038	0.19506	29.1119	0.20897
29.2191	0.21196	29.1272	0.22544
29.2344	0.2163	29.1426	0.22215
29.2497	0.2228	29.1579	0.22149
29.265	0.18726	29.1732	0.20369
29.2803	0.20416	29.1885	0.21885
29.2956	0.23104	29.2038	0.23863
29.3109	0.21456	29.2191	0.2116
29.3262	0.20026	29.2344	0.19842
29.3415	0.20806	29.2497	0.20171
29.3568	0.23017	29.265	0.21358
29.3721	0.20546	29.2803	0.22479
29.3874	0.19159	29.2956	0.24654
29.4028	0.20459	29.3109	0.2327
29.4181	0.20459	29.3262	0.22544
29.4334	0.2098	29.3415	0.19974
29.4487	0.20373	29.3568	0.22742
29.464	0.19332	29.3721	0.20501
29.4793	0.18075	29.3874	0.2261
29.4946	0.18726	29.4028	0.2149
29.5099	0.19506	29.4181	0.22083
29.5252	0.17425	29.4334	0.18392
29.5405	0.18509	29.4487	0.20501
29.5558	0.14564	29.464	0.21819
29.5711	0.15735	29.4793	0.22347
29.5864	0.15345	29.4946	0.27225
29.6017	0.16775	29.5099	0.20567
29.617	0.15085	29.5252	0.20765
29.6323	0.11877	29.5405	0.21424
29.6476	0.15605	29.5558	0.21951
29.663	0.15475	29.5711	0.21885
29.6783	0.16645	29.5864	0.20765
29.6936	0.16688	29.6017	0.20501
29.7089	0.17165	29.617	0.20237
29.7242	0.17382	29.6323	0.20171
29.7395	0.19202	29.6476	0.21753
29.7548	0.14174	29.663	0.25379
29.7701	0.15171	29.6783	0.2004
29.7854	0.16342	29.6936	0.19908
29.8007	0.16255	29.7089	0.19908
29.816	0.15561	29.7242	0.26895
29.8313	0.16342	29.7395	0.21556
29.8466	0.18162	29.7548	0.22479
29.8619	0.19246	29.7701	0.26302
29.8772	0.15865	29.7854	0.21028
29.8925	0.17599	29.8007	0.25709
29.9078	0.18075	29.816	0.2116
29.9232	0.18596	29.8313	0.19974
29.9385	0.19723	29.8466	0.19578
29.9538	0.21196	29.8619	0.2294
29.9691	0.21673	29.8772	0.2294
29.9844	0.2163	29.8925	0.20105
29.9997	0.17165	29.9078	0.24192
30.015	0.19332	29.9232	0.23863
30.0303	0.20676	29.9385	0.23533
30.0456	0.18769	29.9538	0.20831
30.0609	0.21413	29.9691	0.23599
30.0762	0.20113	29.9844	0.24061
30.0915	0.20893	29.9997	0.29071
30.1068	0.19289	30.015	0.26434
30.1221	0.2176	30.0303	0.29664
30.1374	0.2085	30.0456	0.29136
30.1527	0.20503	30.0609	0.27752
30.1681	0.2072	30.0762	0.25775
30.1834	0.16558	30.0915	0.27884
30.1987	0.16645	30.1068	0.24786
30.214	0.22063	30.1221	0.28609
30.2293	0.19029	30.1374	0.22215
30.2446	0.18726	30.1527	0.25313
30.2599	0.18769	30.1681	0.26434
30.2752	0.19289	30.1834	0.23467
30.2905	0.19636	30.1987	0.22215
30.3058	0.19506	30.214	0.22479
30.3211	0.17642	30.2293	0.27291
30.3364	0.16342	30.2446	0.25511
30.3517	0.18596	30.2599	0.23995
30.367	0.15301	30.2752	0.27225
30.3823	0.15908	30.2905	0.27423
30.3976	0.18205	30.3058	0.3731
30.4129	0.14651	30.3211	0.33158
30.4283	0.16602	30.3364	0.31773
30.4436	0.18119	30.3517	0.30784
30.4589	0.16081	30.367	0.30521
30.4742	0.20113	30.3823	0.36651
30.4895	0.18682	30.3976	0.36519
30.5048	0.18075	30.4129	0.36783
30.5201	0.18162	30.4283	0.41925
30.5354	0.18942	30.4436	0.37245
30.5507	0.16385	30.4589	0.39881
30.566	0.16602	30.4742	0.39881
30.5813	0.19723	30.4895	0.3586
30.5966	0.16688	30.5048	0.3263
30.6119	0.17989	30.5201	0.34542
30.6272	0.17122	30.5354	0.34476
30.6425	0.16688	30.5507	0.30257
30.6578	0.19636	30.566	0.28214
30.6731	0.19723	30.5813	0.27423
30.6885	0.17165	30.5966	0.23336
30.7038	0.17685	30.6119	0.26829
30.7191	0.18856	30.6272	0.26104
30.7344	0.19246	30.6425	0.25906
30.7497	0.19202	30.6578	0.23336
30.765	0.20373	30.6731	0.24654
30.7803	0.22063	30.6885	0.28477
30.7956	0.23494	30.7038	0.24918
30.8109	0.19983	30.7191	0.2439
30.8262	0.23364	30.7344	0.26895
30.8415	0.2254	30.7497	0.27818
30.8568	0.26788	30.765	0.29005
30.8721	0.22237	30.7803	0.2472
30.8874	0.26051	30.7956	0.24918
30.9027	0.24881	30.8109	0.29862
30.918	0.23104	30.8262	0.25313
30.9333	0.27048	30.8415	0.29598
30.9487	0.27958	30.8568	0.27488
30.964	0.25704	30.8721	0.29664
30.9793	0.26961	30.8874	0.27488
30.9946	0.25271	30.9027	0.31312
31.0099	0.26441	30.918	0.30982
31.0252	0.29389	30.9333	0.30587
31.0405	0.28652	30.9487	0.31378
31.0558	0.29432	30.964	0.33026
31.0711	0.29476	30.9793	0.26434
31.0864	0.27265	30.9946	0.30916
31.1017	0.26615	31.0099	0.27554
31.117	0.27265	31.0252	0.30916
31.1323	0.26615	31.0405	0.31378
31.1476	0.25748	31.0558	0.30257
31.1629	0.26658	31.0711	0.32828
31.1782	0.25184	31.0864	0.30191
31.1935	0.25098	31.1017	0.31378
31.2089	0.28479	31.117	0.31048
31.2242	0.25791	31.1323	0.34146
31.2395	0.25488	31.1476	0.34344
31.2548	0.2371	31.1629	0.33487
31.2701	0.26181	31.1782	0.33026
31.2854	0.28782	31.1935	0.32169
31.3007	0.30039	31.2089	0.34344
31.316	0.29085	31.2242	0.31048
31.3313	0.30516	31.2395	0.3296
31.3466	0.31643	31.2548	0.30323
31.3619	0.30733	31.2701	0.31641
31.3772	0.31339	31.2854	0.30323
31.3925	0.31686	31.3007	0.31971
31.4078	0.29952	31.316	0.27752
31.4231	0.329	31.3313	0.30455
31.4384	0.329	31.3466	0.30784
31.4537	0.32596	31.3619	0.29268
31.4691	0.32466	31.3772	0.30653
31.4844	0.33593	31.3925	0.31905
31.4997	0.36758	31.4078	0.3263
31.515	0.32726	31.4231	0.35728
31.5303	0.3264	31.4384	0.32432
31.5456	0.31513	31.4537	0.32564
31.5609	0.3316	31.4691	0.33158
31.5762	0.32596	31.4844	0.33487
31.5915	0.329	31.4997	0.34542
31.6068	0.32943	31.515	0.32235
31.6221	0.30386	31.5303	0.35399
31.6374	0.29259	31.5456	0.31378
31.6527	0.27958	31.5609	0.33751
31.668	0.34417	31.5762	0.31905
31.6833	0.29822	31.5915	0.30191
31.6986	0.29129	31.6068	0.3151
31.714	0.30993	31.6221	0.35069
31.7293	0.31816	31.6374	0.30389
31.7446	0.27395	31.6527	0.32564
31.7599	0.29042	31.668	0.31773
31.7752	0.30472	31.6833	0.33751
31.7905	0.30949	31.6986	0.34871
31.8058	0.31946	31.714	0.30125
31.8211	0.29692	31.7293	0.34871
31.8364	0.30733	31.7446	0.3263
31.8517	0.31079	31.7599	0.3085
31.867	0.29432	31.7752	0.32169
31.8823	0.27828	31.7905	0.30784
31.8976	0.31253	31.8058	0.34476
31.9129	0.32423	31.8211	0.28675
31.9282	0.30082	31.8364	0.31312
31.9435	0.28999	31.8517	0.2973
31.9588	0.29259	31.867	0.31246
31.9742	0.26961	31.8823	0.29268
31.9895	0.25921	31.8976	0.2584
32.0048	0.25791	31.9129	0.30982
32.0201	0.29476	31.9282	0.31378
32.0354	0.23797	31.9435	0.30191
32.0507	0.26528	31.9588	0.29466
32.066	0.27005	31.9742	0.27291
32.0813	0.24707	31.9895	0.26566
32.0966	0.20459	32.0048	0.24127
32.1119	0.22323	32.0201	0.28016
32.1272	0.2163	32.0354	0.25906
32.1425	0.2254	32.0507	0.27488
32.1578	0.21153	32.066	0.27554
32.1731	0.21066	32.0813	0.27884
32.1884	0.2371	32.0966	0.29005
32.2037	0.2241	32.1119	0.25972
32.219	0.22497	32.1272	0.24654
32.2344	0.20199	32.1425	0.25972
32.2497	0.215	32.1578	0.25181
32.265	0.17469	32.1731	0.25181
32.2803	0.2085	32.1884	0.24522
32.2956	0.22237	32.2037	0.27159
32.3109	0.2215	32.219	0.23995
32.3262	0.19463	32.2344	0.2294
32.3415	0.2215	32.2497	0.2261
32.3568	0.18986	32.265	0.23467
32.3721	0.20633	32.2803	0.24588
32.3874	0.21456	32.2956	0.25247
32.4027	0.19202	32.3109	0.21622
32.418	0.20546	32.3262	0.23863
32.4333	0.19376	32.3415	0.25577
32.4486	0.21283	32.3568	0.23533
32.4639	0.21326	32.3721	0.26895
32.4792	0.19766	32.3874	0.22544
32.4946	0.19246	32.4027	0.27027
32.5099	0.18682	32.418	0.2795
32.5252	0.22063	32.4333	0.24654
32.5405	0.20503	32.4486	0.24588
32.5558	0.18336	32.4639	0.23797
32.5711	0.19809	32.4792	0.21424
32.5864	0.16688	32.4946	0.23533
32.6017	0.17902	32.5099	0.2439
32.617	0.16775	32.5252	0.24258
32.6323	0.19853	32.5405	0.23533
32.6476	0.18986	32.5558	0.23006
32.6629	0.17339	32.5711	0.23797
32.6782	0.18552	32.5864	0.26302
32.6935	0.18726	32.6017	0.21885
32.7088	0.16038	32.617	0.2327
32.7241	0.16515	32.6323	0.2294
32.7394	0.15995	32.6476	0.20897
32.7548	0.14694	32.6629	0.22281
32.7701	0.16905	32.6782	0.22676
32.7854	0.17512	32.6935	0.22413
32.8007	0.17642	32.7088	0.17864
32.816	0.18336	32.7241	0.19578
32.8313	0.15518	32.7394	0.21424
32.8466	0.13914	32.7548	0.22149
32.8619	0.15605	32.7701	0.20237
32.8772	0.13741	32.7854	0.24061
32.8925	0.14738	32.8007	0.20962
32.9078	0.13827	32.816	0.20897
32.9231	0.15345	32.8313	0.20567
32.9384	0.15821	32.8466	0.20567
32.9537	0.16862	32.8619	0.17271
32.969	0.17425	32.8772	0.18853
32.9843	0.17859	32.8925	0.2261
32.9997	0.16168	32.9078	0.19512
33.015	0.17469	32.9231	0.21753
33.0303	0.16688	32.9384	0.21819
33.0456	0.14521	32.9537	0.17271
33.0609	0.16948	32.969	0.21951
33.0762	0.15518	32.9843	0.21094
33.0915	0.13611	32.9997	0.20171
33.1068	0.15735	33.015	0.18392
33.1221	0.15215	33.0303	0.21292
33.1374	0.16212	33.0456	0.23401
33.1527	0.15085	33.0609	0.19644
33.168	0.15605	33.0762	0.20962
33.1833	0.16428	33.0915	0.18919
33.1986	0.15951	33.1068	0.2004
33.2139	0.16472	33.1221	0.18392
33.2292	0.15258	33.1374	0.19183
33.2445	0.17252	33.1527	0.20435
33.2599	0.16818	33.168	0.21226
33.2752	0.16168	33.1833	0.22083
33.2905	0.15951	33.1986	0.20567
33.3058	0.14478	33.2139	0.18853
33.3211	0.127	33.2292	0.2004
33.3364	0.14218	33.2445	0.21226
33.3517	0.14218	33.2599	0.19183
33.367	0.15995	33.2752	0.20105
33.3823	0.15778	33.2905	0.16546
33.3976	0.15388	33.3058	0.18721
33.4129	0.18075	33.3211	0.22083
33.4282	0.16081	33.3364	0.22149
33.4435	0.14521	33.3517	0.17535
33.4588	0.14174	33.367	0.2261
33.4741	0.15865	33.3823	0.2261
33.4894	0.15388	33.3976	0.17864
33.5047	0.15908	33.4129	0.19512
33.5201	0.14088	33.4282	0.18985
33.5354	0.15518	33.4435	0.2149
33.5507	0.13047	33.4588	0.21556
33.566	0.17425	33.4741	0.23006
33.5813	0.14781	33.4894	0.16744
33.5966	0.13697	33.5047	0.20237
33.6119	0.14434	33.5201	0.20897
33.6272	0.12527	33.5354	0.17864
33.6425	0.16688	33.5507	0.18853
33.6578	0.13871	33.566	0.21556
33.6731	0.15735	33.5813	0.20501
33.6884	0.15215	33.5966	0.21885
33.7037	0.14391	33.6119	0.22083
33.719	0.13307	33.6272	0.2004
33.7343	0.13307	33.6425	0.2294
33.7496	0.16038	33.6578	0.18853
33.7649	0.13871	33.6731	0.22676
33.7803	0.16515	33.6884	0.23599
33.7956	0.14001	33.7037	0.24258
33.8109	0.13654	33.719	0.24522
33.8262	0.15865	33.7343	0.22874
33.8415	0.15215	33.7496	0.23995
33.8568	0.17512	33.7649	0.26566
33.8721	0.14478	33.7803	0.29466
33.8874	0.16212	33.7956	0.27291
33.9027	0.15171	33.8109	0.25247
33.918	0.16212	33.8262	0.25577
33.9333	0.15561	33.8415	0.25906
33.9486	0.14651	33.8568	0.24654
33.9639	0.17208	33.8721	0.22742
33.9792	0.15951	33.8874	0.21688
33.9945	0.17642	33.9027	0.23204
34.0098	0.14651	33.918	0.19051
34.0251	0.14911	33.9333	0.25445
34.0405	0.16515	33.9486	0.20501
34.0558	0.14694	33.9639	0.22544
34.0711	0.16342	33.9792	0.20303
34.0864	0.16905	33.9945	0.16348
34.1017	0.19332	34.0098	0.19644
34.117	0.17685	34.0251	0.23072
34.1323	0.18509	34.0405	0.19314
34.1476	0.18986	34.0558	0.22413
34.1629	0.16472	34.0711	0.18919
34.1782	0.16472	34.0864	0.21819
34.1935	0.17729	34.1017	0.23929
34.2088	0.17555	34.117	0.23204
34.2241	0.17122	34.1323	0.20831
34.2394	0.15561	34.1476	0.2116
34.2547	0.17989	34.1629	0.22017
34.27	0.22193	34.1782	0.2149
34.2853	0.20416	34.1935	0.19249
34.3007	0.20763	34.2088	0.18194
34.316	0.19983	34.2241	0.21226
34.3313	0.19636	34.2394	0.21556
34.3466	0.20503	34.2547	0.21358
34.3619	0.19983	34.27	0.23863
34.3772	0.20416	34.2853	0.1938
34.3925	0.21023	34.3007	0.20435
34.4078	0.21717	34.316	0.23797
34.4231	0.20633	34.3313	0.23401
34.4384	0.2189	34.3466	0.20567
34.4537	0.19853	34.3619	0.19974
34.469	0.18639	34.3772	0.25115
34.4843	0.20416	34.3925	0.22544
34.4996	0.2059	34.4078	0.2327
34.5149	0.20806	34.4231	0.22347
34.5302	0.21283	34.4384	0.22479
34.5456	0.19939	34.4537	0.21358
34.5609	0.19896	34.469	0.22874
34.5762	0.22323	34.4843	0.25313
34.5915	0.2215	34.4996	0.20897
34.6068	0.21196	34.5149	0.24918
34.6221	0.22063	34.5302	0.24127
34.6374	0.21456	34.5456	0.23006
34.6527	0.20763	34.5609	0.2439
34.668	0.23407	34.5762	0.22149
34.6833	0.22583	34.5915	0.22808
34.6986	0.22757	34.6068	0.22017
34.7139	0.22583	34.6221	0.21951
34.7292	0.25964	34.6374	0.25445
34.7445	0.2358	34.6527	0.24258
34.7598	0.24361	34.668	0.2261
34.7751	0.2306	34.6833	0.23072
34.7904	0.26355	34.6986	0.19776
34.8058	0.24577	34.7139	0.22413
34.8211	0.25228	34.7292	0.24258
34.8364	0.26918	34.7445	0.27752
[truncated: 1,009 more rows]
