# Supplementary material for: Two-dimensional halide perovskite as β-ray scintillator for nuclear radiation monitoring
Source: Nat Commun. 2020 Jul 7;11:3395. doi: 10.1038/s41467-020-17114-7 (PMC7341884; doi:10.1038/s41467-020-17114-7)
Supplement: Supplementary file 3 — Source Data [file 41467_2020_17114_MOESM3_ESM.zip › Source data file/Data of Figures in the Supplementary Information/Supplementary Figure 7.xlsx]

## Sheet: Sheet1
Figure S7
Scintillation spcetra
	STA2PbBr4:Mn		ZnS:Cu
wavelength (nm)	intensity (a.u.)	wavelength (nm)	intensity (a.u.)
302	0.27572	300	0.25434
303.07	0.30425	301.07	0.05087
304	0.31928	302	0.1526
305.07	0.30736	303.07	0.05087
306	0.3219	304	0.1526
307.07	0.26476	305.07	0.10173
308	0.19587	306	0.1526
309.07	0.17191	307.07	0.1526
310	0.25222	308	0.25434
311.07	0.30483	309.07	0.05087
312	0.30001	310	0.10173
313.07	0.21265	311.07	0.1526
314	0.18167	312	0.10173
315.07	0.19533	313.07	0.10173
316	0.22647	314	0.1526
317.07	0.20218	315.07	0.10173
318	0.22141	316	0.1526
319.07	0.22207	317.07	0.20347
320	0.21497	318	0.1526
320.93	0.15788	319.07	0.10173
322.03	0.18437	320	0.1526
322.96	0.22257	320.93	0.25434
324.06	0.31426	322.03	0.1526
325	0.35092	322.96	0.05087
325.93	0.38688	324.06	0.1526
327.03	0.35757	325	0.1526
327.96	0.33539	325.93	0.05087
329.06	0.36724	327.03	0.10173
330	0.46254	327.96	0.1526
331.07	0.49119	329.06	0.1526
332	0.40611	330	0.05087
333.07	0.30159	331.07	0.20347
334	0.23793	332	0.20347
335.07	0.20364	333.07	0.10173
336	0.18121	334	0.20347
337.07	0.12794	335.07	0.35607
338	0.12698	336	0.20347
339.07	0.22639	337.07	0.1526
340	0.35441	338	0.3052
341.07	0.34706	339.07	0.1526
342	0.27165	340	0.20347
343.07	0.18154	341.07	0.1526
344	0.13392	342	0.1526
345.07	0.13072	343.07	0.10173
346	0.23918	344	0.3052
347.07	0.33934	345.07	0.20347
348	0.41084	346	0.40694
349.07	0.42409	347.07	0.10173
350	0.3878	348	0.40694
351.07	0.29175	349.07	0.10173
352	0.21908	350	0.25434
353.07	0.24657	351.07	0.1526
354	0.25791	352	0.05087
355.07	0.2555	353.07	0.10173
356	0.21551	354	0.10173
357.07	0.25214	355.07	0.35607
358	0.26003	356	0.35607
359.07	0.27859	357.07	0.1526
360	0.2251	358	0.1526
361.07	0.18894	359.07	0.20347
362	0.1624	360	0.25434
363.07	0.19101	361.07	0.1526
364	0.20725	362	0.25434
365.07	0.20617	363.07	0.20347
366	0.23216	364	0.10173
367.07	0.27763	365.07	0.1526
368	0.29391	366	0.20347
369.07	0.30292	367.07	0.20347
370	0.36761	368	0.10173
371.07	0.42712	369.07	0.25434
372	0.36612	370	0.1526
373.07	0.26306	371.07	0.10173
374	0.19998	372	0.1526
375.07	0.18715	373.07	0.05087
376	0.21481	374	0.1526
377.07	0.3099	375.07	0.20347
378	0.43119	376	0.20347
379.07	0.41778	377.07	0.1526
380	0.32082	378	0.3052
381.07	0.26223	379.07	0.20347
382	0.3444	380	0.1526
383.07	0.43314	381.07	0.1526
384	0.51199	382	0.25434
385.07	0.52715	383.07	0.1526
386	0.55883	384	0.20347
387.07	0.5705	385.07	0.20347
388	0.59625	386	0.25434
389.07	0.58848	387.07	0.1526
390	0.67842	388	0.1526
391.06	0.7812	389.07	0.1526
391.96	0.72946	390	0.05087
393.03	0.47379	391.06	0.25434
393.93	0.37372	391.96	0.10173
395	0.64691	393.03	0.20347
396.06	0.98018	393.93	0.1526
396.96	1.01826	395	0.10173
398.03	0.90141	396.06	0.1526
398.93	1.0514	396.96	0.3052
400	1.30988	398.03	0.20347
401.07	1.42379	398.93	0.1526
402	1.32097	400	0.35607
403.07	1.22052	401.07	0.20347
404	1.0428	402	0.35607
405.07	0.9169	403.07	0.10173
406	1.02914	404	0.35607
407.07	1.19976	405.07	0.1526
408	1.2606	406	0.20347
409.07	1.28227	407.07	0.1526
410	1.37113	408	0.96648
411.06	1.21193	409.07	0.71214
411.96	0.9115	410	0.3052
413.03	0.74216	411.06	0.61041
413.93	0.85598	411.96	0.40694
415	1.03009	413.03	0.45781
416.06	1.09728	413.93	0.45781
416.96	1.04185	415	0.25434
418.03	1.03205	416.06	0.91561
418.93	0.91557	416.96	0.55954
420	0.77273	418.03	0.61041
421.07	0.7917	418.93	0.61041
422	1.04122	420	0.71214
423.07	1.18926	421.07	0.91561
424	1.1653	422	1.52602
425.07	1.10235	423.07	1.32255
426	0.94418	424	0.96648
427.07	0.81757	425.07	2.03469
428	0.76953	426	1.42428
429.07	0.81317	427.07	1.88209
430	0.64201	428	1.98382
431.06	0.46582	429.07	1.98382
431.96	0.46889	430	1.62775
433.03	0.77231	431.06	1.47515
433.93	0.93471	431.96	2.74683
435	0.86931	433.03	2.3399
436.06	0.65351	433.93	1.52602
436.96	0.59442	435	3.05204
438.03	0.64591	436.06	2.54336
438.93	0.79772	436.96	3.00117
440	0.83829	438.03	2.7977
441.06	0.62133	438.93	3.56071
441.96	0.37588	440	3.1029
443.03	0.41956	441.06	3.35724
443.93	0.66447	441.96	3.81505
445	0.59367	443.03	3.30637
446.06	0.52699	443.93	4.06938
446.96	0.62249	445	4.78153
448.03	0.95182	446.06	3.61158
448.93	0.89298	446.96	4.52719
450	0.706	448.03	4.57806
451.06	0.37281	448.93	5.2902
451.96	0.40092	450	4.52719
453.03	0.62004	451.06	4.47632
453.93	0.89016	451.96	6.20581
455	0.74299	453.03	6.15494
456.06	0.53816	453.93	2.7977
456.96	0.45751	455	5.39193
458.03	0.46594	456.06	5.03586
458.93	0.37866	456.96	6.20581
460	0.37447	458.03	7.47749
461.06	0.4679	458.93	6.25668
461.96	0.54189	460	6.25668
463.03	0.54908	461.06	4.88326
463.93	0.50822	461.96	7.73183
465	0.461	463.03	6.05321
466.06	0.40694	463.93	7.17229
466.96	0.41097	465	6.20581
468.03	0.37733	466.06	7.68096
468.93	0.37775	466.96	8.2405
470	0.45951	468.03	7.88443
471.06	0.64305	468.93	7.78269
471.96	0.75184	470	7.52836
473.03	0.69719	471.06	9.76652
473.93	0.59048	471.96	9.10524
475	0.49219	473.03	10.5804
476.06	0.4892	473.93	9.30871
476.96	0.50091	475	13.022
478.03	0.5504	476.06	10.8856
478.93	0.49306	476.96	11.4451
480	0.39357	478.03	11.903
481.04	0.38265	478.93	12.666
481.94	0.48907	480	15.5145
482.98	0.57428	481.04	15.8706
484.02	0.61402	481.94	15.2602
485.07	0.63819	482.98	14.8532
485.97	0.55846	484.02	22.3307
487.01	0.45295	485.07	18.5157
488.05	0.42081	485.97	16.0232
488.95	0.44605	487.01	20.6521
490	0.39423	488.05	20.9573
491.06	0.42608	488.95	20.0417
491.96	0.4833	490	22.4833
493.03	0.61398	491.06	26.5527
493.93	0.58649	491.96	24.1111
495	0.52657	493.03	29.8082
496.06	0.38576	493.93	28.8418
496.96	0.37966	495	30.1643
498.03	0.42849	496.06	27.1631
498.93	0.58396	496.96	30.8256
500	0.64927	498.03	32.4533
501.04	0.58292	498.93	31.8429
501.94	0.45967	500	32.4533
502.98	0.51955	501.04	37.9979
504.02	0.58769	501.94	38.7609
505.07	0.65297	502.98	40.3886
505.97	0.62208	504.02	38.5065
507.01	0.64857	505.07	41.406
508.05	0.60663	505.97	41.5077
508.95	0.69175	507.01	41.3551
510	0.8326	508.05	45.221
511.04	0.86993	508.95	45.6788
511.94	0.73444	510	51.9864
512.98	0.5558	511.04	49.5447
514.02	0.46349	511.94	48.68
515.07	0.47221	512.98	54.7332
515.97	0.66323	514.02	52.8002
517.01	0.80636	515.07	52.5968
518.05	0.65185	515.97	48.7817
518.95	0.47134	517.01	49.2904
520	0.4848	518.05	55.0384
521.04	0.70521	518.95	55.4962
521.94	0.78315	520	56.2084
522.98	0.80632	521.04	57.887
524.02	0.68274	521.94	52.9528
525.07	0.55659	522.98	56.717
525.97	0.4855	524.02	55.6997
527.01	0.70986	525.07	59.1078
528.05	1.0379	525.97	58.9552
528.95	1.15051	527.01	58.1413
530	0.96631	528.05	60.3286
531.04	0.81379	528.95	61.4986
531.94	0.88306	530	58.8026
532.98	1.01693	531.04	58.4974
534.02	1.02673	531.94	60.5829
535.07	0.89493	532.98	62.7194
535.97	0.96295	534.02	58.7517
537.01	1.25241	535.07	55.4962
538.05	1.38027	535.97	62.5159
538.95	1.15022	537.01	58.8026
540	1.02727	538.05	57.9887
541.02	1.31416	538.95	57.124
542.05	1.58311	540	58.1922
542.94	1.52008	541.02	60.4812
543.97	1.38683	542.05	57.887
545	1.52386	542.94	54.8858
546.02	1.74199	543.97	54.3263
547.05	1.83027	545	50.3586
547.94	2.04669	546.02	57.0222
548.97	2.35268	547.05	52.495
550	2.43341	547.94	49.0361
551.04	2.25647	548.97	48.2731
551.94	2.20012	550	41.406
552.98	2.26283	551.04	53.6141
554.02	2.6238	551.94	47.1031
555.07	3.19334	552.98	44.4071
555.97	3.50885	554.02	44.2545
557.01	3.23636	555.07	43.2881
558.05	3.0145	555.97	41.6094
558.95	3.1225	557.01	38.3539
560	3.43041	558.05	41.1008
561.02	3.91678	558.95	40.3886
562.05	4.41744	560	43.5933
562.94	4.81101	561.02	37.0314
563.97	5.13083	562.05	36.3192
565	5.56413	562.94	36.6753
566.02	5.54561	563.97	37.0314
567.05	5.29771	565	32.6568
567.94	5.02257	566.02	33.4198
568.97	5.02332	567.05	34.6406
570	5.37229	567.94	32.5551
571.02	6.1441	568.97	32.3516
572.05	6.47974	570	27.6209
572.94	6.29704	571.02	31.9446
573.97	6.71747	572.05	22.2799
575	7.60522	572.94	27.3666
576.02	7.74611	573.97	25.688
577.05	7.60211	575	25.0776
577.94	8.13345	576.02	24.3654
578.97	8.75947	577.05	23.1955
580	8.13652	577.94	23.8568
581.02	7.82899	578.97	18.8718
582.05	8.34639	580	20.8047
582.94	9.30228	581.02	20.9573
583.97	9.32512	582.05	20.5504
585	9.66013	582.94	21.3134
586.02	10.046	583.97	17.1931
587.05	10.1681	585	19.4313
587.94	9.74563	586.02	17.0914
588.97	9.84633	587.05	16.2267
590	10.2231	587.94	13.6833
591.02	10.5103	588.97	14.7515
592.05	10.2562	590	13.429
592.94	10.1386	591.02	15.5145
593.97	10.9182	592.05	12.9712
595	12.5304	592.94	13.4798
596.02	12.8665	593.97	11.5977
597.05	12.142	595	13.4798
597.94	11.868	596.02	10.4787
598.97	12.7152	597.05	10.9873
600	12.9668	597.94	10.9873
601.02	12.4538	598.97	10.5295
602.05	11.923	600	10.6821
602.94	11.7489	601.02	8.95264
603.97	12.1198	602.05	9.56305
605	12.5088	602.94	8.29137
606.02	12.6699	603.97	7.37576
607.05	12.766	605	8.5457
607.94	12.961	606.02	9.81739
608.97	12.9938	607.05	6.56188
610	12.2023	607.94	6.51101
611.01	11.2127	608.97	4.83239
612.02	10.5969	610	4.42545
613.04	10.7744	611.01	5.23933
614.05	11.6873	612.02	5.03586
615.07	12.1294	613.04	4.98499
615.94	12.0698	614.05	4.12025
616.95	11.3471	615.07	4.88326
617.97	11.2522	615.94	3.40811
618.98	11.7023	616.95	4.06938
620	12.2421	617.97	3.91678
621.02	12.4839	618.98	3.25551
622.05	11.8685	620	4.01852
622.94	11.2813	621.02	4.22198
623.97	10.423	622.05	4.47632
625	10.1881	622.94	4.78153
626.02	10.1604	623.97	3.66244
627.05	10.9894	625	2.7977
627.94	11.952	626.02	2.18729
628.97	12.1844	627.05	2.74683
630	10.9442	627.94	3.45898
631.01	9.48328	628.97	2.59423
632.02	8.86349	630	2.84857
633.04	10.0867	631.01	2.59423
634.05	11.1461	632.02	1.72949
635.07	11.0277	633.04	2.08556
635.94	8.86278	634.05	1.83122
636.95	8.07656	635.07	2.28903
637.97	8.21596	635.94	1.72949
638.98	8.71824	636.95	3.00117
640	8.34506	637.97	1.37342
641.01	8.66409	638.98	1.16995
642.02	8.67659	640	0.86474
643.04	8.69175	641.01	1.16995
644.05	8.51427	642.02	2.03469
645.07	8.34514	643.04	1.93296
645.94	7.39457	644.05	1.27168
646.95	6.61121	645.07	0.40694
647.97	6.16885	645.94	1.22081
648.98	6.41414	646.95	1.37342
650	6.81892	647.97	1.01735
651	7.23241	648.98	1.01735
652	7.22897	650	1.01735
653	7.21767	651	1.47515
654	6.91122	652	0.91561
655	5.99408	653	0.91561
656	4.96407	654	0.91561
657	4.8953	655	1.42428
658	5.77666	656	1.67862
659	6.42664	657	0.86474
660	6.38823	658	1.22081
661.01	5.63755	659	1.06821
662.02	4.71833	660	0.40694
663.04	4.22863	661.01	0.81388
664.05	4.48288	662.02	0.76301
665.07	4.84236	663.04	0.40694
665.94	4.72098	664.05	0.45781
666.95	4.24254	665.07	0.61041
667.97	3.49797	665.94	0.96648
668.98	3.15448	666.95	0.45781
670	3.00852	667.97	0.71214
671	3.07197	668.98	0.3052
672	2.87157	670	0.1526
673	2.90429	671	0.1526
674	2.77549	672	0.1526
675	2.63538	673	0.55954
676	2.4751	674	0.40694
677	2.3139	675	0.55954
678	2.13647	676	0.50867
679	2.12845	677	0.25434
680	2.17463	678	0.35607
681	2.1177	679	0.1526
682	2.08988	680	0.20347
683	2.20349	681	0.10173
684	2.14228	682	0.25434
685	1.75037	683	0.61041
686	1.39551	684	0.45781
687	1.41216	685	0.35607
688	1.75515	686	0.61041
689	1.85402	687	0.25434
690	1.68124	688	0.1526
691	1.42217	689	0.45781
692	1.28842	690	0.50867
693	1.32155	691	0.3052
694	1.41004	692	0.20347
695	1.28036	693	0.1526
696	1.05339	694	0.3052
697	1.07814	695	0.25434
698	1.25345	696	0.35607
699	1.03578	697	0.10173
700	0.8515	698	0.35607
700.98	0.92097	699	0.10173
701.97	1.16683	700	0.3052
702.95	1.05202	700.98	0.61041
703.94	0.99318	701.97	0.20347
705.07	0.97042	702.95	0.25434
706.05	1.02914	703.94	0.1526
707.04	0.91125	705.07	0.10173
708.02	0.7699	706.05	0.35607
709.01	0.68951	707.04	0.1526
710	0.80752	708.02	0.1526
710.98	0.91204	709.01	0.1526
711.97	0.86844	710	0.35607
712.95	0.75703	710.98	0.20347
713.94	0.8096	711.97	0.20347
715.07	0.88924	712.95	0.1526
716.05	0.87704	713.94	0.25434
717.04	0.6489	715.07	0.50867
718.02	0.53541	716.05	0.35607
719.01	0.58765	717.04	0.20347
720	0.76446	718.02	0.10173
720.98	0.7863	719.01	0.3052
721.97	0.70915	720	0.20347
722.95	0.64242	720.98	0.05087
723.94	0.76392	721.97	0.10173
725.07	0.90498	722.95	0.10173
726.05	0.82733	723.94	0.35607
727.04	0.67083	725.07	0.1526
728.02	0.53799	726.05	0.20347
729.01	0.46403	727.04	0.1526
730	0.41499	728.02	0.1526
730.98	0.50332	729.01	0.20347
731.97	0.51847	730	0.45781
732.95	0.43385	730.98	0.20347
733.94	0.36296	731.97	0.3052
735.07	0.38535	732.95	0.20347
736.05	0.38821	733.94	0.10173
737.04	0.39743	735.07	0.10173
738.02	0.44273	736.05	0.35607
739.01	0.46806	737.04	0.71214
740	0.41616	738.02	0.20347
740.98	0.36238	739.01	0.1526
741.97	0.34702	740	0.10173
742.95	0.30309	740.98	0.1526
743.94	0.28797	741.97	0.20347
745.07	0.35142	742.95	0.10173
746.05	0.39294	743.94	0.1526
747.04	0.3704	745.07	0.10173
748.02	0.37388	746.05	0.10173
749.01	0.44713	747.04	0.1526
750	0.43841	748.02	0.10173
750.97	0.40901	749.01	0.20347
751.94	0.38705	750	0.05087
753.05	0.34723	750.97	0.10173
754.02	0.30367	751.94	0.20347
755	0.34357	753.05	0.20347
755.97	0.39569	754.02	0.20347
756.94	0.35366	755	0.20347
758.05	0.28909	755.97	0.1526
759.02	0.31023	756.94	0.20347
760	0.38069	758.05	0.25434
760.97	0.40677	759.02	0.1526
761.94	0.31816	760	0.10173
763.05	0.26713	760.97	0.1526
764.02	0.32327	761.94	0.10173
765	0.41337	763.05	0.3052
765.97	0.38933	764.02	0.10173
766.94	0.34968	765	0.1526
768.05	0.3329	765.97	0.35607
769.02	0.28494	766.94	0.20347
770	0.25513	768.05	0.1526
770.97	0.28486	769.02	0.35607
771.94	0.30873	770	0.1526
773.05	0.25243	770.97	0.05087
774.02	0.25849	771.94	0.10173
775	0.27136	773.05	0.3052
775.97	0.29067	774.02	0.1526
776.94	0.27165	775	0.20347
778.05	0.26331	775.97	0.05087
779.02	0.22203	776.94	0.35607
780	0.24528	778.05	0.25434
780.95	0.2393	779.02	0.25434
782.05	0.21339	780	0.20347
783.01	0.19259	780.95	0.20347
783.97	0.25168	782.05	0.1526
785.06	0.31085	783.01	0.1526
786.02	0.3611	783.97	0.10173
786.98	0.3444	785.06	0.20347
787.94	0.29229	786.02	0.25434
789.04	0.28864	786.98	0.10173
790	0.34374	787.94	0.1526
790.95	0.34872	789.04	0.20347
792.05	0.27319	790	0.1526
793.01	0.21987	790.95	0.1526
793.97	0.25346	792.05	0.10173
795.06	0.29964	793.01	0.10173
796.02	0.26991	793.97	0.10173
796.98	0.24628	795.06	0.1526
797.94	0.20708	796.02	0.1526
--	--	796.98	0.10173
--	--	797.94	0.20347
--	--	799.04	0.1526
--	--	800	0.20347
--	--	800.95	0.20347
--	--	802.05	0.1526
--	--	803.01	0.20347
--	--	803.97	0.10173
--	--	805.06	0.10173
--	--	806.02	0.1526
--	--	806.98	0.05087
--	--	807.94	0.1526
--	--	809.04	0.20347
--	--	810	0.20347
--	--	810.95	0.10173
--	--	812.05	0.10173
--	--	813.01	0.10173
--	--	813.97	0.1526
--	--	815.06	0.10173
--	--	816.02	0.10173
--	--	816.98	0.1526
--	--	817.94	0.1526
--	--	819.04	0.20347
--	--	820	0.20347
--	--	820.94	0.3052
--	--	822.02	0.1526
--	--	822.97	0.3052
--	--	824.05	0.05087
--	--	825	0.1526
--	--	825.94	0.10173
--	--	827.02	0.05087
--	--	827.97	0.20347
--	--	829.05	0.10173
--	--	830	0.20347
--	--	830.94	0.1526
--	--	832.02	0.1526
--	--	832.97	0.10173
--	--	834.05	0.20347
--	--	835	0.20347
--	--	835.94	0.20347
--	--	837.02	0.10173
--	--	837.97	0.1526
--	--	839.05	0.20347
--	--	840	0.1526
--	--	841.06	0.1526
--	--	842	0.20347
--	--	843.06	0.10173
--	--	844	0.05087
--	--	845.06	0.20347
--	--	846	0.10173
--	--	847.06	0.20347
--	--	848	0.20347
--	--	849.06	0.20347
--	--	850	0.1526
--	--	851.06	0.10173
--	--	852	0.25434
--	--	853.06	0.1526
--	--	854	0.20347
--	--	855.06	0.05087
--	--	856	0.25434
--	--	857.06	0.10173
--	--	858	0.10173
--	--	859.06	0.10173
--	--	860	0.20347
--	--	861.06	0.25434
--	--	862	0.25434
--	--	863.06	0.1526
--	--	864	0.10173
--	--	865.06	0.25434
--	--	866	0.10173
--	--	867.06	0.05087
--	--	868	0.3052
--	--	869.06	0.1526
--	--	870	0.10173
--	--	871.06	0.10173
--	--	872	0.1526
--	--	873.06	0.1526
--	--	874	0.1526
--	--	875.06	0.1526
--	--	876	0.10173
--	--	877.06	0.10173
--	--	878	0.10173
--	--	879.06	0.20347
--	--	880	0.1526
--	--	881.05	0.20347
--	--	881.97	0.1526
--	--	883.02	0.10173
--	--	883.94	0.1526
--	--	885	0.10173
--	--	886.05	0.35607
--	--	886.97	0.10173
--	--	888.02	0.3052
--	--	888.94	0.1526
--	--	890	0.1526
--	--	891.05	0.1526
--	--	891.97	0.10173
--	--	893.02	0.1526
--	--	893.94	0.20347
--	--	895	0.10173
--	--	896.05	0.10173
--	--	896.97	0.1526
--	--	898.02	0.20347
--	--	898.94	0.10173
--	--	900	0.1526
--	--
--	--
--	--
--	--
--	--
--	--
--	--
--	--
--	--
--	--
--	--
--	--
--	--
--	--
--	--
--	--
--	--
--	--
--	--
--	--
--	--
--	--
--	--
--	--
--	--
--	--
--	--
--	--
--	--
--	--
--	--
