# Supplementary material for: Two-dimensional halide perovskite as β-ray scintillator for nuclear radiation monitoring
Source: Nat Commun. 2020 Jul 7;11:3395. doi: 10.1038/s41467-020-17114-7 (PMC7341884; doi:10.1038/s41467-020-17114-7)
Supplement: Supplementary file 3 — Source Data [file 41467_2020_17114_MOESM3_ESM.zip › Source data file/Data of Figures in the Supplementary Information/Supplementary Figure 9.xlsx]

## Sheet: Sheet1
Figure S9
XRD data (experimental and simulated)
	Simulated DA2PbI4		Measured DA2PbI4		Simulated TA2PbI4		Measured TA2PbI4		Simulated CA2PbI4		Measured CA2PbI4
2theta (degree)	intensity (a.u.)	2theta (degree)	intensity (a.u.)	2theta (degree)	intensity (a.u.)	2theta (degree)	intensity (a.u.)	2theta (degree)	intensity (a.u.)	2theta (degree)	intensity (a.u.)
3	0	3	0.06763	5	0	5.00534	0.04947	5	0	5.00534	0.10952
3.05	0	3.02046	0.07367	5.05	0	5.0258	0.04569	5.05	0	5.0258	0.10523
3.1	0	3.04093	0.06924	5.1	0	5.04627	0.04909	5.1	0	5.04627	0.09664
3.15	0	3.06139	0.06522	5.15	0	5.06673	0.04569	5.15	0	5.06673	0.09735
3.2	0	3.08185	0.06602	5.2	0	5.08719	0.04494	5.2	0	5.08719	0.11453
3.25	0	3.10231	0.06401	5.25	0	5.10766	0.04041	5.25	0	5.10766	0.09592
3.3	0.00121	3.12278	0.05958	5.3	0	5.12812	0.05023	5.3	0	5.12812	0.10809
3.35	0.00259	3.14324	0.07407	5.35	0	5.14858	0.05174	5.35	0	5.14858	0.10737
3.4	0.00345	3.1637	0.06844	5.4	0	5.16904	0.05136	5.4	0	5.16904	0.08948
3.45	0.00484	3.18416	0.06683	5.45	0	5.18951	0.04418	5.45	0	5.18951	0.10523
3.5	0.00726	3.20463	0.07085	5.5	0	5.20997	0.04418	5.5	0	5.20997	0.08518
3.55	0.01208	3.22509	0.06683	5.55	0	5.23043	0.04381	5.55	6.81984e-05	5.23043	0.11453
3.6	0.02386	3.24555	0.06924	5.6	0	5.25089	0.04381	5.6	0.00153	5.25089	0.10021
3.65	0.06741	3.26601	0.08575	5.65	0	5.27136	0.03776	5.65	0.00201	5.27136	0.09878
3.7	1	3.28648	0.06844	5.7	0	5.29182	0.04343	5.7	0.00276	5.29182	0.10165
3.75	0.58247	3.30694	0.07367	5.75	0	5.31228	0.03776	5.75	0.00401	5.31228	0.10451
3.8	0.05253	3.3274	0.07005	5.8	0	5.33274	0.04381	5.8	0.00635	5.33274	0.09091
3.85	0.02059	3.34787	0.07971	5.85	0	5.35321	0.04456	5.85	0.01151	5.35321	0.10451
3.9	0.01086	3.36833	0.08535	5.9	0	5.37367	0.04343	5.9	0.02678	5.37367	0.08661
3.95	0.00668	3.38879	0.08897	5.95	0	5.39413	0.04721	5.95	0.18366	5.39413	0.10737
4	0.00452	3.40925	0.09742	6	0	5.4146	0.04079	6	1	5.4146	0.11811
4.05	0.00326	3.42972	0.08857	6.05	0	5.43506	0.05098	6.05	0.0741	5.43506	0.09234
4.1	0.00246	3.45018	0.09662	6.1	0	5.45552	0.04192	6.1	0.01963	5.45552	0.10236
4.15	0.000567777	3.47064	0.12118	6.15	0	5.47598	0.04721	6.15	0.00932	5.47598	0.10308
4.2	0	3.4911	0.12721	6.2	0.00122	5.49645	0.03927	6.2	0.00541	5.49645	0.08661
4.25	0	3.51157	0.14452	6.25	0.00182	5.51691	0.04381	6.25	0.00353	5.51691	0.09878
4.3	0	3.53203	0.15539	6.3	0.00246	5.53737	0.04267	6.3	0.00248	5.53737	0.10594
4.35	0	3.55249	0.17029	6.35	0.0035	5.55783	0.03852	6.35	0.00184	5.55783	0.10308
4.4	0	3.57295	0.17351	6.4	0.00536	5.5783	0.04607	6.4	0.00124	5.5783	0.09306
4.45	0	3.59342	0.22424	6.45	0.00923	5.59876	0.03625	6.45	0	5.59876	0.12026
4.5	0	3.61388	0.28905	6.5	0.01939	5.61922	0.0423	6.5	0	5.61922	0.11596
4.55	0	3.63434	0.29871	6.55	0.07122	5.63968	0.0506	6.55	0	5.63968	0.10952
4.6	0	3.65481	0.34581	6.6	1	5.66015	0.04267	6.6	0	5.66015	0.11954
4.65	0	3.67527	0.42271	6.65	0.19838	5.68061	0.04343	6.65	0	5.68061	0.11453
4.7	0	3.69573	0.48994	6.7	0.02714	5.70107	0.03701	6.7	0	5.70107	0.11883
4.75	0	3.71619	0.62399	6.75	0.01158	5.72154	0.04079	6.75	0	5.72154	0.11739
4.8	0	3.73666	0.76771	6.8	0.00636	5.742	0.04267	6.8	0	5.742	0.1267
4.85	0	3.75712	0.85588	6.85	0.00401	5.76246	0.03852	6.85	0	5.76246	0.15462
4.9	0	3.77758	1	6.9	0.00276	5.78292	0.0506	6.9	0	5.78292	0.18754
4.95	0	3.79804	0.86031	6.95	0.00201	5.80339	0.04116	6.95	0	5.80339	0.17323
5	0	3.81851	0.51852	7	0.00153	5.82385	0.04532	7	0	5.82385	0.21832
5.05	0	3.83897	0.2653	7.05	0.000107628	5.84431	0.04267	7.05	7.2351e-09	5.84431	0.24123
5.1	0	3.85943	0.12721	7.1	0	5.86477	0.03512	7.1	1.12743e-07	5.86477	0.24195
5.15	2.59092e-09	3.87989	0.11071	7.15	0	5.88524	0.03739	7.15	1.49011e-07	5.88524	0.30208
5.2	1.30308e-08	3.90036	0.08897	7.2	0	5.9057	0.04834	7.2	2.04265e-07	5.9057	0.37938
5.25	1.72422e-08	3.92082	0.08213	7.25	0	5.92616	0.04041	7.25	2.97015e-07	5.92616	0.47316
5.3	2.3877e-08	3.94128	0.06965	7.3	0	5.94662	0.04909	7.3	4.70676e-07	5.94662	0.63493
5.35	3.52192e-08	3.96175	0.07085	7.35	0	5.96709	0.04154	7.35	8.55414e-07	5.96709	0.8733
5.4	5.70312e-08	3.98221	0.06562	7.4	0	5.98755	0.03701	7.4	1.99951e-06	5.98755	1
5.45	1.07482e-07	4.00267	0.05636	7.45	0	6.00801	0.04494	7.45	1.44199e-05	6.00801	0.98568
5.5	2.70871e-07	4.02313	0.05032	7.5	0	6.02848	0.04192	7.5	7.08954e-05	6.02848	0.78669
5.55	2.87378e-06	4.0436	0.04791	7.55	0	6.04894	0.04721	7.55	5.78763e-06	6.04894	0.66714
5.6	5.82986e-06	4.06406	0.05475	7.6	0	6.0694	0.04192	7.6	1.45955e-06	6.0694	0.53543
5.65	3.92947e-07	4.08452	0.03945	7.65	0	6.08986	0.04343	7.65	6.90651e-07	6.08986	0.39656
5.7	1.32327e-07	4.10498	0.04549	7.7	0	6.11032	0.0355	7.7	4.00434e-07	6.11032	0.24052
5.75	6.62605e-08	4.12545	0.04348	7.75	0	6.13079	0.04796	7.75	2.6088e-07	6.13079	0.18754
5.8	3.95953e-08	4.14591	0.04308	7.8	0	6.15125	0.03965	7.8	1.833e-07	6.15125	0.15891
5.85	2.62831e-08	4.16637	0.04147	7.85	0	6.17171	0.03927	7.85	1.35789e-07	6.17171	0.17466
5.9	1.87031e-08	4.18684	0.03301	7.9	0	6.19218	0.04003	7.9	8.97399e-08	6.19218	0.17752
5.95	1.39831e-08	4.2073	0.04227	7.95	0	6.21264	0.04192	7.95	0	6.21264	0.16679
6	6.93077e-09	4.22776	0.04348	8	0	6.2331	0.04305	8	0	6.2331	0.13958
6.05	0	4.24822	0.03462	8.05	0	6.25356	0.0423	8.05	0	6.25356	0.13672
6.1	0	4.26868	0.04026	8.1	0	6.27403	0.05627	8.1	0	6.27403	0.12742
6.15	0	4.28915	0.03905	8.15	0	6.29449	0.0574	8.15	0	6.29449	0.12097
6.2	0	4.30961	0.04308	8.2	0	6.31495	0.05363	8.2	0	6.31495	0.10451
6.25	0	4.33007	0.04549	8.25	0	6.33542	0.06118	8.25	0	6.33542	0.10308
6.3	0	4.35054	0.03986	8.3	0	6.35588	0.07251	8.3	0	6.35588	0.08876
6.35	0	4.371	0.04026	8.35	0	6.37634	0.07477	8.35	0	6.37634	0.0816
6.4	0	4.39146	0.03704	8.4	0	6.3968	0.08761	8.4	0	6.3968	0.07731
6.45	0	4.41192	0.03784	8.45	0	6.41727	0.09177	8.45	0	6.41727	0.08518
6.5	0	4.43239	0.03704	8.5	0	6.43773	0.12122	8.5	0	6.43773	0.09306
6.55	0	4.45285	0.04187	8.55	0	6.45819	0.13822	8.55	3.08976e-05	6.45819	0.08518
6.6	0	4.47331	0.04348	8.6	0	6.47865	0.16239	8.6	0.000413985	6.47865	0.06299
6.65	0	4.49378	0.03502	8.65	0	6.49912	0.16805	8.65	0.000553799	6.49912	0.06943
6.7	0	4.51424	0.03744	8.7	0	6.51958	0.23036	8.7	0.000758472	6.51958	0.08089
6.75	0	4.5347	0.03301	8.75	0	6.54004	0.26208	8.75	0.0011	6.54004	0.0816
6.8	0	4.55516	0.03583	8.8	0	6.5605	0.30627	8.8	0.00174	6.5605	0.06657
6.85	0	4.57563	0.03704	8.85	0	6.58097	0.40861	8.85	0.00316	6.58097	0.06943
6.9	0	4.59609	0.03623	8.9	0	6.60143	0.50378	8.9	0.00736	6.60143	0.07946
6.95	0	4.61655	0.03502	8.95	0	6.62189	0.68505	8.95	0.05299	6.62189	0.06657
7	1.09634e-05	4.63701	0.03824	9	0	6.64236	0.86292	9	0.25685	6.64236	0.06156
7.05	0.00032175	4.65748	0.03623	9.05	0	6.66282	1	9.05	0.02484	6.66282	0.06657
7.1	0.000428817	4.67794	0.03623	9.1	0	6.68328	0.82742	9.1	0.00563	6.68328	0.07373
7.15	0.000586304	4.6984	0.03502	9.15	0	6.70374	0.39539	9.15	0.00263	6.70374	0.07802
7.2	0.00084943	4.71886	0.03905	9.2	0	6.7242	0.16427	9.2	0.00152	6.7242	0.07516
7.25	0.00134	4.73933	0.03462	9.25	0	6.74467	0.10498	9.25	0.000986153	6.74467	0.08232
7.3	0.00241	4.75979	0.03583	9.3	0	6.76513	0.07931	9.3	0.000691526	6.76513	0.06299
7.35	0.00553	4.78025	0.0318	9.35	0	6.78559	0.07175	9.35	0.000511582	6.78559	0.06943
7.4	0.03545	4.80072	0.04026	9.4	0	6.80606	0.06873	9.4	0.000341949	6.80606	0.07373
7.45	0.2166	4.82118	0.04026	9.45	0	6.82652	0.05363	9.45	1.95676e-06	6.82652	0.068
7.5	0.0193	4.84164	0.03583	9.5	0.000152154	6.84698	0.05665	9.5	0	6.84698	0.06371
7.55	0.00447	4.8621	0.02657	9.55	0.000301618	6.86744	0.04834	9.55	0	6.86744	0.06371
7.6	0.00209	4.88256	0.04026	9.6	0.000403204	6.88791	0.04872	9.6	0	6.88791	0.07087
7.65	0.0012	4.90303	0.02778	9.65	0.000566251	6.90837	0.04003	9.65	0	6.90837	0.06657
7.7	0.000777865	4.92349	0.02979	9.7	0.00085247	6.92883	0.05136	9.7	0	6.92883	0.05512
7.75	0.000544758	4.94395	0.0314	9.75	0.00143	6.9493	0.0389	9.75	0	6.9493	0.05225
7.8	0.000402604	4.96442	0.03744	9.8	0.00285	6.96976	0.04381	9.8	0	6.96976	0.05225
7.85	0.000279358	4.98488	0.03341	9.85	0.00857	6.99022	0.0423	9.85	0	6.99022	0.06084
7.9	3.1414e-07	5.00534	0.03261	9.9	0.12566	7.01068	0.03323	9.9	0	7.01068	0.06442
7.95	0	5.0258	0.0318	9.95	0.07567	7.03115	0.03134	9.95	0	7.03115	0.05583
8	0	5.04627	0.03462	10	0.00646	7.05161	0.03663	10	0	7.05161	0.06084
8.05	0	5.06673	0.04308	10.05	0.00242	7.07207	0.03172	10.05	1.71642e-08	7.07207	0.04724
8.1	0	5.08719	0.03704	10.1	0.00127	7.09253	0.03512	10.1	2.43075e-07	7.09253	0.07015
8.15	0	5.10766	0.031	10.15	0.000777441	7.113	0.0389	10.15	3.33541e-07	7.113	0.05154
8.2	0	5.12812	0.03543	10.2	0.000525006	7.13346	0.04267	10.2	4.55735e-07	7.13346	0.05225
8.25	0	5.14858	0.0314	10.25	0.000378163	7.15392	0.03927	10.25	6.59745e-07	7.15392	0.06299
8.3	0	5.16904	0.03341	10.3	0.000285297	7.17438	0.03134	10.3	1.03885e-06	7.17438	0.05082
8.35	0	5.18951	0.04589	10.35	7.80777e-05	7.19485	0.03663	10.35	1.86936e-06	7.19485	0.05011
8.4	0	5.20997	0.03221	10.4	0	7.21531	0.02832	10.4	4.29333e-06	7.21531	0.06586
8.45	0	5.23043	0.03824	10.45	0	7.23577	0.02417	10.45	2.89591e-05	7.23577	0.04653
8.5	0	5.25089	0.03905	10.5	0	7.25624	0.0321	10.5	0.000153125	7.25624	0.05297
8.55	0	5.27136	0.02738	10.55	0	7.2767	0.0355	10.55	1.94546e-05	7.2767	0.04152
8.6	0	5.29182	0.04026	10.6	0	7.29716	0.02681	10.6	3.66448e-06	7.29716	0.06013
8.65	0	5.31228	0.02818	10.65	0	7.31762	0.02455	10.65	1.67591e-06	7.31762	0.05798
8.7	0	5.33274	0.02979	10.7	0	7.33809	0.03021	10.7	9.56133e-07	7.33809	0.0544
8.75	0	5.35321	0.04187	10.75	0	7.35855	0.03134	10.75	6.17132e-07	7.35855	0.04581
8.8	0	5.37367	0.03663	10.8	0	7.37901	0.03399	10.8	4.30992e-07	7.37901	0.05583
8.85	0	5.39413	0.03422	10.85	0	7.39947	0.02795	10.85	3.17929e-07	7.39947	0.06156
8.9	1.33413e-07	5.4146	0.03422	10.9	0	7.41994	0.02606	10.9	2.21964e-07	7.41994	0.05512
8.95	2.0653e-07	5.43506	0.04026	10.95	0	7.4404	0.02832	10.95	9.09254e-09	7.4404	0.05011
9	2.78588e-07	5.45552	0.03583	11	0	7.46086	0.02304	11	0	7.46086	0.05512
9.05	3.96114e-07	5.47598	0.04026	11.05	0	7.48132	0.02568	11.05	0	7.48132	0.05011
9.1	6.07188e-07	5.49645	0.031	11.1	0	7.50179	0.02946	11.1	0	7.50179	0.04009
9.15	1.04511e-06	5.51691	0.03583	11.15	0	7.52225	0.02606	11.15	0	7.52225	0.05082
9.2	2.20055e-06	5.53737	0.0318	11.2	0	7.54271	0.03021	11.2	0	7.54271	0.05369
9.25	8.40973e-06	5.55783	0.02939	11.25	0	7.56318	0.02644	11.25	0	7.56318	0.05512
9.3	0.000107731	5.5783	0.03462	11.3	0	7.58364	0.02002	11.3	0	7.58364	0.03722
9.35	2.69106e-05	5.59876	0.03543	11.35	0	7.6041	0.02304	11.35	0	7.6041	0.0451
9.4	3.19909e-06	5.61922	0.02657	11.4	0	7.62456	0.02757	11.4	0	7.62456	0.05154
9.45	1.33896e-06	5.63968	0.02697	11.45	0	7.64503	0.02946	11.45	0	7.64503	0.04152
9.5	7.31094e-07	5.66015	0.03261	11.5	0	7.66549	0.03323	11.5	0	7.66549	0.03865
9.55	4.59524e-07	5.68061	0.02697	11.55	0	7.68595	0.02644	11.55	5.27853e-06	7.68595	0.04868
9.6	3.15272e-07	5.70107	0.02778	11.6	0	7.70641	0.02077	11.6	0.000106817	7.70641	0.04724
9.65	2.29626e-07	5.72154	0.02818	11.65	0	7.72688	0.02606	11.65	0.000153709	7.72688	0.03722
9.7	1.74664e-07	5.742	0.02899	11.7	0	7.74734	0.02795	11.7	0.000209179	7.74734	0.04366
9.75	2.24334e-08	5.76246	0.03784	11.75	0	7.7678	0.02568	11.75	0.000301142	7.7678	0.03794
9.8	0	5.78292	0.02697	11.8	0	7.78826	0.01662	11.8	0.000470327	7.78826	0.04653
9.85	0	5.80339	0.03462	11.85	0	7.80873	0.0185	11.85	0.000835219	7.80873	0.04724
9.9	0	5.82385	0.02858	11.9	0	7.82919	0.02983	11.9	0.00187	7.82919	0.03436
9.95	0	5.84431	0.0318	11.95	0	7.84965	0.02266	11.95	0.01096	7.84965	0.03651
10	0	5.86477	0.02979	12	0	7.87012	0.02492	12	0.07108	7.87012	0.04724
10.05	0	5.88524	0.02415	12.05	0	7.89058	0.02719	12.05	0.01336	7.89058	0.04724
10.1	0	5.9057	0.03502	12.1	0	7.91104	0.02039	12.1	0.00192	7.91104	0.03221
10.15	0	5.92616	0.02617	12.15	0	7.9315	0.02077	12.15	0.000846441	7.9315	0.04939
10.2	0	5.94662	0.02858	12.2	0	7.95196	0.02228	12.2	0.000474416	7.95196	0.05011
10.25	0	5.96709	0.03261	12.25	0	7.97243	0.02492	12.25	0.000303074	7.97243	0.05082
10.3	0	5.98755	0.02778	12.3	0	7.99289	0.02757	12.3	0.000210245	7.99289	0.04223
10.35	0	6.00801	0.02456	12.35	0	8.01335	0.02492	12.35	0.00015436	8.01335	0.03722
10.4	0	6.02848	0.02899	12.4	0	8.03382	0.02304	12.4	0.000114211	8.03382	0.03436
10.45	0	6.04894	0.0306	12.45	0	8.05428	0.02719	12.45	1.29868e-05	8.05428	0.03651
10.5	0	6.0694	0.02939	12.5	0	8.07474	0.02115	12.5	0	8.07474	0.04295
10.55	0	6.08986	0.01892	12.55	0	8.0952	0.01511	12.55	0	8.0952	0.04009
10.6	0	6.11032	0.02375	12.6	0	8.11567	0.02266	12.6	0	8.11567	0.03293
10.65	0	6.13079	0.02939	12.65	0	8.13613	0.01813	12.65	0	8.13613	0.03508
10.7	0	6.15125	0.02939	12.7	0	8.15659	0.02341	12.7	0	8.15659	0.03937
10.75	3.11485e-05	6.17171	0.02939	12.75	0	8.17705	0.02304	12.75	0	8.17705	0.03937
10.8	7.5622e-05	6.19218	0.02858	12.8	1.7405e-05	8.19752	0.02077	12.8	0	8.19752	0.04152
10.85	0.000100549	6.21264	0.02214	12.85	6.53463e-05	8.21798	0.0185	12.85	0	8.21798	0.03364
10.9	0.000140182	6.2331	0.02576	12.9	8.75287e-05	8.23844	0.02379	12.9	0	8.23844	0.03078
10.95	0.000208844	6.25356	0.02818	12.95	0.000120465	8.25891	0.0219	12.95	0	8.25891	0.03006
11	0.000343679	6.27403	0.02738	13	0.000176214	8.27937	0.02341	13	0	8.27937	0.03865
11.05	0.000667377	6.29449	0.02778	13.05	0.000281981	8.29983	0.01813	13.05	1.35993e-09	8.29983	0.02863
11.1	0.00184	6.31495	0.02818	13.1	0.000521892	8.32029	0.02606	13.1	8.62818e-08	8.32029	0.03794
11.15	0.02496	6.33542	0.02858	13.15	0.00128	8.34076	0.01775	13.15	1.34138e-07	8.34076	0.03293
11.2	0.02637	6.35588	0.02738	13.2	0.01253	8.36122	0.01699	13.2	1.81489e-07	8.36122	0.03865
11.25	0.00215	6.37634	0.02134	13.25	0.03065	8.38168	0.01397	13.25	2.59195e-07	8.38168	0.0408
11.3	0.000705354	6.3968	0.02576	13.3	0.00413	8.40214	0.0185	13.3	4.00075e-07	8.40214	0.0315
11.35	0.000356881	6.41727	0.02979	13.35	0.000838208	8.42261	0.02492	13.35	6.97072e-07	8.42261	0.02076
11.4	0.000214916	6.43773	0.02657	13.4	0.000393367	8.44307	0.02039	13.4	1.5059e-06	8.44307	0.02792
11.45	0.000143468	6.45819	0.031	13.45	0.000227848	8.46353	0.02115	13.45	7.10107e-06	8.46353	0.02792
11.5	0.000102525	6.47865	0.03019	13.5	0.000148528	8.48399	0.02417	13.5	6.33354e-05	8.48399	0.03293
11.55	7.69022e-05	6.49912	0.02818	13.55	0.000104454	8.50446	0.02228	13.55	1.93067e-05	8.50446	0.03293
11.6	3.144e-05	6.51958	0.03502	13.6	7.74506e-05	8.52492	0.01926	13.6	2.05507e-06	8.52492	0.03865
11.65	0	6.54004	0.02456	13.65	4.80643e-05	8.54538	0.02379	13.65	8.46285e-07	8.54538	0.0272
11.7	0	6.5605	0.03422	13.7	2.68651e-06	8.56584	0.01775	13.7	4.6158e-07	8.56584	0.02649
11.75	0	6.58097	0.02134	13.75	0	8.58631	0.02002	13.75	2.90324e-07	8.58631	0.02935
11.8	0	6.60143	0.02778	13.8	0	8.60677	0.02002	13.8	1.99388e-07	8.60677	0.02291
11.85	0	6.62189	0.02496	13.85	0	8.62723	0.01888	13.85	1.45364e-07	8.62723	0.02792
11.9	0	6.64236	0.03341	13.9	0	8.6477	0.01775	13.9	7.12438e-07	8.6477	0.03221
11.95	0	6.66282	0.0314	13.95	0	8.66816	0.02153	13.95	1.91453e-06	8.66816	0.03508
12	0	6.68328	0.02899	14	0.000395077	8.68862	0.01699	14	0.000544854	8.68862	0.04152
12.05	0	6.70374	0.02617	14.05	0.00101	8.70909	0.02039	14.05	0.000950818	8.70909	0.03722
12.1	0	6.7242	0.02415	14.1	0.00134	8.72955	0.01246	14.1	0.00127	8.72955	0.04223
12.15	0	6.74467	0.01932	14.15	0.00185	8.75001	0.01737	14.15	0.0018	8.75001	0.04581
12.2	0	6.76513	0.02134	14.2	0.00273	8.77047	0.01964	14.2	0.00273	8.77047	0.04295
12.25	0	6.78559	0.02134	14.25	0.00442	8.79093	0.01397	14.25	0.00462	8.79093	0.0451
12.3	0	6.80606	0.02254	14.3	0.00836	8.8114	0.01171	14.3	0.00975	8.8114	0.07516
12.35	0	6.82652	0.02295	14.35	0.0215	8.83186	0.01737	14.35	0.03279	8.83186	0.07373
12.4	0	6.84698	0.01932	14.4	0.2553	8.85232	0.01926	14.4	0.42468	8.85232	0.08948
12.45	0	6.86744	0.02335	14.45	0.4002	8.87279	0.01511	14.45	0.23787	8.87279	0.10952
12.5	0	6.88791	0.02657	14.5	0.05217	8.89325	0.01322	14.5	0.02118	8.89325	0.14388
12.55	0	6.90837	0.02778	14.55	0.01161	8.91371	0.01586	14.55	0.00749	8.91371	0.18325
12.6	3.04805e-08	6.92883	0.01651	14.6	0.00556	8.93417	0.01397	14.6	0.00424	8.93417	0.23622
12.65	2.32522e-07	6.9493	0.02858	14.65	0.00326	8.95464	0.01586	14.65	0.00331	8.95464	0.30923
12.7	3.26022e-07	6.96976	0.02576	14.7	0.00214	8.9751	0.01624	14.7	0.00255	8.9751	0.39656
12.75	4.45308e-07	6.99022	0.02617	14.75	0.00175	8.99556	0.01246	14.75	0.00237	8.99556	0.35863
12.8	6.44435e-07	7.01068	0.0306	14.8	0.00162	9.01603	0.01699	14.8	0.00265	9.01603	0.32212
12.85	1.01454e-06	7.03115	0.02697	14.85	0.00129	9.03649	0.01662	14.85	0.00318	9.03649	0.30565
12.9	1.82628e-06	7.05161	0.02939	14.9	0.000945066	9.05695	0.01926	14.9	0.00555	9.05695	0.22906
12.95	4.20687e-06	7.07207	0.03744	14.95	0.00135	9.07741	0.01926	14.95	0.01518	9.07741	0.16034
13	2.99894e-05	7.09253	0.0475	15	0.00222	9.09788	0.01737	15	0.18873	9.09788	0.07802
13.05	0.000134832	7.113	0.04992	15.05	0.0043	9.11834	0.0136	15.05	0.23468	9.11834	0.05655
13.1	2.44361e-05	7.13346	0.05072	15.1	0.01186	9.1388	0.01473	15.1	0.03073	9.1388	0.03006
13.15	3.76371e-06	7.15392	0.05515	15.15	0.16002	9.15926	0.01699	15.15	0.00706	9.15926	0.03508
13.2	1.68598e-06	7.17438	0.062	15.2	0.17051	9.17973	0.01699	15.2	0.00341	9.17973	0.03078
13.25	9.53992e-07	7.19485	0.06159	15.25	0.01988	9.20019	0.01133	15.25	0.00201	9.20019	0.04868
13.3	6.13109e-07	7.21531	0.08696	15.3	0.00506	9.22065	0.01435	15.3	0.00133	9.22065	0.04653
13.35	4.27075e-07	7.23577	0.12399	15.35	0.00248	9.24111	0.01964	15.35	0.000941463	9.24111	0.02935
13.4	3.145e-07	7.25624	0.12721	15.4	0.00147	9.26158	0.0136	15.4	0.000704193	9.26158	0.04009
13.45	2.24178e-07	7.2767	0.16747	15.45	0.000975152	9.28204	0.01284	15.45	0.000378812	9.28204	0.04868
13.5	2.54121e-08	7.29716	0.22464	15.5	0.000693229	9.3025	0.01246	15.5	7.15469e-05	9.3025	0.05011
13.55	0	7.31762	0.27818	15.55	0.000518106	9.32296	0.01246	15.55	0.00027648	9.32296	0.04724
13.6	0	7.33809	0.3438	15.6	0.000252669	9.34343	0.01095	15.6	8.63439e-05	9.34343	0.05583
13.65	0	7.35855	0.40338	15.65	8.43429e-06	9.36389	0.01435	15.65	9.43049e-06	9.36389	0.04223
13.7	0	7.37901	0.48833	15.7	0	9.38435	0.0136	15.7	3.94836e-06	9.38435	0.0408
13.75	0	7.39947	0.4211	15.75	0	9.40481	0.01057	15.75	5.82758e-05	9.40481	0.03508
13.8	0	7.41994	0.30757	15.8	0	9.42528	0.01662	15.8	0.000202531	9.42528	0.02505
13.85	0	7.4404	0.25523	15.85	0	9.44574	0.01775	15.85	0.000283583	9.44574	0.0179
13.9	5.55978e-08	7.46086	0.17834	15.9	0	9.4662	0.00906	15.9	0.000387278	9.4662	0.02076
13.95	1.74703e-07	7.48132	0.07931	15.95	0	9.48667	0.01511	15.95	0.000561194	9.48667	0.02076
14	2.7617e-06	7.50179	0.04992	16	0	9.50713	0.01133	16	0.000886062	9.50713	0.02076
14.05	0.000307077	7.52225	0.0463	16.05	0	9.52759	0.01662	16.05	0.00161	9.52759	0.02362
14.1	0.000496583	7.54271	0.03583	16.1	0	9.54805	0.01662	16.1	0.00377	9.54805	0.02434
14.15	0.000670147	7.56318	0.03382	16.15	7.74613e-05	9.56852	0.00906	16.15	0.03102	9.56852	0.02505
14.2	0.000953794	7.58364	0.02576	16.2	0.000137699	9.58898	0.01246	16.2	0.09749	9.58898	0.02863
14.25	0.00147	7.6041	0.02939	16.25	0.000184213	9.60944	0.0219	16.25	0.02629	9.60944	0.01503
14.3	0.00256	7.62456	0.02134	16.3	0.000259048	9.62991	0.01624	16.3	0.00336	9.62991	0.01718
14.35	0.00544	7.64503	0.02375	16.35	0.000390971	9.65037	0.02379	16.35	0.00147	9.65037	0.02004
14.4	0.02311	7.66549	0.01852	16.4	0.000657376	9.67083	0.02304	16.4	0.000827683	9.67083	0.02291
14.45	0.23263	7.68595	0.02295	16.45	0.00133	9.69129	0.03248	16.45	0.000530431	9.69129	0.01933
14.5	0.08965	7.70641	0.01932	16.5	0.00443	9.71176	0.03625	16.5	0.000369203	9.71176	0.01933
14.55	0.0086	7.72688	0.01812	16.55	0.05886	9.73222	0.03399	16.55	0.000271806	9.73222	0.01575
14.6	0.00341	7.74734	0.02013	16.6	0.03825	9.75268	0.04909	16.6	0.000197443	9.75268	0.01432
14.65	0.00187	7.7678	0.0149	16.65	0.00385	9.77314	0.05551	16.65	4.19115e-05	9.77314	0.01432
14.7	0.00123	7.78826	0.01932	16.7	0.00118	9.79361	0.06835	16.7	3.80419e-07	9.79361	0.01432
14.75	0.000950996	7.80873	0.01892	16.75	0.000599797	9.81407	0.09366	16.75	5.92986e-07	9.81407	0.01575
14.8	0.00114	7.82919	0.01892	16.8	0.00036346	9.83453	0.1114	16.8	1.05798e-06	9.83453	0.02362
14.85	0.00163	7.84965	0.02415	16.85	0.000243863	9.85499	0.1537	16.85	2.40914e-06	9.85499	0.01646
14.9	0.01472	7.87012	0.01852	16.9	0.000174972	9.87546	0.22394	16.9	1.68956e-05	9.87546	0.01217
14.95	0.00962	7.89058	0.01973	16.95	0.000131667	9.89592	0.30211	16.95	7.08299e-05	9.89592	0.01646
15	0.00105	7.91104	0.02295	17	4.9986e-05	9.91638	0.35461	17	2.43895e-05	9.91638	0.02147
15.05	0.000530604	7.9315	0.0149	17.05	4.50094e-07	9.93684	0.35612	17.05	2.6186e-06	9.93684	0.01646
15.1	0.000477599	7.95196	0.02013	17.1	0	9.95731	0.24282	17.1	1.09592e-06	9.95731	0.01646
15.15	0.000566203	7.97243	0.02214	17.15	0	9.97777	0.12349	17.15	6.05039e-07	9.97777	0.01575
15.2	0.000809838	7.99289	0.02335	17.2	0	9.99823	0.05665	17.2	3.83775e-07	9.99823	0.01575
15.25	0.00139	8.01335	0.02738	17.25	0	10.0187	0.03059	17.25	2.65179e-07	10.0187	0.01718
15.3	0.00316	8.03382	0.02013	17.3	0	10.0391	0.03285	17.3	1.94219e-07	10.0391	0.02291
15.35	0.02366	8.05428	0.01731	17.35	0	10.0596	0.02266	17.35	7.09205e-06	10.0596	0.01861
15.4	0.08928	8.07474	0.02536	17.4	0	10.0801	0.02719	17.4	2.67052e-05	10.0801	0.0179
15.45	0.02269	8.0952	0.02939	17.45	0	10.1005	0.01926	17.45	3.94335e-05	10.1005	0.01646
15.5	0.00292	8.11567	0.02979	17.5	0	10.121	0.01586	17.5	5.36495e-05	10.121	0.02004
15.55	0.00128	8.13613	0.02979	17.55	0	10.1415	0.01435	17.55	7.7235e-05	10.1415	0.01432
15.6	0.00071669	8.15659	0.02939	17.6	0	10.1619	0.01737	17.6	0.000147299	10.1619	0.01646
15.65	0.000458626	8.17705	0.02617	17.65	0	10.1824	0.01435	17.65	0.000275553	10.1824	0.01861
15.7	0.000318662	8.19752	0.03382	17.7	0	10.2028	0.01586	17.7	0.00056888	10.2028	0.02004
15.75	0.000234574	8.21798	0.04267	17.75	0	10.2233	0.01171	17.75	0.00341	10.2233	0.01002
15.8	0.000171845	8.23844	0.02979	17.8	0	10.2438	0.01133	17.8	0.01467	10.2438	0.01718
15.85	3.40292e-05	8.25891	0.02738	17.85	0	10.2642	0.01208	17.85	0.006	10.2642	0.0179
15.9	9.99311e-07	8.27937	0.02214	17.9	0	10.2847	0.01095	17.9	0.00106	10.2847	0.01288
15.95	1.49873e-06	8.29983	0.01812	17.95	0	10.3052	0.01208	17.95	0.00144	10.3052	0.02004
16	2.49458e-06	8.32029	0.02415	18	4.52083e-09	10.3256	0.01133	18	0.01265	10.3256	0.01575
16.05	4.95498e-06	8.34076	0.0153	18.05	1.33153e-07	10.3461	0.01397	18.05	0.02296	10.3461	0.01288
16.1	1.51014e-05	8.36122	0.02093	18.1	2.30148e-07	10.3666	0.01435	18.1	0.00686	10.3666	0.01288
16.15	0.000210586	8.38168	0.01127	18.15	3.08716e-07	10.387	0.01473	18.15	0.000938121	10.387	0.01217
16.2	0.000161828	8.40214	0.01731	18.2	4.35781e-07	10.4075	0.01548	18.2	0.000430569	10.4075	0.02076
16.25	1.74248e-05	8.42261	0.01651	18.25	6.61509e-07	10.4279	0.00982	18.25	0.000235537	10.4279	0.01933
16.3	4.93182e-06	8.44307	0.0153	18.3	1.12306e-06	10.4484	0.01133	18.3	0.000146185	10.4484	0.01074
16.35	2.48154e-06	8.46353	0.01248	18.35	2.31637e-06	10.4689	0.01095	18.35	0.000102139	10.4689	0.0136
16.4	1.5188e-06	8.48399	0.01167	18.4	8.67781e-06	10.4893	0.01133	18.4	7.54125e-05	10.4893	0.01503
16.45	1.03886e-06	8.50446	0.01127	18.45	0.000100956	10.5098	0.01586	18.45	5.30859e-05	10.5098	0.02004
16.5	7.73574e-07	8.52492	0.01047	18.5	5.93137e-05	10.5303	0.01057	18.5	1.29494e-05	10.5303	0.01646
16.55	6.25822e-07	8.54538	0.00644	18.55	6.35935e-06	10.5507	0.00755	18.55	8.12893e-08	10.5507	0.0272
16.6	3.72941e-07	8.56584	0.01329	18.6	1.90012e-06	10.5712	0.00906	18.6	1.52717e-07	10.5712	0.02219
16.65	2.7231e-07	8.58631	0.02214	18.65	9.6958e-07	10.5916	0.00793	18.65	3.90761e-07	10.5916	0.01002
16.7	1.71084e-05	8.60677	0.02335	18.7	5.88978e-07	10.6121	0.01057	18.7	4.61361e-06	10.6121	0.01503
16.75	3.43614e-05	8.62723	0.01731	18.75	3.95971e-07	10.6326	0.00944	18.75	6.10932e-06	10.6326	0.02147
16.8	5.61294e-05	8.6477	0.02214	18.8	2.84569e-07	10.653	0.00831	18.8	1.75377e-06	10.653	0.01145
16.85	6.06059e-05	8.66816	0.0149	18.85	2.14418e-07	10.6735	0.00831	18.85	2.49607e-07	10.6735	0.01503
16.9	8.40035e-05	8.68862	0.01812	18.9	8.13858e-08	10.694	0.00944	18.9	1.1324e-07	10.694	0.0179
16.95	0.000139916	8.70909	0.02939	18.95	4.18525e-09	10.7144	0.01284	18.95	6.48454e-08	10.7144	0.01217
17	0.000280747	8.72955	0.02617	19	0	10.7349	0.00755	19	4.20542e-08	10.7349	0.01646
17.05	0.000905315	8.75001	0.03824	19.05	0	10.7553	0.00642	19.05	2.94964e-08	10.7553	0.00931
17.1	0.01225	8.77047	0.04106	19.1	0	10.7758	0.01171	19.1	2.81808e-08	10.7758	0.01718
17.15	0.00843	8.79093	0.04549	19.15	0	10.7963	0.00906	19.15	4.15083e-08	10.7963	0.01503
17.2	0.000930605	8.8114	0.05233	19.2	0	10.8167	0.01057	19.2	4.58446e-08	10.8167	0.01575
17.25	0.000264114	8.83186	0.05556	19.25	0	10.8372	0.00793	19.25	5.70685e-08	10.8372	0.01217
17.3	0.000132939	8.85232	0.06361	19.3	0	10.8577	0.01171	19.3	2.85897e-07	10.8577	0.01074
17.35	8.00962e-05	8.87279	0.05153	19.35	0	10.8781	0.00944	19.35	5.82204e-07	10.8781	0.01933
17.4	5.35544e-05	8.89325	0.05354	19.4	0	10.8986	0.00831	19.4	8.6112e-07	10.8986	0.01145
17.45	3.83365e-05	8.91371	0.03744	19.45	9.61922e-06	10.9191	0.00793	19.45	1.35505e-06	10.9191	0.01217
17.5	2.88005e-05	8.93417	0.02254	19.5	5.87703e-05	10.9395	0.00718	19.5	3.82582e-06	10.9395	0.01718
17.55	1.18684e-05	8.95464	0.01892	19.55	9.73e-05	10.96	0.00793	19.55	1.90503e-05	10.96	0.00429
17.6	4.49622e-07	8.9751	0.01731	19.6	0.000130977	10.9804	0.00793	19.6	1.25188e-05	10.9804	0.01145
17.65	0	8.99556	0.0149	19.65	0.000185806	11.0009	0.00529	19.65	9.51537e-06	11.0009	0.01288
17.7	0	9.01603	0.01691	19.7	0.000284171	11.0214	0.00755	19.7	7.78282e-05	11.0214	0.01074
17.75	2.19271e-09	9.03649	0.01087	19.75	0.000488512	11.0418	0.00831	19.75	0.000186316	11.0418	0.00787
17.8	4.68449e-08	9.05695	0.01087	19.8	0.00103	11.0623	0.00869	19.8	8.25526e-05	11.0623	0.01074
17.85	7.98015e-08	9.07741	0.01731	19.85	0.00458	11.0828	0.00755	19.85	8.52958e-06	11.0828	0.00931
17.9	1.07208e-07	9.09788	0.01288	19.9	0.04171	11.1032	0.01133	19.9	0.00032467	11.1032	0.0136
17.95	1.51651e-07	9.11834	0.01449	19.95	0.02323	11.1237	0.01095	19.95	0.000577364	11.1237	0.01002
18	2.30908e-07	9.1388	0.01127	20	0.00255	11.1441	0.00491	20	0.000765151	11.1441	0.00859
18.05	3.93936e-07	9.15926	0.01731	20.05	0.000851383	11.1646	0.00491	20.05	0.00106	11.1646	0.00931
18.1	8.19888e-07	9.17973	0.02093	20.1	0.000530442	11.1851	0.00604	20.1	0.00158	11.1851	0.01646
18.15	3.23229e-06	9.20019	0.01288	20.15	0.000484422	11.2055	0.0068	20.15	0.0026	11.2055	0.01217
18.2	3.53217e-05	9.22065	0.01449	20.2	0.000646995	11.226	0.00793	20.2	0.00504	11.226	0.01432
18.25	4.3209e-05	9.24111	0.02174	20.25	0.00145	11.2464	0.00793	20.25	0.01433	11.2464	0.01002
18.3	4.42855e-05	9.26158	0.01691	20.3	0.0175	11.2669	0.0068	20.3	0.19371	11.2669	0.0136
18.35	5.67814e-05	9.28204	0.01127	20.35	0.0138	11.2874	0.00906	20.35	0.15301	11.2874	0.00787
18.4	7.84725e-05	9.3025	0.0153	20.4	0.0038	11.3078	0.00793	20.4	0.04099	11.3078	0.01002
18.45	0.000116407	9.32296	0.01127	20.45	0.000898331	11.3283	0.00642	20.45	0.00686	11.3283	0.00859
18.5	0.000191069	9.34343	0.01047	20.5	0.000964373	11.3488	0.00415	20.5	0.00374	11.3488	0.00573
18.55	0.000371009	9.36389	0.01691	20.55	0.00497	11.3692	0.00604	20.55	0.00464	11.3692	0.01217
18.6	0.00105	9.38435	0.01449	20.6	0.01842	11.3897	0.00415	20.6	0.0027	11.3897	0.01217
18.65	0.01432	9.40481	0.01409	20.65	0.00987	11.4101	0.00453	20.65	0.00105	11.4101	0.01145
18.7	0.01238	9.42528	0.01006	20.7	0.00256	11.4306	0.00529	20.7	0.000796711	11.4306	0.01145
18.75	0.00239	9.44574	0.01651	20.75	0.00201	11.4511	0.00718	20.75	0.000580278	11.4511	0.01217
18.8	0.000462247	9.4662	0.0153	20.8	0.000809086	11.4715	0.0068	20.8	0.000407121	11.4715	0.01074
18.85	0.000220675	9.48667	0.00966	20.85	0.000193229	11.492	0.00869	20.85	0.000393066	11.492	0.00931
18.9	0.0001295	9.50713	0.01167	20.9	0.000113644	11.5125	0.00302	20.9	0.000583288	11.5125	0.00859
18.95	8.52303e-05	9.52759	0.00845	20.95	7.764e-05	11.5329	0.00642	20.95	0.00111	11.5329	0.00931
19	6.04066e-05	9.54805	0.0149	21	5.73449e-05	11.5534	0.00982	21	0.0032	11.5534	0.00573
19.05	4.50767e-05	9.56852	0.01409	21.05	2.3615e-05	11.5739	0.00604	21.05	0.04294	11.5739	0.0179
19.1	2.55146e-05	9.58898	0.01047	21.1	8.49951e-06	11.5943	0.00566	21.1	0.03055	11.5943	0.01718
19.15	4.95338e-06	9.60944	0.01771	21.15	7.12926e-06	11.6148	0.00566	21.15	0.00921	11.6148	0.01503
19.2	1.71117e-07	9.62991	0.00966	21.2	5.2107e-06	11.6352	0.0102	21.2	0.00639	11.6352	0.00787
19.25	2.80136e-07	9.65037	0.01651	21.25	6.82688e-06	11.6557	0.00869	21.25	0.00346	11.6557	0.0136
19.3	5.40847e-07	9.67083	0.01127	21.3	1.59528e-05	11.6762	0.00566	21.3	0.000704232	11.6762	0.00787
19.35	1.50513e-06	9.69129	0.01812	21.35	0.000134822	11.6966	0.00718	21.35	0.000340895	11.6966	0.01288
19.4	2.01988e-05	9.71176	0.01087	21.4	0.000353073	11.7171	0.00755	21.4	0.000222582	11.7171	0.00787
19.45	1.77761e-05	9.73222	0.01731	21.45	0.000195646	11.7376	0.00378	21.45	0.000159275	11.7376	0.0179
19.5	4.25204e-06	9.75268	0.00684	21.5	1.85362e-05	11.758	0.00302	21.5	0.000101239	11.758	0.01646
19.55	7.22413e-07	9.77314	0.01127	21.55	7.15238e-06	11.7785	0.00718	21.55	3.93325e-05	11.7785	0.01432
19.6	3.39099e-07	9.79361	0.01047	21.6	3.88342e-06	11.7989	0.00491	21.6	1.32031e-05	11.7989	0.01288
19.65	1.97477e-07	9.81407	0.00805	21.65	2.44505e-06	11.8194	0.00491	21.65	1.61596e-05	11.8194	0.01646
19.7	1.294e-07	9.83453	0.01208	21.7	1.6829e-06	11.8399	0.00415	21.7	2.02316e-05	11.8399	0.01432
19.75	9.1399e-08	9.85499	0.01731	21.75	1.22977e-06	11.8603	0.0102	21.75	1.3527e-05	11.8603	0.02076
19.8	6.80134e-08	9.87546	0.00845	21.8	9.38224e-07	11.8808	0.00869	21.8	1.87549e-05	11.8808	0.0315
19.85	4.13518e-08	9.89592	0.01288	21.85	2.88106e-07	11.9013	0.01095	21.85	6.47995e-05	11.9013	0.03221
19.9	0.000112486	9.91638	0.01329	21.9	1.87306e-09	11.9217	0.00529	21.9	0.000274743	11.9217	0.04223
19.95	0.000201269	9.93684	0.00926	21.95	0	11.9422	0.00604	21.95	0.000451983	11.9422	0.06299
20	0.000267152	9.95731	0.01329	22	0	11.9626	0.00566	22	0.00034128	11.9626	0.07087
20.05	0.000371627	9.97777	0.01047	22.05	0	11.9831	0.00642	22.05	0.000236597	11.9831	0.08805
20.1	0.000552236	9.99823	0.01006	22.1	0	12.0036	0.00793	22.1	0.000376367	12.0036	0.07946
20.15	0.000906643	10.0187	0.01248	22.15	0	12.024	0.00906	22.15	0.000764985	12.024	0.0723
20.2	0.00176	10.0391	0.01047	22.2	1.36626e-05	12.0445	0.0034	22.2	0.00298	12.0445	0.07015
20.25	0.00501	10.0596	0.01288	22.25	4.83878e-05	12.065	0.00453	22.25	0.03189	12.065	0.0544
20.3	0.06783	10.0801	0.01087	22.3	8.09151e-05	12.0854	0.0102	22.3	0.01756	12.0854	0.01933
20.35	0.05346	10.1005	0.01812	22.35	0.000108616	12.1059	0.0068	22.35	0.00319	12.1059	0.02434
20.4	0.01426	10.121	0.00966	22.4	0.000153514	12.1263	0.00453	22.4	0.000690628	12.1263	0.01646
20.45	0.00236	10.1415	0.01127	22.45	0.000233578	12.1468	0.00453	22.45	0.000340024	12.1468	0.01288
20.5	0.00109	10.1619	0.01087	22.5	0.000398442	12.1673	0.00755	22.5	0.000203782	12.1673	0.01288
20.55	0.00065146	10.1824	0.01087	22.55	0.000831026	12.1877	0.00718	22.55	0.000140129	12.1877	0.00644
20.6	0.000434559	10.2028	0.00684	22.6	0.00349	12.2082	0.00718	22.6	0.000114088	12.2082	0.01074
20.65	0.000445725	10.2233	0.01208	22.65	0.03384	12.2287	0.00755	22.65	8.33288e-05	12.2287	0.01575
20.7	0.000321142	10.2438	0.00845	22.7	0.01842	12.2491	0.00604	22.7	3.81024e-05	12.2491	0.01288
20.75	0.000169831	10.2642	0.01047	22.75	0.00319	12.2696	0.00831	22.75	1.17262e-05	12.2696	0.01145
20.8	4.82227e-05	10.2847	0.01047	22.8	0.000727786	12.2901	0.00566	22.8	1.15444e-06	12.2901	0.01288
20.85	2.79764e-06	10.3052	0.01248	22.85	0.000436368	12.3105	0.00453	22.85	2.79963e-06	12.3105	0.01217
20.9	1.51322e-06	10.3256	0.01329	22.9	0.000357374	12.331	0.00982	22.9	3.41294e-05	12.331	0.01503
20.95	1.0124e-06	10.3461	0.01248	22.95	0.000335472	12.3514	0.00227	22.95	2.20005e-05	12.3514	0.02076
21	8.22071e-07	10.3666	0.01288	23	0.000372974	12.3719	0.00566	23	9.82111e-06	12.3719	0.01933
21.05	2.0187e-06	10.387	0.00886	23.05	0.000484148	12.3924	0.00755	23.05	4.47401e-06	12.3924	0.01575
21.1	4.16031e-06	10.4075	0.0157	23.1	0.00071928	12.4128	0.00642	23.1	3.43927e-05	12.4128	0.0179
21.15	2.17063e-06	10.4279	0.0149	23.15	0.00138	12.4333	0.00755	23.15	1.82786e-05	12.4333	0.0179
21.2	5.63139e-07	10.4484	0.01248	23.2	0.0046	12.4537	0.0068	23.2	2.84828e-05	12.4537	0.01432
21.25	1.1371e-05	10.4689	0.00765	23.25	0.05762	12.4742	0.00604	23.25	9.62617e-05	12.4742	0.0136
21.3	2.01828e-05	10.4893	0.01409	23.3	0.03105	12.4947	0.00566	23.3	0.000164578	12.4947	0.01503
21.35	2.68223e-05	10.5098	0.0157	23.35	0.00978	12.5151	0.00491	23.35	0.000219667	12.5151	0.0136
21.4	3.74266e-05	10.5303	0.01449	23.4	0.00155	12.5356	0.00718	23.4	0.000308481	12.5356	0.00787
21.45	5.59068e-05	10.5507	0.02214	23.45	0.000730267	12.5561	0.0068	23.45	0.000465375	12.5561	0.00859
21.5	9.2593e-05	10.5712	0.01288	23.5	0.00042745	12.5765	0.00264	23.5	0.000783451	12.5765	0.0136
21.55	0.000182743	10.5916	0.01731	23.55	0.000281346	12.597	0.00718	23.55	0.00159	12.597	0.00787
21.6	0.000560867	10.6121	0.02697	23.6	0.000199451	12.6174	0.00718	23.6	0.00584	12.6174	0.0136
21.65	0.00752	10.6326	0.02335	23.65	0.000148861	12.6379	0.00302	23.65	0.06709	12.6379	0.00644
21.7	0.00481	10.653	0.02697	23.7	9.28821e-05	12.6584	0.00566	23.7	0.03457	12.6584	0.01503
21.75	0.00135	10.6735	0.02778	23.75	3.23292e-05	12.6788	0.00378	23.75	0.00995	12.6788	0.00859
21.8	0.000221556	10.694	0.04106	23.8	0	12.6993	0.00302	23.8	0.0019	12.6993	0.01217
21.85	0.00010429	10.7144	0.03382	23.85	2.17423e-06	12.7198	0.00906	23.85	0.00113	12.7198	0.01002
21.9	6.09796e-05	10.7349	0.03865	23.9	8.05496e-05	12.7402	0.00793	23.9	0.000971911	12.7402	0.00787
21.95	4.01633e-05	10.7553	0.03663	23.95	0.00014137	12.7607	0.00642	23.95	0.00114	12.7607	0.01217
22	4.97789e-05	10.7758	0.04147	24	0.00018744	12.7812	0.00604	24	0.00182	12.7812	0.01288
22.05	7.25713e-05	10.7963	0.01973	24.05	0.000259059	12.8016	0.00453	24.05	0.00478	12.8016	0.00787
22.1	9.55844e-05	10.8167	0.02576	24.1	0.000381586	12.8221	0.00642	24.1	0.06079	12.8221	0.00787
22.15	0.000121972	10.8372	0.02295	24.15	0.000618334	12.8425	0.00718	24.15	0.03789	12.8425	0.00931
22.2	0.000159343	10.8577	0.031	24.2	0.00117	12.863	0.00453	24.2	0.02118	12.863	0.01145
22.25	0.000236589	10.8781	0.02979	24.25	0.00315	12.8835	0.00793	24.25	0.0027	12.8835	0.00716
22.3	0.000412708	10.8986	0.0306	24.3	0.03978	12.9039	0.00718	24.3	0.00459	12.9039	0.01432
22.35	0.000907065	10.9191	0.04589	24.35	0.03169	12.9244	0.00604	24.35	0.00294	12.9244	0.01217
22.4	0.00514	10.9395	0.05475	24.4	0.02135	12.9449	0.00604	24.4	0.00183	12.9449	0.00787
22.45	0.02984	10.96	0.07971	24.45	0.00218	12.9653	0.00642	24.45	0.000453016	12.9653	0.01074
22.5	0.01735	10.9804	0.07448	24.5	0.000907573	12.9858	0.00831	24.5	0.000287888	12.9858	0.00716
22.55	0.00198	11.0009	0.0777	24.55	0.000507119	13.0062	0.01133	24.55	0.000198327	13.0062	0.00787
22.6	0.000584125	11.0214	0.08092	24.6	0.000324995	13.0267	0.01171	24.6	7.51028e-05	13.0267	0.01217
22.65	0.000301537	11.0418	0.05556	24.65	0.000226424	13.0472	0.01208	24.65	1.76542e-05	13.0472	0.01002
22.7	0.000184788	11.0623	0.05193	24.7	0.000166933	13.0676	0.01435	24.7	1.29689e-05	13.0676	0.0179
22.75	0.000125059	11.0828	0.05395	24.75	0.000126929	13.0881	0.02115	24.75	9.63521e-06	13.0881	0.01002
22.8	0.00011699	11.1032	0.02858	24.8	4.02798e-05	13.1085	0.01888	24.8	3.19243e-06	13.1085	0.01002
22.85	0.000121285	11.1237	0.02536	24.85	1.14418e-06	13.129	0.02757	24.85	1.00019e-07	13.129	0.00573
22.9	0.000105578	11.1441	0.0149	24.9	0	13.1495	0.04796	24.9	5.12832e-05	13.1495	0.01074
22.95	0.000113537	11.1646	0.02174	24.95	0	13.1699	0.05211	24.95	0.000109695	13.1699	0.00501
23	0.000154519	11.1851	0.01369	25	0	13.1904	0.07062	25	0.00017979	13.1904	0.01074
23.05	0.000239865	11.2055	0.01852	25.05	0	13.2109	0.06042	25.05	0.000241136	13.2109	0.00644
23.1	0.000422978	11.226	0.01006	25.1	0	13.2313	0.04947	25.1	0.000340481	13.2313	0.00358
23.15	0.000941933	11.2464	0.01087	25.15	0	13.2518	0.02492	25.15	0.000517481	13.2518	0.00859
23.2	0.00613	11.2669	0.01167	25.2	0	13.2722	0.01435	25.2	0.000881651	13.2722	0.00859
23.25	0.02741	11.2874	0.01409	25.25	0	13.2927	0.00944	25.25	0.00184	13.2927	0.00716
23.3	0.01675	11.3078	0.01288	25.3	0	13.3132	0.01057	25.3	0.0079	13.3132	0.00644
23.35	0.00186	11.3283	0.01651	25.35	0	13.3336	0.00944	25.35	0.07265	13.3336	0.01288
23.4	0.000563913	11.3488	0.01248	25.4	0	13.3541	0.00453	25.4	0.0345	13.3541	0.00931
23.45	0.000293045	11.3692	0.00725	25.45	0	13.3746	0.00718	25.45	0.01034	13.3746	0.01217
23.5	0.000180524	11.3897	0.01409	25.5	0	13.395	0.00491	25.5	0.00174	13.395	0.01074
23.55	0.000123452	11.4101	0.01087	25.55	2.43113e-05	13.4155	0.0068	25.55	0.000839958	13.4155	0.01002
23.6	0.000103778	11.4306	0.00644	25.6	4.21742e-05	13.436	0.00642	25.6	0.000497413	13.436	0.01145
23.65	7.51956e-05	11.4511	0.01167	25.65	6.5517e-05	13.4564	0.00869	25.65	0.000334248	13.4564	0.01074
23.7	2.79805e-05	11.4715	0.00644	25.7	8.82593e-05	13.4769	0.00491	25.7	0.00023427	13.4769	0.01503
23.75	6.70455e-06	11.492	0.01006	25.75	0.000125388	13.4973	0.0034	25.75	0.000174211	13.4973	0.01074
23.8	2.83106e-07	11.5125	0.01087	25.8	0.000192329	13.5178	0.00566	25.8	0.000106336	13.5178	0.00644
23.85	2.60836e-07	11.5329	0.01127	25.85	0.000340367	13.5383	0.00302	25.85	4.13408e-05	13.5383	0.00215
23.9	3.07633e-07	11.5534	0.01047	25.9	0.000771178	13.5587	0.00718	25.9	9.04955e-08	13.5587	0.00501
23.95	3.92873e-07	11.5739	0.01006	25.95	0.00387	13.5792	0.00264	25.95	7.38872e-08	13.5792	0.00859
24	5.45058e-07	11.5943	0.00725	26	0.02489	13.5997	0.00529	26	6.61641e-08	13.5997	0.00716
24.05	8.23953e-07	11.6148	0.01047	26.05	0.01284	13.6201	0.00378	26.05	5.4429e-08	13.6201	0.00931
24.1	1.48822e-06	11.6352	0.01006	26.1	0.00327	13.6406	0.00453	26.1	6.10596e-08	13.6406	0.01646
24.15	4.09734e-06	11.6557	0.00805	26.15	0.00101	13.661	0.00755	26.15	9.68706e-08	13.661	0.00859
24.2	5.02821e-05	11.6762	0.00443	26.2	0.00118	13.6815	0.00604	26.2	2.06517e-07	13.6815	0.00716
24.25	3.01496e-05	11.6966	0.01812	26.25	0.00252	13.702	0.00642	26.25	1.24086e-06	13.702	0.00931
24.3	2.35123e-05	11.7171	0.0161	26.3	0.02824	13.7224	0.0034	26.3	6.40332e-06	13.7224	0.0136
24.35	4.0272e-05	11.7376	0.01047	26.35	0.02049	13.7429	0.00566	26.35	3.54565e-06	13.7429	0.00787
24.4	2.42488e-05	11.758	0.01691	26.4	0.0182	13.7634	0.0034	26.4	3.50259e-05	13.7634	0.01074
24.45	3.535e-06	11.7785	0.01409	26.45	0.0023	13.7838	0.00642	26.45	6.01945e-05	13.7838	0.00644
24.5	1.12826e-06	11.7989	0.01409	26.5	0.00165	13.8043	0.00831	26.5	9.64533e-05	13.8043	0.00931
24.55	6.34928e-07	11.8194	0.01248	26.55	0.00254	13.8247	0.00491	26.55	0.000129329	13.8247	0.00787
24.6	4.15517e-07	11.8399	0.01409	26.6	0.01616	13.8452	0.0034	26.6	0.000182633	13.8452	0.00215
24.65	2.876e-07	11.8603	0.01127	26.65	0.05474	13.8657	0.00793	26.65	0.000277719	13.8657	0.00787
24.7	6.61206e-06	11.8808	0.00765	26.7	0.03526	13.8861	0.00869	26.7	0.000473836	13.8861	0.01074
24.75	1.14561e-05	11.9013	0.01208	26.75	0.00572	13.9066	0.00566	26.75	0.00109	13.9066	0.00573
24.8	1.72924e-05	11.9217	0.00926	26.8	0.00137	13.9271	0.00491	26.8	0.0046	13.9271	0.01432
24.85	5.36246e-05	11.9422	0.01087	26.85	0.000686756	13.9475	0.00982	26.85	0.03832	13.9475	0.00358
24.9	8.67772e-05	11.9626	0.00966	26.9	0.000413542	13.968	0.00151	26.9	0.01692	13.968	0.00859
24.95	0.000133181	11.9831	0.00886	26.95	0.000278965	13.9885	0.0034	26.95	0.00713	13.9885	0.01217
25	0.00020026	12.0036	0.00966	27	0.000201187	14.0089	0.00378	27	0.00182	14.0089	0.01145
25.05	0.000354124	12.024	0.00966	27.05	0.000152078	14.0294	0.00566	27.05	0.00194	14.0294	0.01288
25.1	0.00142	12.0445	0.01812	27.1	7.45699e-05	14.0498	0.00793	27.1	0.00358	14.0498	0.00286
25.15	0.00658	12.065	0.01127	27.15	3.32231e-05	14.0703	0.0068	27.15	0.02638	14.0703	0.00859
25.2	0.00448	12.0854	0.0153	27.2	0	14.0908	0.00491	27.2	0.0636	14.0908	0.00787
25.25	0.0059	12.1059	0.01369	27.25	0	14.1112	0.00302	27.25	0.05326	14.1112	0.01145
25.3	0.02989	12.1263	0.01369	27.3	0	14.1317	0.00453	27.3	0.03659	14.1317	0.01503
25.35	0.01681	12.1468	0.01288	27.35	0	14.1522	0.00529	27.35	0.01963	14.1522	0.00573
25.4	0.00299	12.1673	0.01167	27.4	0	14.1726	0.00718	27.4	0.00441	14.1726	0.01002
25.45	0.000690767	12.1877	0.01812	27.45	0	14.1931	0.00604	27.45	0.00127	14.1931	0.00716
25.5	0.000351449	12.2082	0.01087	27.5	0	14.2135	0.00378	27.5	0.000727677	14.2135	0.01288
25.55	0.000215246	12.2287	0.01771	27.55	0	14.234	0.00793	27.55	0.000481596	14.234	0.01074
25.6	0.000141621	12.2491	0.01329	27.6	0	14.2545	0.00378	27.6	0.000345415	14.2545	0.01503
25.65	9.94094e-05	12.2696	0.00725	27.65	0	14.2749	0.00302	27.65	0.000199538	14.2749	0.01074
25.7	7.27403e-05	12.2901	0.00362	27.7	0	14.2954	0.00566	27.7	0.000124507	14.2954	0.00859
25.75	3.65713e-05	12.3105	0.0153	27.75	0	14.3158	0.00491	27.75	4.48506e-05	14.3158	0.00931
25.8	5.13154e-05	12.331	0.01369	27.8	0	14.3363	0.00718	27.8	1.99655e-05	14.3363	0.00429
25.85	6.18751e-05	12.3514	0.01812	27.85	0	14.3568	0.00642	27.85	7.13631e-08	14.3568	0.01002
25.9	9.56326e-05	12.3719	0.01248	27.9	0	14.3772	0.00378	27.9	1.1311e-07	14.3772	0.00644
25.95	0.000128852	12.3924	0.0153	27.95	0	14.3977	0.00793	27.95	1.70315e-07	14.3977	0.01002
26	0.000183113	12.4128	0.0153	28	0	14.4182	0.00566	28	2.75935e-07	14.4182	0.01575
26.05	0.00028101	12.4333	0.0149	28.05	0	14.4386	0.00491	28.05	5.24945e-07	14.4386	0.01145
26.1	0.0004865	12.4537	0.01087	28.1	1.08168e-07	14.4591	0.00755	28.1	1.60766e-06	14.4591	0.01575
26.15	0.00105	12.4742	0.01047	28.15	1.09459e-05	14.4795	0.00604	28.15	1.91553e-05	14.4795	0.01503
26.2	0.0056	12.4947	0.00966	28.2	1.74681e-05	14.5	0.0136	28.2	8.23262e-06	14.5	0.02434
26.25	0.03582	12.5151	0.0157	28.25	2.46172e-05	14.5205	0.00491	28.25	8.19058e-06	14.5205	0.0408
26.3	0.01823	12.5356	0.00886	28.3	3.33976e-05	14.5409	0.01737	28.3	3.89576e-06	14.5409	0.04295
26.35	0.00446	12.5561	0.01047	28.35	4.79288e-05	14.5614	0.01737	28.35	9.00518e-06	14.5614	0.05727
26.4	0.000839216	12.5765	0.00886	28.4	8.60075e-05	14.5819	0.02266	28.4	1.89105e-05	14.5819	0.04796
26.45	0.000420877	12.597	0.00966	28.45	0.000357098	14.6023	0.02492	28.45	0.000330227	14.6023	0.0451
26.5	0.000251557	12.6174	0.01006	28.5	0.000667787	14.6228	0.03701	28.5	0.000534733	14.6228	0.03006
26.55	0.00016935	12.6379	0.01127	28.55	0.0028	14.6433	0.03814	28.55	0.000741136	14.6433	0.03364
26.6	0.000117875	12.6584	0.00523	28.6	0.00783	14.6637	0.03663	28.6	0.00122	14.6637	0.02649
26.65	8.94485e-05	12.6788	0.01409	28.65	0.00562	14.6842	0.02492	28.65	0.00176	14.6842	0.01074
26.7	6.68844e-05	12.6993	0.01047	28.7	0.00293	14.7046	0.0136	28.7	0.00274	14.7046	0.01575
26.75	4.21366e-05	12.7198	0.0157	28.75	0.00352	14.7251	0.00491	28.75	0.00469	14.7251	0.00716
26.8	1.84835e-05	12.7402	0.01006	28.8	0.0073	14.7456	0.00415	28.8	0.01025	14.7456	0.00644
26.85	1.96552e-06	12.7607	0.00725	28.85	0.05607	14.766	0.00529	28.85	0.0784	14.766	0.00358
26.9	6.61604e-07	12.7812	0.00926	28.9	0.13269	14.7865	0.00529	28.9	0.20024	14.7865	0.00931
26.95	3.44691e-07	12.8016	0.00966	28.95	0.09386	14.807	0.00529	28.95	0.13737	14.807	0.00501
27	2.10648e-07	12.8221	0.00926	29	0.02496	14.8274	0.00906	29	0.05384	14.8274	0.01145
27.05	1.42966e-07	12.8425	0.00886	29.05	0.07258	14.8479	0.00755	29.05	0.17943	14.8479	0.01074
27.1	1.04248e-07	12.863	0.00604	29.1	0.12497	14.8683	0.00378	29.1	0.0738	14.8683	0.01217
27.15	7.94396e-08	12.8835	0.00926	29.15	0.09878	14.8888	0.00529	29.15	0.03727	14.8888	0.00787
27.2	2.90416e-08	12.9039	0.00886	29.2	0.01701	14.9093	0.00642	29.2	0.00653	14.9093	0.02004
27.25	1.99482e-06	12.9244	0.00926	29.25	0.0045	14.9297	0.00529	29.25	0.00393	14.9297	0.02076
27.3	1.3487e-05	12.9449	0.01087	29.3	0.0026	14.9502	0.00453	29.3	0.00325	14.9502	0.02577
27.35	2.32444e-05	12.9653	0.01288	29.35	0.00174	14.9707	0.00378	29.35	0.00345	14.9707	0.02577
27.4	3.0865e-05	12.9858	0.00886	29.4	0.00136	14.9911	0.00453	29.4	0.00633	14.9911	0.02863
27.45	4.24245e-05	13.0062	0.01006	29.45	0.00126	15.0116	0.00378	29.45	0.01809	15.0116	0.03078
27.5	6.20187e-05	13.0267	0.00845	29.5	0.00155	15.032	0.00264	29.5	0.13482	15.032	0.03579
27.55	9.93772e-05	13.0472	0.00926	29.55	0.00242	15.0525	0.00378	29.55	0.08881	15.0525	0.03221
27.6	0.00018526	13.0676	0.00845	29.6	0.00707	15.073	0.00793	29.6	0.07713	15.073	0.02649
27.65	0.000474107	13.0881	0.00926	29.65	0.08438	15.0934	0.00529	29.65	0.01005	15.0934	0.02434
27.7	0.00546	13.1085	0.01208	29.7	0.03493	15.1139	0.00718	29.7	0.00315	15.1139	0.0315
27.75	0.00531	13.129	0.00644	29.75	0.0427	15.1344	0.00755	29.75	0.0017	15.1344	0.03221
27.8	0.00519	13.1495	0.00926	29.8	0.00445	15.1548	0.00906	29.8	0.00111	15.1548	0.03293
27.85	0.000541032	13.1699	0.00926	29.85	0.00199	15.1753	0.00718	29.85	0.000888409	15.1753	0.02935
27.9	0.000201902	13.1904	0.00725	29.9	0.00159	15.1958	0.00718	29.9	0.000781442	15.1958	0.03293
27.95	0.000136349	13.2109	0.00725	29.95	0.00215	15.2162	0.00869	29.95	0.000746631	15.2162	0.03865
28	0.000128209	13.2313	0.00926	30	0.01083	15.2367	0.00906	30	0.000625438	15.2367	0.03006
28.05	0.000132521	13.2518	0.00765	30.05	0.04527	15.2571	0.01511	30.05	0.000722588	15.2571	0.02935
28.1	0.000158717	13.2722	0.00966	30.1	0.02107	15.2776	0.01926	30.1	0.00101	15.2776	0.02147
28.15	0.000224778	13.2927	0.00523	30.15	0.00887	15.2981	0.02228	30.15	0.00181	15.2981	0.0136
28.2	0.000333986	13.3132	0.02214	30.2	0.00138	15.3185	0.02681	30.2	0.00433	15.3185	0.01861
28.25	0.000656019	13.3336	0.00604	30.25	0.000701743	15.339	0.03399	30.25	0.03966	15.339	0.0136
28.3	0.00236	13.3541	0.01087	30.3	0.000485692	15.3595	0.03625	30.3	0.08087	15.3595	0.01288
28.35	0.02614	13.3746	0.01852	30.35	0.000416341	15.3799	0.03663	30.35	0.05053	15.3799	0.00859
28.4	0.00984	13.395	0.01047	30.4	0.000437486	15.4004	0.02795	30.4	0.02664	15.4004	0.00716
28.45	0.00833	13.4155	0.00926	30.45	0.000573217	15.4208	0.01699	30.45	0.00338	15.4208	0.01002
28.5	0.0011	13.436	0.01288	30.5	0.000978883	15.4413	0.01133	30.5	0.00147	15.4413	0.00573
28.55	0.000682694	13.4564	0.0149	30.55	0.00313	15.4618	0.00415	30.55	0.000876317	15.4618	0.00859
28.6	0.000628933	13.4769	0.01651	30.6	0.0349	15.4822	0.00869	30.6	0.000571283	15.4822	0.00716
28.65	0.000742273	13.4973	0.01812	30.65	0.01201	15.5027	0.00642	30.65	0.000411772	15.5027	0.00501
28.7	0.00113	13.5178	0.01892	30.7	0.01554	15.5231	0.00529	30.7	0.000301529	15.5231	0.01217
28.75	0.0019	13.5383	0.02617	30.75	0.00154	15.5436	0.00755	30.75	0.000191158	15.5436	0.00859
28.8	0.00412	13.5587	0.02496	30.8	0.000591249	15.5641	0.00415	30.8	9.03353e-05	15.5641	0.00859
28.85	0.03199	13.5792	0.03221	30.85	0.000329953	15.5845	0.00718	30.85	6.13873e-05	15.5845	0.01145
28.9	0.0818	13.5997	0.02415	30.9	0.000215246	15.605	0.00378	30.9	3.02834e-05	15.605	0.01074
28.95	0.0551	13.6201	0.02536	30.95	0.000158404	15.6255	0.00264	30.95	4.78569e-05	15.6255	0.00859
29	0.01238	13.6406	0.02013	31	0.000143148	15.6459	0.00566	31	5.65011e-05	15.6459	0.00429
29.05	0.00519	13.661	0.01771	31.05	0.000513677	15.6664	0.00453	31.05	7.28039e-05	15.6664	0.01002
29.1	0.02601	13.6815	0.01127	31.1	0.000326164	15.6868	0.00642	31.1	9.92463e-05	15.6868	0.00787
29.15	0.05646	13.702	0.01329	31.15	0.000375413	15.7073	0.00227	31.15	0.000144257	15.7073	0.00931
29.2	0.03993	13.7224	0.00765	31.2	4.70148e-05	15.7278	0.00831	31.2	0.000229826	15.7278	0.00573
29.25	0.00804	13.7429	0.01208	31.25	1.29178e-05	15.7482	0.00151	31.25	0.000426944	15.7482	0.00787
29.3	0.0019	13.7634	0.00805	31.3	6.75942e-06	15.7687	0.00793	31.3	0.00108	15.7687	0.00644
29.35	0.000971032	13.7838	0.00886	31.35	4.19482e-06	15.7892	0.0034	31.35	0.0118	15.7892	0.00859
29.4	0.000590825	13.8043	0.01369	31.4	2.31397e-05	15.8096	0.00264	31.4	0.0124	15.8096	0.00429
29.45	0.000390268	13.8247	0.01329	31.45	0.000114527	15.8301	0.0034	31.45	0.01204	15.8301	0.00071582
29.5	0.000332649	13.8452	0.01087	31.5	0.000182146	15.8506	0.00378	31.5	0.00218	15.8506	0.01074
29.55	0.000301161	13.8657	0.01208	31.55	0.00025043	15.871	0.00604	31.55	0.000522238	15.871	0.00501
29.6	0.000275562	13.8861	0.01208	31.6	0.000338112	15.8915	0.00113	31.6	0.00031553	15.8915	0.00859
29.65	0.000322994	13.9066	0.01208	31.65	0.000482764	15.9119	0.00227	31.65	0.000315583	15.9119	0.01145
29.7	0.000451427	13.9271	0.01167	31.7	0.000748022	15.9324	0.00869	31.7	0.00164	15.9324	0.00931
29.75	0.000824963	13.9475	0.01771	31.75	0.00132	15.9529	0.00566	31.75	0.00286	15.9529	0.00286
29.8	0.0022	13.968	0.02375	31.8	0.00295	15.9733	0.0034	31.8	0.00208	15.9733	0.01145
29.85	0.02588	13.9885	0.02415	31.85	0.02111	15.9938	0.00529	31.85	0.000767156	15.9938	0.00716
29.9	0.01503	14.0089	0.02415	31.9	0.07393	16.0143	0.00718	31.9	0.000354354	16.0143	0.00931
29.95	0.01868	14.0294	0.02818	31.95	0.03288	16.0347	0.00491	31.95	0.000493176	16.0347	0.00859
30	0.00318	14.0498	0.03744	32	0.01812	16.0552	0.00227	32	0.000681535	16.0552	0.00215
30.05	0.01374	14.0703	0.03382	32.05	0.00267	16.0756	0.00264	32.05	0.00105	16.0756	0.00716
30.1	0.01644	14.0908	0.03019	32.1	0.00149	16.0961	0.0068	32.1	0.00168	16.0961	0.01002
30.15	0.01512	14.1112	0.02295	32.15	0.00118	16.1166	0.00491	32.15	0.00336	16.1166	0.01002
30.2	0.00248	14.1317	0.01288	32.2	0.00121	16.137	0.00491	32.2	0.02057	16.137	0.01145
30.25	0.000675924	14.1522	0.01047	32.25	0.00155	16.1575	0.00491	32.25	0.07072	16.1575	0.00644
30.3	0.00037463	14.1726	0.00966	32.3	0.00256	16.1779	0.00453	32.3	0.03247	16.1779	0.0136
30.35	0.000214217	14.1931	0.01006	32.35	0.00597	16.1984	0.00491	32.35	0.02545	16.1984	0.01002
30.4	0.000157157	14.2135	0.00725	32.4	0.06054	16.2189	0.00642	32.4	0.09094	16.2189	0.00644
30.45	0.00016972	14.234	0.00684	32.45	0.07197	16.2393	0.0034	32.45	0.05507	16.2393	0.02004
30.5	9.57663e-05	14.2545	0.00242	32.5	0.0618	16.2598	0.00642	32.5	0.06992	16.2598	0.01217
30.55	6.00473e-05	14.2749	0.00886	32.55	0.0154	16.2803	0.00642	32.55	0.01188	16.2803	0.0179
30.6	3.42573e-05	14.2954	0.00845	32.6	0.00348	16.3007	0.00302	32.6	0.00532	16.3007	0.03006
30.65	2.1551e-05	14.3158	0.00926	32.65	0.00256	16.3212	0.00793	32.65	0.0104	16.3212	0.02577
30.7	3.34394e-05	14.3363	0.00443	32.7	0.00364	16.3417	0.01095	32.7	0.09262	16.3417	0.0136
30.75	4.40814e-05	14.3568	0.00926	32.75	0.02794	16.3621	0.00718	32.75	0.02985	16.3621	0.02434
30.8	6.1371e-05	14.3772	0.00926	32.8	0.04178	16.3826	0.00982	32.8	0.04715	16.3826	0.01503
30.85	9.18533e-05	14.3977	0.00966	32.85	0.02987	16.403	0.01397	32.85	0.00538	16.403	0.01575
30.9	0.000153252	14.4182	0.00886	32.9	0.00972	16.4235	0.0185	32.9	0.00196	16.4235	0.01646
30.95	0.000308135	14.4386	0.01127	32.95	0.00166	16.444	0.02568	32.95	0.00121	16.444	0.0136
31	0.00114	14.4591	0.01047	33	0.000835756	16.4644	0.03021	33	0.00080822	16.4644	0.00931
31.05	0.01203	14.4795	0.01006	33.05	0.000539731	16.4849	0.04041	33.05	0.000710362	16.4849	0.00573
31.1	0.00386	14.5	0.01369	33.1	0.000444501	16.5054	0.03776	33.1	0.000704987	16.5054	0.00501
31.15	0.00508	14.5205	0.01127	33.15	0.000400686	16.5258	0.0321	33.15	0.000911448	16.5258	0.00429
31.2	0.00050515	14.5409	0.01409	33.2	0.00041324	16.5463	0.01813	33.2	0.00156	16.5463	0.00716
31.25	0.000216449	14.5614	0.01812	33.25	0.000483371	16.5667	0.0136	33.25	0.01102	16.5667	0.00429
31.3	0.000159181	14.5819	0.02415	33.3	0.000632111	16.5872	0.01246	33.3	0.02291	16.5872	0.00644
31.35	0.000156123	14.6023	0.02818	33.35	0.00111	16.6077	0.00944	33.35	0.02177	16.6077	0.01145
31.4	0.000162971	14.6228	0.03945	33.4	0.00284	16.6281	0.01208	33.4	0.02793	16.6281	0.00716
31.45	0.000192492	14.6433	0.05354	33.45	0.03164	16.6486	0.0102	33.45	0.01221	16.6486	0.00429
31.5	0.000255047	14.6637	0.05757	33.5	0.02723	16.6691	0.01548	33.5	0.00643	16.6691	0.00716
31.55	0.000370424	14.6842	0.04831	33.55	0.02723	16.6895	0.0185	33.55	0.00104	16.6895	0.00787
31.6	0.00066726	14.7046	0.03865	33.6	0.00659	16.71	0.02039	33.6	0.000535275	16.71	0.01002
31.65	0.00163	14.7251	0.02979	33.65	0.00162	16.7305	0.01322	33.65	0.000378775	16.7305	0.00501
31.7	0.01686	14.7456	0.02295	33.7	0.00427	16.7509	0.01775	33.7	0.000270452	16.7509	0.00573
31.75	0.02189	14.766	0.01248	33.75	0.00637	16.7714	0.00906	33.75	0.000216975	16.7714	0.00931
31.8	0.01849	14.7865	0.00403	33.8	0.00399	16.7918	0.00831	33.8	0.000179816	16.7918	0.01002
31.85	0.00416	14.807	0.00644	33.85	0.00181	16.8123	0.00642	33.85	0.000173127	16.8123	0.00501
31.9	0.000869733	14.8274	0.00805	33.9	0.000375166	16.8328	0.00566	33.9	0.000170796	16.8328	0.00859
31.95	0.000442565	14.8479	0.00886	33.95	0.00020442	16.8532	0.00604	33.95	0.00022284	16.8532	0.01002
32	0.000348154	14.8683	0.01208	34	0.000103075	16.8737	0.00491	34	0.000328163	16.8737	0.00644
32.05	0.000297602	14.8888	0.00684	34.05	5.42292e-05	16.8941	0.00151	34.05	0.00059859	16.8941	0.00931
32.1	0.000297279	14.9093	0.00886	34.1	3.17435e-05	16.9146	0.00453	34.1	0.00241	16.9146	0.00573
32.15	0.000328422	14.9297	0.00523	34.15	2.38967e-05	16.9351	0.00453	34.15	0.01057	16.9351	0.00716
32.2	0.000404633	14.9502	0.00604	34.2	1.77667e-05	16.9555	0.00566	34.2	0.01047	16.9555	0.00358
32.25	0.000560154	14.9707	0.00564	34.25	6.26815e-06	16.976	0.00566	34.25	0.02996	16.976	0.00931
32.3	0.000944963	14.9911	0.00644	34.3	3.04581e-06	16.9965	0.0034	34.3	0.00894	16.9965	0.00358
32.35	0.0021	15.0116	0.00564	34.35	1.52541e-08	17.0169	0.00453	34.35	0.01302	17.0169	0.00071582
32.4	0.01497	15.032	0.00765	34.4	3.2733e-08	17.0374	0.00302	34.4	0.00176	17.0374	0.01145
32.45	0.05111	15.0525	0.00765	34.45	1.89269e-07	17.0578	0.00302	34.45	0.00057115	17.0578	0.00859
32.5	0.02195	15.073	0.00523	34.5	2.58184e-05	17.0783	0.00529	34.5	0.000320776	17.0783	0.00644
32.55	0.01361	15.0934	0.01127	34.55	5.99719e-05	17.0988	0.00491	34.55	0.000213559	17.0988	0.00644
32.6	0.00256	15.1139	0.00805	34.6	9.63399e-05	17.1192	0.0034	34.6	0.000210726	17.1192	0.00644
32.65	0.00818	15.1344	0.01087	34.65	0.000130818	17.1397	0.00491	34.65	0.000198645	17.1397	0.00644
32.7	0.00281	15.1548	0.00845	34.7	0.000176177	17.1602	0.00453	34.7	0.000205163	17.1602	0.00644
32.75	0.00405	15.1753	0.00886	34.75	0.000250416	17.1806	0.00378	34.75	0.0002159	17.1806	0.00501
32.8	0.0016	15.1958	0.00845	34.8	0.000384837	17.2011	0.00189	34.8	0.000264082	17.2011	0.00501
32.85	0.00883	15.2162	0.01127	34.85	0.000708141	17.2216	0.00529	34.85	0.000371837	17.2216	0.00931
32.9	0.02207	15.2367	0.01208	34.9	0.00151	17.242	0.00415	34.9	0.000612902	17.242	0.00716
32.95	0.01092	15.2571	0.01329	34.95	0.00935	17.2625	0.00415	34.95	0.00121	17.2625	0.00644
33	0.00574	15.2776	0.01932	35	0.04106	17.2829	0.00302	35	0.00428	17.2829	0.00931
33.05	0.000799009	15.2981	0.02657	35.05	0.01187	17.3034	0.00302	35.05	0.04482	17.3034	0.00286
33.1	0.000389443	15.3185	0.01973	35.1	0.01618	17.3239	0.00151	35.1	0.01391	17.3239	0.00644
33.15	0.000239762	15.339	0.02375	35.15	0.00202	17.3443	0.00453	35.15	0.02561	17.3443	0.00429
33.2	0.000178911	15.3595	0.02174	35.2	0.00134	17.3648	0.00415	35.2	0.00379	17.3648	0.00143
33.25	0.00017123	15.3799	0.02134	35.25	0.00211	17.3852	0.00415	35.25	0.00119	17.3852	0.0136
33.3	0.000200347	15.4004	0.01852	35.3	0.01904	17.4057	0.0034	35.3	0.000676248	17.4057	0.00644
33.35	0.000408021	15.4208	0.01812	35.35	0.01803	17.4262	0.00415	35.35	0.000391709	17.4262	0.01074
33.4	0.00394	15.4413	0.02254	35.4	0.01481	17.4466	0.00227	35.4	0.000237178	17.4466	0.01432
33.45	0.00174	15.4618	0.02375	35.45	0.00581	17.4671	0.0034	35.45	0.000200911	17.4671	0.00429
33.5	0.00262	15.4822	0.02738	35.5	0.000912307	17.4876	0.00453	35.5	0.000135372	17.4876	0.00215
33.55	0.000427888	15.5027	0.02899	35.55	0.000449447	17.508	0.00642	35.55	0.000150004	17.508	0.00931
33.6	0.000186459	15.5231	0.02939	35.6	0.000256669	17.5285	0.00491	35.6	0.000115722	17.5285	0.00644
33.65	0.000192568	15.5436	0.03905	35.65	0.000178096	17.549	0.00529	35.65	0.000142758	17.549	0.00644
33.7	0.000385609	15.5641	0.04267	35.7	0.000140826	17.5694	0.00302	35.7	0.000176936	17.5694	0.01074
33.75	0.00334	15.5845	0.03382	35.75	0.000153357	17.5899	0.00529	35.75	0.000241579	17.5899	0.00931
33.8	0.00147	15.605	0.0306	35.8	0.00077603	17.6103	0.00151	35.8	0.000352123	17.6103	0.00931
33.85	0.00246	15.6255	0.02053	35.85	0.000339514	17.6308	0.00906	35.85	0.000565836	17.6308	0.00573
33.9	0.0029	15.6459	0.01651	35.9	0.000466039	17.6513	0.0034	35.9	0.00105	17.6513	0.00931
33.95	0.01274	15.6664	0.0157	35.95	9.95052e-05	17.6717	0.00491	35.95	0.00275	17.6717	0.00859
34	0.00384	15.6868	0.00886	36	1.99727e-05	17.6922	0.00491	36	0.03007	17.6922	0.01145
34.05	0.00453	15.7073	0.00845	36.05	1.8677e-05	17.7127	0.0034	36.05	0.02623	17.7127	0.00429
34.1	0.000491021	15.7278	0.01208	36.1	1.89724e-05	17.7331	0	36.1	0.02182	17.7331	0.00358
34.15	0.00022603	15.7482	0.01208	36.15	2.54944e-05	17.7536	0.0034	36.15	0.00926	17.7536	0.00573
34.2	0.000144293	15.7687	0.00805	36.2	3.10914e-05	17.774	0.00264	36.2	0.0014	17.774	0.00931
34.25	0.000115387	15.7892	0.01892	36.25	4.02522e-05	17.7945	0.00189	36.25	0.000720426	17.7945	0.00573
34.3	0.000104359	15.8096	0.01932	36.3	5.58594e-05	17.815	0.00491	36.3	0.0004903	17.815	0.00644
34.35	0.000119127	15.8301	0.02053	36.35	8.47557e-05	17.8354	0.00453	36.35	0.000426196	17.8354	0.00143
34.4	0.000134307	15.8506	0.02093	36.4	0.00014887	17.8559	0.00718	36.4	0.000485904	17.8559	0.00716
34.45	0.000182789	15.871	0.0157	36.45	0.000346421	17.8764	0.00529	36.45	0.000929729	17.8764	0.01288
34.5	0.000330572	15.8915	0.01691	36.5	0.00258	17.8968	0.00604	36.5	0.00824	17.8968	0.01933
34.55	0.001	15.9119	0.01369	36.55	0.00752	17.9173	0.00529	36.55	0.00597	17.9173	0.02004
34.6	0.0115	15.9324	0.00926	36.6	0.00239	17.9377	0.00227	36.6	0.00563	17.9377	0.03221
34.65	0.00476	15.9529	0.01087	36.65	0.00324	17.9582	0.00264	36.65	0.00263	17.9582	0.03579
34.7	0.00741	15.9733	0.00845	36.7	0.000401984	17.9787	0.00151	36.7	0.00425	17.9787	0.04152
34.75	0.00125	15.9938	0.00765	36.75	0.000234258	17.9991	0.00642	36.75	0.00771	17.9991	0.05154
34.8	0.000325363	16.0143	0.00765	36.8	0.000252555	18.0196	0.00302	36.8	0.00322	18.0196	0.06156
34.85	0.000209514	16.0347	0.00604	36.85	0.000459928	18.0401	0.00264	36.85	0.00322	18.0401	0.06586
34.9	0.000171904	16.0552	0.00604	36.9	0.00363	18.0605	0.00529	36.9	0.000397923	18.0605	0.05225
34.95	0.00019001	16.0756	0.00523	36.95	0.00751	18.081	0.00302	36.95	0.00018964	18.081	0.03006
35	0.000221746	16.0961	0.01127	37	0.00299	18.1014	0.00189	37	0.000117922	18.1014	0.02792
35.05	0.000339195	16.1166	0.00966	37.05	0.00337	18.1219	0.0034	37.05	6.95312e-05	18.1219	0.02434
35.1	0.000490428	16.137	0.0153	37.1	0.000595577	18.1424	0.00453	37.1	4.88658e-05	18.1424	0.02434
35.15	0.00119	16.1575	0.00926	37.15	0.000483045	18.1628	0.0102	37.15	3.05741e-05	18.1628	0.01288
35.2	0.0126	16.1779	0.01208	37.2	0.000586855	18.1833	0.0068	37.2	2.37658e-05	18.1833	0.01002
35.25	0.01227	16.1984	0.01329	37.25	0.000890684	18.2038	0.00264	37.25	9.86365e-06	18.2038	0.00787
35.3	0.00997	16.2189	0.01127	37.3	0.00171	18.2242	0.00604	37.3	1.51238e-05	18.2242	0.0136
35.35	0.00388	16.2393	0.00564	37.35	0.00632	18.2447	0.00453	37.35	2.43088e-06	18.2447	0.01074
35.4	0.000591983	16.2598	0.00604	37.4	0.05983	18.2651	0.00491	37.4	4.73262e-06	18.2651	0.01002
35.45	0.000284433	16.2803	0.00604	37.45	0.01682	18.2856	0.00491	37.45	3.05486e-05	18.2856	0.00859
35.5	0.000170049	16.3007	0.01047	37.5	0.03278	18.3061	0.00566	37.5	0.000136583	18.3061	0.00859
35.55	0.000113853	16.3212	0.00523	37.55	0.00624	18.3265	0.00604	37.55	0.000189409	18.3265	0.00787
35.6	8.19049e-05	16.3417	0.01047	37.6	0.00137	18.347	0.00755	37.6	0.000292221	18.347	0.00573
35.65	6.2088e-05	16.3621	0.00725	37.65	0.000701745	18.3675	0.00189	37.65	0.000387516	18.3675	0.00931
35.7	5.01913e-05	16.3826	0.01127	37.7	0.000450087	18.3879	0.00264	37.7	0.000536203	18.3879	0.00573
35.75	1.81172e-05	16.403	0.00966	37.75	0.000317172	18.4084	0.00453	37.75	0.00079016	18.4084	0.00573
35.8	1.51615e-05	16.4235	0.00604	37.8	0.000251172	18.4289	0.00604	37.8	0.00128	18.4289	0.00286
35.85	3.8712e-06	16.444	0.00604	37.85	0.000210816	18.4493	0.00378	37.85	0.00246	18.4493	0.00215
35.9	6.2602e-06	16.4644	0.00282	37.9	0.000178515	18.4698	0.00453	37.9	0.00821	18.4698	0.00429
35.95	1.98846e-06	16.4849	0.00362	37.95	0.000135753	18.4902	0.00491	37.95	0.07518	18.4902	0.00501
36	1.83501e-06	16.5054	0.00805	38	0.000169582	18.5107	0.00529	38	0.04363	18.5107	0.00931
36.05	6.44714e-07	16.5258	0.00765	38.05	0.000258505	18.5312	0.0068	38.05	0.04353	18.5312	0.01002
36.1	6.85885e-06	16.5463	0.00765	38.1	0.000619488	18.5516	0.00378	38.1	0.02323	18.5516	0.01145
36.15	9.08628e-06	16.5667	0.01127	38.15	0.00574	18.5721	0.00378	38.15	0.00376	18.5721	0.00215
36.2	1.44102e-05	16.5872	0.00725	38.2	0.00964	18.5925	0.00718	38.2	0.00336	18.5925	0.00931
36.25	1.89643e-05	16.6077	0.00845	38.25	0.00382	18.613	0.0068	38.25	0.00117	18.613	0.01002
36.3	2.61458e-05	16.6281	0.01449	38.3	0.00469	18.6335	0.00529	38.3	0.000615838	18.6335	0.01145
36.35	3.84242e-05	16.6486	0.00926	38.35	0.000512668	18.6539	0.00491	38.35	0.000426142	18.6539	0.0136
36.4	9.65391e-05	16.6691	0.00725	38.4	0.000210229	18.6744	0.00453	38.4	0.000316159	18.6744	0.00644
36.45	0.000164102	16.6895	0.01208	38.45	0.000120102	18.6949	0.00453	38.45	0.000237318	18.6949	0.00787
36.5	0.000419803	16.71	0.01329	38.5	7.843e-05	18.7153	0.00264	38.5	9.28478e-05	18.7153	0.00787
36.55	0.00397	16.7305	0.01651	38.55	5.54944e-05	18.7358	0.00831	38.55	6.89049e-05	18.7358	0.00573
36.6	0.00227	16.7509	0.01208	38.6	4.1437e-05	18.7563	0.0034	38.6	7.57131e-06	18.7563	0.00716
36.65	0.00268	16.7714	0.01449	38.65	3.21653e-05	18.7767	0.00529	38.65	2.94144e-06	18.7767	0.01002
36.7	0.0011	16.7918	0.01127	38.7	1.41051e-05	18.7972	0.00378	38.7	1.99732e-06	18.7972	0.00573
36.75	0.000685888	16.8123	0.01288	38.75	2.54832e-05	18.8176	0.00302	38.75	2.88938e-07	18.8176	0.00859
36.8	0.00136	16.8328	0.00886	38.8	2.39114e-05	18.8381	0.00227	38.8	4.65271e-07	18.8381	0.00859
36.85	0.01119	16.8532	0.01047	38.85	3.6706e-05	18.8586	0.00264	38.85	8.88329e-07	18.8586	0.00644
36.9	0.02329	16.8737	0.00604	38.9	4.86252e-05	18.879	0.00378	38.9	7.35827e-06	18.879	0.00429
36.95	0.00898	16.8941	0.00684	38.95	6.58481e-05	18.8995	0.00378	38.95	2.79168e-05	18.8995	0.0136
37	0.01033	16.9146	0.00644	39	9.42405e-05	18.92	0.00755	39	3.40194e-05	18.92	0.00644
37.05	0.00125	16.9351	0.00684	39.05	0.000143127	18.9404	0.00718	39.05	2.79468e-05	18.9404	0.00644
37.1	0.000681339	16.9555	0.00805	39.1	0.000244465	18.9609	0.00227	39.1	2.88207e-05	18.9609	0.00573
37.15	0.000322672	16.976	0.00684	39.15	0.000513442	18.9813	0.00831	39.15	2.61809e-05	18.9813	0.00787
37.2	0.000182101	16.9965	0.00644	39.2	0.00292	19.0018	0.00378	39.2	4.13773e-05	19.0018	0.00859
37.25	0.000126706	17.0169	0.00564	39.25	0.01551	19.0223	0.00718	39.25	6.73265e-05	19.0223	0.00787
37.3	9.38976e-05	17.0374	0.00604	39.3	0.00333	19.0427	0.00529	39.3	0.000138914	19.0427	0.00931
37.35	7.55682e-05	17.0578	0.00845	39.35	0.00833	19.0632	0.00529	39.35	0.000779213	19.0632	0.00358
37.4	3.46563e-05	17.0783	0.00644	39.4	0.00165	19.0836	0.00529	39.4	0.00365	19.0836	0.00787
37.45	2.90287e-05	17.0988	0.00886	39.45	0.00195	19.1041	0.00642	39.45	0.00101	19.1041	0.00644
37.5	1.3192e-05	17.1192	0.00886	39.5	0.00167	19.1246	0.00793	39.5	0.00202	19.1246	0.00573
37.55	1.60959e-05	17.1397	0.00845	39.55	0.00198	19.145	0.00642	39.55	0.000592558	19.145	0.00859
37.6	2.39998e-05	17.1602	0.01691	39.6	0.00325	19.1655	0.00793	39.6	0.000555041	19.1655	0.00644
37.65	3.83286e-05	17.1806	0.01329	39.65	0.01669	19.186	0.00869	39.65	0.00193	19.186	0.01002
37.7	5.77373e-05	17.2011	0.01248	39.7	0.07796	19.2064	0.00793	39.7	0.00453	19.2064	0.01002
37.75	0.00011907	17.2216	0.00926	39.75	0.01567	19.2269	0.01171	39.75	0.00224	19.2269	0.0136
37.8	0.000568237	17.242	0.00644	39.8	0.04133	19.2474	0.01435	39.8	0.00825	19.2474	0.01074
37.85	0.00388	17.2625	0.01087	39.85	0.00604	19.2678	0.01511	39.85	0.02631	19.2678	0.00143
37.9	0.000844809	17.2829	0.00966	39.9	0.0016	19.2883	0.02908	39.9	0.00623	19.2883	0
37.95	0.002	17.3034	0.00322	39.95	0.000855144	19.3087	0.03248	39.95	0.01549	19.3087	0.00573
38	0.000283065	17.3239	0.00604	40	0.000539227	19.3292	0.0355	40	0.00659	19.3292	0.00787
38.05	7.80438e-05	17.3443	0.00725	40.05	0.000377189	19.3497	0.03172	40.05	0.0436	19.3497	0.00644
38.1	5.35287e-05	17.3648	0.00161	40.1	0.000281049	19.3701	0.02606	40.1	0.0669	19.3701	0.00573
38.15	4.64416e-05	17.3852	0.00282	40.15	0.000221675	19.3906	0.01548	40.15	0.02333	19.3906	0.00787
38.2	0.000127301	17.4057	0.00604	40.2	0.000164277	19.4111	0.00906	40.2	0.0389	19.4111	0.00787
38.25	4.97592e-05	17.4262	0.00644	40.25	8.93717e-05	19.4315	0.00718	40.25	0.00437	19.4315	0.00215
38.3	7.52577e-05	17.4466	0.00604	40.3	9.72842e-05	19.452	0.00415	40.3	0.00167	19.452	0.00859
38.35	4.08785e-05	17.4671	0.00443	40.35	0.000139887	19.4724	0.00718	40.35	0.000949444	19.4724	0.01002
38.4	3.7811e-05	17.4876	0.00403	40.4	0.0013	19.4929	0.00529	40.4	0.000609424	19.4929	0.00787
38.45	5.27202e-05	17.508	0.00523	40.45	0.00206	19.5134	0.00604	40.45	0.000433331	19.5134	0.00573
38.5	7.79071e-05	17.5285	0.00604	40.5	0.000677285	19.5338	0.00453	40.5	0.000320158	19.5338	0.01074
38.55	0.000139342	17.549	0.00443	40.55	0.00123	19.5543	0.00529	40.55	0.000256494	19.5543	0.00358
38.6	0.000421371	17.5694	0.00684	40.6	0.000137347	19.5748	0.00793	40.6	0.000159001	19.5748	0.00501
38.65	0.00391	17.5899	0.00201	40.65	4.98562e-05	19.5952	0.00566	40.65	0.000111067	19.5952	0.00716
38.7	0.00145	17.6103	0.00483	40.7	2.79108e-05	19.6157	0.00604	40.7	0.000142556	19.6157	0.00644
38.75	0.00234	17.6308	0.00604	40.75	1.80399e-05	19.6361	0.00906	40.75	0.000738639	19.6361	0.01074
38.8	0.00352	17.6513	0.00161	40.8	0.000103103	19.6566	0.01662	40.8	0.000423915	19.6566	0.00429
38.85	0.00389	17.6717	0.00886	40.85	0.00012777	19.6771	0.02644	40.85	0.00104	19.6771	0.00716
38.9	0.00178	17.6922	0.00443	40.9	0.000195678	19.6975	0.03588	40.9	0.00457	19.6975	0.00358
38.95	0.00205	17.7127	0.00282	40.95	0.000333003	19.718	0.04381	40.95	0.00123	19.718	0.00573
39	0.000320911	17.7331	0.00725	41	0.000432274	19.7385	0.07477	41	0.00251	19.7385	0.00358
39.05	0.000230286	17.7536	0.00604	41.05	0.000624429	19.7589	0.11782	41.05	0.00113	19.7589	0.01074
39.1	0.000226902	17.774	0.01167	41.1	0.000904265	19.7794	0.12764	41.1	0.000939196	19.7794	0.01074
39.15	0.000267333	17.7945	0.00765	41.15	0.00144	19.7998	0.13406	41.15	0.00138	19.7998	0.00501
39.2	0.000355404	17.815	0.00604	41.2	0.00274	19.8203	0.1065	41.2	0.00251	19.8203	0.00573
39.25	0.000548194	17.8354	0.00564	41.25	0.01048	19.8408	0.07704	41.25	0.0089	19.8408	0.00573
39.3	0.00101	17.8559	0.00644	41.3	0.07965	19.8612	0.03965	41.3	0.06744	19.8612	0.01002
39.35	0.00279	17.8764	0.00725	41.35	0.02197	19.8817	0.02039	41.35	0.02146	19.8817	0.00429
39.4	0.02995	17.8968	0.00322	41.4	0.04702	19.9022	0.0185	41.4	0.06924	19.9022	0.01145
39.45	0.02044	17.9173	0.00805	41.45	0.07761	19.9226	0.00793	41.45	0.0496	19.9226	0.00787
39.5	0.01556	17.9377	0.00845	41.5	0.01531	19.9431	0.00982	41.5	0.01918	19.9431	0.00716
39.55	0.01134	17.9582	0.01047	41.55	0.03276	19.9636	0.00831	41.55	0.02688	19.9636	0.00573
39.6	0.0014	17.9787	0.00926	41.6	0.0091	19.984	0.0102	41.6	0.00462	19.984	0.00573
39.65	0.000632877	17.9991	0.01409	41.65	0.00228	20.0045	0.00566	41.65	0.00388	20.0045	0.01217
39.7	0.000380696	18.0196	0.01167	41.7	0.00157	20.0249	0.0068	41.7	0.00932	20.0249	0.00787
39.75	0.0002936	18.0401	0.00684	41.75	0.00157	20.0454	0.0068	41.75	0.07414	20.0454	0.00859
39.8	0.000230522	18.0605	0.00684	41.8	0.00248	20.0659	0.00831	41.8	0.04113	20.0659	0.00931
39.85	0.000591351	18.081	0.01167	41.85	0.01736	20.0863	0.00378	41.85	0.03279	20.0863	0.00644
39.9	0.000780659	18.1014	0.01047	41.9	0.02352	20.1068	0.00642	41.9	0.02873	20.1068	0.00716
39.95	0.000284878	18.1219	0.01047	41.95	0.00808	20.1273	0.0102	41.95	0.00397	20.1273	0.00859
40	0.000414765	18.1424	0.00966	42	0.01637	20.1477	0.00755	42	0.0019	20.1477	0.01074
40.05	4.65945e-05	18.1628	0.01409	42.05	0.00375	20.1682	0.00982	42.05	0.00146	20.1682	0.01217
40.1	1.63146e-05	18.1833	0.0153	42.1	0.0075	20.1886	0.00869	42.1	0.00195	20.1886	0.00931
40.15	9.37352e-06	18.2038	0.01369	42.15	0.06316	20.2091	0.00718	42.15	0.00491	20.2091	0.01217
40.2	6.27109e-06	18.2242	0.02134	42.2	0.02177	20.2296	0.00642	42.2	0.00276	20.2296	0.01145
40.25	4.63414e-06	18.2447	0.02214	42.25	0.02624	20.25	0.00642	42.25	0.00617	20.25	0.00931
40.3	3.70933e-06	18.2651	0.01449	42.3	0.01705	20.2705	0.00642	42.3	0.0332	20.2705	0.01145
40.35	3.18831e-06	18.2856	0.01329	42.35	0.00237	20.2909	0.00718	42.35	0.07981	20.2909	0.00716
40.4	1.40567e-05	18.3061	0.0161	42.4	0.00121	20.3114	0.00491	42.4	0.0209	20.3114	0.01575
40.45	2.83475e-05	18.3265	0.01127	42.45	0.000937746	20.3319	0.0068	42.45	0.04672	20.3319	0.01288
40.5	3.95677e-05	18.347	0.01006	42.5	0.00166	20.3523	0.00529	42.5	0.01054	20.3523	0.0179
40.55	5.95013e-05	18.3675	0.0157	42.55	0.00539	20.3728	0.00453	42.55	0.00221	20.3728	0.00859
40.6	8.63293e-05	18.3879	0.0149	42.6	0.01171	20.3933	0.00642	42.6	0.00114	20.3933	0.01288
40.65	0.000247481	18.4084	0.00886	42.65	0.00277	20.4137	0.00642	42.65	0.000730712	20.4137	0.0179
40.7	0.000219656	18.4289	0.00684	42.7	0.0071	20.4342	0.0068	42.7	0.000518746	20.4342	0.00859
40.75	0.00030692	18.4493	0.00604	42.75	0.00112	20.4547	0.00906	42.75	0.000416807	20.4547	0.01575
40.8	0.000525094	18.4698	0.00282	42.8	0.000305091	20.4751	0.01133	42.8	0.000382115	20.4751	0.0136
40.85	0.00126	18.4902	0.00564	42.85	0.000153098	20.4956	0.00793	42.85	0.000911961	20.4956	0.0179
40.9	0.01263	18.5107	0.00483	42.9	9.69847e-05	20.516	0.00642	42.9	0.00149	20.516	0.01575
40.95	0.00954	18.5312	0.00845	42.95	6.74268e-05	20.5365	0.00793	42.95	0.000439159	20.5365	0.01718
41	0.00582	18.5516	0.00242	43	5.29852e-05	20.557	0.00642	43	0.001	20.557	0.01288
41.05	0.00643	18.5721	0.00362	43.05	0.000110795	20.5774	0.00642	43.05	0.000356676	20.5774	0.02219
41.1	0.00105	18.5925	0.00403	43.1	0.00011805	20.5979	0.0068	43.1	0.000750517	20.5979	0.02792
41.15	0.000844224	18.613	0.00523	43.15	0.000154518	20.6183	0.00227	43.15	0.00706	20.6183	0.03436
41.2	0.00121	18.6335	0.00725	43.2	0.00019731	20.6388	0.00453	43.2	0.00357	20.6388	0.02863
41.25	0.00402	18.6539	0.00483	43.25	0.000250756	20.6593	0.00793	43.25	0.00256	20.6593	0.03794
41.3	0.03102	18.6744	0.00523	43.3	0.000348561	20.6797	0.00378	43.3	0.0031	20.6797	0.03651
41.35	0.00866	18.6949	0.00483	43.35	0.000519527	20.7002	0.00378	43.35	0.00044471	20.7002	0.03293
41.4	0.01528	18.7153	0.00242	43.4	0.000860243	20.7207	0.00529	43.4	0.000272042	20.7207	0.02935
41.45	0.01377	18.7358	0	43.45	0.00173	20.7411	0.00566	43.45	0.000301836	20.7411	0.02004
41.5	0.02491	18.7563	0.00362	43.5	0.00678	20.7616	0.00604	43.5	0.000380223	20.7616	0.01646
41.55	0.00561	18.7767	0.000402576	43.55	0.05556	20.7821	0.00415	43.55	0.000635359	20.7821	0.01646
41.6	0.01488	18.7972	0.00523	43.6	0.01678	20.8025	0.00604	43.6	0.000627551	20.8025	0.02004
41.65	0.00241	18.8176	0.00242	43.65	0.02114	20.823	0.00491	43.65	0.000968202	20.823	0.01933
41.7	0.00117	18.8381	0.00242	43.7	0.01571	20.8434	0.00831	43.7	0.00156	20.8434	0.0315
41.75	0.000707508	18.8586	0.00886	43.75	0.00217	20.8639	0.0102	43.75	0.00365	20.8639	0.02577
41.8	0.00145	18.879	0.000805153	43.8	0.00121	20.8844	0.01095	43.8	0.03262	20.8844	0.03579
41.85	0.000671297	18.8995	0.00443	43.85	0.00114	20.9048	0.0102	43.85	0.03949	20.9048	0.04724
41.9	0.00103	18.92	0.00201	43.9	0.00206	20.9253	0.01435	43.9	0.01381	20.9253	0.03937
41.95	0.00115	18.9404	0.00644	43.95	0.01694	20.9458	0.0136	43.95	0.05091	20.9458	0.06514
42	0.00629	18.9609	0.00604	44	0.0135	20.9662	0.01699	44	0.0152	20.9662	0.08232
42.05	0.01055	18.9813	0.00725	44.05	0.00581	20.9867	0.01737	44.05	0.00879	20.9867	0.12384
42.1	0.0043	19.0018	0.00523	44.1	0.01142	21.0071	0.00906	44.1	0.01168	21.0071	0.12169
42.15	0.01907	19.0223	0.00483	44.15	0.00186	21.0276	0.01473	44.15	0.00875	21.0276	0.14531
42.2	0.03426	19.0427	0.00322	44.2	0.00334	21.0481	0.00755	44.2	0.02117	21.0481	0.17681
42.25	0.00716	19.0632	0.00443	44.25	0.01276	21.0685	0.00718	44.25	0.00433	21.0685	0.13744
42.3	0.02022	19.0836	0.00604	44.3	0.0025	21.089	0.00755	44.3	0.01209	21.089	0.0952
42.35	0.00318	19.1041	0.00805	44.35	0.00618	21.1095	0.0068	44.35	0.00319	21.1095	0.0859
42.4	0.000869963	19.1246	0.01127	44.4	0.00229	21.1299	0.0034	44.4	0.000943665	21.1299	0.05225
42.45	0.000489898	19.145	0.00725	44.45	0.000592368	21.1504	0.0034	44.45	0.000761054	21.1504	0.03579
42.5	0.000411782	19.1655	0.00564	44.5	0.000468261	21.1708	0.00566	44.5	0.000791931	21.1708	0.02935
42.55	0.000344467	19.186	0.01127	44.55	0.000485275	21.1913	0.00415	44.55	0.00113	21.1913	0.02362
42.6	0.000204785	19.2064	0.00845	44.6	0.000652134	21.2118	0.00755	44.6	0.00345	21.2118	0.01575
42.65	0.000222683	19.2269	0.01167	44.65	0.00106	21.2322	0.00793	44.65	0.00946	21.2322	0.00787
42.7	0.000125683	19.2474	0.01691	44.7	0.00239	21.2527	0.00415	44.7	0.04374	21.2527	0.01288
42.75	9.1553e-05	19.2678	0.01208	44.75	0.01928	21.2732	0.00491	44.75	0.02526	21.2732	0.00931
42.8	0.000135256	19.2883	0.01369	44.8	0.04156	21.2936	0.0034	44.8	0.01404	21.2936	0.01288
42.85	0.000294138	19.3087	0.01329	44.85	0.00803	21.3141	0.00604	44.85	0.02186	21.3141	0.00931
42.9	0.00293	19.3292	0.00886	44.9	0.02622	21.3346	0.00642	44.9	0.00296	21.3346	0.01432
42.95	0.00274	19.3497	0.00362	44.95	0.00552	21.355	0.00566	44.95	0.00339	21.355	0.01002
43	0.00114	19.3701	0.00725	45	0.00117	21.3755	0.00604	45	0.00416	21.3755	0.01503
43.05	0.00214	19.3906	0.00684	--	--	21.3959	0.00491			21.3959	0.00644
43.1	0.000354042	19.4111	0.00483	--	--	21.4164	0.00302			21.4164	0.00931
43.15	0.000238471	19.4315	0.00684	--	--	21.4369	0.00529			21.4369	0.01074
43.2	0.000272837	19.452	0.00684	--	--	21.4573	0.00415			21.4573	0.00931
43.25	0.000405158	19.4724	0.00604	--	--	21.4778	0.00491			21.4778	0.01074
43.3	0.00117	19.4929	0.00604	--	--	21.4982	0.00604			21.4982	0.00931
43.35	0.00216	19.5134	0.00282	--	--	21.5187	0.00378			21.5187	0.01217
43.4	0.01086	19.5338	0.00805	--	--	21.5392	0.00264			21.5392	0.00716
43.45	0.02353	19.5543	0.00564	--	--	21.5596	0.00566			21.5596	0.01002
43.5	0.00489	19.5748	0.00684	--	--	21.5801	0.00831			21.5801	0.01074
43.55	0.0147	19.5952	0.00483	--	--	21.6006	0.00491			21.6006	0.01288
43.6	0.0025	19.6157	0.00403	--	--	21.621	0.00529			21.621	0.0136
43.65	0.000736994	19.6361	0.00644	--	--	21.6415	0.00529			21.6415	0.01145
43.7	0.000404425	19.6566	0.00926	--	--	21.662	0.00453			21.662	0.00931
43.75	0.000336721	19.6771	0.00604	--	--	21.6824	0.00264			21.6824	0.01145
43.8	0.000308213	19.6975	0.00523	--	--	21.7029	0.0068	--	--	21.7029	0.01861
43.85	0.000374848	19.718	0.00845	--	--	21.7233	0.00453	--	--	21.7233	0.01217
43.9	0.000709631	19.7385	0.00523	--	--	21.7438	0.00453	--	--	21.7438	0.01933
43.95	0.00545	19.7589	0.00684	--	--	21.7643	0.00491	--	--	21.7643	0.01575
44	0.00888	19.7794	0.00604	--	--	21.7847	0.00906	--	--	21.7847	0.02291
44.05	0.0022	19.7998	0.00886	--	--	21.8052	0.00491	--	--	21.8052	0.01145
44.1	0.00672	19.8203	0.00765	--	--	21.8256	0.00566	--	--	21.8256	0.01646
44.15	0.00398	19.8408	0.00684	--	--	21.8461	0.00415	--	--	21.8461	0.02792
44.2	0.000955892	19.8612	0.00403	--	--	21.8666	0.00604	--	--	21.8666	0.01503
44.25	0.00173	19.8817	0.00523	--	--	21.887	0.00642	--	--	21.887	0.01503
44.3	0.00357	19.9022	0.00845	--	--	21.9075	0.00718	--	--	21.9075	0.01861
44.35	0.00369	19.9226	0.00443	--	--	21.928	0.00566	--	--	21.928	0.01575
44.4	0.00109	19.9431	0.00966	--	--	21.9484	0.00755	--	--	21.9484	0.01432
44.45	0.00279	19.9636	0.01369	--	--	21.9689	0.00944	--	--	21.9689	0.00215
44.5	0.000435166	19.984	0.01731	--	--	21.9894	0.00529	--	--	21.9894	0.0136
44.55	0.000136784	20.0045	0.01208	--	--	22.0098	0.0068	--	--	22.0098	0.01432
44.6	8.69021e-05	20.0249	0.01771	--	--	22.0303	0.00491	--	--	22.0303	0.01002
44.65	7.80794e-05	20.0454	0.0161	--	--	22.0507	0.00944	--	--	22.0507	0.00931
44.7	6.80691e-05	20.0659	0.01248	--	--	22.0712	0.00982	--	--	22.0712	0.00931
44.75	8.88981e-05	20.0863	0.01127	--	--	22.0917	0.00982	--	--	22.0917	0.01432
44.8	0.000101507	20.1068	0.00966	--	--	22.1121	0.00831	--	--	22.1121	0.01074
44.85	0.000119323	20.1273	0.01167	--	--	22.1326	0.0185	--	--	22.1326	0.01145
44.9	0.000163089	20.1477	0.01127	--	--	22.1531	0.01964	--	--	22.1531	0.00501
44.95	0.000270148	20.1682	0.00604	--	--	22.1735	0.03965	--	--	22.1735	0.00573
45	0.000933927	20.1886	0.00805	--	--	22.194	0.05136	--	--	22.194	0.01145
45.05	0.000935526	20.2091	0.00845	--	--	22.2144	0.06382	--	--	22.2144	0.00716
45.1	0.00321	20.2296	0.00684	--	--	22.2349	0.05627	--	--	22.2349	0.01145
45.15	0.02102	20.25	0.00523	--	--	22.2554	0.05249	--	--	22.2554	0.00716
45.2	0.00549	20.2705	0.00403	--	--	22.2758	0.03625	--	--	22.2758	0.00501
45.25	0.00727	20.2909	0.00443	--	--	22.2963	0.02832	--	--	22.2963	0.01002
45.3	0.00612	20.3114	0.00201	--	--	22.3167	0.01737	--	--	22.3167	0.00573
45.35	0.000783949	20.3319	0.00403	--	--	22.3372	0.01586	--	--	22.3372	0.00143
45.4	0.000360307	20.3523	0.00161	--	--	22.3577	0.00869	--	--	22.3577	0.01002
45.45	0.000238475	20.3728	0.00242	--	--	22.3781	0.0136	--	--	22.3781	0.01002
45.5	0.000198399	20.3933	0.00725	--	--	22.3986	0.0136	--	--	22.3986	0.01432
45.55	0.000213211	20.4137	0.00443	--	--	22.4191	0.00982	--	--	22.4191	0.00787
45.6	0.000349527	20.4342	0.00644	--	--	22.4395	0.00642	--	--	22.4395	0.00716
45.65	0.00229	20.4547	0.00523	--	--	22.46	0.00869	--	--	22.46	0.01145
45.7	0.00487	20.4751	0.01127	--	--	22.4805	0.00982	--	--	22.4805	0.01145
45.75	0.00103	20.4956	0.01087	--	--	22.5009	0.01322	--	--	22.5009	0.01646
45.8	0.00367	20.516	0.00644	--	--	22.5214	0.0102	--	--	22.5214	0.00573
45.85	0.00104	20.5365	0.00765	--	--	22.5418	0.00944	--	--	22.5418	0.01217
45.9	0.000458176	20.557	0.00483	--	--	22.5623	0.00944	--	--	22.5623	0.00573
45.95	0.000493057	20.5774	0.00684	--	--	22.5828	0.00869	--	--	22.5828	0.00501
46	0.000351648	20.5979	0.00483	--	--	22.6032	0.00718	--	--	22.6032	0.01503
46.05	0.000546752	20.6183	0.00765	--	--	22.6237	0.0068	--	--	22.6237	0.01503
46.1	0.0014	20.6388	0.00564	--	--	22.6442	0.00718	--	--	22.6442	0.00859
46.15	0.01291	20.6593	0.00483	--	--	22.6646	0.00415	--	--	22.6646	0.01575
46.2	0.01038	20.6797	0.00926	--	--	22.6851	0.01397	--	--	22.6851	0.01217
46.25	0.00355	20.7002	0.00725	--	--	22.7055	0.01435	--	--	22.7055	0.01145
46.3	0.00973	20.7207	0.00805	--	--	22.726	0.01435	--	--	22.726	0.02291
46.35	0.00169	20.7411	0.00966	--	--	22.7465	0.01246	--	--	22.7465	0.02792
46.4	0.00159	20.7616	0.0157	--	--	22.7669	0.02341	--	--	22.7669	0.02792
46.45	0.00641	20.7821	0.0153	--	--	22.7874	0.02341	--	--	22.7874	0.04366
46.5	0.00148	20.8025	0.02456	--	--	22.8079	0.02983	--	--	22.8079	0.03364
46.55	0.00243	20.823	0.01691	--	--	22.8283	0.03172	--	--	22.8283	0.02935
46.6	0.00271	20.8434	0.01932	--	--	22.8488	0.02039	--	--	22.8488	0.0272
46.65	0.000852374	20.8639	0.01731	--	--	22.8692	0.02455	--	--	22.8692	0.02219
46.7	0.000961002	20.8844	0.01973	--	--	22.8897	0.01699	--	--	22.8897	0.02362
46.75	0.000824564	20.9048	0.01973	--	--	22.9102	0.0136	--	--	22.9102	0.02219
46.8	0.000418479	20.9253	0.02456	--	--	22.9306	0.01737	--	--	22.9306	0.02505
46.85	0.000936106	20.9458	0.02375	--	--	22.9511	0.02039	--	--	22.9511	0.0179
46.9	0.00413	20.9662	0.02456	--	--	22.9716	0.02681	--	--	22.9716	0.01217
46.95	0.00102	20.9867	0.03341	--	--	22.992	0.04267	--	--	22.992	0.0136
47	0.00135	21.0071	0.02858	--	--	23.0125	0.04456	--	--	23.0125	0.01288
47.05	0.00143	21.0276	0.02818	--	--	23.0329	0.09101	--	--	23.0329	0.01933
47.1	0.000797446	21.0481	0.02738	--	--	23.0534	0.13557	--	--	23.0534	0.00716
47.15	0.000345533	21.0685	0.02254	--	--	23.0739	0.20733	--	--	23.0739	0.00716
47.2	0.000255651	21.089	0.01932	--	--	23.0943	0.27266	--	--	23.0943	0.01288
47.25	0.000394559	21.1095	0.01892	--	--	23.1148	0.24358	--	--	23.1148	0.01861
47.3	0.000182702	21.1299	0.01248	--	--	23.1353	0.19486	--	--	23.1353	0.01074
47.35	0.000240083	21.1504	0.02254	--	--	23.1557	0.16125	--	--	23.1557	0.01861
47.4	0.000432819	21.1708	0.02335	--	--	23.1762	0.1182	--	--	23.1762	0.01575
47.45	0.00158	21.1913	0.01892	--	--	23.1967	0.06495	--	--	23.1967	0.01933
47.5	0.01221	21.2118	0.03019	--	--	23.2171	0.03248	--	--	23.2171	0.0179
47.55	0.00455	21.2322	0.03019	--	--	23.2376	0.02832	--	--	23.2376	0.01646
47.6	0.00359	21.2527	0.04227	--	--	23.258	0.02304	--	--	23.258	0.03006
47.65	0.00605	21.2732	0.04227	--	--	23.2785	0.01813	--	--	23.2785	0.04653
47.7	0.000904376	21.2936	0.04831	--	--	23.299	0.01548	--	--	23.299	0.04653
47.75	0.000627447	21.3141	0.04509	--	--	23.3194	0.01775	--	--	23.3194	0.05297
47.8	0.000329654	21.3346	0.04509	--	--	23.3399	0.01775	--	--	23.3399	0.06156
47.85	0.000464872	21.355	0.03865	--	--	23.3604	0.0136	--	--	23.3604	0.068
47.9	0.00322	21.3755	0.03422	--	--	23.3808	0.01246	--	--	23.3808	0.05727
47.95	0.00413	21.3959	0.03945	--	--	23.4013	0.01057	--	--	23.4013	0.04653
48	0.000913438	21.4164	0.031	--	--	23.4217	0.01133	--	--	23.4217	0.03364
48.05	0.00306	21.4369	0.02174	--	--	23.4422	0.00793	--	--	23.4422	0.0272
48.1	0.000869467	21.4573	0.02657	--	--	23.4627	0.00906	--	--	23.4627	0.02935
48.15	0.000281798	21.4778	0.02617	--	--	23.4831	0.00793	--	--	23.4831	0.02863
48.2	0.000333881	21.4982	0.02657	--	--	23.5036	0.00529	--	--	23.5036	0.0272
48.25	0.00137	21.5187	0.02939	--	--	23.524	0.00604	--	--	23.524	0.01933
48.3	0.00707	21.5392	0.02375	--	--	23.5445	0.00869	--	--	23.5445	0.01575
48.35	0.00162	21.5596	0.03301	--	--	23.565	0.00906	--	--	23.565	0.02004
48.4	0.00209	21.5801	0.03019	--	--	23.5854	0.00793	--	--	23.5854	0.02219
48.45	0.00251	21.6006	0.03301	--	--	23.6059	0.0034	--	--	23.6059	0.0136
48.5	0.000333031	21.621	0.02899	--	--	23.6264	0.00755	--	--	23.6264	0.0136
48.55	0.000148081	21.6415	0.02979	--	--	23.6468	0.00453	--	--	23.6468	0.01217
48.6	0.000101444	21.662	0.03382	--	--	23.6673	0.01171	--	--	23.6673	0.01646
48.65	8.69442e-05	21.6824	0.02415	--	--	23.6878	0.01133	--	--	23.6878	0.01503
48.7	9.86463e-05	21.7029	0.01771	--	--	23.7082	0.00718	--	--	23.7082	0.0136
48.75	0.000118027	21.7233	0.01369	--	--	23.7287	0.00982	--	--	23.7287	0.01145
48.8	0.00011741	21.7438	0.01409	--	--	23.7491	0.00755	--	--	23.7491	0.00429
48.85	0.000173385	21.7643	0.01852	--	--	23.7696	0.00642	--	--	23.7696	0.00787
48.9	0.000282642	21.7847	0.01771	--	--	23.7901	0.01397	--	--	23.7901	0.01074
48.95	0.00113	21.8052	0.02335	--	--	23.8105	0.01397	--	--	23.8105	0.01217
49	0.00194	21.8256	0.0306	--	--	23.831	0.00718	--	--	23.831	0.0179
49.05	0.00858	21.8461	0.04348	--	--	23.8514	0.01133	--	--	23.8514	0.0136
49.1	0.00783	21.8666	0.04388	--	--	23.8719	0.00982	--	--	23.8719	0.01861
49.15	0.00374	21.887	0.05636	--	--	23.8924	0.00755	--	--	23.8924	0.01503
49.2	0.00458	21.9075	0.04308	--	--	23.9128	0.00982	--	--	23.9128	0.02219
49.25	0.00302	21.928	0.03865	--	--	23.9333	0.00793	--	--	23.9333	0.03865
49.3	0.00061224	21.9484	0.03623	--	--	23.9538	0.00831	--	--	23.9538	0.03364
49.35	0.000341462	21.9689	0.02818	--	--	23.9742	0.01057	--	--	23.9742	0.0544
49.4	0.000336063	21.9894	0.02979	--	--	23.9947	0.00869	--	--	23.9947	0.09664
49.45	0.000447627	22.0098	0.02657	--	--	24.0152	0.00793	--	--	24.0152	0.17466
49.5	0.000814517	22.0303	0.03583	--	--	24.0356	0.00302	--	--	24.0356	0.20186
49.55	0.00402	22.0507	0.04066	--	--	24.0561	0.00831	--	--	24.0561	0.19828
49.6	0.02047	22.0712	0.02939	--	--	24.0765	0.00793	--	--	24.0765	0.2806
49.65	0.00475	22.0917	0.02818	--	--	24.097	0.00566	--	--	24.097	0.26843
49.7	0.00537	22.1121	0.02013	--	--	24.1175	0.01057	--	--	24.1175	0.1675
49.75	0.0082	22.1326	0.01932	--	--	24.1379	0.01284	--	--	24.1379	0.12956
49.8	0.00117	22.1531	0.01731	--	--	24.1584	0.01208	--	--	24.1584	0.10737
49.85	0.00131	22.1735	0.01651	--	--	24.1789	0.01284	--	--	24.1789	0.06872
49.9	0.00117	22.194	0.0157	--	--	24.1993	0.01284	--	--	24.1993	0.03651
49.95	0.000410733	22.2144	0.01047	--	--	24.2198	0.01171	--	--	24.2198	0.03006
50	0.000850031	22.2349	0.01651	--	--	24.2402	0.00491	--	--	24.2402	0.03364
		22.2554	0.01329	--	--	24.2607	0.01171	--	--	24.2607	0.02935
		22.2758	0.00886	--	--	24.2812	0.00831	--	--	24.2812	0.01646
		22.2963	0.01167	--	--	24.3016	0.00491	--	--	24.3016	0.0179
--	--	22.3167	0.00845	--	--	24.3221	0.00869	--	--	24.3221	0.02649
--	--	22.3372	0.00805	--	--	24.3426	0.00755	--	--	24.3426	0.01646
--	--	22.3577	0.00684	--	--	24.363	0.01057	--	--	24.363	0.01933
--	--	22.3781	0.01087	--	--	24.3835	0.00869	--	--	24.3835	0.02649
--	--	22.3986	0.01409	--	--	24.4039	0.00982	--	--	24.4039	0.01933
--	--	22.4191	0.01208	--	--	24.4244	0.0068	--	--	24.4244	0.0179
--	--	22.4395	0.0161	--	--	24.4449	0.00793	--	--	24.4449	0.01145
--	--	22.46	0.0149	--	--	24.4653	0.00264	--	--	24.4653	0.02219
--	--	22.4805	0.0157	--	--	24.4858	0.00831	--	--	24.4858	0.01861
--	--	22.5009	0.0157	--	--	24.5063	0.00869	--	--	24.5063	0.02219
--	--	22.5214	0.0149	--	--	24.5267	0.00718	--	--	24.5267	0.01933
--	--	22.5418	0.01892	--	--	24.5472	0.01133	--	--	24.5472	0.01646
--	--	22.5623	0.02053	--	--	24.5677	0.00831	--	--	24.5677	0.00931
--	--	22.5828	0.02013	--	--	24.5881	0.01171	--	--	24.5881	0.01002
--	--	22.6032	0.01973	--	--	24.6086	0.01284	--	--	24.6086	0.01217
--	--	22.6237	0.01812	--	--	24.629	0.00415	--	--	24.629	0.00859
--	--	22.6442	0.01651	--	--	24.6495	0.00869	--	--	24.6495	0.00859
--	--	22.6646	0.02134	--	--	24.67	0.01246	--	--	24.67	0.00931
--	--	22.6851	0.02456	--	--	24.6904	0.00415	--	--	24.6904	0.01575
--	--	22.7055	0.02335	--	--	24.7109	0.00906	--	--	24.7109	0.01933
--	--	22.726	0.031	--	--	24.7313	0.01473	--	--	24.7313	0.01217
--	--	22.7465	0.03986	--	--	24.7518	0.0102	--	--	24.7518	0.01217
--	--	22.7669	0.04267	--	--	24.7723	0.01171	--	--	24.7723	0.01503
--	--	22.7874	0.04388	--	--	24.7927	0.01775	--	--	24.7927	0.01074
--	--	22.8079	0.05918	--	--	24.8132	0.00906	--	--	24.8132	0.01288
--	--	22.8283	0.06119	--	--	24.8337	0.01057	--	--	24.8337	0.01575
--	--	22.8488	0.05113	--	--	24.8541	0.01322	--	--	24.8541	0.02505
--	--	22.8692	0.04348	--	--	24.8746	0.01322	--	--	24.8746	0.0272
--	--	22.8897	0.03382	--	--	24.8951	0.00944	--	--	24.8951	0.02434
--	--	22.9102	0.03865	--	--	24.9155	0.01208	--	--	24.9155	0.02362
--	--	22.9306	0.02214	--	--	24.936	0.00718	--	--	24.936	0.03579
--	--	22.9511	0.031	--	--	24.9564	0.00906	--	--	24.9564	0.02577
--	--	22.9716	0.01852	--	--	24.9769	0.00529	--	--	24.9769	0.02434
--	--	22.992	0.02576	--	--	24.9974	0.01057	--	--	24.9974	0.02577
--	--	23.0125	0.01973	--	--	25.0178	0.00302	--	--	25.0178	0.0272
--	--	23.0329	0.02174	--	--	25.0383	0.00982	--	--	25.0383	0.0179
--	--	23.0534	0.01651	--	--	25.0587	0.00831	--	--	25.0587	0.02577
--	--	23.0739	0.0161	--	--	25.0792	0.01322	--	--	25.0792	0.02577
--	--	23.0943	0.01812	--	--	25.0997	0.00793	--	--	25.0997	0.02004
--	--	23.1148	0.01369	--	--	25.1201	0.01511	--	--	25.1201	0.02004
--	--	23.1353	0.0149	--	--	25.1406	0.01473	--	--	25.1406	0.0179
--	--	23.1557	0.01208	--	--	25.1611	0.02115	--	--	25.1611	0.02004
--	--	23.1762	0.01208	--	--	25.1815	0.04079	--	--	25.1815	0.01074
--	--	23.1967	0.01651	--	--	25.202	0.04154	--	--	25.202	0.01861
--	--	23.2171	0.01167	--	--	25.2224	0.05211	--	--	25.2224	0.02004
--	--	23.2376	0.01329	--	--	25.2429	0.05665	--	--	25.2429	0.02004
--	--	23.258	0.01691	--	--	25.2634	0.04909	--	--	25.2634	0.02076
--	--	23.2785	0.01812	--	--	25.2838	0.04532	--	--	25.2838	0.01288
--	--	23.299	0.02899	--	--	25.3043	0.03285	--	--	25.3043	0.01288
--	--	23.3194	0.02053	--	--	25.3248	0.02568	--	--	25.3248	0.01288
--	--	23.3399	0.0314	--	--	25.3452	0.01435	--	--	25.3452	0.01503
--	--	23.3604	0.03019	--	--	25.3657	0.01246	--	--	25.3657	0.0179
--	--	23.3808	0.03382	--	--	25.3862	0.01322	--	--	25.3862	0.0179
--	--	23.4013	0.02174	--	--	25.4066	0.01246	--	--	25.4066	0.00573
--	--	23.4217	0.02134	--	--	25.4271	0.01057	--	--	25.4271	0.01432
--	--	23.4422	0.0153	--	--	25.4475	0.0102	--	--	25.4475	0.01145
--	--	23.4627	0.01892	--	--	25.468	0.00755	--	--	25.468	0.01718
--	--	23.4831	0.01208	--	--	25.4885	0.0102	--	--	25.4885	0.0136
--	--	23.5036	0.01167	--	--	25.5089	0.01057	--	--	25.5089	0.01861
--	--	23.524	0.01369	--	--	25.5294	0.01171	--	--	25.5294	0.01646
--	--	23.5445	0.0161	--	--	25.5499	0.00982	--	--	25.5499	0.02004
--	--	23.565	0.01651	--	--	25.5703	0.00755	--	--	25.5703	0.01861
--	--	23.5854	0.02093	--	--	25.5908	0.00718	--	--	25.5908	0.01933
--	--	23.6059	0.02214	--	--	25.6112	0.01171	--	--	25.6112	0.01933
--	--	23.6264	0.01932	--	--	25.6317	0.00906	--	--	25.6317	0.01288
--	--	23.6468	0.02738	--	--	25.6522	0.00718	--	--	25.6522	0.01861
--	--	23.6673	0.02939	--	--	25.6726	0.00529	--	--	25.6726	0.01575
--	--	23.6878	0.02778	--	--	25.6931	0.00831	--	--	25.6931	0.01575
--	--	23.7082	0.02013	--	--	25.7136	0.00793	--	--	25.7136	0.02219
--	--	23.7287	0.02134	--	--	25.734	0.0068	--	--	25.734	0.01432
--	--	23.7491	0.0161	--	--	25.7545	0.00453	--	--	25.7545	0.0179
--	--	23.7696	0.0161	--	--	25.7749	0.00982	--	--	25.7749	0.02291
--	--	23.7901	0.01812	--	--	25.7954	0.00491	--	--	25.7954	0.02434
--	--	23.8105	0.01288	--	--	25.8159	0.00718	--	--	25.8159	0.01718
--	--	23.831	0.01167	--	--	25.8363	0.00793	--	--	25.8363	0.02649
--	--	23.8514	0.0149	--	--	25.8568	0.00982	--	--	25.8568	0.0179
--	--	23.8719	0.02093	--	--	25.8773	0.0136	--	--	25.8773	0.01646
--	--	23.8924	0.0153	--	--	25.8977	0.01548	--	--	25.8977	0.02076
--	--	23.9128	0.01812	--	--	25.9182	0.01662	--	--	25.9182	0.02219
--	--	23.9333	0.01932	--	--	25.9386	0.02719	--	--	25.9386	0.01432
--	--	23.9538	0.01651	--	--	25.9591	0.02115	--	--	25.9591	0.0179
--	--	23.9742	0.01329	--	--	25.9796	0.02606	--	--	25.9796	0.01002
--	--	23.9947	0.01369	--	--	26	0.02077	--	--	26	0.0136
--	--	24.0152	0.02013	--	--	26.0205	0.01586	--	--	26.0205	0.01145
--	--	24.0356	0.02013	--	--	26.041	0.01662	--	--	26.041	0.01432
--	--	24.0561	0.02214	--	--	26.0614	0.01888	--	--	26.0614	0.03436
--	--	24.0765	0.02415	--	--	26.0819	0.00982	--	--	26.0819	0.0315
--	--	24.097	0.03221	--	--	26.1024	0.01284	--	--	26.1024	0.0272
--	--	24.1175	0.03784	--	--	26.1228	0.01246	--	--	26.1228	0.03865
--	--	24.1379	0.03865	--	--	26.1433	0.01322	--	--	26.1433	0.06442
--	--	24.1584	0.02939	--	--	26.1637	0.01171	--	--	26.1637	0.05011
--	--	24.1789	0.031	--	--	26.1842	0.00982	--	--	26.1842	0.03508
--	--	24.1993	0.03261	--	--	26.2047	0.00982	--	--	26.2047	0.04223
--	--	24.2198	0.02254	--	--	26.2251	0.01133	--	--	26.2251	0.02362
--	--	24.2402	0.01852	--	--	26.2456	0.01208	--	--	26.2456	0.0315
--	--	24.2607	0.01369	--	--	26.266	0.01511	--	--	26.266	0.0179
--	--	24.2812	0.0153	--	--	26.2865	0.01624	--	--	26.2865	0.02004
--	--	24.3016	0.01852	--	--	26.307	0.0219	--	--	26.307	0.01861
--	--	24.3221	0.01288	--	--	26.3274	0.03134	--	--	26.3274	0.02004
--	--	24.3426	0.02053	--	--	26.3479	0.05363	--	--	26.3479	0.01575
--	--	24.363	0.01892	--	--	26.3684	0.07704	--	--	26.3684	0.01646
--	--	24.3835	0.02778	--	--	26.3888	0.12122	--	--	26.3888	0.01288
--	--	24.4039	0.02496	--	--	26.4093	0.18958	--	--	26.4093	0.00859
--	--	24.4244	0.02697	--	--	26.4297	0.26964	--	--	26.4297	0.00787
--	--	24.4449	0.02295	--	--	26.4502	0.2247	--	--	26.4502	0.01002
--	--	24.4653	0.02134	--	--	26.4707	0.18391	--	--	26.4707	0.01145
--	--	24.4858	0.02295	--	--	26.4911	0.15899	--	--	26.4911	0.0136
--	--	24.5063	0.01932	--	--	26.5116	0.13406	--	--	26.5116	0.0136
--	--	24.5267	0.02254	--	--	26.5321	0.06986	--	--	26.5321	0.00931
--	--	24.5472	0.01651	--	--	26.5525	0.04079	--	--	26.5525	0.01432
--	--	24.5677	0.02254	--	--	26.573	0.02946	--	--	26.573	0.01646
--	--	24.5881	0.02496	--	--	26.5935	0.01435	--	--	26.5935	0.01503
--	--	24.6086	0.01329	--	--	26.6139	0.01662	--	--	26.6139	0.00931
--	--	24.629	0.01006	--	--	26.6344	0.01171	--	--	26.6344	0.00859
--	--	24.6495	0.0157	--	--	26.6548	0.01435	--	--	26.6548	0.01575
--	--	24.67	0.01329	--	--	26.6753	0.01662	--	--	26.6753	0.01145
--	--	24.6904	0.01932	--	--	26.6958	0.0102	--	--	26.6958	0.0179
--	--	24.7109	0.02093	--	--	26.7162	0.01171	--	--	26.7162	0.01575
--	--	24.7313	0.01771	--	--	26.7367	0.01737	--	--	26.7367	0.00931
--	--	24.7518	0.01973	--	--	26.7571	0.01624	--	--	26.7571	0.01861
--	--	24.7723	0.02335	--	--	26.7776	0.01057	--	--	26.7776	0.01718
--	--	24.7927	0.02254	--	--	26.7981	0.00906	--	--	26.7981	0.02863
--	--	24.8132	0.02657	--	--	26.8185	0.01284	--	--	26.8185	0.03221
--	--	24.8337	0.01691	--	--	26.839	0.00755	--	--	26.839	0.03364
--	--	24.8541	0.01771	--	--	26.8595	0.01397	--	--	26.8595	0.03937
--	--	24.8746	0.01852	--	--	26.8799	0.00944	--	--	26.8799	0.04223
--	--	24.8951	0.01691	--	--	26.9004	0.01133	--	--	26.9004	0.04724
--	--	24.9155	0.01892	--	--	26.9209	0.00831	--	--	26.9209	0.04009
--	--	24.936	0.01973	--	--	26.9413	0.00718	--	--	26.9413	0.04796
--	--	24.9564	0.01892	--	--	26.9618	0.0068	--	--	26.9618	0.04796
--	--	24.9769	0.02134	--	--	26.9822	0.00718	--	--	26.9822	0.03865
--	--	24.9974	0.01208	--	--	27.0027	0.00604	--	--	27.0027	0.03508
--	--	25.0178	0.01369	--	--	27.0232	0.00491	--	--	27.0232	0.05011
--	--	25.0383	0.02174	--	--	27.0436	0.00944	--	--	27.0436	0.08375
--	--	25.0587	0.01329	--	--	27.0641	0.00831	--	--	27.0641	0.14531
--	--	25.0792	0.01248	--	--	27.0846	0.00604	--	--	27.0846	0.14531
--	--	25.0997	0.0161	--	--	27.105	0.00718	--	--	27.105	0.19542
--	--	25.1201	0.02093	--	--	27.1255	0.00604	--	--	27.1255	0.25555
--	--	25.1406	0.02536	--	--	27.1459	0.00906	--	--	27.1459	0.25125
--	--	25.1611	0.02576	--	--	27.1664	0.00566	--	--	27.1664	0.18397
--	--	25.1815	0.03623	--	--	27.1869	0.00906	--	--	27.1869	0.13386
--	--	25.202	0.04187	--	--	27.2073	0.00378	--	--	27.2073	0.13099
--	--	25.2224	0.04992	--	--	27.2278	0.00755	--	--	27.2278	0.09664
--	--	25.2429	0.0628	--	--	27.2483	0.00566	--	--	27.2483	0.0544
--	--	25.2634	0.07327	--	--	27.2687	0.00604	--	--	27.2687	0.02935
--	--	25.2838	0.07609	--	--	27.2892	0.00906	--	--	27.2892	0.02649
--	--	25.3043	0.08575	--	--	27.3096	0.00566	--	--	27.3096	0.02004
--	--	25.3248	0.0938	--	--	27.3301	0.00604	--	--	27.3301	0.02792
--	--	25.3452	0.0934	--	--	27.3506	0.0068	--	--	27.3506	0.01718
--	--	25.3657	0.09179	--	--	27.371	0.01322	--	--	27.371	0.00787
--	--	25.3862	0.08333	--	--	27.3915	0.00906	--	--	27.3915	0.01861
--	--	25.4066	0.08293	--	--	27.412	0.0102	--	--	27.412	0.01575
--	--	25.4271	0.07126	--	--	27.4324	0.00529	--	--	27.4324	0.01646
--	--	25.4475	0.05918	--	--	27.4529	0.00604	--	--	27.4529	0.01217
--	--	25.468	0.07528	--	--	27.4733	0.00415	--	--	27.4733	0.00931
--	--	25.4885	0.05596	--	--	27.4938	0.00415	--	--	27.4938	0.00931
--	--	25.5089	0.06804	--	--	27.5143	0.00982	--	--	27.5143	0.0179
--	--	25.5294	0.06804	--	--	27.5347	0.00944	--	--	27.5347	0.01288
--	--	25.5499	0.0785	--	--	27.5552	0.00831	--	--	27.5552	0.00859
--	--	25.5703	0.07931	--	--	27.5757	0.00755	--	--	27.5757	0.02577
--	--	25.5908	0.08816	--	--	27.5961	0.01057	--	--	27.5961	0.00931
--	--	25.6112	0.05596	--	--	27.6166	0.0102	--	--	27.6166	0.01646
--	--	25.6317	0.05233	--	--	27.637	0.00869	--	--	27.637	0.01432
--	--	25.6522	0.0467	--	--	27.6575	0.00906	--	--	27.6575	0.01646
--	--	25.6726	0.03382	--	--	27.678	0.00869	--	--	27.678	0.02362
--	--	25.6931	0.0318	--	--	27.6984	0.01057	--	--	27.6984	0.01432
--	--	25.7136	0.03583	--	--	27.7189	0.01246	--	--	27.7189	0.00859
--	--	25.734	0.04187	--	--	27.7394	0.00755	--	--	27.7394	0.0179
--	--	25.7545	0.0475	--	--	27.7598	0.00906	--	--	27.7598	0.01002
--	--	25.7749	0.0471	--	--	27.7803	0.00642	--	--	27.7803	0.00787
--	--	25.7954	0.04106	--	--	27.8008	0.00869	--	--	27.8008	0.01288
--	--	25.8159	0.05395	--	--	27.8212	0.00793	--	--	27.8212	0.0136
--	--	25.8363	0.02939	--	--	27.8417	0.00604	--	--	27.8417	0.01145
--	--	25.8568	0.02174	--	--	27.8621	0.00793	--	--	27.8621	0.00644
--	--	25.8773	0.01973	--	--	27.8826	0.0034	--	--	27.8826	0.01074
--	--	25.8977	0.01852	--	--	27.9031	0.00642	--	--	27.9031	0.01718
--	--	25.9182	0.02496	--	--	27.9235	0.01133	--	--	27.9235	0.01288
--	--	25.9386	0.02375	--	--	27.944	0.00491	--	--	27.944	0.01575
--	--	25.9591	0.02496	--	--	27.9644	0.00453	--	--	27.9644	0.01718
--	--	25.9796	0.02134	--	--	27.9849	0.00718	--	--	27.9849	0.01432
--	--	26	0.02496	--	--	28.0054	0.0034	--	--	28.0054	0.01575
--	--	26.0205	0.03583	--	--	28.0258	0.00566	--	--	28.0258	0.01646
--	--	26.041	0.02013	--	--	28.0463	0.00529	--	--	28.0463	0.02434
--	--	26.0614	0.02415	--	--	28.0668	0.00869	--	--	28.0668	0.02649
--	--	26.0819	0.01771	--	--	28.0872	0.00831	--	--	28.0872	0.02004
--	--	26.1024	0.01731	--	--	28.1077	0.00831	--	--	28.1077	0.02291
--	--	26.1228	0.02134	--	--	28.1282	0.00906	--	--	28.1282	0.03293
--	--	26.1433	0.01449	--	--	28.1486	0.00944	--	--	28.1486	0.02863
--	--	26.1637	0.01449	--	--	28.1691	0.00755	--	--	28.1691	0.02219
--	--	26.1842	0.01369	--	--	28.1895	0.00906	--	--	28.1895	0.02076
--	--	26.2047	0.02013	--	--	28.21	0.01057	--	--	28.21	0.02004
--	--	26.2251	0.00805	--	--	28.2305	0.01133	--	--	28.2305	0.0272
--	--	26.2456	0.01329	--	--	28.2509	0.01473	--	--	28.2509	0.01646
--	--	26.266	0.01208	--	--	28.2714	0.01813	--	--	28.2714	0.02147
--	--	26.2865	0.0157	--	--	28.2919	0.02455	--	--	28.2919	0.01575
--	--	26.307	0.0161	--	--	28.3123	0.0287	--	--	28.3123	0.00931
--	--	26.3274	0.0157	--	--	28.3328	0.03248	--	--	28.3328	0.01288
--	--	26.3479	0.0157	--	--	28.3532	0.02946	--	--	28.3532	0.01145
--	--	26.3684	0.01731	--	--	28.3737	0.0253	--	--	28.3737	0.01145
--	--	26.3888	0.01409	--	--	28.3942	0.02077	--	--	28.3942	0.01861
--	--	26.4093	0.02697	--	--	28.4146	0.01699	--	--	28.4146	0.01074
--	--	26.4297	0.02939	--	--	28.4351	0.01473	--	--	28.4351	0.01718
--	--	26.4502	0.03663	--	--	28.4555	0.0068	--	--	28.4555	0.00931
--	--	26.4707	0.0318	--	--	28.476	0.00793	--	--	28.476	0.01288
--	--	26.4911	0.02858	--	--	28.4965	0.00906	--	--	28.4965	0.00931
--	--	26.5116	0.02979	--	--	28.5169	0.00793	--	--	28.5169	0.01575
--	--	26.5321	0.02053	--	--	28.5374	0.00831	--	--	28.5374	0.01503
--	--	26.5525	0.01771	--	--	28.5579	0.01322	--	--	28.5579	0.01861
--	--	26.573	0.02295	--	--	28.5783	0.01171	--	--	28.5783	0.01575
--	--	26.5935	0.02415	--	--	28.5988	0.01133	--	--	28.5988	0.01718
--	--	26.6139	0.01288	--	--	28.6193	0.00491	--	--	28.6193	0.01217
--	--	26.6344	0.01208	--	--	28.6397	0.00906	--	--	28.6397	0.01074
--	--	26.6548	0.01409	--	--	28.6602	0.01322	--	--	28.6602	0.02362
--	--	26.6753	0.01409	--	--	28.6806	0.01511	--	--	28.6806	0.01288
--	--	26.6958	0.0157	--	--	28.7011	0.01737	--	--	28.7011	0.01002
--	--	26.7162	0.01892	--	--	28.7216	0.02832	--	--	28.7216	0.01646
--	--	26.7367	0.02496	--	--	28.742	0.04645	--	--	28.742	0.01432
--	--	26.7571	0.01932	--	--	28.7625	0.05665	--	--	28.7625	0.01002
--	--	26.7776	0.02657	--	--	28.783	0.06193	--	--	28.783	0.01646
--	--	26.7981	0.03502	--	--	28.8034	0.05853	--	--	28.8034	0.02004
--	--	26.8185	0.0318	--	--	28.8239	0.05551	--	--	28.8239	0.01074
--	--	26.839	0.0306	--	--	28.8443	0.04192	--	--	28.8443	0.02004
--	--	26.8595	0.03301	--	--	28.8648	0.03927	--	--	28.8648	0.00931
--	--	26.8799	0.02738	--	--	28.8853	0.03739	--	--	28.8853	0.0179
--	--	26.9004	0.04066	--	--	28.9057	0.02002	--	--	28.9057	0.02219
--	--	26.9209	0.03744	--	--	28.9262	0.01548	--	--	28.9262	0.03364
--	--	26.9413	0.02899	--	--	28.9467	0.0136	--	--	28.9467	0.02076
--	--	26.9618	0.03502	--	--	28.9671	0.00982	--	--	28.9671	0.0315
--	--	26.9822	0.02738	--	--	28.9876	0.01208	--	--	28.9876	0.0272
--	--	27.0027	0.02899	--	--	29.0081	0.01548	--	--	29.0081	0.03436
--	--	27.0232	0.03422	--	--	29.0285	0.01133	--	--	29.0285	0.01718
--	--	27.0436	0.03422	--	--	29.049	0.00831	--	--	29.049	0.02649
--	--	27.0641	0.02617	--	--	29.0694	0.00755	--	--	29.0694	0.0315
--	--	27.0846	0.0314	--	--	29.0899	0.00642	--	--	29.0899	0.02004
--	--	27.105	0.03663	--	--	29.1104	0.0136	--	--	29.1104	0.02577
--	--	27.1255	0.03623	--	--	29.1308	0.01208	--	--	29.1308	0.0315
--	--	27.1459	0.03945	--	--	29.1513	0.00869	--	--	29.1513	0.02792
--	--	27.1664	0.03502	--	--	29.1717	0.01926	--	--	29.1717	0.02649
--	--	27.1869	0.04227	--	--	29.1922	0.02153	--	--	29.1922	0.02935
--	--	27.2073	0.04227	--	--	29.2127	0.02379	--	--	29.2127	0.03508
--	--	27.2278	0.04549	--	--	29.2331	0.01737	--	--	29.2331	0.03006
--	--	27.2483	0.03784	--	--	29.2536	0.01699	--	--	29.2536	0.02863
--	--	27.2687	0.04267	--	--	29.2741	0.01548	--	--	29.2741	0.03221
--	--	27.2892	0.04106	--	--	29.2945	0.0136	--	--	29.2945	0.03794
--	--	27.3096	0.02979	--	--	29.315	0.01586	--	--	29.315	0.03937
--	--	27.3301	0.04308	--	--	29.3355	0.01737	--	--	29.3355	0.05011
--	--	27.3506	0.04388	--	--	29.3559	0.01662	--	--	29.3559	0.03865
--	--	27.371	0.05072	--	--	29.3764	0.02681	--	--	29.3764	0.03508
--	--	27.3915	0.05918	--	--	29.3968	0.02304	--	--	29.3968	0.02362
--	--	27.412	0.06522	--	--	29.4173	0.0219	--	--	29.4173	0.03508
--	--	27.4324	0.05435	--	--	29.4378	0.01888	--	--	29.4378	0.04223
--	--	27.4529	0.05515	--	--	29.4582	0.01511	--	--	29.4582	0.05512
--	--	27.4733	0.04992	--	--	29.4787	0.01246	--	--	29.4787	0.07373
--	--	27.4938	0.05274	--	--	29.4992	0.00793	--	--	29.4992	0.06586
--	--	27.5143	0.05314	--	--	29.5196	0.01208	--	--	29.5196	0.07445
--	--	27.5347	0.04428	--	--	29.5401	0.00944	--	--	29.5401	0.06228
--	--	27.5552	0.04187	--	--	29.5605	0.0102	--	--	29.5605	0.05512
--	--	27.5757	0.03704	--	--	29.581	0.00718	--	--	29.581	0.04868
--	--	27.5961	0.02738	--	--	29.6015	0.0136	--	--	29.6015	0.04223
--	--	27.6166	0.03261	--	--	29.6219	0.01548	--	--	29.6219	0.0315
--	--	27.637	0.02496	--	--	29.6424	0.0136	--	--	29.6424	0.02649
--	--	27.6575	0.02657	--	--	29.6628	0.01473	--	--	29.6628	0.01646
--	--	27.678	0.02335	--	--	29.6833	0.01813	--	--	29.6833	0.02219
--	--	27.6984	0.02858	--	--	29.7038	0.03437	--	--	29.7038	0.01933
--	--	27.7189	0.01812	--	--	29.7242	0.04116	--	--	29.7242	0.02076
--	--	27.7394	0.01771	--	--	29.7447	0.07137	--	--	29.7447	0.02004
--	--	27.7598	0.02093	--	--	29.7652	0.12538	--	--	29.7652	0.03364
--	--	27.7803	0.01892	--	--	29.7856	0.16352	--	--	29.7856	0.02362
--	--	27.8008	0.01852	--	--	29.8061	0.14237	--	--	29.8061	0.03221
--	--	27.8212	0.03422	--	--	29.8266	0.10612	--	--	29.8266	0.02219
--	--	27.8417	0.0314	--	--	29.847	0.09856	--	--	29.847	0.02863
--	--	27.8621	0.031	--	--	29.8675	0.09252	--	--	29.8675	0.0272
--	--	27.8826	0.04267	--	--	29.8879	0.06307	--	--	29.8879	0.02291
--	--	27.9031	0.04026	--	--	29.9084	0.03927	--	--	29.9084	0.02505
--	--	27.9235	0.03221	--	--	29.9289	0.03059	--	--	29.9289	0.0179
--	--	27.944	0.03261	--	--	29.9493	0.02417	--	--	29.9493	0.01861
--	--	27.9644	0.03221	--	--	29.9698	0.02077	--	--	29.9698	0.02076
--	--	27.9849	0.02858	--	--	29.9902	0.01737	--	--	29.9902	0.01933
--	--	28.0054	0.0306	--	--	30.0107	0.02039	--	--	30.0107	0.00716
--	--	28.0258	0.02053	--	--	30.0312	0.01473	--	--	30.0312	0.01718
--	--	28.0463	0.02697	--	--	30.0516	0.01548	--	--	30.0516	0.02291
--	--	28.0668	0.03704	--	--	30.0721	0.01435	--	--	30.0721	0.0272
--	--	28.0872	0.03663	--	--	30.0926	0.0102	--	--	30.0926	0.0315
--	--	28.1077	0.04147	--	--	30.113	0.00718	--	--	30.113	0.05941
--	--	28.1282	0.03865	--	--	30.1335	0.00755	--	--	30.1335	0.10093
--	--	28.1486	0.03905	--	--	30.1539	0.00718	--	--	30.1539	0.10666
--	--	28.1691	0.04187	--	--	30.1744	0.00944	--	--	30.1744	0.13601
--	--	28.1895	0.03341	--	--	30.1949	0.00793	--	--	30.1949	0.1539
--	--	28.21	0.02536	--	--	30.2153	0.00906	--	--	30.2153	0.16034
--	--	28.2305	0.02134	--	--	30.2358	0.0136	--	--	30.2358	0.12527
--	--	28.2509	0.02496	--	--	30.2563	0.01284	--	--	30.2563	0.10236
--	--	28.2714	0.01449	--	--	30.2767	0.00793	--	--	30.2767	0.08518
--	--	28.2919	0.01973	--	--	30.2972	0.00906	--	--	30.2972	0.0723
--	--	28.3123	0.01208	--	--	30.3177	0.01171	--	--	30.3177	0.04366
--	--	28.3328	0.01449	--	--	30.3381	0.00566	--	--	30.3381	0.02434
--	--	28.3532	0.01087	--	--	30.3586	0.00604	--	--	30.3586	0.01861
--	--	28.3737	0.01248	--	--	30.379	0.00755	--	--	30.379	0.01575
--	--	28.3942	0.00966	--	--	30.3995	0.00566	--	--	30.3995	0.02291
--	--	28.4146	0.01329	--	--	30.42	0.00755	--	--	30.42	0.01575
--	--	28.4351	0.01409	--	--	30.4404	0.0068	--	--	30.4404	0.01145
--	--	28.4555	0.0157	--	--	30.4609	0.00718	--	--	30.4609	0.01145
--	--	28.476	0.01208	--	--	30.4814	0.00906	--	--	30.4814	0.01575
--	--	28.4965	0.01087	--	--	30.5018	0.00415	--	--	30.5018	0.01074
--	--	28.5169	0.01691	--	--	30.5223	0.00642	--	--	30.5223	0.01575
--	--	28.5374	0.01329	--	--	30.5428	0.00718	--	--	30.5428	0.01933
--	--	28.5579	0.02134	--	--	30.5632	0.00642	--	--	30.5632	0.01646
--	--	28.5783	0.01409	--	--	30.5837	0.00415	--	--	30.5837	0.01432
--	--	28.5988	0.01731	--	--	30.6041	0.00378	--	--	30.6041	0.02505
--	--	28.6193	0.02496	--	--	30.6246	0.00755	--	--	30.6246	0.01861
--	--	28.6397	0.02093	--	--	30.6451	0.00755	--	--	30.6451	0.00787
--	--	28.6602	0.01449	--	--	30.6655	0.00642	--	--	30.6655	0.02004
--	--	28.6806	0.0153	--	--	30.686	0.0068	--	--	30.686	0.01933
--	--	28.7011	0.01651	--	--	30.7065	0.01057	--	--	30.7065	0.01718
--	--	28.7216	0.01771	--	--	30.7269	0.00944	--	--	30.7269	0.01002
--	--	28.742	0.0161	--	--	30.7474	0.00982	--	--	30.7474	0.02362
--	--	28.7625	0.02134	--	--	30.7678	0.00755	--	--	30.7678	0.00931
--	--	28.783	0.01852	--	--	30.7883	0.00869	--	--	30.7883	0.00573
--	--	28.8034	0.02093	--	--	30.8088	0.00944	--	--	30.8088	0.02004
--	--	28.8239	0.01892	--	--	30.8292	0.0102	--	--	30.8292	0.01288
--	--	28.8443	0.02617	--	--	30.8497	0.01171	--	--	30.8497	0.01074
--	--	28.8648	0.03261	--	--	30.8701	0.00906	--	--	30.8701	0.01145
--	--	28.8853	0.04026	--	--	30.8906	0.01208	--	--	30.8906	0.02004
--	--	28.9057	0.03824	--	--	30.9111	0.00944	--	--	30.9111	0.0136
--	--	28.9262	0.04026	--	--	30.9315	0.00755	--	--	30.9315	0.00716
--	--	28.9467	0.04026	--	--	30.952	0.00642	--	--	30.952	0.00644
--	--	28.9671	0.03663	--	--	30.9725	0.00793	--	--	30.9725	0.01503
--	--	28.9876	0.02899	--	--	30.9929	0.00642	--	--	30.9929	0.01503
--	--	29.0081	0.02496	--	--	31.0134	0.00642	--	--	31.0134	0.01718
--	--	29.0285	0.02254	--	--	31.0339	0.00755	--	--	31.0339	0.01002
--	--	29.049	0.01731	--	--	31.0543	0.00529	--	--	31.0543	0.01432
--	--	29.0694	0.02375	--	--	31.0748	0.01057	--	--	31.0748	0.00931
--	--	29.0899	0.01852	--	--	31.0952	0.00906	--	--	31.0952	0.01503
--	--	29.1104	0.02456	--	--	31.1157	0.01171	--	--	31.1157	0.01432
--	--	29.1308	0.031	--	--	31.1362	0.00415	--	--	31.1362	0.01646
--	--	29.1513	0.03462	--	--	31.1566	0.00189	--	--	31.1566	0.01145
--	--	29.1717	0.04308	--	--	31.1771	0.00906	--	--	31.1771	0.02147
--	--	29.1922	0.04952	--	--	31.1975	0.00755	--	--	31.1975	0.01861
--	--	29.2127	0.05676	--	--	31.218	0.01208	--	--	31.218	0.00859
--	--	29.2331	0.06441	--	--	31.2385	0.00604	--	--	31.2385	0.01575
--	--	29.2536	0.06481	--	--	31.2589	0.0102	--	--	31.2589	0.01861
--	--	29.2741	0.05717	--	--	31.2794	0.0102	--	--	31.2794	0.01575
--	--	29.2945	0.05878	--	--	31.2999	0.00944	--	--	31.2999	0.01933
--	--	29.315	0.03824	--	--	31.3203	0.00604	--	--	31.3203	0.01646
--	--	29.3355	0.05676	--	--	31.3408	0.00831	--	--	31.3408	0.02147
--	--	29.3559	0.04469	--	--	31.3612	0.00793	--	--	31.3612	0.0179
--	--	29.3764	0.04348	--	--	31.3817	0.00944	--	--	31.3817	0.02147
--	--	29.3968	0.04791	--	--	31.4022	0.00793	--	--	31.4022	0.00787
--	--	29.4173	0.04911	--	--	31.4226	0.01095	--	--	31.4226	0.0179
--	--	29.4378	0.05757	--	--	31.4431	0.01246	--	--	31.4431	0.0136
--	--	29.4582	0.05757	--	--	31.4636	0.01888	--	--	31.4636	0.01503
--	--	29.4787	0.04871	--	--	31.484	0.02039	--	--	31.484	0.0179
--	--	29.4992	0.03824	--	--	31.5045	0.0185	--	--	31.5045	0.0179
--	--	29.5196	0.03502	--	--	31.525	0.01775	--	--	31.525	0.01217
--	--	29.5401	0.03261	--	--	31.5454	0.01473	--	--	31.5454	0.01503
--	--	29.5605	0.02214	--	--	31.5659	0.01284	--	--	31.5659	0.01718
--	--	29.581	0.02295	--	--	31.5863	0.01246	--	--	31.5863	0.01432
--	--	29.6015	0.0157	--	--	31.6068	0.02002	--	--	31.6068	0.01933
--	--	29.6219	0.0153	--	--	31.6273	0.0136	--	--	31.6273	0.02076
--	--	29.6424	0.01167	--	--	31.6477	0.02341	--	--	31.6477	0.02362
--	--	29.6628	0.01892	--	--	31.6682	0.02153	--	--	31.6682	0.01933
--	--	29.6833	0.01449	--	--	31.6887	0.03399	--	--	31.6887	0.0136
--	--	29.7038	0.0153	--	--	31.7091	0.06533	--	--	31.7091	0.02004
--	--	29.7242	0.01127	--	--	31.7296	0.06835	--	--	31.7296	0.01288
--	--	29.7447	0.0157	--	--	31.75	0.06307	--	--	31.75	0.01933
--	--	29.7652	0.01892	--	--	31.7705	0.06005	--	--	31.7705	0.00931
--	--	29.7856	0.02254	--	--	31.791	0.05098	--	--	31.791	0.0136
--	--	29.8061	0.02053	--	--	31.8114	0.0423	--	--	31.8114	0.01575
--	--	29.8266	0.02013	--	--	31.8319	0.03701	--	--	31.8319	0.02362
--	--	29.847	0.02134	--	--	31.8524	0.03625	--	--	31.8524	0.01933
--	--	29.8675	0.01248	--	--	31.8728	0.01964	--	--	31.8728	0.02291
--	--	29.8879	0.02335	--	--	31.8933	0.01435	--	--	31.8933	0.02935
--	--	29.9084	0.02536	--	--	31.9138	0.0102	--	--	31.9138	0.02219
--	--	29.9289	0.01329	--	--	31.9342	0.01208	--	--	31.9342	0.02219
--	--	29.9493	0.0149	--	--	31.9547	0.00869	--	--	31.9547	0.01861
--	--	29.9698	0.00805	--	--	31.9751	0.00944	--	--	31.9751	0.01002
--	--	29.9902	0.01047	--	--	31.9956	0.01208	--	--	31.9956	0.01718
--	--	30.0107	0.01651	--	--	32.0161	0.00869	--	--	32.0161	0.0179
--	--	30.0312	0.02899	--	--	32.0365	0.01095	--	--	32.0365	0.01646
--	--	30.0516	0.02093	--	--	32.057	0.01397	--	--	32.057	0.02792
--	--	30.0721	0.02697	--	--	32.0774	0.00869	--	--	32.0774	0.02649
--	--	30.0926	0.03462	--	--	32.0979	0.0102	--	--	32.0979	0.02577
--	--	30.113	0.03986	--	--	32.1184	0.01171	--	--	32.1184	0.02147
--	--	30.1335	0.04589	--	--	32.1388	0.01095	--	--	32.1388	0.02577
--	--	30.1539	0.03986	--	--	32.1593	0.00831	--	--	32.1593	0.03722
--	--	30.1744	0.03543	--	--	32.1798	0.00566	--	--	32.1798	0.03651
--	--	30.1949	0.02375	--	--	32.2002	0.00831	--	--	32.2002	0.05798
--	--	30.2153	0.02536	--	--	32.2207	0.00642	--	--	32.2207	0.0816
--	--	30.2358	0.02496	--	--	32.2411	0.00906	--	--	32.2411	0.07087
--	--	30.2563	0.02053	--	--	32.2616	0.01171	--	--	32.2616	0.07015
--	--	30.2767	0.01731	--	--	32.2821	0.00869	--	--	32.2821	0.06013
--	--	30.2972	0.0157	--	--	32.3025	0.00982	--	--	32.3025	0.06442
--	--	30.3177	0.01852	--	--	32.323	0.01057	--	--	32.323	0.0587
--	--	30.3381	0.02375	--	--	32.3435	0.00718	--	--	32.3435	0.05512
--	--	30.3586	0.02093	--	--	32.3639	0.00755	--	--	32.3639	0.03508
--	--	30.379	0.02093	--	--	32.3844	0.00831	--	--	32.3844	0.02362
--	--	30.3995	0.01973	--	--	32.4049	0.00566	--	--	32.4049	0.02362
--	--	30.42	0.0149	--	--	32.4253	0.00906	--	--	32.4253	0.02577
--	--	30.4404	0.01973	--	--	32.4458	0.00718	--	--	32.4458	0.01575
--	--	30.4609	0.01932	--	--	32.4662	0.00529	--	--	32.4662	0.00931
--	--	30.4814	0.02134	--	--	32.4867	0.00566	--	--	32.4867	0.0179
--	--	30.5018	0.01812	--	--	32.5072	0.00944	--	--	32.5072	0.00931
--	--	30.5223	0.02415	--	--	32.5276	0.00718	--	--	32.5276	0.01288
--	--	30.5428	0.03301	--	--	32.5481	0.0102	--	--	32.5481	0.01145
--	--	30.5632	0.02214	--	--	32.5686	0.01208	--	--	32.5686	0.01718
--	--	30.5837	0.01892	--	--	32.589	0.01246	--	--	32.589	0.02219
--	--	30.6041	0.02053	--	--	32.6095	0.01435	--	--	32.6095	0.01861
--	--	30.6246	0.01932	--	--	32.6299	0.00982	--	--	32.6299	0.02076
--	--	30.6451	0.02818	--	--	32.6504	0.00831	--	--	32.6504	0.01432
--	--	30.6655	0.01812	--	--	32.6709	0.01171	--	--	32.6709	0.01432
--	--	30.686	0.0149	--	--	32.6913	0.00869	--	--	32.6913	0.00716
--	--	30.7065	0.02295	--	--	32.7118	0.00566	--	--	32.7118	0.01002
--	--	30.7269	0.01852	--	--	32.7323	0.00755	--	--	32.7323	0.01074
--	--	30.7474	0.01973	--	--	32.7527	0.00718	--	--	32.7527	0.01861
--	--	30.7678	0.01892	--	--	32.7732	0.0102	--	--	32.7732	0.02076
--	--	30.7883	0.02496	--	--	32.7936	0.00642	--	--	32.7936	0.0136
--	--	30.8088	0.02456	--	--	32.8141	0.00642	--	--	32.8141	0.01646
--	--	30.8292	0.02013	--	--	32.8346	0.00906	--	--	32.8346	0.01575
--	--	30.8497	0.01731	--	--	32.855	0.00718	--	--	32.855	0.00859
--	--	30.8701	0.02093	--	--	32.8755	0.00491	--	--	32.8755	0.01503
--	--	30.8906	0.01973	--	--	32.8959	0.00529	--	--	32.8959	0.01718
--	--	30.9111	0.02576	--	--	32.9164	0.00566	--	--	32.9164	0.01718
--	--	30.9315	0.01288	--	--	32.9369	0.00566	--	--	32.9369	0.0136
--	--	30.952	0.02375	--	--	32.9573	0.00642	--	--	32.9573	0.01217
--	--	30.9725	0.02536	--	--	32.9778	0.00718	--	--	32.9778	0.0136
--	--	30.9929	0.02576	--	--	32.9983	0.00566	--	--	32.9983	0.01575
--	--	31.0134	0.02657	--	--	33.0187	0.00982	--	--	33.0187	0.01575
--	--	31.0339	0.02375	--	--	33.0392	0.01435	--	--	33.0392	0.02076
--	--	31.0543	0.03341	--	--	33.0596	0.01586	--	--	33.0596	0.02434
--	--	31.0748	0.03704	--	--	33.0801	0.01095	--	--	33.0801	0.01145
--	--	31.0952	0.0467	--	--	33.1006	0.02417	--	--	33.1006	0.01432
--	--	31.1157	0.04509	--	--	33.121	0.0287	--	--	33.121	0.02434
--	--	31.1362	0.03865	--	--	33.1415	0.04607	--	--	33.1415	0.02935
--	--	31.1566	0.03301	--	--	33.162	0.06647	--	--	33.162	0.02219
--	--	31.1771	0.03019	--	--	33.1824	0.07024	--	--	33.1824	0.02649
--	--	31.1975	0.03583	--	--	33.2029	0.04947	--	--	33.2029	0.03865
--	--	31.218	0.03261	--	--	33.2234	0.04532	--	--	33.2234	0.05369
--	--	31.2385	0.04469	--	--	33.2438	0.04607	--	--	33.2438	0.06729
--	--	31.2589	0.03221	--	--	33.2643	0.04494	--	--	33.2643	0.0587
--	--	31.2794	0.02858	--	--	33.2847	0.0355	--	--	33.2847	0.09449
--	--	31.2999	0.0318	--	--	33.3052	0.02644	--	--	33.3052	0.0723
--	--	31.3203	0.04348	--	--	33.3257	0.02379	--	--	33.3257	0.05225
--	--	31.3408	0.02778	--	--	33.3461	0.01813	--	--	33.3461	0.05941
--	--	31.3612	0.03583	--	--	33.3666	0.01624	--	--	33.3666	0.05369
--	--	31.3817	0.03744	--	--	33.3871	0.01662	--	--	33.3871	0.05225
--	--	31.4022	0.03824	--	--	33.4075	0.01813	--	--	33.4075	0.04152
--	--	31.4226	0.03543	--	--	33.428	0.01435	--	--	33.428	0.02076
--	--	31.4431	0.03744	--	--	33.4484	0.01435	--	--	33.4484	0.02219
--	--	31.4636	0.03382	--	--	33.4689	0.01208	--	--	33.4689	0.02362
--	--	31.484	0.03341	--	--	33.4894	0.00944	--	--	33.4894	0.02577
--	--	31.5045	0.02939	--	--	33.5098	0.00793	--	--	33.5098	0.01933
--	--	31.525	0.02415	--	--	33.5303	0.0068	--	--	33.5303	0.02004
--	--	31.5454	0.02415	--	--	33.5508	0.01322	--	--	33.5508	0.01217
--	--	31.5659	0.02053	--	--	33.5712	0.01397	--	--	33.5712	0.01432
--	--	31.5863	0.02415	--	--	33.5917	0.00944	--	--	33.5917	0.02505
--	--	31.6068	0.02939	--	--	33.6121	0.01322	--	--	33.6121	0.01432
--	--	31.6273	0.0318	--	--	33.6326	0.0102	--	--	33.6326	0.01575
--	--	31.6477	0.02536	--	--	33.6531	0.01208	--	--	33.6531	0.01002
--	--	31.6682	0.02979	--	--	33.6735	0.00906	--	--	33.6735	0.01503
--	--	31.6887	0.02174	--	--	33.694	0.01095	--	--	33.694	0.01503
--	--	31.7091	0.02214	--	--	33.7145	0.00982	--	--	33.7145	0.01432
--	--	31.7296	0.02576	--	--	33.7349	0.00869	--	--	33.7349	0.01503
--	--	31.75	0.01973	--	--	33.7554	0.01208	--	--	33.7554	0.01503
--	--	31.7705	0.01771	--	--	33.7758	0.00793	--	--	33.7758	0.01288
--	--	31.791	0.01449	--	--	33.7963	0.00755	--	--	33.7963	0.01718
--	--	31.8114	0.01449	--	--	33.8168	0.01095	--	--	33.8168	0.00931
--	--	31.8319	0.01167	--	--	33.8372	0.01057	--	--	33.8372	0.01217
--	--	31.8524	0.0157	--	--	33.8577	0.0102	--	--	33.8577	0.01432
--	--	31.8728	0.01288	--	--	33.8782	0.01473	--	--	33.8782	0.01288
--	--	31.8933	0.01731	--	--	33.8986	0.01548	--	--	33.8986	0.0136
--	--	31.9138	0.01973	--	--	33.9191	0.01057	--	--	33.9191	0.01575
--	--	31.9342	0.01329	--	--	33.9395	0.00982	--	--	33.9395	0.02362
--	--	31.9547	0.02214	--	--	33.96	0.01473	--	--	33.96	0.01646
--	--	31.9751	0.0161	--	--	33.9805	0.00642	--	--	33.9805	0.01646
--	--	31.9956	0.02093	--	--	34.0009	0.0102	--	--	34.0009	0.01718
--	--	32.0161	0.01892	--	--	34.0214	0.00755	--	--	34.0214	0.02792
--	--	32.0365	0.01651	--	--	34.0419	0.0102	--	--	34.0419	0.01933
--	--	32.057	0.01973	--	--	34.0623	0.00566	--	--	34.0623	0.02076
--	--	32.0774	0.01409	--	--	34.0828	0.00869	--	--	34.0828	0.02147
--	--	32.0979	0.01329	--	--	34.1033	0.00718	--	--	34.1033	0.01503
--	--	32.1184	0.02093	--	--	34.1237	0.00529	--	--	34.1237	0.01861
--	--	32.1388	0.02214	--	--	34.1442	0.00453	--	--	34.1442	0.01575
--	--	32.1593	0.01409	--	--	34.1646	0.00529	--	--	34.1646	0.02219
--	--	32.1798	0.02174	--	--	34.1851	0.00982	--	--	34.1851	0.01503
--	--	32.2002	0.01651	--	--	34.2056	0.00869	--	--	34.2056	0.01217
--	--	32.2207	0.02013	--	--	34.226	0.01133	--	--	34.226	0.01646
--	--	32.2411	0.02134	--	--	34.2465	0.00869	--	--	34.2465	0.01503
--	--	32.2616	0.02295	--	--	34.267	0.00755	--	--	34.267	0.0136
--	--	32.2821	0.01771	--	--	34.2874	0.01133	--	--	34.2874	0.00859
--	--	32.3025	0.02295	--	--	34.3079	0.01246	--	--	34.3079	0.0136
--	--	32.323	0.02053	--	--	34.3283	0.00755	--	--	34.3283	0.01503
--	--	32.3435	0.0161	--	--	34.3488	0.0068	--	--	34.3488	0.02004
--	--	32.3639	0.0157	--	--	34.3693	0.01208	--	--	34.3693	0.02004
--	--	32.3844	0.01731	--	--	34.3897	0.00906	--	--	34.3897	0.02577
--	--	32.4049	0.01691	--	--	34.4102	0.00642	--	--	34.4102	0.02219
--	--	32.4253	0.02174	--	--	34.4306	0.00642	--	--	34.4306	0.02076
--	--	32.4458	0.01731	--	--	34.4511	0.00793	--	--	34.4511	0.01933
--	--	32.4662	0.01852	--	--	34.4716	0.00642	--	--	34.4716	0.02935
--	--	32.4867	0.01731	--	--	34.492	0.00793	--	--	34.492	0.02792
--	--	32.5072	0.01932	--	--	34.5125	0.00906	--	--	34.5125	0.03293
--	--	32.5276	0.01731	--	--	34.533	0.00453	--	--	34.533	0.0136
--	--	32.5481	0.02335	--	--	34.5534	0.0068	--	--	34.5534	0.02004
--	--	32.5686	0.03301	--	--	34.5739	0.00793	--	--	34.5739	0.01432
--	--	32.589	0.02939	--	--	34.5944	0.00642	--	--	34.5944	0.01575
--	--	32.6095	0.0314	--	--	34.6148	0.0102	--	--	34.6148	0.02362
--	--	32.6299	0.02134	--	--	34.6353	0.0102	--	--	34.6353	0.01861
--	--	32.6504	0.03019	--	--	34.6557	0.01322	--	--	34.6557	0.01503
--	--	32.6709	0.02214	--	--	34.6762	0.01095	--	--	34.6762	0.01646
--	--	32.6913	0.01892	--	--	34.6967	0.01586	--	--	34.6967	0.00644
--	--	32.7118	0.02415	--	--	34.7171	0.02795	--	--	34.7171	0.01217
--	--	32.7323	0.02617	--	--	34.7376	0.03097	--	--	34.7376	0.01217
--	--	32.7527	0.02617	--	--	34.7581	0.04343	--	--	34.7581	0.01933
--	--	32.7732	0.01892	--	--	34.7785	0.04418	--	--	34.7785	0.01575
--	--	32.7936	0.02295	--	--	34.799	0.04909	--	--	34.799	0.01002
--	--	32.8141	0.02174	--	--	34.8194	0.03927	--	--	34.8194	0.02219
--	--	32.8346	0.01932	--	--	34.8399	0.03097	--	--	34.8399	0.0136
--	--	32.855	0.01691	--	--	34.8604	0.03625	--	--	34.8604	0.01861
--	--	32.8755	0.02214	--	--	34.8808	0.03474	--	--	34.8808	0.01718
--	--	32.8959	0.01892	--	--	34.9013	0.01888	--	--	34.9013	0.00859
--	--	32.9164	0.02335	--	--	34.9218	0.01662	--	--	34.9218	0.01718
--	--	32.9369	0.02254	--	--	34.9422	0.0102	--	--	34.9422	0.02219
--	--	32.9573	0.02456	--	--	34.9627	0.01057	--	--	34.9627	0.03221
--	--	32.9778	0.02254	--	--	34.9832	0.00982	--	--	34.9832	0.02434
--	--	32.9983	0.03221	--	--	35.0036	0.01397	--	--	35.0036	0.04868
--	--	33.0187	0.02375	--	--	35.0241	0.00529	--	--	35.0241	0.05512
--	--	33.0392	0.02818	--	--	35.0445	0.00869	--	--	35.0445	0.04868
--	--	33.0596	0.02093	--	--	35.065	0.00415	--	--	35.065	0.05369
--	--	33.0801	0.02858	--	--	35.0855	0.00529	--	--	35.0855	0.04009
--	--	33.1006	0.0314	--	--	35.1059	0.00944	--	--	35.1059	0.04009
--	--	33.121	0.02375	--	--	35.1264	0.00718	--	--	35.1264	0.03794
--	--	33.1415	0.02214	--	--	35.1469	0.00831	--	--	35.1469	0.02863
--	--	33.162	0.0149	--	--	35.1673	0.00415	--	--	35.1673	0.02505
--	--	33.1824	0.02174	--	--	35.1878	0.00302	--	--	35.1878	0.01646
--	--	33.2029	0.02576	--	--	35.2082	0.00529	--	--	35.2082	0.01575
--	--	33.2234	0.02375	--	--	35.2287	0.0102	--	--	35.2287	0.00859
--	--	33.2438	0.02697	--	--	35.2492	0.00642	--	--	35.2492	0.00859
--	--	33.2643	0.02295	--	--	35.2696	0.00566	--	--	35.2696	0.00931
--	--	33.2847	0.02657	--	--	35.2901	0.00566	--	--	35.2901	0.01002
--	--	33.3052	0.02979	--	--	35.3105	0.00491	--	--	35.3105	0.00931
--	--	33.3257	0.02134	--	--	35.331	0.00453	--	--	35.331	0.00931
--	--	33.3461	0.02415	--	--	35.3515	0.00604	--	--	35.3515	0.00931
--	--	33.3666	0.02375	--	--	35.3719	0.00566	--	--	35.3719	0.00859
--	--	33.3871	0.02093	--	--	35.3924	0.00642	--	--	35.3924	0.00501
--	--	33.4075	0.01973	--	--	35.4129	0.00755	--	--	35.4129	0.01217
--	--	33.428	0.02013	--	--	35.4333	0.00944	--	--	35.4333	0.00358
--	--	33.4484	0.01771	--	--	35.4538	0.00491	--	--	35.4538	0.01288
--	--	33.4689	0.02013	--	--	35.4742	0.00944	--	--	35.4742	0.00573
--	--	33.4894	0.01892	--	--	35.4947	0.01171	--	--	35.4947	0.00644
--	--	33.5098	0.01127	--	--	35.5152	0.01095	--	--	35.5152	0.00859
--	--	33.5303	0.0161	--	--	35.5356	0.01057	--	--	35.5356	0.00931
--	--	33.5508	0.01409	--	--	35.5561	0.01057	--	--	35.5561	0.01503
--	--	33.5712	0.00845	--	--	35.5766	0.00755	--	--	35.5766	0.01074
--	--	33.5917	0.01288	--	--	35.597	0.00755	--	--	35.597	0.00859
--	--	33.6121	0.01087	--	--	35.6175	0.00718	--	--	35.6175	0.0136
--	--	33.6326	0.01329	--	--	35.6379	0.00491	--	--	35.6379	0.01002
--	--	33.6531	0.01167	--	--	35.6584	0.00906	--	--	35.6584	0.00787
--	--	33.6735	0.01691	--	--	35.6789	0.0034	--	--	35.6789	0.01074
--	--	33.694	0.01731	--	--	35.6993	0.0068	--	--	35.6993	0.01074
--	--	33.7145	0.01731	--	--	35.7198	0.00491	--	--	35.7198	0.01217
--	--	33.7349	0.01852	--	--	35.7403	0.00755	--	--	35.7403	0.00644
--	--	33.7554	0.01973	--	--	35.7607	0.00453	--	--	35.7607	0.01145
--	--	33.7758	0.0157	--	--	35.7812	0.0034	--	--	35.7812	0.00931
--	--	33.7963	0.01812	--	--	35.8017	0.00566	--	--	35.8017	0.01002
--	--	33.8168	0.02375	--	--	35.8221	0.00831	--	--	35.8221	0.01217
--	--	33.8372	0.01852	--	--	35.8426	0.00491	--	--	35.8426	0.00573
--	--	33.8577	0.02053	--	--	35.863	0.00831	--	--	35.863	0.00859
--	--	33.8782	0.02013	--	--	35.8835	0.00642	--	--	35.8835	0.00859
--	--	33.8986	0.02134	--	--	35.904	0.00529	--	--	35.904	0.00859
--	--	33.9191	0.01892	--	--	35.9244	0.00529	--	--	35.9244	0.00859
--	--	33.9395	0.0157	--	--	35.9449	0.00453	--	--	35.9449	0.01503
--	--	33.96	0.01087	--	--	35.9654	0.00453	--	--	35.9654	0.00787
--	--	33.9805	0.0161	--	--	35.9858	0.00642	--	--	35.9858	0.01074
--	--	34.0009	0.00886	--	--	36.0063	0.00378	--	--	36.0063	0.01145
--	--	34.0214	0.01892	--	--	36.0267	0.00529	--	--	36.0267	0.00716
--	--	34.0419	0.01449	--	--	36.0472	0.00491	--	--	36.0472	0.01288
--	--	34.0623	0.01047	--	--	36.0677	0.00453	--	--	36.0677	0.00716
--	--	34.0828	0.00886	--	--	36.0881	0.00189	--	--	36.0881	0.01002
--	--	34.1033	0.00805	--	--	36.1086	0.00755	--	--	36.1086	0.00859
--	--	34.1237	0.01006	--	--	36.129	0.00755	--	--	36.129	0.0136
--	--	34.1442	0.01087	--	--	36.1495	0.00906	--	--	36.1495	0.01145
--	--	34.1646	0.00966	--	--	36.17	0.00718	--	--	36.17	0.00931
--	--	34.1851	0.01006	--	--	36.1904	0.0136	--	--	36.1904	0.0179
--	--	34.2056	0.01167	--	--	36.2109	0.0102	--	--	36.2109	0.01861
--	--	34.226	0.0161	--	--	36.2314	0.00906	--	--	36.2314	0.01575
--	--	34.2465	0.0157	--	--	36.2518	0.0102	--	--	36.2518	0.02004
--	--	34.267	0.01449	--	--	36.2723	0.00566	--	--	36.2723	0.02004
--	--	34.2874	0.0157	--	--	36.2927	0.00755	--	--	36.2927	0.01288
--	--	34.3079	0.01731	--	--	36.3132	0.00642	--	--	36.3132	0.02147
--	--	34.3283	0.0149	--	--	36.3337	0.00642	--	--	36.3337	0.01503
--	--	34.3488	0.02375	--	--	36.3541	0.0068	--	--	36.3541	0.02505
--	--	34.3693	0.01932	--	--	36.3746	0.00718	--	--	36.3746	0.02863
--	--	34.3897	0.0153	--	--	36.3951	0.00793	--	--	36.3951	0.03006
--	--	34.4102	0.01731	--	--	36.4155	0.00604	--	--	36.4155	0.01575
--	--	34.4306	0.03019	--	--	36.436	0.00982	--	--	36.436	0.03078
--	--	34.4511	0.02496	--	--	36.4565	0.00604	--	--	36.4565	0.02076
--	--	34.4716	0.02697	--	--	36.4769	0.00718	--	--	36.4769	0.01646
--	--	34.492	0.02415	--	--	36.4974	0.01208	--	--	36.4974	0.0272
--	--	34.5125	0.02536	--	--	36.5178	0.00906	--	--	36.5178	0.02004
--	--	34.533	0.02858	--	--	36.5383	0.00944	--	--	36.5383	0.02004
--	--	34.5534	0.02375	--	--	36.5588	0.02266	--	--	36.5588	0.01861
--	--	34.5739	0.02536	--	--	36.5792	0.0219	--	--	36.5792	0.02505
--	--	34.5944	0.02738	--	--	36.5997	0.02153	--	--	36.5997	0.01217
--	--	34.6148	0.02496	--	--	36.6202	0.01473	--	--	36.6202	0.0136
--	--	34.6353	0.02536	--	--	36.6406	0.01511	--	--	36.6406	0.01718
--	--	34.6557	0.01932	--	--	36.6611	0.01926	--	--	36.6611	0.00644
--	--	34.6762	0.01691	--	--	36.6815	0.02039	--	--	36.6815	0.0136
--	--	34.6967	0.02013	--	--	36.702	0.01057	--	--	36.702	0.01432
--	--	34.7171	0.02174	--	--	36.7225	0.01057	--	--	36.7225	0.01145
--	--	34.7376	0.0161	--	--	36.7429	0.01699	--	--	36.7429	0.00215
--	--	34.7581	0.01892	--	--	36.7634	0.0102	--	--	36.7634	0.00573
--	--	34.7785	0.02134	--	--	36.7839	0.00793	--	--	36.7839	0.00787
--	--	34.799	0.01651	--	--	36.8043	0.00151	--	--	36.8043	0.00716
--	--	34.8194	0.01369	--	--	36.8248	0.00831	--	--	36.8248	0.0179
--	--	34.8399	0.02053	--	--	36.8453	0.00566	--	--	36.8453	0.00859
--	--	34.8604	0.01288	--	--	36.8657	0.00378	--	--	36.8657	0.01217
--	--	34.8808	0.0149	--	--	36.8862	0.00453	--	--	36.8862	0.00931
--	--	34.9013	0.01449	--	--	36.9066	0.00227	--	--	36.9066	0.00573
--	--	34.9218	0.00845	--	--	36.9271	0.00378	--	--	36.9271	0.02219
--	--	34.9422	0.0157	--	--	36.9476	0.00453	--	--	36.9476	0.00931
--	--	34.9627	0.0149	--	--	36.968	0.00453	--	--	36.968	0.02147
--	--	34.9832	0.01449	--	--	36.9885	0.00793	--	--	36.9885	0.0179
--	--	35.0036	0.01651	--	--	37.0089	0.00718	--	--	37.0089	0.01002
--	--	35.0241	0.02174	--	--	37.0294	0.00642	--	--	37.0294	0.01145
--	--	35.0445	0.02456	--	--	37.0499	0.00415	--	--	37.0499	0.01074
--	--	35.065	0.02134	--	--	37.0703	0.00415	--	--	37.0703	0.01646
--	--	35.0855	0.01812	--	--	37.0908	0.00566	--	--	37.0908	0.01503
--	--	35.1059	0.02657	--	--	37.1113	0.00529	--	--	37.1113	0.00787
--	--	35.1264	0.02174	--	--	37.1317	0.00982	--	--	37.1317	0.0136
--	--	35.1469	0.01449	--	--	37.1522	0.01171	--	--	37.1522	0.01002
--	--	35.1673	0.01127	--	--	37.1726	0.00831	--	--	37.1726	0.00787
--	--	35.1878	0.01047	--	--	37.1931	0.00869	--	--	37.1931	0.01145
--	--	35.2082	0.01369	--	--	37.2136	0.00869	--	--	37.2136	0.00644
--	--	35.2287	0.01932	--	--	37.234	0.00718	--	--	37.234	0.01861
--	--	35.2492	0.01208	--	--	37.2545	0.00604	--	--	37.2545	0.01002
--	--	35.2696	0.01127	--	--	37.275	0.00415	--	--	37.275	0.01217
--	--	35.2901	0.01208	--	--	37.2954	0.00302	--	--	37.2954	0.01002
--	--	35.3105	0.01208	--	--	37.3159	0.00378	--	--	37.3159	0.01503
--	--	35.331	0.00926	--	--	37.3364	0.00566	--	--	37.3364	0.00859
--	--	35.3515	0.01047	--	--	37.3568	0.00453	--	--	37.3568	0.00573
--	--	35.3719	0.0161	--	--	37.3773	0.00566	--	--	37.3773	0.00716
--	--	35.3924	0.01047	--	--	37.3977	0.00831	--	--	37.3977	0.00787
--	--	35.4129	0.01248	--	--	37.4182	0.00906	--	--	37.4182	0.00286
--	--	35.4333	0.00684	--	--	37.4387	0.01208	--	--	37.4387	0.00931
--	--	35.4538	0.00845	--	--	37.4591	0.01435	--	--	37.4591	0.00859
--	--	35.4742	0.01248	--	--	37.4796	0.01057	--	--	37.4796	0.01503
--	--	35.4947	0.00765	--	--	37.5001	0.01246	--	--	37.5001	0.00787
--	--	35.5152	0.00845	--	--	37.5205	0.00982	--	--	37.5205	0.00787
--	--	35.5356	0.01208	--	--	37.541	0.01171	--	--	37.541	0.0136
--	--	35.5561	0.00725	--	--	37.5614	0.00906	--	--	37.5614	0.00573
--	--	35.5766	0.00644	--	--	37.5819	0.01095	--	--	37.5819	0.00716
--	--	35.597	0.00604	--	--	37.6024	0.00793	--	--	37.6024	0.00787
--	--	35.6175	0.01248	--	--	37.6228	0.00831	--	--	37.6228	0.01217
--	--	35.6379	0.00805	--	--	37.6433	0.0102	--	--	37.6433	0.01002
--	--	35.6584	0.01127	--	--	37.6638	0.00604	--	--	37.6638	0.01074
--	--	35.6789	0.00926	--	--	37.6842	0.0068	--	--	37.6842	0.00859
--	--	35.6993	0.0149	--	--	37.7047	0.00151	--	--	37.7047	0.00931
--	--	35.7198	0.01127	--	--	37.7251	0.00793	--	--	37.7251	0.01002
--	--	35.7403	0.01167	--	--	37.7456	0.00831	--	--	37.7456	0.01718
--	--	35.7607	0.00805	--	--	37.7661	0.00793	--	--	37.7661	0.01288
--	--	35.7812	0.01288	--	--	37.7865	0.0068	--	--	37.7865	0.00573
--	--	35.8017	0.01288	--	--	37.807	0.00604	--	--	37.807	0.01503
--	--	35.8221	0.01248	--	--	37.8275	0.00755	--	--	37.8275	0.00644
--	--	35.8426	0.00966	--	--	37.8479	0.0136	--	--	37.8479	0.02004
--	--	35.863	0.00604	--	--	37.8684	0.01208	--	--	37.8684	0.02362
--	--	35.8835	0.00845	--	--	37.8888	0.01662	--	--	37.8888	0.02505
--	--	35.904	0.00483	--	--	37.9093	0.01737	--	--	37.9093	0.0315
--	--	35.9244	0.01006	--	--	37.9298	0.01586	--	--	37.9298	0.01933
--	--	35.9449	0.00845	--	--	37.9502	0.01586	--	--	37.9502	0.02362
--	--	35.9654	0.00564	--	--	37.9707	0.01775	--	--	37.9707	0.02362
--	--	35.9858	0.00845	--	--	37.9912	0.01662	--	--	37.9912	0.01861
--	--	36.0063	0.01369	--	--	38.0116	0.01775	--	--	38.0116	0.02076
--	--	36.0267	0.01006	--	--	38.0321	0.01813	--	--	38.0321	0.02505
--	--	36.0472	0.00805	--	--	38.0525	0.01171	--	--	38.0525	0.02147
--	--	36.0677	0.00966	--	--	38.073	0.0102	--	--	38.073	0.02076
--	--	36.0881	0.01006	--	--	38.0935	0.01208	--	--	38.0935	0.01646
--	--	36.1086	0.0149	--	--	38.1139	0.01095	--	--	38.1139	0.02434
--	--	36.129	0.01047	--	--	38.1344	0.00831	--	--	38.1344	0.0179
--	--	36.1495	0.00765	--	--	38.1549	0.00906	--	--	38.1549	0.0179
--	--	36.17	0.01006	--	--	38.1753	0.00566	--	--	38.1753	0.01503
--	--	36.1904	0.0157	--	--	38.1958	0.00793	--	--	38.1958	0.0179
--	--	36.2109	0.01409	--	--	38.2163	0.00529	--	--	38.2163	0.01288
--	--	36.2314	0.01248	--	--	38.2367	0.00718	--	--	38.2367	0.01718
--	--	36.2518	0.01006	--	--	38.2572	0.00718	--	--	38.2572	0.01288
--	--	36.2723	0.01006	--	--	38.2776	0.00415	--	--	38.2776	0.01217
--	--	36.2927	0.01288	--	--	38.2981	0.00189	--	--	38.2981	0.01217
--	--	36.3132	0.01047	--	--	38.3186	0.00264	--	--	38.3186	0.01575
--	--	36.3337	0.00845	--	--	38.339	0.00604	--	--	38.339	0.01002
--	--	36.3541	0.01288	--	--	38.3595	0.00491	--	--	38.3595	0.01646
--	--	36.3746	0.01409	--	--	38.38	0.00529	--	--	38.38	0.00501
--	--	36.3951	0.00926	--	--	38.4004	0.00642	--	--	38.4004	0.01002
--	--	36.4155	0.00805	--	--	38.4209	0.00264	--	--	38.4209	0.0136
--	--	36.436	0.01047	--	--	38.4413	0.00604	--	--	38.4413	0.01718
--	--	36.4565	0.01006	--	--	38.4618	0.00604	--	--	38.4618	0.00931
--	--	36.4769	0.01208	--	--	38.4823	0.00831	--	--	38.4823	0.0136
--	--	36.4974	0.00845	--	--	38.5027	0.00793	--	--	38.5027	0.01145
--	--	36.5178	0.01369	--	--	38.5232	0.00566	--	--	38.5232	0.01002
--	--	36.5383	0.0157	--	--	38.5436	0.00642	--	--	38.5436	0.00859
--	--	36.5588	0.01369	--	--	38.5641	0.00529	--	--	38.5641	0.00859
--	--	36.5792	0.01409	--	--	38.5846	0.00491	--	--	38.5846	0.01288
--	--	36.5997	0.01369	--	--	38.605	0.00453	--	--	38.605	0.00859
--	--	36.6202	0.01449	--	--	38.6255	0.0068	--	--	38.6255	0.01145
--	--	36.6406	0.0153	--	--	38.646	0.00189	--	--	38.646	0.00931
--	--	36.6611	0.0157	--	--	38.6664	0.00755	--	--	38.6664	0.00429
--	--	36.6815	0.02134	--	--	38.6869	0.00378	--	--	38.6869	0.00429
--	--	36.702	0.02134	--	--	38.7073	0.00529	--	--	38.7073	0.00859
--	--	36.7225	0.02415	--	--	38.7278	0.00831	--	--	38.7278	0.01503
--	--	36.7429	0.01208	--	--	38.7483	0.00491	--	--	38.7483	0.00429
--	--	36.7634	0.01288	--	--	38.7687	0.00264	--	--	38.7687	0.00716
--	--	36.7839	0.00926	--	--	38.7892	0.00529	--	--	38.7892	0.00358
--	--	36.8043	0.0153	--	--	38.8097	0.00378	--	--	38.8097	0.00501
--	--	36.8248	0.01731	--	--	38.8301	0.0034	--	--	38.8301	0.00787
--	--	36.8453	0.01691	--	--	38.8506	0.00566	--	--	38.8506	0.01575
--	--	36.8657	0.01731	--	--	38.871	0.00264	--	--	38.871	0.01074
--	--	36.8862	0.02053	--	--	38.8915	0.00755	--	--	38.8915	0.00286
--	--	36.9066	0.01771	--	--	38.912	0.00642	--	--	38.912	0.00573
--	--	36.9271	0.02174	--	--	38.9324	0.00642	--	--	38.9324	0.01002
--	--	36.9476	0.02415	--	--	38.9529	0.0068	--	--	38.9529	0.01432
--	--	36.968	0.02214	--	--	38.9734	0.00982	--	--	38.9734	0.00787
--	--	36.9885	0.02013	--	--	38.9938	0.00415	--	--	38.9938	0.00429
--	--	37.0089	0.01691	--	--	39.0143	0.00755	--	--	39.0143	0.0136
--	--	37.0294	0.01731	--	--	39.0348	0.00831	--	--	39.0348	0.01432
--	--	37.0499	0.01973	--	--	39.0552	0.0068	--	--	39.0552	0.00859
--	--	37.0703	0.01651	--	--	39.0757	0.0102	--	--	39.0757	0.00859
--	--	37.0908	0.01731	--	--	39.0961	0.00793	--	--	39.0961	0.00215
--	--	37.1113	0.01449	--	--	39.1166	0.00793	--	--	39.1166	0.01074
--	--	37.1317	0.01087	--	--	39.1371	0.01057	--	--	39.1371	0.01575
--	--	37.1522	0.01087	--	--	39.1575	0.00944	--	--	39.1575	0.01217
--	--	37.1726	0.0157	--	--	39.178	0.00378	--	--	39.178	0.00787
--	--	37.1931	0.0149	--	--	39.1985	0.00906	--	--	39.1985	0.0136
--	--	37.2136	0.00966	--	--	39.2189	0.00604	--	--	39.2189	0.01646
--	--	37.234	0.01852	--	--	39.2394	0.00604	--	--	39.2394	0.00787
--	--	37.2545	0.01127	--	--	39.2598	0.00718	--	--	39.2598	0.01074
--	--	37.275	0.00926	--	--	39.2803	0.00793	--	--	39.2803	0.00573
--	--	37.2954	0.01127	--	--	39.3008	0.00264	--	--	39.3008	0.01145
--	--	37.3159	0.01329	--	--	39.3212	0.00642	--	--	39.3212	0.01503
--	--	37.3364	0.01771	--	--	39.3417	0.00415	--	--	39.3417	0.01217
--	--	37.3568	0.01449	--	--	39.3622	0.00264	--	--	39.3622	0.01503
--	--	37.3773	0.0161	--	--	39.3826	0.00491	--	--	39.3826	0.01002
--	--	37.3977	0.01771	--	--	39.4031	0.00718	--	--	39.4031	0.0179
--	--	37.4182	0.01248	--	--	39.4235	0.00415	--	--	39.4235	0.01145
--	--	37.4387	0.0153	--	--	39.444	0.00264	--	--	39.444	0.00573
--	--	37.4591	0.01852	--	--	39.4645	0.00453	--	--	39.4645	0.01002
--	--	37.4796	0.01771	--	--	39.4849	0.00566	--	--	39.4849	0.00931
--	--	37.5001	0.01731	--	--	39.5054	0.00906	--	--	39.5054	0.00931
--	--	37.5205	0.0161	--	--	39.5259	0.00793	--	--	39.5259	0.01503
--	--	37.541	0.02335	--	--	39.5463	0.00906	--	--	39.5463	0.0136
--	--	37.5614	0.01329	--	--	39.5668	0.01095	--	--	39.5668	0.00931
--	--	37.5819	0.01932	--	--	39.5872	0.00718	--	--	39.5872	0.00716
--	--	37.6024	0.02738	--	--	39.6077	0.00755	--	--	39.6077	0.01288
--	--	37.6228	0.02375	--	--	39.6282	0.00415	--	--	39.6282	0.01288
--	--	37.6433	0.01973	--	--	39.6486	0.00869	--	--	39.6486	0.02362
--	--	37.6638	0.02657	--	--	39.6691	0.00869	--	--	39.6691	0.00716
--	--	37.6842	0.02979	--	--	39.6896	0.00982	--	--	39.6896	0.01432
--	--	37.7047	0.03019	--	--	39.71	0.0136	--	--	39.71	0.01432
--	--	37.7251	0.02899	--	--	39.7305	0.01775	--	--	39.7305	0.02004
--	--	37.7456	0.02456	--	--	39.751	0.01511	--	--	39.751	0.01074
--	--	37.7661	0.04106	--	--	39.7714	0.01737	--	--	39.7714	0.00644
--	--	37.7865	0.02536	--	--	39.7919	0.01171	--	--	39.7919	0.01646
--	--	37.807	0.02858	--	--	39.8123	0.01435	--	--	39.8123	0.00716
--	--	37.8275	0.02496	--	--	39.8328	0.01435	--	--	39.8328	0.00573
--	--	37.8479	0.02295	--	--	39.8533	0.00831	--	--	39.8533	0.00644
--	--	37.8684	0.01812	--	--	39.8737	0.00982	--	--	39.8737	0.00859
--	--	37.8888	0.02013	--	--	39.8942	0.00906	--	--	39.8942	0.01718
--	--	37.9093	0.02053	--	--	39.9147	0.00718	--	--	39.9147	0.01646
--	--	37.9298	0.01691	--	--	39.9351	0.00529	--	--	39.9351	0.00931
--	--	37.9502	0.0157	--	--	39.9556	0.00491	--	--	39.9556	0.01074
--	--	37.9707	0.0161	--	--	39.976	0.00604	--	--	39.976	0.00859
--	--	37.9912	0.0153	--	--	39.9965	0.00378	--	--	39.9965	0.00859
--	--	38.0116	0.01127	--	--	--	--	--	--	--	--
--	--	38.0321	0.01973	--	--	--	--	--	--	--	--
--	--	38.0525	0.0153	--	--	--	--	--	--	--	--
--	--	38.073	0.01087	--	--	--	--	--	--	--	--
--	--	38.0935	0.01409	--	--	--	--	--	--	--	--
--	--	38.1139	0.01127	--	--	--	--	--	--	--	--
--	--	38.1344	0.01087	--	--	--	--	--	--	--	--
--	--	38.1549	0.01651	--	--	--	--	--	--	--	--
--	--	38.1753	0.0153	--	--	--	--	--	--	--	--
--	--	38.1958	0.01167	--	--	--	--	--	--	--	--
--	--	38.2163	0.01248	--	--	--	--	--	--	--	--
--	--	38.2367	0.01248	--	--	--	--	--	--	--	--
--	--	38.2572	0.01651	--	--	--	--	--	--	--	--
--	--	38.2776	0.01127	--	--	--	--	--	--	--	--
--	--	38.2981	0.00966	--	--	--	--	--	--	--	--
--	--	38.3186	0.01651	--	--	--	--	--	--	--	--
--	--	38.339	0.00926	--	--	--	--	--	--	--	--
--	--	38.3595	0.00966	--	--	--	--	--	--	--	--
--	--	38.38	0.00805	--	--	--	--	--	--	--	--
--	--	38.4004	0.0157	--	--	--	--	--	--	--	--
--	--	38.4209	0.00845	--	--	--	--	--	--	--	--
--	--	38.4413	0.01449	--	--	--	--	--	--	--	--
--	--	38.4618	0.01329	--	--	--	--	--	--	--	--
--	--	38.4823	0.01006	--	--	--	--	--	--	--	--
--	--	38.5027	0.01248	--	--	--	--	--	--	--	--
--	--	38.5232	0.01047	--	--	--	--	--	--	--	--
--	--	38.5436	0.01288	--	--	--	--	--	--	--	--
--	--	38.5641	0.01731	--	--	--	--	--	--	--	--
--	--	38.5846	0.01771	--	--	--	--	--	--	--	--
--	--	38.605	0.0161	--	--	--	--	--	--	--	--
--	--	38.6255	0.01651	--	--	--	--	--	--	--	--
--	--	38.646	0.01167	--	--	--	--	--	--	--	--
--	--	38.6664	0.01771	--	--	--	--	--	--	--	--
--	--	38.6869	0.01288	--	--	--	--	--	--	--	--
--	--	38.7073	0.01248	--	--	--	--	--	--	--	--
--	--	38.7278	0.01812	--	--	--	--	--	--	--	--
--	--	38.7483	0.01409	--	--	--	--	--	--	--	--
--	--	38.7687	0.0161	--	--	--	--	--	--	--	--
--	--	38.7892	0.01329	--	--	--	--	--	--	--	--
--	--	38.8097	0.0157	--	--	--	--	--	--	--	--
--	--	38.8301	0.01449	--	--	--	--	--	--	--	--
--	--	38.8506	0.01651	--	--	--	--	--	--	--	--
--	--	38.871	0.02174	--	--	--	--	--	--	--	--
--	--	38.8915	0.01731	--	--	--	--	--	--	--	--
--	--	38.912	0.01771	--	--	--	--	--	--	--	--
--	--	38.9324	0.01127	--	--	--	--	--	--	--	--
--	--	38.9529	0.01812	--	--	--	--	--	--	--	--
--	--	38.9734	0.01449	--	--	--	--	--	--	--	--
--	--	38.9938	0.01127	--	--	--	--	--	--	--	--
--	--	39.0143	0.01852	--	--	--	--	--	--	--	--
--	--	39.0348	0.01932	--	--	--	--	--	--	--	--
--	--	39.0552	0.01852	--	--	--	--	--	--	--	--
--	--	39.0757	0.02174	--	--	--	--	--	--	--	--
--	--	39.0961	0.02617	--	--	--	--	--	--	--	--
--	--	39.1166	0.02335	--	--	--	--	--	--	--	--
--	--	39.1371	0.02496	--	--	--	--	--	--	--	--
--	--	39.1575	0.02053	--	--	--	--	--	--	--	--
--	--	39.178	0.01651	--	--	--	--	--	--	--	--
--	--	39.1985	0.02295	--	--	--	--	--	--	--	--
--	--	39.2189	0.01771	--	--	--	--	--	--	--	--
--	--	39.2394	0.01973	--	--	--	--	--	--	--	--
--	--	39.2598	0.02053	--	--	--	--	--	--	--	--
--	--	39.2803	0.01932	--	--	--	--	--	--	--	--
--	--	39.3008	0.0161	--	--	--	--	--	--	--	--
--	--	39.3212	0.01812	--	--	--	--	--	--	--	--
--	--	39.3417	0.01771	--	--	--	--	--	--	--	--
--	--	39.3622	0.01812	--	--	--	--	--	--	--	--
--	--	39.3826	0.0153	--	--	--	--	--	--	--	--
--	--	39.4031	0.01329	--	--	--	--	--	--	--	--
--	--	39.4235	0.01087	--	--	--	--	--	--	--	--
--	--	39.444	0.01248	--	--	--	--	--	--	--	--
--	--	39.4645	0.01208	--	--	--	--	--	--	--	--
--	--	39.4849	0.01208	--	--	--	--	--	--	--	--
--	--	39.5054	0.0157	--	--	--	--	--	--	--	--
--	--	39.5259	0.01288	--	--	--	--	--	--	--	--
--	--	39.5463	0.01006	--	--	--	--	--	--	--	--
--	--	39.5668	0.01047	--	--	--	--	--	--	--	--
--	--	39.5872	0.01248	--	--	--	--	--	--	--	--
--	--	39.6077	0.0153	--	--	--	--	--	--	--	--
--	--	39.6282	0.01932	--	--	--	--	--	--	--	--
--	--	39.6486	0.01651	--	--	--	--	--	--	--	--
--	--	39.6691	0.01167	--	--	--	--	--	--	--	--
--	--	39.6896	0.01651	--	--	--	--	--	--	--	--
--	--	39.71	0.02254	--	--	--	--	--	--	--	--
--	--	39.7305	0.02818	--	--	--	--	--	--	--	--
--	--	39.751	0.02697	--	--	--	--	--	--	--	--
--	--	39.7714	0.02375	--	--	--	--	--	--	--	--
--	--	39.7919	0.0153	--	--	--	--	--	--	--	--
--	--	39.8123	0.03261	--	--	--	--	--	--	--	--
--	--	39.8328	0.02899	--	--	--	--	--	--	--	--
--	--	39.8533	0.02778	--	--	--	--	--	--	--	--
--	--	39.8737	0.02134	--	--	--	--	--	--	--	--
--	--	39.8942	0.02617	--	--	--	--	--	--	--	--
--	--	39.9147	0.02617	--	--	--	--	--	--	--	--
--	--	39.9351	0.02778	--	--	--	--	--	--	--	--
--	--	39.9556	0.02536	--	--	--	--	--	--	--	--
--	--	39.976	0.02456	--	--	--	--	--	--	--	--
--	--	39.9965	0.02093	--	--	--	--	--	--	--	--
--	--	40.017	0.0157
--	--	40.0374	0.02335
--	--	40.0579	0.02214
--	--	40.0784	0.01771
--	--	40.0988	0.01449
--	--	40.1193	0.01449
--	--	40.1397	0.01932
--	--	40.1602	0.0157
--	--	40.1807	0.01691
--	--	40.2011	0.02093
--	--	40.2216	0.01812
--	--	40.242	0.01731
--	--	40.2625	0.01892
--	--	40.283	0.01812
--	--	40.3034	0.01691
--	--	40.3239	0.0153
--	--	40.3444	0.01409
--	--	40.3648	0.01812
--	--	40.3853	0.0157
--	--	40.4057	0.01892
--	--	40.4262	0.02254
--	--	40.4467	0.00926
--	--	40.4671	0.01812
--	--	40.4876	0.01852
--	--	40.5081	0.01651
--	--	40.5285	0.01812
--	--	40.549	0.01973
--	--	40.5695	0.02375
--	--	40.5899	0.01892
--	--	40.6104	0.01449
--	--	40.6308	0.01369
--	--	40.6513	0.01812
--	--	40.6718	0.02134
--	--	40.6922	0.01973
--	--	40.7127	0.0153
--	--	40.7332	0.01691
--	--	40.7536	0.01047
--	--	40.7741	0.01047
--	--	40.7945	0.0149
--	--	40.815	0.0161
--	--	40.8355	0.0153
--	--	40.8559	0.0149
--	--	40.8764	0.00845
--	--	40.8969	0.01167
--	--	40.9173	0.01449
--	--	40.9378	0.01812
--	--	40.9582	0.01731
--	--	40.9787	0.0157
--	--	40.9992	0.02013
--	--	41.0196	0.01731
--	--	41.0401	0.01691
--	--	41.0606	0.01812
--	--	41.081	0.02053
--	--	41.1015	0.01812
--	--	41.1219	0.02013
--	--	41.1424	0.01852
--	--	41.1629	0.01691
--	--	41.1833	0.03019
--	--	41.2038	0.02254
--	--	41.2243	0.02576
--	--	41.2447	0.02536
--	--	41.2652	0.02617
--	--	41.2856	0.02778
--	--	41.3061	0.02617
--	--	41.3266	0.02657
--	--	41.347	0.02496
--	--	41.3675	0.02295
--	--	41.388	0.02536
--	--	41.4084	0.02093
--	--	41.4289	0.02617
--	--	41.4494	0.01691
--	--	41.4698	0.0161
--	--	41.4903	0.01651
--	--	41.5107	0.01812
--	--	41.5312	0.0161
--	--	41.5517	0.01409
--	--	41.5721	0.0157
--	--	41.5926	0.01651
--	--	41.6131	0.01167
--	--	41.6335	0.0157
--	--	41.654	0.01973
--	--	41.6744	0.01329
--	--	41.6949	0.01892
--	--	41.7154	0.02053
--	--	41.7358	0.0157
--	--	41.7563	0.01369
--	--	41.7767	0.0149
--	--	41.7972	0.01369
--	--	41.8177	0.00765
--	--	41.8381	0.0157
--	--	41.8586	0.01167
--	--	41.8791	0.01409
--	--	41.8995	0.0161
--	--	41.92	0.00966
--	--	41.9404	0.01047
--	--	41.9609	0.01329
--	--	41.9814	0.01288
--	--	42.0018	0.01248
--	--	42.0223	0.01248
--	--	42.0428	0.01208
--	--	42.0632	0.01167
--	--	42.0837	0.01771
--	--	42.1041	0.00926
--	--	42.1246	0.01369
--	--	42.1451	0.01449
--	--	42.1655	0.00805
--	--	42.186	0.01771
--	--	42.2065	0.01449
--	--	42.2269	0.01167
--	--	42.2474	0.01932
--	--	42.2679	0.0161
--	--	42.2883	0.01651
--	--	42.3088	0.01369
--	--	42.3292	0.0153
--	--	42.3497	0.0149
--	--	42.3702	0.0157
--	--	42.3906	0.01651
--	--	42.4111	0.01127
--	--	42.4316	0.00845
--	--	42.452	0.01771
--	--	42.4725	0.01369
--	--	42.4929	0.01369
--	--	42.5134	0.01973
--	--	42.5339	0.01248
--	--	42.5543	0.0157
--	--	42.5748	0.00765
--	--	42.5953	0.01248
--	--	42.6157	0.01329
--	--	42.6362	0.01248
--	--	42.6566	0.01812
--	--	42.6771	0.01449
--	--	42.6976	0.01369
--	--	42.718	0.01208
--	--	42.7385	0.01409
--	--	42.759	0.01208
--	--	42.7794	0.01369
--	--	42.7999	0.02013
--	--	42.8203	0.01248
--	--	42.8408	0.01208
--	--	42.8613	0.01369
--	--	42.8817	0.01651
--	--	42.9022	0.01369
--	--	42.9227	0.01932
--	--	42.9431	0.02174
--	--	42.9636	0.01329
--	--	42.9841	0.01691
--	--	43.0045	0.01731
--	--	43.025	0.01409
--	--	43.0454	0.01449
--	--	43.0659	0.01449
--	--	43.0864	0.01208
--	--	43.1068	0.01248
--	--	43.1273	0.0149
--	--	43.1478	0.01369
--	--	43.1682	0.01167
--	--	43.1887	0.01731
--	--	43.2091	0.01329
--	--	43.2296	0.0161
--	--	43.2501	0.01167
--	--	43.2705	0.01248
--	--	43.291	0.02335
--	--	43.3115	0.01167
--	--	43.3319	0.0161
--	--	43.3524	0.01369
--	--	43.3728	0.0157
--	--	43.3933	0.01651
--	--	43.4138	0.00926
--	--	43.4342	0.0149
--	--	43.4547	0.0153
--	--	43.4751	0.01127
--	--	43.4956	0.0153
--	--	43.5161	0.0161
--	--	43.5365	0.01892
--	--	43.557	0.01932
--	--	43.5775	0.02053
--	--	43.5979	0.0161
--	--	43.6184	0.02254
--	--	43.6388	0.02013
--	--	43.6593	0.01812
--	--	43.6798	0.0153
--	--	43.7002	0.0157
--	--	43.7207	0.0157
--	--	43.7412	0.02214
--	--	43.7616	0.01369
--	--	43.7821	0.01651
--	--	43.8025	0.01006
--	--	43.823	0.0149
[truncated: 302 more rows]
