# Supplementary material for: Two-dimensional halide perovskite as β-ray scintillator for nuclear radiation monitoring
Source: Nat Commun. 2020 Jul 7;11:3395. doi: 10.1038/s41467-020-17114-7 (PMC7341884; doi:10.1038/s41467-020-17114-7)
Supplement: Supplementary file 3 — Source Data [file 41467_2020_17114_MOESM3_ESM.zip › Source data file/Data of Figures in the Supplementary Information/Supplementary Table 1.xlsx]

## Sheet: Sheet1
Table S1
material	Doping concentration
BA2PbBr4:Mn	0.0029
OA2PbBr4:Mn	0.0026
DA2PbBr4:Mn	0.0031
STA2PbBr4:Mn	0.0027
